# Supplementary material for: Intestinal single-cell atlas reveals novel lymphocytes in pigs with similarities to human cells
Source: Life Sci Alliance. 2022 Aug 22;5(10):e202201442. doi: 10.26508/lsa.202201442 (PMC9396248; doi:10.26508/lsa.202201442)
Supplement: Supplementary file 3 [file LSA-2022-01442_TableS3.xlsx]

## Sheet: File_key
Supplementary Data 3. Differential gene expression and biological process enrichment results in porcine ileal gd and CD8 ab T cells.
Sheet name	Sheet description
cluster_DGE	Results from differential gene expression analysis between cell clusters
topic_DGE	Results from differential gene expression analysis between cell topics
multidim_DGE	Results from differential gene expression analysis across multidimensional space
GO_results	Biological processes enriched in cell clusters, topics, or gene modules

## Sheet: cluster_DGE
gene	p_val	avg_logFC	pct.1	pct.2	p_val_adj	cluster
BLK	0	1.68153	0.67	0.021	0	31
ENSSSCG00000032017	0	2.93424	0.926	0.013	0	31
ENSSSCG00000034914	0	0.92097	0.209	0.002	0	31
RHEX	0	2.66757	0.884	0.008	0	31
SAMSN1	3.44981e-198	1.3481	0.722	0.176	5.02258e-194	31
FCER1A	8.04192e-189	0.687743	0.145	0.003	1.17082e-184	31
ENSSSCG00000039217	2.06095e-170	0.424175	0.105	0.001	3.00053e-166	31
CD2	4.49898e-152	-1.63792	0.154	0.85	6.55007e-148	31
IL26	5.7353e-134	1.09703	0.302	0.037	8.35003e-130	31
CCL5	2.25996e-128	-1.1854	0.637	0.951	3.29028e-124	31
SRGN	3.7502e-125	0.893641	0.995	0.917	5.45991e-121	31
LCK	5.63735e-122	-1.30744	0.221	0.807	8.20742e-118	31
ENSSSCG00000033721	3.40823e-102	-1.59295	0.53	0.845	4.96205e-98	31
TRAT1	3.81793e-97	-1.20017	0.309	0.817	5.55853e-93	31
CD8A	4.22754e-92	-1.48997	0.188	0.678	6.15488e-88	31
GZMB	2.59775e-91	-2.27065	0.382	0.775	3.78207e-87	31
ENSSSCG00000012119	5.01134e-80	-0.41432	1	1	7.29601e-76	31
ENSSSCG00000004489	2.20386e-76	0.402475	1	0.998	3.2086e-72	31
ENSSSCG00000036618	3.89111e-76	-1.26906	0.385	0.787	5.66507e-72	31
ENSSSCG00000016902	2.76019e-75	-2.64507	0.169	0.608	4.01855e-71	31
MAF	1.99312e-73	0.454392	0.171	0.021	2.90178e-69	31
TRDC	3.10542e-72	0.548903	0.964	0.405	4.52117e-68	31
ENSSSCG00000039658	1.26141e-65	0.79011	0.454	0.152	1.83648e-61	31
TP53I11	4.03714e-65	0.815398	0.321	0.082	5.87767e-61	31
HVCN1	1.85985e-61	0.631357	0.321	0.085	2.70776e-57	31
DDC	7.03819e-61	0.332638	0.102	0.009	1.02469e-56	31
ENSSSCG00000038351	7.77844e-60	0.81137	0.409	0.133	1.13246e-55	31
ENSSSCG00000016903	1.42033e-59	-1.84999	0.173	0.577	2.06786e-55	31
HIF1A	5.06715e-57	0.648638	0.314	0.086	7.37727e-53	31
TPT1	5.80528e-55	0.307607	1	1	8.45191e-51	31
ENSSSCG00000014565	1.8272e-53	-0.604623	0.857	0.964	2.66022e-49	31
KLRK1	2.95436e-53	-1.46181	0.124	0.51	4.30125e-49	31
EIF1	4.4138e-53	0.427586	0.995	0.989	6.42605e-49	31
NR4A3	7.99161e-52	0.67484	0.271	0.07	1.1635e-47	31
YBX3	4.14321e-51	0.46264	0.124	0.016	6.0321e-47	31
ENSSSCG00000006395	6.49163e-51	0.686973	0.758	0.481	9.45116e-47	31
ANXA1	2.82005e-49	0.503351	0.126	0.017	4.10571e-45	31
RDX	5.73012e-49	-0.907045	0.271	0.622	8.34248e-45	31
ZNF683	1.04796e-48	0.52895	0.202	0.043	1.52572e-44	31
PPP1CC	1.82647e-48	0.710343	0.705	0.418	2.65916e-44	31
DDIT4	3.40146e-48	0.779943	0.428	0.169	4.95219e-44	31
PLEKHF2	3.04531e-46	0.579949	0.216	0.051	4.43367e-42	31
CAMK4	1.49203e-44	-0.931258	0.078	0.43	2.17224e-40	31
TAGAP	2.04403e-44	0.6371	0.375	0.135	2.9759e-40	31
DUSP1	3.15331e-44	0.774757	0.314	0.103	4.59091e-40	31
S100A4	3.57315e-44	1.03802	0.226	0.058	5.20215e-40	31
PIK3AP1	1.0108e-42	0.602064	0.328	0.111	1.47163e-38	31
RGCC	1.04378e-41	0.744704	0.468	0.209	1.51964e-37	31
RPL39	1.58627e-41	0.270616	1	0.998	2.30945e-37	31
CCR7	2.81993e-41	0.484689	0.131	0.022	4.10554e-37	31
NKG7	2.15247e-40	-0.703841	0.639	0.837	3.13378e-36	31
C15orf48	5.02129e-40	-0.713634	0.487	0.76	7.3105e-36	31
ENSSSCG00000004572	7.84212e-40	0.354482	0.105	0.015	1.14173e-35	31
IL6R	8.16262e-40	0.42183	0.166	0.035	1.1884e-35	31
RGS16	1.68884e-39	0.356371	0.107	0.016	2.45878e-35	31
LAPTM5	3.09657e-39	0.391369	0.993	0.846	4.5083e-35	31
RPL34	1.37291e-38	0.259837	1	0.997	1.99882e-34	31
TIMP1	2.29143e-38	1.03682	0.428	0.189	3.33609e-34	31
IFI6	2.56977e-38	-0.580867	0.893	0.97	3.74134e-34	31
KLF2	3.72823e-37	0.600205	0.135	0.026	5.42793e-33	31
S100A6	3.78968e-37	0.548438	0.171	0.04	5.51739e-33	31
RPL7	4.65495e-37	0.266014	1	0.99	6.77715e-33	31
NFKBIA	9.3375e-37	0.9209	0.485	0.244	1.35945e-32	31
PLIN2	3.0383e-36	0.515025	0.171	0.041	4.42345e-32	31
CREM	4.69293e-35	0.695851	0.765	0.575	6.83244e-31	31
GATA3	1.48912e-34	0.562117	0.311	0.114	2.16801e-30	31
STX11	1.52274e-34	0.556027	0.183	0.047	2.21696e-30	31
ARID5B	2.36362e-34	0.596056	0.399	0.174	3.44119e-30	31
PDCD1	8.24217e-34	0.397777	0.209	0.059	1.19998e-29	31
ITGAE	1.71299e-33	-0.720252	0.273	0.559	2.49395e-29	31
TNFRSF1B	3.32135e-32	0.566607	0.48	0.241	4.83556e-28	31
LYST	5.93595e-32	0.273612	0.119	0.023	8.64214e-28	31
CD8B	8.73145e-32	-0.924817	0.021	0.283	1.27121e-27	31
BIRC3	4.15246e-30	0.607605	0.572	0.346	6.04556e-26	31
LEF1	4.64711e-29	0.321045	0.124	0.027	6.76573e-25	31
FURIN	1.54225e-28	0.345202	0.164	0.044	2.24536e-24	31
CD6	2.36394e-28	-0.733485	0.026	0.269	3.44166e-24	31
CXCR4	3.30589e-28	0.704708	0.546	0.326	4.81305e-24	31
ENSSSCG00000003236	3.31814e-28	0.29748	0.128	0.029	4.83089e-24	31
RPIA	6.21538e-28	0.520667	0.411	0.201	9.04897e-24	31
BTG1	1.38047e-27	0.378356	0.974	0.95	2.00982e-23	31
ST3GAL1	3.59081e-27	0.335405	0.147	0.038	5.22786e-23	31
FCER1G	8.09183e-27	-1.14189	0.183	0.415	1.17809e-22	31
PTGER2	1.59138e-26	0.307485	0.116	0.026	2.31689e-22	31
COX1	1.59301e-26	-0.30266	1	0.997	2.31927e-22	31
NFKB1	3.24183e-26	0.448039	0.252	0.096	4.71977e-22	31
XCL1	8.79723e-26	-0.73307	0.238	0.473	1.28079e-21	31
VIM	2.58787e-25	0.563428	0.496	0.288	3.76769e-21	31
TXNIP	2.95959e-25	0.397817	0.188	0.06	4.30886e-21	31
IL4R	3.27722e-25	0.465496	0.273	0.11	4.77131e-21	31
DUSP2	6.06895e-25	0.396575	0.221	0.079	8.83578e-21	31
GZMK	8.97383e-25	-0.953617	0.024	0.24	1.3065e-20	31
ENSSSCG00000026217	4.58478e-24	-0.730376	0.021	0.232	6.67498e-20	31
SNAPC1	8.10201e-24	0.474843	0.162	0.05	1.17957e-19	31
CAPG	1.12828e-23	0.370567	0.392	0.19	1.64266e-19	31
GNLY	2.55003e-23	-2.49449	0.045	0.256	3.71259e-19	31
SGK1	2.90994e-23	0.396289	0.169	0.054	4.23659e-19	31
ADGRG1	3.91137e-23	-0.843922	0.024	0.228	5.69457e-19	31
SH2D2A	8.63583e-23	0.415962	0.264	0.11	1.25729e-18	31
IFNGR1	1.01548e-22	0.518209	0.321	0.151	1.47844e-18	31
ENSSSCG00000007188	1.1121e-22	-0.448645	0.542	0.716	1.61911e-18	31
ELF1	1.51003e-22	0.509061	0.544	0.344	2.19845e-18	31
FOSL2	3.96395e-22	0.388023	0.19	0.066	5.77111e-18	31
CD83	5.10904e-22	0.409942	0.107	0.026	7.43825e-18	31
COTL1	5.40434e-22	-0.50099	0.504	0.684	7.86818e-18	31
GPR183	5.66219e-22	0.503377	0.323	0.153	8.24359e-18	31
CD247	7.24558e-22	0.377899	0.893	0.784	1.05488e-17	31
SLAMF7	7.60827e-22	0.420257	0.247	0.1	1.10769e-17	31
ENSSSCG00000003253	8.55536e-22	0.330092	0.171	0.056	1.24557e-17	31
SLA	8.69809e-22	0.444075	0.534	0.326	1.26635e-17	31
LAX1	9.13977e-22	0.49525	0.553	0.347	1.33066e-17	31
KDM6B	1.17764e-21	0.445179	0.2	0.074	1.71453e-17	31
ADGRE5	6.67979e-21	0.30855	0.114	0.03	9.72511e-17	31
BHLHE40	8.39151e-21	0.348423	0.159	0.052	1.22172e-16	31
CD5	1.51407e-20	-0.684892	0.192	0.403	2.20434e-16	31
FUNDC1	3.0052e-20	-0.453036	0.542	0.708	4.37528e-16	31
ESYT2	3.41935e-20	0.439735	0.28	0.13	4.97824e-16	31
GPR82	3.56813e-20	-0.730875	0.064	0.264	5.19484e-16	31
ENSSSCG00000037885	7.72618e-20	-0.415562	0.926	0.931	1.12485e-15	31
ABI1	7.74414e-20	0.260083	0.131	0.039	1.12747e-15	31
ABLIM1	8.76848e-20	-0.549771	0.1	0.31	1.2766e-15	31
TUBA4A	1.65932e-19	0.439468	0.333	0.173	2.4158e-15	31
DHRS3	3.53839e-19	0.407466	0.347	0.18	5.15154e-15	31
NDFIP2	3.76258e-19	0.428284	0.501	0.304	5.47794e-15	31
IL7R	3.831e-19	0.469523	0.235	0.1	5.57756e-15	31
ELL2	8.08313e-19	0.317152	0.145	0.047	1.17682e-14	31
HINT1	1.18695e-18	-0.385508	0.653	0.778	1.72808e-14	31
GSTO1	5.10137e-18	0.258546	0.143	0.048	7.42709e-14	31
ITGB2	8.2806e-18	0.312961	0.2	0.08	1.20557e-13	31
ZC3H12A	8.78993e-18	0.298512	0.121	0.037	1.27973e-13	31
CTSC	9.42343e-18	0.363469	0.85	0.751	1.37196e-13	31
ENSSSCG00000032003	1.05815e-17	-0.40879	0.596	0.729	1.54056e-13	31
CD244	1.32037e-17	-0.547701	0.152	0.344	1.92233e-13	31
CD52	1.32698e-17	-0.362781	0.95	0.961	1.93195e-13	31
EEF1B2	2.14994e-17	0.25062	0.979	0.918	3.13009e-13	31
RGS2	2.33871e-17	0.490482	0.549	0.37	3.40492e-13	31
SNU13	6.01882e-17	0.398213	0.682	0.518	8.76281e-13	31
EIF4A1	6.10958e-17	0.395971	0.663	0.497	8.89494e-13	31
JAML	8.45977e-17	-0.52734	0.143	0.33	1.23166e-12	31
CD200R1	1.5492e-16	-0.574248	0.019	0.17	2.25547e-12	31
LGALS1	1.98055e-16	0.699175	0.221	0.101	2.88349e-12	31
SLC25A3	2.29531e-16	0.334039	0.798	0.66	3.34174e-12	31
PABPC1	2.33109e-16	0.272514	0.898	0.771	3.39383e-12	31
FTL	2.53013e-16	0.269577	0.967	0.937	3.68361e-12	31
S100A11	2.77461e-16	0.428388	0.287	0.145	4.03955e-12	31
IL21R	3.07721e-16	0.319798	0.192	0.08	4.48011e-12	31
PTPN12	4.9176e-16	-0.516432	0.121	0.303	7.15953e-12	31
REL	5.30093e-16	0.489393	0.43	0.272	7.71762e-12	31
CDK2AP2	6.79747e-16	-0.424391	0.461	0.608	9.89644e-12	31
TNFAIP8	1.04923e-15	0.445215	0.344	0.198	1.52758e-11	31
SSH1	1.05894e-15	-0.503552	0.093	0.264	1.54172e-11	31
COX17	1.23513e-15	0.370189	0.724	0.583	1.79822e-11	31
SARAF	1.3109e-15	0.398427	0.444	0.277	1.90855e-11	31
TPM4	1.83261e-15	0.316667	0.143	0.052	2.66809e-11	31
EGLN3	1.8513e-15	-0.495866	0.057	0.218	2.6953e-11	31
SIT1	1.9295e-15	-0.486451	0.188	0.378	2.80916e-11	31
CD1D	2.07728e-15	-0.583372	0.121	0.291	3.02431e-11	31
PNRC1	2.1459e-15	0.385619	0.717	0.584	3.12422e-11	31
ENSSSCG00000037142	2.22603e-15	0.438953	0.843	0.722	3.24088e-11	31
ENSSSCG00000017749	3.46805e-15	-0.468926	0.121	0.297	5.04913e-11	31
GAPDH	5.19543e-15	0.313807	0.874	0.776	7.56403e-11	31
CD53	5.40681e-15	0.30344	0.819	0.695	7.87178e-11	31
ATP2B4	6.29332e-15	0.276451	0.126	0.043	9.16245e-11	31
UBL3	6.39532e-15	0.363401	0.473	0.303	9.31095e-11	31
EIF3I	7.43268e-15	-0.530471	0.399	0.539	1.08212e-10	31
ENSSSCG00000027491	1.27402e-14	-0.554567	0.242	0.407	1.85485e-10	31
SMPD1	2.41356e-14	-0.492202	0.114	0.278	3.5139e-10	31
CCDC50	3.29869e-14	-0.44903	0.209	0.38	4.80256e-10	31
FAM49B	3.89224e-14	-0.463839	0.226	0.393	5.66672e-10	31
JOSD1	5.63596e-14	0.34475	0.192	0.087	8.2054e-10	31
ENSSSCG00000040060	7.59852e-14	0.26775	0.116	0.041	1.10627e-09	31
ENSSSCG00000000640	7.76711e-14	-0.829756	0.031	0.164	1.13081e-09	31
SASH3	8.03177e-14	-0.415772	0.29	0.468	1.16935e-09	31
SNX10	8.98584e-14	-0.465577	0.119	0.279	1.30825e-09	31
SMC6	9.74057e-14	-0.444825	0.221	0.392	1.41813e-09	31
SPOCK2	1.42088e-13	0.335683	0.257	0.132	2.06866e-09	31
ARPC3	1.85594e-13	-0.263358	0.829	0.899	2.70207e-09	31
GNA13	2.06149e-13	0.308883	0.219	0.106	3.00133e-09	31
PIM1	2.49674e-13	0.343699	0.285	0.153	3.635e-09	31
ENSSSCG00000031912	3.79143e-13	0.513988	0.582	0.439	5.51994e-09	31
OSTF1	4.12071e-13	-0.315411	0.651	0.754	5.99935e-09	31
CEBPB	4.34493e-13	0.349099	0.454	0.297	6.32578e-09	31
PRF1	4.4739e-13	-0.443574	0.287	0.456	6.51356e-09	31
IFNG	4.78864e-13	-0.71516	0.055	0.193	6.97178e-09	31
CCR9	6.77119e-13	0.312214	0.413	0.259	9.85818e-09	31
BCL2A1	7.8732e-13	0.487921	0.454	0.313	1.14626e-08	31
ENSSSCG00000024973	8.0198e-13	-0.407152	0.449	0.6	1.1676e-08	31
LAG3	8.04934e-13	0.395194	0.245	0.125	1.1719e-08	31
GCSAM	8.89749e-13	-0.461442	0.062	0.197	1.29539e-08	31
AHI1	9.87166e-13	0.321476	0.361	0.214	1.43722e-08	31
ENTPD1	1.0749e-12	-0.483646	0.029	0.153	1.56494e-08	31
TNFRSF9	1.23894e-12	0.41927	0.162	0.07	1.80378e-08	31
PTPN1	1.56412e-12	0.335354	0.401	0.254	2.2772e-08	31
UBAC2	1.65202e-12	-0.390008	0.285	0.454	2.40517e-08	31
PPP1R18	1.76087e-12	-0.362108	0.489	0.622	2.56366e-08	31
ARID5A	2.41321e-12	0.25358	0.157	0.067	3.51339e-08	31
ENSSSCG00000013366	3.72045e-12	0.342713	0.632	0.513	5.4166e-08	31
EVL	5.15141e-12	-0.296685	0.694	0.804	7.49994e-08	31
ENSSSCG00000000638	8.19222e-12	-0.66609	0.014	0.124	1.1927e-07	31
ENSSSCG00000021591	3.3982e-11	0.344391	0.667	0.531	4.94744e-07	31
PSIP1	4.43306e-11	-0.364994	0.352	0.505	6.45409e-07	31
NR4A1	4.84662e-11	0.319049	0.131	0.055	7.05619e-07	31
CLINT1	4.85616e-11	0.271615	0.238	0.128	7.07009e-07	31
ZAP70	5.95751e-11	0.273201	0.561	0.413	8.67353e-07	31
ENSSSCG00000039706	6.07983e-11	0.34175	0.135	0.059	8.85163e-07	31
FOS	7.90431e-11	0.579392	0.401	0.272	1.15079e-06	31
BIN1	9.69722e-11	-0.37993	0.2	0.35	1.41182e-06	31
RAB22A	1.64971e-10	0.266703	0.112	0.045	2.40182e-06	31
CD226	1.77502e-10	-0.369188	0.038	0.149	2.58425e-06	31
TAF1D	2.39487e-10	0.278216	0.665	0.53	3.48669e-06	31
ENSSSCG00000035224	2.71925e-10	-0.380324	0.188	0.324	3.95895e-06	31
TUBB2B	4.06561e-10	0.293125	0.242	0.137	5.91911e-06	31
CCL3L1	4.2341e-10	-0.679303	0.055	0.17	6.16443e-06	31
LNPEP	4.53494e-10	-0.389239	0.128	0.262	6.60242e-06	31
PTK2B	4.95991e-10	-0.41275	0.154	0.284	7.22113e-06	31
DOCK10	5.34921e-10	-0.399818	0.188	0.324	7.78791e-06	31
CD96	5.62382e-10	-0.392528	0.214	0.35	8.18772e-06	31
CCL4	5.78358e-10	-0.422341	0.024	0.124	8.42031e-06	31
NAPSA	6.84591e-10	-0.285332	0.012	0.105	9.96696e-06	31
C11orf58	6.93282e-10	0.320832	0.613	0.497	1.00935e-05	31
TRAF1	7.08229e-10	0.271164	0.173	0.087	1.03111e-05	31
GZMM	7.24708e-10	-0.383171	0.05	0.16	1.0551e-05	31
TPI1	1.02714e-09	0.261806	0.672	0.539	1.49542e-05	31
JARID2	1.04903e-09	0.270791	0.601	0.468	1.52728e-05	31
DDX3X	1.61992e-09	0.267068	0.651	0.516	2.35844e-05	31
GPR174	2.0096e-09	0.280606	0.318	0.2	2.92578e-05	31
SRPK1	2.06483e-09	-0.32765	0.188	0.325	3.00618e-05	31
ENSSSCG00000015710	2.80506e-09	-0.300552	0.584	0.678	4.08389e-05	31
ZFP36L2	3.24109e-09	0.301796	0.876	0.816	4.7187e-05	31
AP5Z1	3.27591e-09	-0.349492	0.069	0.18	4.7694e-05	31
ID3	4.23292e-09	0.257494	0.19	0.102	6.16271e-05	31
NDFIP1	4.43343e-09	0.2766	0.563	0.436	6.45464e-05	31
CYCS	4.69996e-09	0.383558	0.587	0.472	6.84266e-05	31
FYB1	4.88671e-09	-0.362752	0.314	0.438	7.11456e-05	31
VASP	5.10632e-09	-0.311063	0.413	0.528	7.43428e-05	31
PTGER4	7.24668e-09	-0.367422	0.295	0.417	0.000105504	31
TNFAIP3	7.86579e-09	0.253116	0.682	0.556	0.000114518	31
KLF11	7.98928e-09	0.25478	0.131	0.061	0.000116316	31
RESF1	9.66375e-09	-0.398404	0.23	0.352	0.000140695	31
SERP1	1.12013e-08	0.300028	0.52	0.397	0.00016308	31
LTB	1.31447e-08	0.512563	0.223	0.132	0.000191373	31
ZFP36L1	1.79251e-08	0.274992	0.696	0.581	0.000260972	31
TTF2	1.9499e-08	-0.336766	0.062	0.162	0.000283886	31
XBP1	2.05335e-08	0.291106	0.323	0.212	0.000298947	31
FYN	2.2145e-08	-0.344727	0.306	0.428	0.000322409	31
WSB1	2.31692e-08	0.252207	0.159	0.083	0.00033732	31
SRSF5	2.38928e-08	0.278633	0.765	0.683	0.000347856	31
EML4	2.70409e-08	0.265154	0.33	0.219	0.000393688	31
CAP1	2.98258e-08	-0.276615	0.492	0.605	0.000434234	31
CIRBP	3.1494e-08	0.279358	0.594	0.477	0.000458521	31
GPR18	4.30907e-08	-0.337489	0.209	0.328	0.000627357	31
AOAH	4.91966e-08	-0.331503	0.069	0.169	0.000716253	31
ENSSSCG00000037566	5.13485e-08	-0.281719	0.038	0.126	0.000747582	31
ENSSSCG00000006418	5.1534e-08	-0.332542	0.309	0.428	0.000750284	31
MAPRE2	6.12972e-08	-0.337737	0.15	0.263	0.000892426	31
ENSSSCG00000008898	7.839e-08	-0.291743	0.095	0.204	0.00114128	31
SERPINB1	7.86844e-08	0.274423	0.124	0.06	0.00114557	31
ENSSSCG00000039407	7.89134e-08	-0.354039	0.15	0.262	0.0011489	31
EMB	8.27567e-08	-0.361772	0.166	0.277	0.00120486	31
EIF3L	1.02763e-07	0.260905	0.418	0.306	0.00149612	31
PNISR	1.05168e-07	-0.292913	0.487	0.585	0.00153115	31
UBE2L6	1.08843e-07	-0.302977	0.411	0.514	0.00158464	31
PLEKHF1	1.14594e-07	-0.292731	0.064	0.159	0.00166838	31
ENSSSCG00000004414	1.17871e-07	0.279118	0.373	0.268	0.00171608	31
GNA15	1.32252e-07	-0.256492	0.036	0.121	0.00192546	31
TMIGD2	1.38856e-07	-0.324989	0.05	0.139	0.00202161	31
ENSSSCG00000022925	1.77135e-07	0.276171	0.252	0.158	0.00257891	31
ENSSSCG00000033734	2.4526e-07	-0.366373	0.686	0.632	0.00357073	31
SKAP2	2.61103e-07	-0.290055	0.076	0.169	0.0038014	31
ENSSSCG00000011234	2.77007e-07	-0.29969	0.309	0.421	0.00403294	31
AKAP9	2.94621e-07	-0.316203	0.347	0.456	0.00428938	31
FAM102A	3.02466e-07	0.251724	0.273	0.178	0.0044036	31
ENSSSCG00000027826	3.13666e-07	-0.298199	0.176	0.285	0.00456666	31
ENSSSCG00000000905	3.20013e-07	-0.251739	0.549	0.619	0.00465907	31
MID1IP1	3.3558e-07	-0.277498	0.093	0.193	0.00488571	31
CTSA	3.73858e-07	-0.321283	0.226	0.335	0.005443	31
ENSSSCG00000012403	4.00052e-07	-0.287591	0.133	0.241	0.00582435	31
ENSSSCG00000005095	4.73349e-07	-0.298582	0.119	0.219	0.00689149	31
IKZF2	7.04482e-07	-0.292193	0.197	0.302	0.0102565	31
PPP1R15A	7.2785e-07	0.269261	0.409	0.304	0.0105968	31
STARD4	8.10485e-07	-0.319804	0.088	0.178	0.0117998	31
BATF3	9.22951e-07	-0.45228	0.145	0.237	0.0134373	31
ST6GALNAC4	1.01249e-06	-0.262079	0.437	0.542	0.0147408	31
ISG15	1.05132e-06	-0.268404	0.758	0.806	0.0153061	31
SDF2L1	1.25655e-06	-0.311306	0.126	0.22	0.0182941	31
PARP12	1.6994e-06	-0.292816	0.162	0.259	0.0247415	31
VPS37B	2.48314e-06	0.294002	0.157	0.092	0.036152	31
TGFBR2	3.27024e-06	-0.304884	0.143	0.234	0.0476115	31
CCL5	2.73582e-205	-2.08992	0.48	0.96	3.98308e-201	29
ENSSSCG00000017032	4.49151e-178	1.17168	0.566	0.112	6.53919e-174	29
ZNF683	6.11156e-117	0.793174	0.282	0.038	8.89782e-113	29
FCRL6	4.35457e-111	0.618463	0.243	0.03	6.33983e-107	29
TRDC	7.3275e-108	0.777408	0.982	0.403	1.06681e-103	29
ENSSSCG00000035507	5.85286e-104	0.378445	0.111	0.005	8.52118e-100	29
ENSSSCG00000036618	5.76808e-103	-1.62699	0.316	0.791	8.39775e-99	29
ENSSSCG00000016902	1.58638e-99	-3.48688	0.075	0.614	2.30961e-95	29
RPL34	3.56382e-95	0.405375	1	0.997	5.18856e-91	29
PLAC8	5.72028e-95	0.885859	0.941	0.642	8.32816e-91	29
ENSSSCG00000033721	3.85686e-94	-1.44154	0.586	0.843	5.6152e-90	29
COX1	3.78691e-86	-0.58389	0.993	0.998	5.51337e-82	29
ENSSSCG00000004489	1.2182e-85	0.386785	1	0.998	1.77358e-81	29
RPS3A	1.02048e-84	0.398691	1	0.996	1.48571e-80	29
ENSSSCG00000016903	1.17174e-83	-2.91701	0.114	0.581	1.70593e-79	29
RPL23	1.32637e-83	0.339388	1	0.999	1.93106e-79	29
GZMB	5.52495e-82	-2.42289	0.489	0.77	8.04377e-78	29
C15orf48	4.266e-81	-1.19922	0.37	0.767	6.21086e-77	29
ENSSSCG00000014569	6.51843e-81	0.325833	1	0.999	9.49018e-77	29
RPS6	6.18489e-79	0.40354	1	0.988	9.00458e-75	29
ENSSSCG00000011272	1.8613e-74	0.35006	1	0.994	2.70986e-70	29
RPL6	1.49396e-73	0.348725	1	0.996	2.17505e-69	29
RPL37	4.49651e-73	0.309683	1	0.999	6.54647e-69	29
ENSSSCG00000037030	4.32788e-71	0.363165	1	0.989	6.30096e-67	29
ENSSSCG00000034617	8.87889e-70	0.3065	1	0.999	1.29268e-65	29
ENSSSCG00000014855	3.72852e-65	0.285307	1	1	5.42835e-61	29
RPL22	5.26923e-63	0.360223	0.998	0.977	7.67148e-59	29
ENSSSCG00000035080	1.69751e-62	0.276032	1	1	2.47141e-58	29
RPS20	5.97271e-61	0.255353	1	1	8.69567e-57	29
RPS18	1.85562e-60	0.334732	1	0.994	2.7016e-56	29
TMSB10	6.58402e-60	-0.344323	1	1	9.58568e-56	29
GMPR	9.10263e-60	0.416824	0.155	0.022	1.32525e-55	29
EEF1B2	1.03208e-59	0.469808	0.991	0.917	1.50261e-55	29
ENSSSCG00000033019	1.34505e-59	0.40467	0.995	0.956	1.95827e-55	29
RACK1	5.82981e-59	0.437246	1	0.936	8.48761e-55	29
ENSSSCG00000025928	7.74847e-59	0.350971	0.998	0.984	1.1281e-54	29
SOX4	1.9024e-58	0.36141	0.123	0.014	2.7697e-54	29
ENSSSCG00000035768	3.49945e-58	0.269999	1	1	5.09484e-54	29
ID2	4.97236e-57	-0.964682	0.473	0.762	7.23926e-53	29
RPS23	5.01964e-56	0.307189	1	0.995	7.30809e-52	29
CD8A	2.65166e-55	-1.01436	0.382	0.669	3.86056e-51	29
RPS13	6.88965e-55	0.352379	1	0.975	1.00306e-50	29
RPL17-C18orf32	1.37198e-54	0.343961	1	0.988	1.99746e-50	29
ENSSSCG00000035811	1.40317e-54	0.263603	1	0.999	2.04287e-50	29
COX2	1.69542e-54	-0.432659	1	0.999	2.46835e-50	29
RPS26	2.98929e-53	0.300386	1	0.997	4.3521e-49	29
RPL3	6.59914e-52	0.356666	0.995	0.96	9.60769e-48	29
NKG7	7.37303e-51	-0.824906	0.643	0.837	1.07344e-46	29
ENSSSCG00000033697	8.41273e-51	0.335945	1	0.974	1.22481e-46	29
RPS5	3.87483e-50	0.319266	1	0.983	5.64137e-46	29
RPLP0	6.52194e-50	0.268638	1	0.998	9.49529e-46	29
RPS9	8.08853e-50	0.282223	1	0.994	1.17761e-45	29
TLE1	1.01337e-49	0.383125	0.109	0.013	1.47537e-45	29
RPL9	4.65703e-49	0.284416	0.998	0.995	6.78017e-45	29
RPL7	8.31886e-49	0.302947	1	0.989	1.21114e-44	29
RPL11	7.95432e-47	0.264519	1	0.999	1.15807e-42	29
RPS15	7.97839e-47	0.264459	1	0.999	1.16157e-42	29
LEF1	5.01617e-46	0.415188	0.145	0.025	7.30304e-42	29
COX3	5.38552e-45	-0.327886	1	0.998	7.84078e-41	29
HSPE1	2.33407e-44	0.484216	0.955	0.823	3.39817e-40	29
ENSSSCG00000013889	3.15257e-44	0.271622	1	0.997	4.58982e-40	29
ENSSSCG00000029830	1.20653e-43	0.25645	1	0.996	1.75659e-39	29
TCF7	2.08149e-43	0.58029	0.62	0.312	3.03044e-39	29
ENSSSCG00000020830	6.67345e-43	0.298481	0.998	0.977	9.71588e-39	29
ENSSSCG00000009303	5.49939e-42	0.256402	1	0.995	8.00655e-38	29
ENSSSCG00000013597	1.39688e-41	0.285422	0.998	0.986	2.03371e-37	29
ENSSSCG00000027573	5.01611e-41	0.280221	1	0.984	7.30296e-37	29
ENSSSCG00000024974	1.1677e-40	0.264763	0.998	0.989	1.70005e-36	29
ENSSSCG00000012119	5.46338e-40	-0.260759	1	1	7.95413e-36	29
ENSSSCG00000013064	9.28946e-40	0.351625	0.977	0.893	1.35245e-35	29
IFITM3	3.31356e-39	0.522909	0.741	0.447	4.82422e-35	29
CXCR4	1.41724e-38	0.664647	0.591	0.323	2.06336e-34	29
DAPL1	1.03773e-37	0.473782	0.236	0.07	1.51084e-33	29
RPS4X	1.18879e-36	0.274574	1	0.987	1.73077e-32	29
RPL5	4.14451e-36	0.330024	0.977	0.916	6.03399e-32	29
ENSSSCG00000011952	2.63638e-35	0.302385	0.998	0.963	3.83831e-31	29
KLRK1	5.81274e-35	-1.1232	0.23	0.505	8.46277e-31	29
CD8B	2.0623e-33	-0.928493	0.02	0.284	3.00251e-29	29
ATP6	5.37854e-33	-0.271627	1	0.998	7.83062e-29	29
RDX	7.93285e-31	-0.682	0.382	0.617	1.15494e-26	29
GZMK	3.00301e-30	-1.04055	0.005	0.242	4.37209e-26	29
DDIT4	3.38668e-30	0.544505	0.377	0.171	4.93067e-26	29
GNLY	3.97314e-30	-3.59287	0.018	0.258	5.78449e-26	29
CD1D	8.00231e-29	-0.793449	0.05	0.295	1.16506e-24	29
DYRK2	1.45246e-28	0.389619	0.205	0.066	2.11464e-24	29
RGS2	1.84797e-28	0.542847	0.605	0.367	2.69045e-24	29
LTB	7.83286e-28	0.553032	0.305	0.127	1.14039e-23	29
ENSSSCG00000004945	3.35868e-27	0.290167	0.982	0.917	4.8899e-23	29
PLVAP	4.00288e-27	0.401436	0.341	0.148	5.8278e-23	29
FCER1G	4.04682e-26	-1.10306	0.193	0.415	5.89177e-22	29
CST7	1.14042e-24	-0.444724	0.618	0.785	1.66034e-20	29
BATF3	5.07662e-24	-0.77775	0.036	0.242	7.39106e-20	29
HINT1	2.41892e-23	-0.430421	0.666	0.778	3.52171e-19	29
ENSSSCG00000024973	2.49767e-23	-0.5683	0.405	0.602	3.63636e-19	29
ENSSSCG00000029596	2.73882e-23	0.284555	0.97	0.815	3.98745e-19	29
S100A10	4.70893e-23	-0.612355	0.295	0.511	6.85573e-19	29
VMP1	1.39792e-22	-0.647425	0.291	0.503	2.03523e-18	29
RHOH	2.2355e-22	0.446938	0.509	0.306	3.25467e-18	29
CTSW	2.28352e-22	0.255274	0.875	0.56	3.32457e-18	29
HMGN3	4.72838e-22	0.389642	0.55	0.337	6.88404e-18	29
HSPA8	1.23435e-20	0.301764	0.991	0.914	1.79708e-16	29
IFNG	1.38411e-20	-0.83362	0.018	0.195	2.01512e-16	29
ND4	4.69085e-20	-0.28983	0.993	0.983	6.82941e-16	29
ENSSSCG00000007188	1.66544e-19	-0.440822	0.57	0.715	2.42471e-15	29
PRF1	4.01445e-19	-0.561527	0.264	0.457	5.84464e-15	29
IFI6	5.59857e-19	-0.394546	0.948	0.967	8.15096e-15	29
CCL3L1	7.35542e-19	-0.975017	0.011	0.172	1.07088e-14	29
MISP3	2.07468e-18	-0.539577	0.143	0.339	3.02053e-14	29
HPSE	2.48254e-18	0.267195	0.125	0.039	3.61433e-14	29
HSPA5	3.14236e-18	-0.491385	0.62	0.737	4.57496e-14	29
SSR4	5.73391e-18	0.298572	0.834	0.659	8.348e-14	29
OSTF1	7.9108e-18	-0.3647	0.618	0.755	1.15173e-13	29
CD28	1.1244e-17	0.277378	0.132	0.043	1.63701e-13	29
ADGRG1	1.31071e-17	-0.650351	0.057	0.227	1.90827e-13	29
LACTB	5.6816e-17	0.256465	0.13	0.043	8.27184e-13	29
SGK1	3.19695e-16	0.31694	0.148	0.054	4.65444e-12	29
IKZF2	3.74602e-16	0.369037	0.464	0.289	5.45383e-12	29
ABI1	4.7602e-16	0.261074	0.118	0.039	6.93038e-12	29
SAMSN1	5.64129e-16	0.311448	0.355	0.194	8.21315e-12	29
SAT1	6.19065e-16	-0.312008	0.943	0.96	9.01296e-12	29
VAMP8	9.47527e-16	-0.367702	0.586	0.709	1.3795e-11	29
ENTPD1	1.20084e-15	-0.528251	0.016	0.154	1.7483e-11	29
PABPC1	2.1431e-15	0.268676	0.882	0.771	3.12014e-11	29
SELENOS	3.3065e-15	-0.491374	0.132	0.302	4.81393e-11	29
CD200R1	4.35207e-15	-0.530338	0.03	0.17	6.33618e-11	29
UCP2	7.17694e-15	-0.518908	0.114	0.275	1.04489e-10	29
CCR9	8.77743e-15	0.328716	0.423	0.258	1.27791e-10	29
KIT	1.41436e-14	0.329953	0.218	0.102	2.05917e-10	29
RORA	1.5091e-14	-0.473213	0.045	0.191	2.1971e-10	29
ITGB2	1.53129e-14	0.279056	0.184	0.08	2.22941e-10	29
ITGAE	2.86191e-14	-0.427385	0.418	0.552	4.16665e-10	29
NPM1	4.80333e-14	0.250781	0.884	0.76	6.99317e-10	29
TUBA4A	7.39947e-14	0.349117	0.307	0.174	1.07729e-09	29
CCL4	7.96028e-14	-0.507556	0.007	0.125	1.15894e-09	29
GPR34	9.8818e-14	-0.433993	0.066	0.211	1.43869e-09	29
GSTA4	1.00026e-13	0.300657	0.241	0.121	1.45628e-09	29
ID3	1.01427e-13	0.30031	0.211	0.101	1.47668e-09	29
ENSSSCG00000037885	1.79025e-13	-0.338983	0.895	0.933	2.60642e-09	29
CEBPB	1.97866e-13	0.354502	0.452	0.296	2.88073e-09	29
ENSSSCG00000018063	1.97923e-13	-0.530513	0.391	0.527	2.88156e-09	29
CD244	2.47035e-13	-0.478044	0.191	0.343	3.59658e-09	29
ENSSSCG00000009673	4.38677e-13	-0.393675	0.014	0.131	6.38669e-09	29
ENSSSCG00000000640	4.60647e-13	-0.810747	0.039	0.164	6.70656e-09	29
TNFAIP3	6.03027e-13	-0.432142	0.414	0.57	8.77947e-09	29
GPR82	1.14604e-12	-0.579753	0.116	0.262	1.66852e-08	29
RGCC	2.71387e-12	0.410028	0.35	0.214	3.95112e-08	29
ENSSSCG00000032003	2.9565e-12	-0.322697	0.634	0.727	4.30436e-08	29
ENSSSCG00000026217	3.68572e-12	-0.473827	0.091	0.229	5.36604e-08	29
SOD1	4.13737e-12	0.278301	0.705	0.566	6.0236e-08	29
AKAP9	5.05826e-12	-0.435669	0.314	0.458	7.36433e-08	29
NFIL3	6.75649e-12	-0.464362	0.186	0.334	9.83677e-08	29
HIKESHI	7.6448e-12	0.305596	0.507	0.364	1.11301e-07	29
LAG3	8.06062e-12	-0.497172	0.025	0.136	1.17355e-07	29
TMEM123	1.0459e-11	0.276969	0.418	0.271	1.52272e-07	29
POP7	1.2975e-11	0.289856	0.32	0.193	1.88903e-07	29
BMF	1.46142e-11	-0.370859	0.014	0.118	2.12769e-07	29
CD96	1.54592e-11	-0.412233	0.202	0.351	2.25071e-07	29
ISG20	2.1628e-11	-0.407478	0.027	0.138	3.14882e-07	29
FRMD4B	2.59644e-11	-0.351406	0.014	0.116	3.78016e-07	29
SERPINB9	2.828e-11	-0.389042	0.18	0.323	4.11729e-07	29
KDSR	3.87568e-11	0.288586	0.334	0.204	5.6426e-07	29
ENSSSCG00000033987	5.75032e-11	0.271974	0.323	0.197	8.37189e-07	29
ENSSSCG00000000635	8.45841e-11	0.347307	0.395	0.262	1.23146e-06	29
ENO1	9.05874e-11	-0.250846	0.798	0.843	1.31886e-06	29
HVCN1	9.87647e-11	0.259185	0.182	0.092	1.43792e-06	29
GLIPR2	1.13151e-10	-0.406445	0.134	0.266	1.64736e-06	29
AICDA	1.25196e-10	-0.848685	0.066	0.182	1.82273e-06	29
HNRNPLL	2.24213e-10	-0.448897	0.132	0.261	3.26432e-06	29
CD2	2.27319e-10	-0.284877	0.795	0.818	3.30954e-06	29
CD3E	3.02765e-10	-0.28756	0.964	0.944	4.40796e-06	29
NFKBIZ	3.31181e-10	-0.422984	0.139	0.266	4.82166e-06	29
NME1	3.86815e-10	0.27125	0.355	0.23	5.63164e-06	29
CCT5	4.08587e-10	0.252913	0.552	0.409	5.94862e-06	29
CDK2AP2	5.71325e-10	-0.315957	0.502	0.606	8.31792e-06	29
TP53I11	6.59263e-10	0.251431	0.175	0.089	9.59821e-06	29
ENSSSCG00000022925	6.62016e-10	-0.34639	0.057	0.168	9.63829e-06	29
IL2RB	6.9488e-10	-0.406106	0.264	0.392	1.01168e-05	29
TTF2	9.34457e-10	-0.350552	0.055	0.162	1.36048e-05	29
SSH1	9.4016e-10	-0.404306	0.139	0.262	1.36878e-05	29
MAP2K2	1.04299e-09	-0.293703	0.514	0.62	1.51849e-05	29
FUT8	1.05884e-09	-0.360376	0.084	0.199	1.54156e-05	29
ENSSSCG00000000638	2.85335e-09	-0.632489	0.032	0.124	4.1542e-05	29
CD99	3.15312e-09	-0.389442	0.218	0.344	4.59063e-05	29
MYO1F	3.19563e-09	-0.343144	0.048	0.148	4.65251e-05	29
FUNDC1	3.40515e-09	-0.28526	0.627	0.704	4.95755e-05	29
SRGN	3.90312e-09	-0.255703	0.914	0.921	5.68255e-05	29
FOS	5.0117e-09	0.268438	0.389	0.272	7.29653e-05	29
CALM1	5.1493e-09	-0.265265	0.734	0.781	7.49686e-05	29
ENSSSCG00000014909	5.39919e-09	-0.343758	0.03	0.12	7.86068e-05	29
DUSP4	5.97044e-09	-0.342333	0.295	0.424	8.69237e-05	29
BCL2A1	6.49575e-09	-0.397305	0.202	0.325	9.45716e-05	29
PLAAT3	1.18001e-08	-0.291452	0.027	0.114	0.000171797	29
CCDC50	1.27936e-08	-0.349151	0.259	0.378	0.000186262	29
THOC7	1.30623e-08	-0.300206	0.061	0.161	0.000190174	29
CD86	1.42096e-08	-0.27977	0.034	0.124	0.000206878	29
GRAMD2B	1.51601e-08	-0.317381	0.052	0.148	0.000220716	29
ENSSSCG00000036892	1.8505e-08	-0.325737	0.05	0.145	0.000269414	29
DNAJB1	2.96375e-08	0.304774	0.523	0.413	0.000431492	29
NCK1	3.33794e-08	0.272623	0.193	0.11	0.00048597	29
ENSSSCG00000023584	4.4099e-08	0.272919	0.811	0.667	0.000642037	29
ENSSSCG00000031741	5.62652e-08	-0.329059	0.045	0.132	0.000819165	29
CD5	8.55664e-08	-0.430454	0.305	0.398	0.00124576	29
CTSA	1.12013e-07	-0.3215	0.223	0.335	0.00163079	29
CREM	1.20187e-07	0.259422	0.686	0.579	0.0017498	29
RCHY1	1.48265e-07	-0.330034	0.182	0.29	0.00215858	29
ENSSSCG00000010954	1.52998e-07	-0.307498	0.234	0.348	0.00222749	29
IVNS1ABP	1.66536e-07	0.253376	0.33	0.224	0.0024246	29
HMGB2	2.54399e-07	-0.500615	0.432	0.519	0.00370379	29
ACTB	2.81981e-07	-0.288983	0.957	0.958	0.00410537	29
LY96	2.8771e-07	-0.308113	0.134	0.235	0.00418876	29
AOAH	3.04588e-07	-0.294067	0.077	0.169	0.0044345	29
TSPAN5	3.13483e-07	-0.296035	0.082	0.173	0.004564	29
RPL10A	3.17502e-07	0.257352	0.432	0.33	0.00462251	29
ENSSSCG00000012517	4.05328e-07	-0.321697	0.211	0.317	0.00590117	29
CAB39L	4.43906e-07	-0.287632	0.066	0.152	0.00646283	29
S100A11	5.2422e-07	-0.291992	0.068	0.156	0.00763211	29
ENSSSCG00000035520	7.26939e-07	-0.514407	0.25	0.342	0.0105835	29
PTGER4	8.41717e-07	-0.301698	0.314	0.416	0.0122546	29
TAB2	8.60137e-07	-0.253945	0.052	0.133	0.0125227	29
SMARCA2	1.18754e-06	-0.270696	0.084	0.173	0.0172894	29
GPR183	1.2616e-06	-0.384299	0.08	0.165	0.0183677	29
ISG15	1.29728e-06	-0.341384	0.77	0.805	0.0188871	29
ENSSSCG00000018061	1.30304e-06	-0.257524	0.343	0.442	0.018971	29
ENSSSCG00000015447	1.3808e-06	-0.25413	0.032	0.102	0.0201031	29
VASP	1.46165e-06	-0.27152	0.439	0.527	0.0212802	29
LGALS1	1.52829e-06	-0.359861	0.039	0.11	0.0222503	29
SLA	1.71689e-06	-0.306047	0.243	0.341	0.0249962	29
ENSSSCG00000023158	1.76106e-06	0.250601	0.507	0.412	0.0256392	29
IKZF3	1.8175e-06	-0.270845	0.28	0.38	0.026461	29
HERC6	2.04106e-06	-0.318147	0.255	0.351	0.0297158	29
HCLS1	2.32594e-06	-0.288586	0.391	0.477	0.0338633	29
TYMS	2.50666e-06	-0.261351	0.132	0.223	0.0364944	29
COTL1	2.62527e-06	-0.259822	0.641	0.677	0.0382214	29
NFKBIA	2.91956e-06	-0.487035	0.173	0.26	0.0425059	29
ENSSSCG00000034072	3.34392e-06	-0.299113	0.377	0.465	0.0486841	29
GZMB	0	-2.81554	0.341	0.819	0	6
TRDC	0	1.29608	0.994	0.346	0	6
XCL1	7.11285e-281	0.903596	0.902	0.395	1.03556e-276	6
MFAP5	1.38184e-280	0.920665	0.307	0.03	2.01182e-276	6
AICDA	4.20799e-277	1.44668	0.528	0.123	6.12641e-273	6
KLRK1	3.35108e-243	0.889288	0.895	0.431	4.87884e-239	6
ENSSSCG00000016902	9.4927e-220	-2.56201	0.17	0.65	1.38204e-215	6
CTSW	4.11924e-217	0.830084	0.941	0.52	5.9972e-213	6
CD247	1.33753e-214	0.837056	0.969	0.761	1.94731e-210	6
ENSSSCG00000033721	6.3707e-210	-1.32447	0.696	0.85	9.2751e-206	6
ENSSSCG00000016903	6.36974e-206	-2.46551	0.156	0.619	9.2737e-202	6
CD74	7.22511e-193	0.643224	0.986	0.854	1.0519e-188	6
KIT	4.15198e-179	0.633169	0.351	0.07	6.04487e-175	6
CA2	9.6559e-178	0.604532	0.237	0.03	1.4058e-173	6
CCR9	3.57896e-171	0.769683	0.589	0.217	5.2106e-167	6
FCER1G	7.04529e-171	0.543441	0.83	0.34	1.02572e-166	6
RPL23	8.98874e-169	0.31244	1	0.999	1.30867e-164	6
TRAT1	2.10622e-162	0.625997	0.967	0.766	3.06644e-158	6
ENSSSCG00000029596	1.70117e-143	0.542156	0.987	0.798	2.47673e-139	6
RPL6	1.94551e-117	0.281292	1	0.996	2.83246e-113	6
SLA-DQB1	1.19274e-110	0.618678	0.675	0.342	1.73651e-106	6
HLA-DRA	2.87117e-109	0.559874	0.891	0.64	4.18014e-105	6
CD8A	3.12328e-108	-0.858998	0.448	0.686	4.54718e-104	6
LAT2	5.87544e-107	0.463625	0.678	0.319	8.55406e-103	6
RPS3A	1.4474e-102	0.273827	1	0.995	2.10727e-98	6
ENSSSCG00000036618	1.33308e-100	-0.95695	0.63	0.789	1.94084e-96	6
ENSSSCG00000001455	7.22582e-97	0.549052	0.783	0.475	1.05201e-92	6
NCALD	1.37991e-96	0.543741	0.618	0.311	2.00902e-92	6
CD8B	1.43313e-94	-0.992422	0.02	0.309	2.0865e-90	6
ENSSSCG00000023584	1.94914e-94	0.493933	0.922	0.637	2.83776e-90	6
ENSSSCG00000010128	2.25897e-94	0.340369	0.172	0.031	3.28883e-90	6
RPL5	9.13354e-90	0.340398	0.994	0.908	1.32975e-85	6
ITM2B	1.09862e-88	0.409408	0.947	0.774	1.59948e-84	6
ENSSSCG00000001456	1.78418e-86	0.477438	0.756	0.453	2.59759e-82	6
FSCN1	2.24208e-86	0.446374	0.537	0.242	3.26424e-82	6
FGR	2.26803e-85	0.342454	0.234	0.061	3.30203e-81	6
LZTFL1	5.70228e-82	0.423466	0.28	0.089	8.30195e-78	6
GZMK	7.26973e-81	-1.07876	0.011	0.263	1.0584e-76	6
IKZF2	1.41448e-78	0.456413	0.543	0.26	2.05934e-74	6
LAPTM5	1.7569e-72	-0.533415	0.817	0.859	2.55787e-68	6
NAPSA	2.00326e-72	0.406561	0.248	0.078	2.91655e-68	6
RGS2	3.33392e-71	0.449426	0.624	0.341	4.85385e-67	6
TCF7	3.34706e-71	0.414981	0.572	0.289	4.87298e-67	6
PIK3R1	6.34113e-70	0.403342	0.917	0.729	9.23205e-66	6
ENSSSCG00000000638	5.19171e-68	0.389317	0.277	0.095	7.55861e-64	6
GNLY	4.5941e-67	-2.78406	0.046	0.277	6.68856e-63	6
RGS1	1.03426e-66	0.392318	0.932	0.786	1.50578e-62	6
DHRS3	3.02192e-60	0.3812	0.369	0.16	4.39962e-56	6
SIT1	6.81946e-59	-0.664002	0.169	0.4	9.92844e-55	6
ENSSSCG00000026217	5.27656e-58	0.367753	0.416	0.192	7.68214e-54	6
SEPT11	1.10535e-57	0.418047	0.451	0.224	1.60929e-53	6
MIF	1.31942e-56	0.305359	0.96	0.85	1.92094e-52	6
PTPN6	1.47824e-55	0.394113	0.501	0.267	2.15218e-51	6
ARPC2	2.7474e-54	-0.352894	0.922	0.932	3.99993e-50	6
SLA-DMA	8.11249e-54	0.380862	0.6	0.355	1.1811e-49	6
RIN3	5.58671e-52	0.308677	0.397	0.186	8.13368e-48	6
CD5	2.39499e-51	-0.706459	0.223	0.419	3.48686e-47	6
ENSSSCG00000012916	1.21402e-50	0.348666	0.735	0.501	1.76749e-46	6
SLA-DMB	2.46114e-48	0.348224	0.352	0.167	3.58317e-44	6
CD244	6.31142e-48	0.3298	0.537	0.304	9.18879e-44	6
ACTG1	6.43303e-48	-0.375727	0.964	0.959	9.36586e-44	6
ITM2C	7.26241e-48	0.337351	0.587	0.347	1.05733e-43	6
DCXR	4.04125e-45	0.312527	0.32	0.148	5.88366e-41	6
IFNG	9.30465e-45	-0.867832	0.042	0.209	1.35466e-40	6
ARHGDIB	1.38646e-44	-0.274973	0.97	0.968	2.01854e-40	6
TKT	2.73321e-43	0.355039	0.433	0.239	3.97927e-39	6
LAT	1.67138e-41	-0.606978	0.311	0.467	2.43336e-37	6
CD96	2.45636e-40	0.279204	0.543	0.314	3.57621e-36	6
SKAP2	3.52011e-40	0.282364	0.307	0.144	5.12492e-36	6
HMGN3	7.53674e-36	0.310498	0.52	0.322	1.09727e-31	6
ENTPD1	2.85841e-35	-0.533002	0.03	0.165	4.16155e-31	6
PVRIG	6.85802e-35	-0.494686	0.185	0.352	9.98459e-31	6
HMGB2	1.10552e-33	-0.554559	0.405	0.531	1.60953e-29	6
GPR82	1.33086e-33	0.325482	0.406	0.231	1.9376e-29	6
COTL1	1.06542e-32	-0.39421	0.626	0.682	1.55115e-28	6
LITAF	2.32877e-32	0.289809	0.488	0.302	3.39045e-28	6
LAG3	1.67179e-31	-0.497464	0.024	0.146	2.43396e-27	6
CORO1A	2.31067e-31	-0.32412	0.817	0.826	3.36411e-27	6
GAPDH	3.96172e-31	-0.359475	0.759	0.784	5.76786e-27	6
VMP1	1.51719e-30	-0.493297	0.387	0.509	2.20888e-26	6
ACTB	5.72334e-30	-0.411788	0.954	0.958	8.33261e-26	6
CCL3L1	1.20521e-28	-0.879665	0.056	0.181	1.75467e-24	6
DDT	6.19674e-28	0.260681	0.691	0.51	9.02183e-24	6
TNFAIP3	9.28893e-28	-0.458017	0.456	0.578	1.35238e-23	6
ISG20	3.36118e-26	-0.40372	0.036	0.147	4.89354e-22	6
LCP1	1.55349e-25	-0.286826	0.755	0.788	2.26173e-21	6
CALM1	1.93995e-24	-0.287501	0.752	0.782	2.82437e-20	6
CD99	3.32294e-24	-0.457895	0.228	0.355	4.83787e-20	6
ENSSSCG00000007188	4.01055e-24	-0.296124	0.671	0.713	5.83895e-20	6
EMP3	6.84731e-23	-0.398463	0.297	0.417	9.969e-19	6
GPR183	7.74304e-21	-0.478925	0.071	0.175	1.12731e-16	6
HNRNPLL	3.47245e-20	-0.457039	0.158	0.269	5.05554e-16	6
ZFP36L2	2.14119e-19	-0.306593	0.813	0.82	3.11736e-15	6
C15orf48	2.63446e-19	-0.426895	0.767	0.745	3.83551e-15	6
GLIPR2	4.21998e-19	-0.375978	0.164	0.274	6.14386e-15	6
ENSSSCG00000016758	1.10215e-18	-0.256954	0.83	0.839	1.60461e-14	6
UCP2	1.83029e-18	-0.367311	0.173	0.282	2.66472e-14	6
CD1D	1.62836e-16	-0.415096	0.196	0.296	2.37073e-12	6
CD81	6.7329e-16	-0.32929	0.348	0.43	9.80243e-12	6
ENSSSCG00000014909	6.83574e-16	-0.313577	0.047	0.126	9.95215e-12	6
LSP1	9.96864e-16	-0.25447	0.687	0.704	1.45133e-11	6
SH3KBP1	4.46109e-15	-0.323981	0.187	0.282	6.4949e-11	6
ID2	8.47897e-15	-0.339615	0.738	0.75	1.23445e-10	6
ENSSSCG00000024973	4.24492e-14	-0.293428	0.554	0.598	6.18018e-10	6
IFITM3	5.03829e-14	-0.497549	0.412	0.469	7.33524e-10	6
ENSSSCG00000037885	6.78501e-14	-0.270433	0.942	0.929	9.87829e-10	6
HSPA5	6.91877e-13	-0.285926	0.723	0.733	1.0073e-08	6
RAB27A	2.40493e-12	-0.282533	0.08	0.153	3.50133e-08	6
ENSSSCG00000011234	9.71835e-12	-0.316598	0.365	0.423	1.41489e-07	6
MYO1F	5.1827e-11	-0.259793	0.083	0.152	7.5455e-07	6
RORA	5.203e-11	-0.266795	0.118	0.194	7.57505e-07	6
LGALS1	6.29208e-11	-0.349737	0.054	0.114	9.16064e-07	6
ENSSSCG00000031741	1.81586e-10	-0.264725	0.072	0.136	2.64372e-06	6
ENSSSCG00000021591	3.21603e-10	-0.276308	0.511	0.541	4.68221e-06	6
LXN	5.11254e-10	-0.269262	0.104	0.169	7.44334e-06	6
CD44	6.18118e-10	-0.275024	0.12	0.188	8.99918e-06	6
CCND2	9.46174e-10	-0.266705	0.075	0.135	1.37753e-05	6
ENSSSCG00000005453	1.1833e-09	-0.282397	0.418	0.453	1.72276e-05	6
DUSP5	3.74108e-09	-0.297741	0.124	0.186	5.44664e-05	6
ENSSSCG00000006418	2.70026e-08	-0.283088	0.384	0.428	0.000393131	6
ENSSSCG00000031912	1.34093e-07	-0.301894	0.405	0.452	0.00195226	6
NFKBIA	2.75141e-07	-0.420508	0.211	0.262	0.00400578	6
TNFRSF1B	3.79567e-07	-0.26067	0.205	0.259	0.00552612	6
SCG5	3.89999e-07	-0.283164	0.166	0.215	0.00567799	6
S100A11	3.95249e-07	-0.254226	0.106	0.159	0.00575443	6
NDFIP2	8.0563e-07	-0.255288	0.274	0.32	0.0117292	6
MX2	3.06099e-06	-0.252197	0.109	0.157	0.044565	6
GZMB	6.35781e-91	-2.47395	0.382	0.774	9.25634e-87	34
KLRK1	3.3469e-86	0.815695	0.915	0.472	4.87275e-82	34
CTSW	1.89203e-68	0.709812	0.933	0.559	2.7546e-64	34
AICDA	4.52272e-64	1.07081	0.474	0.162	6.58463e-60	34
KIT	3.21004e-58	0.652499	0.349	0.096	4.6735e-54	34
XCL1	1.97848e-52	0.653208	0.803	0.446	2.88048e-48	34
ENSSSCG00000016902	1.61374e-49	-2.09018	0.294	0.601	2.34945e-45	34
ENSSSCG00000003930	2.07152e-49	0.265117	1	0.999	3.01593e-45	34
FCER1G	3.68937e-48	0.475132	0.796	0.386	5.37135e-44	34
RPL23	7.41738e-46	0.262496	1	0.999	1.0799e-41	34
ENSSSCG00000000640	3.49214e-42	0.647641	0.401	0.146	5.0842e-38	34
ENSSSCG00000016903	6.1568e-42	-1.6902	0.267	0.571	8.96369e-38	34
LAPTM5	2.45883e-39	-0.598284	0.711	0.86	3.57981e-35	34
MFAP5	4.18107e-38	0.58525	0.222	0.059	6.08722e-34	34
TMSB10	1.02258e-33	-0.261812	1	1	1.48878e-29	34
KLRB1	5.70872e-29	1.09609	0.125	0.027	8.31133e-25	34
LAT	6.95971e-29	-0.802654	0.195	0.458	1.01326e-24	34
ENSSSCG00000026217	2.84714e-27	0.434657	0.446	0.211	4.14515e-23	34
C15orf48	1.55748e-24	-0.651518	0.613	0.754	2.26754e-20	34
FGR	6.36119e-24	0.311783	0.222	0.077	9.26126e-20	34
CD52	5.98454e-22	-0.398459	0.895	0.964	8.71289e-18	34
RPL5	1.44414e-20	0.272527	0.99	0.916	2.10252e-16	34
IKZF2	9.5013e-20	0.395274	0.499	0.288	1.38329e-15	34
IL2RB	1.0421e-18	0.385481	0.594	0.376	1.51719e-14	34
CD5	8.8634e-18	-0.624377	0.204	0.402	1.29042e-13	34
NAPSA	1.10066e-17	0.331832	0.224	0.095	1.60245e-13	34
SIT1	1.19633e-17	-0.576524	0.177	0.379	1.74173e-13	34
RGS1	1.19934e-17	0.3397	0.92	0.8	1.74612e-13	34
CD74	2.06281e-17	0.313756	0.96	0.867	3.00324e-13	34
DHRS3	2.93373e-17	0.353772	0.357	0.18	4.27122e-13	34
MIF	6.20801e-17	0.269772	0.903	0.863	9.03824e-13	34
NCALD	4.11767e-16	0.400897	0.526	0.343	5.99492e-12	34
ARHGDIB	5.0384e-16	-0.252527	0.958	0.969	7.33541e-12	34
LZTFL1	1.21441e-15	0.316478	0.237	0.108	1.76806e-11	34
CRTAM	2.08339e-15	0.431317	0.534	0.346	3.03321e-11	34
GZMK	3.14131e-15	-0.690685	0.067	0.238	4.57344e-11	34
CXCR4	3.48751e-15	0.480398	0.514	0.328	5.07747e-11	34
TRAT1	4.7288e-15	0.256067	0.91	0.787	6.88465e-11	34
ACTG1	2.40859e-14	-0.309616	0.948	0.961	3.50667e-10	34
GNLY	5.65788e-14	-2.76348	0.102	0.253	8.23731e-10	34
TCF7	6.04823e-14	0.287271	0.514	0.318	8.80561e-10	34
ENSSSCG00000006418	6.37917e-14	-0.507872	0.264	0.43	9.28743e-10	34
ENSSSCG00000033734	1.63245e-13	-0.426673	0.476	0.642	2.37668e-09	34
BCL2A1	1.69834e-13	0.390677	0.476	0.312	2.47262e-09	34
ZFP36L1	8.73929e-13	0.336448	0.723	0.58	1.27235e-08	34
PFN1	8.96335e-13	-0.338324	0.726	0.801	1.30497e-08	34
GPR18	9.18195e-13	0.296924	0.489	0.314	1.3368e-08	34
CD96	1.14807e-12	0.273102	0.516	0.336	1.67147e-08	34
ITM2C	2.45345e-12	0.284846	0.549	0.371	3.57198e-08	34
CCR9	3.19943e-12	0.299825	0.419	0.259	4.65805e-08	34
TAGAP	4.28085e-11	0.28357	0.262	0.141	6.23249e-07	34
LCP1	5.95207e-11	-0.289866	0.753	0.785	8.66562e-07	34
AHI1	6.58342e-11	0.281838	0.357	0.215	9.5848e-07	34
LITAF	1.16473e-10	0.276198	0.481	0.319	1.69573e-06	34
CORO1A	1.33676e-10	-0.300162	0.791	0.827	1.94618e-06	34
NR4A2	3.47869e-10	0.268666	0.601	0.431	5.06462e-06	34
PVRIG	3.70747e-10	-0.367813	0.187	0.337	5.39771e-06	34
SEPT11	4.99274e-10	0.302983	0.387	0.248	7.26894e-06	34
PLEK	8.25952e-10	0.250136	0.132	0.058	1.2025e-05	34
ENTPD1	1.02071e-09	-0.453213	0.045	0.152	1.48605e-05	34
HNRNPLL	1.14287e-09	-0.460134	0.132	0.26	1.66391e-05	34
SERPINB1	1.31568e-09	0.348584	0.135	0.06	1.9155e-05	34
SERPINF1	1.44378e-09	0.271749	0.486	0.348	2.102e-05	34
IFI6	2.25649e-09	-0.272117	0.975	0.966	3.28522e-05	34
HSP90AA1	3.12369e-09	-0.34232	0.933	0.93	4.54778e-05	34
EVL	3.32911e-09	-0.254516	0.716	0.803	4.84685e-05	34
BHLHE40	5.82307e-09	0.293663	0.122	0.054	8.47781e-05	34
BST2	6.96445e-09	-0.419111	0.224	0.348	0.000101395	34
ENSSSCG00000036618	1.16276e-08	-0.476256	0.741	0.769	0.000169286	34
IFNG	1.77519e-08	-0.547828	0.082	0.191	0.00025845	34
CD37	6.68108e-08	-0.308438	0.464	0.561	0.000972699	34
JAML	9.7276e-08	-0.322704	0.204	0.327	0.00141624	34
CD8A	1.19018e-07	-0.353958	0.591	0.658	0.00173278	34
EMP3	1.25152e-07	-0.340342	0.297	0.406	0.00182209	34
COTL1	2.31216e-07	-0.303439	0.636	0.677	0.00336627	34
CD6	3.88848e-07	-0.303225	0.152	0.263	0.00566124	34
SLA-DQB1	4.93609e-07	0.25151	0.496	0.381	0.00718645	34
FYB1	6.80091e-07	-0.329873	0.347	0.436	0.00990145	34
HMGB2	8.4539e-07	-0.481891	0.434	0.518	0.012308	34
CD8B	3.35289e-06	-0.418948	0.187	0.275	0.0488147	34
CTSW	3.26401e-159	0.701399	0.922	0.532	4.75207e-155	7
ENSSSCG00000016903	5.44129e-145	-2.30547	0.217	0.601	7.92197e-141	7
TRDC	2.11621e-140	-2.67859	0.064	0.479	3.08099e-136	7
ENSSSCG00000016902	1.70681e-138	-2.4117	0.29	0.625	2.48495e-134	7
FCER1G	9.05346e-118	-1.64409	0.073	0.447	1.31809e-113	7
IFITM3	4.44256e-112	0.730016	0.753	0.425	6.46793e-108	7
CD5	3.09574e-109	0.589408	0.712	0.352	4.50708e-105	7
ENSSSCG00000033721	5.1848e-100	0.425711	0.99	0.809	7.54855e-96	7
CD8B	4.06944e-93	0.538436	0.557	0.234	5.92469e-89	7
LAT	1.15726e-92	0.502559	0.743	0.409	1.68485e-88	7
ENSSSCG00000036618	2.46246e-92	0.51966	0.963	0.743	3.58509e-88	7
KLRK1	5.94059e-88	-1.21323	0.227	0.526	8.6489e-84	7
ENSSSCG00000027491	2.05986e-84	0.619192	0.653	0.367	2.99895e-80	7
GZMB	1.60012e-80	-1.50861	0.721	0.761	2.32961e-76	7
XCL1	3.06422e-67	0.797853	0.686	0.433	4.46119e-63	7
GNLY	3.12619e-67	-3.43949	0.026	0.274	4.55142e-63	7
CD8A	6.455e-66	0.349119	0.908	0.622	9.39784e-62	7
GZMM	5.43607e-62	0.427356	0.336	0.132	7.91437e-58	7
LAPTM5	3.94517e-58	0.30922	0.987	0.836	5.74378e-54	7
S100A10	9.64674e-58	0.442087	0.715	0.473	1.40447e-53	7
ENSSSCG00000014565	6.67594e-57	0.304288	0.986	0.956	9.7195e-53	7
LAT2	1.08905e-55	-0.739001	0.159	0.393	1.58554e-51	7
JAML	3.71145e-53	0.415018	0.538	0.294	5.4035e-49	7
CD3E	2.96e-49	-0.421307	0.962	0.943	4.30947e-45	7
ADGRG1	1.07002e-47	-0.823564	0.043	0.241	1.55784e-43	7
ENSSSCG00000023584	6.40986e-44	-0.583309	0.536	0.692	9.33212e-40	7
CD74	6.60899e-43	0.259649	0.965	0.86	9.62202e-39	7
SLA-DQB1	3.33669e-42	0.340205	0.597	0.359	4.85789e-38	7
TCF7	4.60088e-41	0.362121	0.517	0.303	6.69842e-37	7
NKG7	1.10788e-39	-0.510612	0.812	0.83	1.61296e-35	7
HCST	2.2642e-39	0.359143	0.452	0.251	3.29645e-35	7
ISG20	3.25032e-37	0.310343	0.263	0.115	4.73214e-33	7
EPSTI1	1.52591e-32	0.324837	0.625	0.425	2.22157e-28	7
DHRS3	3.58862e-32	-0.495912	0.053	0.205	5.22467e-28	7
ENSSSCG00000026217	9.32446e-32	-0.543291	0.08	0.24	1.35755e-27	7
HLA-DRA	5.08289e-31	0.263356	0.837	0.652	7.40019e-27	7
GPX4	8.26952e-31	0.283765	0.802	0.646	1.20396e-26	7
ENSSSCG00000001456	1.39381e-30	0.272283	0.689	0.468	2.02924e-26	7
NAPSA	5.00185e-30	0.261251	0.202	0.087	7.2822e-26	7
ENSSSCG00000000638	9.9922e-30	-0.727123	0.011	0.133	1.45476e-25	7
RGS10	1.50974e-29	0.257215	0.282	0.14	2.19803e-25	7
CD3G	3.9327e-28	-0.312677	0.93	0.922	5.72561e-24	7
ID2	2.35673e-27	-0.420698	0.674	0.758	3.43116e-23	7
VIM	2.9222e-27	0.35196	0.441	0.279	4.25442e-23	7
ENSSSCG00000000640	4.61609e-27	-0.758817	0.044	0.172	6.72056e-23	7
PIK3R1	6.925e-27	-0.374198	0.7	0.76	1.00821e-22	7
ITM2B	1.41637e-26	-0.372554	0.786	0.798	2.06209e-22	7
DUSP4	8.26222e-25	-0.44707	0.296	0.433	1.2029e-20	7
ENTPD1	3.75014e-24	-0.459224	0.043	0.161	5.45982e-20	7
EML4	8.14029e-24	0.271068	0.355	0.208	1.18514e-19	7
IKZF2	5.63061e-22	-0.475587	0.183	0.312	8.19761e-18	7
KIT	1.06142e-21	-0.382745	0.02	0.119	1.54531e-17	7
RDX	1.37621e-21	-0.379718	0.526	0.615	2.00362e-17	7
ENSSSCG00000038351	2.22764e-21	-0.440055	0.049	0.159	3.24323e-17	7
PRF1	3.78024e-21	-0.425188	0.339	0.461	5.50365e-17	7
RIN3	9.54823e-21	-0.386564	0.104	0.227	1.39013e-16	7
ENSSSCG00000039407	2.22999e-20	-0.432391	0.146	0.271	3.24665e-16	7
FSCN1	3.37527e-20	-0.453704	0.171	0.295	4.91406e-16	7
ENSSSCG00000029596	1.3085e-19	-0.299961	0.801	0.826	1.90504e-15	7
ITM2C	1.11191e-17	-0.383107	0.279	0.392	1.61883e-13	7
CD247	9.36192e-17	-0.496615	0.784	0.789	1.363e-12	7
CD96	8.23195e-16	-0.367248	0.248	0.356	1.19849e-11	7
IL2RB	1.80085e-15	-0.374069	0.298	0.397	2.62186e-11	7
SEPT11	1.83653e-15	-0.396044	0.165	0.266	2.6738e-11	7
RGS1	2.05725e-14	-0.33823	0.788	0.807	2.99515e-10	7
RASA1	6.85675e-14	-0.36877	0.134	0.228	9.98275e-10	7
MISP3	9.87632e-14	-0.340731	0.243	0.34	1.43789e-09	7
NFIL3	1.3598e-13	-0.320917	0.236	0.339	1.97973e-09	7
MATK	2.18685e-13	-0.257482	0.03	0.101	3.18383e-09	7
CD200R1	9.87127e-13	-0.358851	0.089	0.172	1.43716e-08	7
CD3D	1.92175e-12	-0.263606	0.647	0.669	2.79787e-08	7
PTPN12	2.1161e-12	-0.3279	0.214	0.304	3.08083e-08	7
RGS2	3.7869e-12	-0.340095	0.299	0.389	5.51335e-08	7
SKAP2	4.30767e-12	-0.272993	0.091	0.174	6.27153e-08	7
DUSP5	1.69802e-11	-0.311133	0.106	0.187	2.47215e-07	7
PRDX2	2.06878e-11	-0.28655	0.166	0.254	3.01193e-07	7
SELENOS	1.14995e-09	-0.332186	0.231	0.302	1.67421e-05	7
PTPN6	1.68576e-08	-0.284804	0.236	0.306	0.000245429	7
ENSSSCG00000035520	5.53147e-08	-0.255478	0.256	0.348	0.000805327	7
BATF3	1.71428e-07	-0.385641	0.181	0.239	0.00249582	7
SCG5	2.06628e-07	-0.25307	0.153	0.216	0.0030083	7
TIMP1	2.39729e-07	-0.342884	0.145	0.207	0.00349021	7
C15orf48	7.00796e-07	-0.277861	0.755	0.747	0.0102029	7
SAMSN1	1.38175e-06	-0.294329	0.152	0.208	0.0201169	7
ENSSSCG00000036618	4.27731e-122	0.71071	0.971	0.749	6.22733e-118	17
TRDC	8.75098e-100	-2.68518	0.072	0.465	1.27406e-95	17
ENSSSCG00000035768	2.31347e-88	0.273286	1	1	3.36818e-84	17
RPLP0	3.31436e-86	0.301161	1	0.998	4.82538e-82	17
FCER1G	7.13357e-86	-1.63126	0.072	0.435	1.03858e-81	17
IFITM3	1.11861e-84	0.700886	0.745	0.436	1.62859e-80	17
ENSSSCG00000031088	3.62164e-79	0.256658	1	1	5.27275e-75	17
ENSSSCG00000023584	1.4387e-77	-0.914491	0.424	0.698	2.09461e-73	17
CTSW	2.64778e-76	0.513011	0.884	0.548	3.8549e-72	17
ENSSSCG00000029596	2.49982e-75	-0.788277	0.657	0.838	3.63949e-71	17
ENSSSCG00000016903	5.17259e-75	-1.8267	0.3	0.581	7.53078e-71	17
KLRK1	1.28227e-74	-1.34067	0.201	0.519	1.86685e-70	17
ENSSSCG00000004489	3.30359e-73	0.291471	1	0.998	4.80969e-69	17
ENSSSCG00000016902	1.56076e-71	-1.73728	0.349	0.609	2.27231e-67	17
CD3E	8.14612e-69	-0.553164	0.911	0.948	1.18599e-64	17
CCL5	1.82542e-62	-0.431408	0.868	0.942	2.65762e-58	17
NKG7	5.27308e-62	-0.69016	0.737	0.836	7.67707e-58	17
RPSA	1.9871e-57	0.289363	0.999	0.988	2.89302e-53	17
LAPTM5	1.46916e-56	0.360048	0.987	0.841	2.13896e-52	17
GZMM	7.25164e-56	0.566945	0.349	0.137	1.05577e-51	17
CD3G	6.96672e-53	-0.478071	0.869	0.928	1.01428e-48	17
RPL3	3.28007e-49	0.282771	0.984	0.96	4.77545e-45	17
CD247	8.7343e-49	-0.847029	0.691	0.798	1.27163e-44	17
IL7R	1.12026e-48	0.491953	0.264	0.092	1.63099e-44	17
LAT2	1.35965e-47	-0.751203	0.131	0.388	1.97952e-43	17
GNLY	6.60061e-47	-2.97556	0.031	0.266	9.60983e-43	17
C15orf48	7.82142e-46	-0.625809	0.597	0.761	1.13872e-41	17
ENSSSCG00000033697	2.36722e-45	0.270404	0.993	0.974	3.44643e-41	17
EEF1B2	1.0583e-43	0.305829	0.973	0.916	1.54077e-39	17
ENSSSCG00000033019	3.07452e-39	0.262923	0.991	0.955	4.47619e-35	17
FSCN1	8.58729e-39	-0.667338	0.077	0.299	1.25022e-34	17
SH3BGRL3	1.20633e-37	-0.363745	0.845	0.92	1.75629e-33	17
RACK1	3.67854e-37	0.257708	0.977	0.935	5.35559e-33	17
CD52	2.90151e-33	-0.380756	0.953	0.961	4.22431e-29	17
GPR183	2.90526e-33	0.572269	0.309	0.148	4.22976e-29	17
ITGAE	3.08334e-33	-0.508595	0.355	0.563	4.48903e-29	17
GZMB	1.10319e-30	-1.12636	0.804	0.752	1.60614e-26	17
CD5	1.14901e-30	0.3267	0.596	0.374	1.67285e-26	17
ITM2B	1.30422e-30	-0.42695	0.725	0.803	1.89882e-26	17
HCST	9.35911e-30	0.367861	0.443	0.258	1.36259e-25	17
ENSSSCG00000026217	1.3063e-29	-0.591658	0.06	0.237	1.90184e-25	17
CST7	9.42633e-29	-0.379032	0.671	0.787	1.37238e-24	17
PTPRCAP	1.10254e-27	-0.285316	0.884	0.929	1.60519e-23	17
ADGRG1	2.91336e-27	-0.694176	0.065	0.232	4.24156e-23	17
ENSSSCG00000027491	8.86064e-26	0.374119	0.563	0.384	1.29002e-21	17
RDX	1.4705e-25	-0.448893	0.457	0.619	2.1409e-21	17
PLAC8	1.8759e-25	0.389545	0.789	0.644	2.73113e-21	17
ENSSSCG00000032003	2.12332e-25	-0.373519	0.633	0.731	3.09135e-21	17
ENSSSCG00000039407	3.5621e-24	-0.520681	0.107	0.27	5.18606e-20	17
ENSSSCG00000000640	7.21771e-24	-0.744602	0.029	0.169	1.05083e-19	17
CD244	8.31455e-24	-0.481576	0.18	0.349	1.21052e-19	17
ENSSSCG00000037081	1.77116e-23	-0.330398	0.671	0.762	2.57863e-19	17
DAPL1	1.20165e-21	0.281671	0.168	0.07	1.74948e-17	17
ENSSSCG00000000638	1.58923e-21	-0.713226	0.012	0.129	2.31376e-17	17
IKZF2	2.0791e-21	-0.474174	0.152	0.311	3.02696e-17	17
ZFP36L2	3.3684e-21	0.27593	0.903	0.811	4.90405e-17	17
RGS10	1.35275e-20	0.313583	0.271	0.145	1.96946e-16	17
IFI6	1.45645e-20	-0.31058	0.94	0.968	2.12044e-16	17
DUSP4	1.91612e-20	-0.444135	0.268	0.431	2.78968e-16	17
NR4A3	2.10531e-20	0.27459	0.167	0.071	3.06512e-16	17
RIN3	7.1025e-20	-0.437131	0.085	0.225	1.03405e-15	17
CD200R1	7.33771e-20	-0.489582	0.048	0.174	1.0683e-15	17
BCL2A1	1.29626e-19	0.35104	0.461	0.306	1.88722e-15	17
KIT	3.3584e-18	-0.39378	0.013	0.116	4.8895e-14	17
PCED1B	4.11646e-18	0.255515	0.159	0.069	5.99315e-14	17
CREM	1.02642e-17	0.360157	0.687	0.575	1.49436e-13	17
ST6GALNAC4	1.35223e-17	-0.368601	0.421	0.548	1.96871e-13	17
ENSSSCG00000015710	2.37105e-17	-0.312939	0.584	0.682	3.45202e-13	17
ENTPD1	3.13694e-17	-0.42606	0.044	0.157	4.56707e-13	17
CDK2AP2	6.71197e-17	-0.331762	0.493	0.611	9.77195e-13	17
CD96	1.239e-16	-0.3926	0.217	0.355	1.80387e-12	17
LTB	1.88676e-16	0.327091	0.233	0.127	2.74693e-12	17
SEPT11	2.71264e-16	-0.417385	0.135	0.265	3.94934e-12	17
IL2RB	3.51649e-16	-0.407826	0.263	0.397	5.11966e-12	17
MISP3	4.4569e-16	-0.390045	0.207	0.341	6.4888e-12	17
TMEM123	9.85784e-16	0.253273	0.403	0.267	1.4352e-11	17
PIK3R1	1.00361e-15	-0.317965	0.684	0.76	1.46115e-11	17
NSD3	5.85835e-15	0.295108	0.393	0.267	8.52918e-11	17
CRTAM	6.37283e-15	0.341749	0.48	0.343	9.27821e-11	17
PTPN6	6.902e-15	-0.400057	0.179	0.309	1.00486e-10	17
RASA1	7.18253e-15	-0.379392	0.108	0.228	1.0457e-10	17
ID2	1.91033e-14	-0.326805	0.671	0.755	2.78125e-10	17
ENSSSCG00000012916	3.30795e-14	-0.323381	0.436	0.541	4.81604e-10	17
PPP1R18	4.25397e-14	-0.282083	0.509	0.625	6.19335e-10	17
GLIPR2	4.26167e-14	0.304694	0.372	0.25	6.20457e-10	17
TCF7	7.77385e-14	0.254056	0.445	0.316	1.1318e-09	17
ENSSSCG00000035224	9.51179e-14	-0.353139	0.204	0.329	1.38482e-09	17
TRAT1	9.53938e-14	-0.320457	0.776	0.794	1.38884e-09	17
ICAM2	1.72933e-13	0.266451	0.235	0.137	2.51774e-09	17
ENSSSCG00000016687	4.14962e-13	-0.299224	0.045	0.137	6.04144e-09	17
ITM2C	4.83092e-13	-0.32387	0.269	0.389	7.03334e-09	17
ENSSSCG00000037885	7.24983e-13	-0.256809	0.903	0.934	1.0555e-08	17
NCALD	1.28306e-12	-0.348748	0.245	0.361	1.868e-08	17
TIMP1	1.6425e-12	-0.42816	0.103	0.209	2.39132e-08	17
NFIL3	4.0252e-12	-0.320679	0.216	0.337	5.86029e-08	17
ACTB	4.73901e-12	-0.322469	0.967	0.957	6.89952e-08	17
SKAP2	5.4764e-12	-0.296224	0.077	0.173	7.9731e-08	17
AICDA	1.21662e-11	-0.79281	0.092	0.184	1.77127e-07	17
ENSSSCG00000015390	1.97542e-11	-0.309208	0.173	0.285	2.87601e-07	17
IFNG	3.31903e-11	-0.444203	0.099	0.195	4.83218e-07	17
RGS1	3.74081e-11	-0.294051	0.769	0.808	5.44624e-07	17
RORA	3.76604e-11	0.2657	0.272	0.175	5.48298e-07	17
UBL3	6.74013e-11	0.284292	0.407	0.303	9.81296e-07	17
PTK2B	1.32141e-10	-0.276088	0.18	0.287	1.92384e-06	17
CD3D	1.40859e-10	-0.254892	0.608	0.672	2.05077e-06	17
ENSSSCG00000012517	1.60776e-10	-0.286187	0.216	0.321	2.34075e-06	17
ENSSSCG00000021591	3.70344e-10	0.262935	0.623	0.53	5.39183e-06	17
CTSD	3.79285e-10	-0.260127	0.396	0.492	5.522e-06	17
ZNRF1	4.29719e-10	-0.25327	0.231	0.335	6.25628e-06	17
STMN1	7.92112e-10	-0.466642	0.24	0.338	1.15324e-05	17
AKAP9	1.61077e-09	-0.284165	0.361	0.459	2.34512e-05	17
PTGER4	1.74558e-09	-0.253024	0.312	0.42	2.54139e-05	17
PTPN12	2.06405e-09	-0.275954	0.203	0.303	3.00505e-05	17
MCL1	2.9305e-09	-0.252306	0.257	0.359	4.26652e-05	17
ENSSSCG00000033987	2.95192e-09	-0.255322	0.123	0.211	4.29769e-05	17
DHRS3	3.23212e-09	-0.275131	0.109	0.195	4.70564e-05	17
RGS2	6.15852e-09	-0.305776	0.293	0.386	8.96619e-05	17
COMMD4	7.73364e-09	-0.268541	0.249	0.346	0.000112594	17
TBC1D10C	1.48781e-08	-0.271227	0.291	0.381	0.00021661	17
BATF3	2.33363e-08	-0.342143	0.156	0.239	0.000339753	17
NFKBIA	2.55288e-08	-0.363617	0.176	0.263	0.000371673	17
SELENOS	8.1798e-08	-0.267121	0.216	0.301	0.0011909	17
HMGN2	8.82201e-08	-0.250499	0.775	0.794	0.0012844	17
TNFRSF1B	9.64228e-08	0.27031	0.327	0.245	0.00140382	17
LGALS1	1.21531e-07	-0.302892	0.051	0.111	0.00176937	17
ENSSSCG00000038351	1.61604e-07	-0.279539	0.083	0.152	0.00235279	17
ENSSSCG00000008898	1.63409e-07	-0.270969	0.129	0.205	0.00237907	17
S100A11	2.13943e-07	-0.261595	0.088	0.158	0.00311479	17
PSENEN	2.54727e-07	-0.252197	0.252	0.332	0.00370857	17
TUBB	5.61022e-07	-0.32548	0.22	0.294	0.00816792	17
S100A4	9.82252e-155	1.90318	0.527	0.056	1.43006e-150	47
S100A6	1.14272e-134	1.3883	0.415	0.038	1.66369e-130	47
ENSSSCG00000000663	2.66624e-126	0.877985	0.245	0.013	3.88177e-122	47
ITGB2	8.5225e-116	1.15211	0.537	0.076	1.24079e-111	47
ADGRE5	7.76181e-103	0.866848	0.314	0.028	1.13004e-98	47
RASA3	2.99883e-100	0.7152	0.25	0.018	4.36599e-96	47
FLNA	1.86902e-86	0.944025	0.42	0.06	2.72111e-82	47
S100A1	6.09672e-76	1.28866	0.213	0.017	8.87622e-72	47
KLF2	1.68227e-73	0.665642	0.261	0.026	2.44921e-69	47
S100A11	5.79156e-51	1.05779	0.516	0.144	8.43194e-47	47
S1PR1	4.02287e-48	0.60886	0.213	0.027	5.8569e-44	47
S100A13	1.34939e-47	0.829165	0.388	0.085	1.96458e-43	47
IL12RB2	3.69215e-38	0.419377	0.154	0.018	5.3754e-34	47
S100A10	1.24994e-37	0.854951	0.835	0.493	1.81979e-33	47
TSPO	9.37158e-36	0.562223	0.287	0.06	1.36441e-31	47
PLEK	1.07012e-35	0.562404	0.277	0.056	1.55798e-31	47
CD3E	8.11816e-35	-0.787355	0.793	0.948	1.18192e-30	47
LTB	1.23945e-34	0.878229	0.436	0.13	1.80452e-30	47
LFNG	3.19289e-34	0.529751	0.17	0.024	4.64853e-30	47
ENSSSCG00000029596	8.35196e-33	-1.01439	0.58	0.828	1.21596e-28	47
LPCAT2	2.04083e-32	0.392979	0.128	0.015	2.97124e-28	47
ANXA2	2.81169e-32	0.514046	0.298	0.07	4.09355e-28	47
SH2D1A	4.60088e-32	0.703245	0.309	0.074	6.69842e-28	47
GPX1	5.03123e-29	1.3549	0.75	0.506	7.32497e-25	47
EVL	9.08474e-28	-0.750984	0.527	0.805	1.32265e-23	47
TRAT1	1.59685e-27	-0.798378	0.489	0.799	2.32485e-23	47
ENSSSCG00000020777	7.16271e-27	0.499373	0.234	0.052	1.04282e-22	47
RBM38	1.4247e-22	0.513343	0.351	0.115	2.07422e-18	47
TMEM71	1.75118e-22	0.373595	0.324	0.098	2.54955e-18	47
CD3G	3.07447e-22	-0.572767	0.83	0.925	4.47612e-18	47
ENSSSCG00000003253	1.78414e-21	0.391436	0.229	0.058	2.59753e-17	47
TNFRSF1B	2.23682e-20	0.56398	0.543	0.246	3.25658e-16	47
ENSSSCG00000008898	1.18554e-19	0.975609	0.441	0.194	1.72603e-15	47
HCST	6.15215e-19	0.653835	0.548	0.268	8.95692e-15	47
RPL10	9.17432e-19	0.266546	1	1	1.33569e-14	47
IL10	1.17123e-18	0.417869	0.229	0.063	1.7052e-14	47
TRDC	1.54648e-18	-1.93886	0.144	0.438	2.25152e-14	47
ENSSSCG00000036114	3.21384e-18	0.63898	0.66	0.399	4.67903e-14	47
ENSSSCG00000023584	3.38755e-18	-0.778526	0.404	0.68	4.93194e-14	47
CCL3L1	3.77856e-17	0.989214	0.388	0.159	5.50121e-13	47
ENSSSCG00000005453	1.3817e-16	0.559053	0.676	0.443	2.01161e-12	47
DUT	1.79602e-16	0.762855	0.441	0.22	2.61483e-12	47
ITGAE	2.66611e-16	-0.721815	0.277	0.551	3.88159e-12	47
CD247	8.61226e-16	-0.879222	0.713	0.79	1.25386e-11	47
TPM4	8.99776e-16	0.337237	0.191	0.054	1.30998e-11	47
C15orf48	1.78228e-15	-0.672833	0.527	0.752	2.59482e-11	47
ADD3	2.18057e-15	0.382572	0.207	0.063	3.17469e-11	47
RAP1B	4.36954e-15	0.577253	0.638	0.371	6.36161e-11	47
ENSSSCG00000037885	6.18475e-15	-0.525451	0.878	0.932	9.00438e-11	47
CD52	6.79871e-15	-0.463273	0.915	0.962	9.89824e-11	47
POMP	1.97006e-14	0.488959	0.628	0.376	2.86821e-10	47
RGS19	2.0658e-14	0.483411	0.473	0.235	3.00759e-10	47
HMGB2	2.26456e-14	0.681191	0.707	0.51	3.29697e-10	47
IL4R	3.00649e-14	0.42148	0.298	0.114	4.37715e-10	47
ENSSSCG00000016902	6.34273e-14	-1.40445	0.42	0.591	9.23438e-10	47
BHLHE40	1.35324e-13	0.356281	0.181	0.054	1.97018e-09	47
IFITM3	1.61117e-13	0.404359	0.739	0.456	2.34571e-09	47
KLRB1	2.03254e-13	0.957355	0.122	0.029	2.95918e-09	47
ENSSSCG00000033019	3.02164e-13	0.301974	0.963	0.957	4.3992e-09	47
PIK3R1	8.66953e-13	-0.490487	0.628	0.756	1.2622e-08	47
CD96	9.57498e-13	-0.680133	0.096	0.349	1.39402e-08	47
SERTAD1	1.03547e-12	0.410176	0.436	0.21	1.50754e-08	47
GAPDH	1.35179e-12	0.505121	0.888	0.779	1.96807e-08	47
TBX21	4.31459e-12	0.261327	0.165	0.049	6.28161e-08	47
RPSA	1.1159e-11	0.298596	0.995	0.989	1.62463e-07	47
ENSSSCG00000037142	2.05359e-11	0.552395	0.846	0.725	2.98983e-07	47
SH2D2A	3.03346e-11	0.33018	0.277	0.114	4.41642e-07	47
PCLAF	5.36872e-11	0.536005	0.223	0.088	7.81633e-07	47
GPR183	1.00079e-10	0.475091	0.335	0.157	1.45705e-06	47
IFI6	1.87686e-10	-0.415059	0.963	0.966	2.73252e-06	47
NFKBIA	2.27283e-10	0.606989	0.441	0.252	3.30901e-06	47
PLVAP	2.88089e-10	0.385671	0.324	0.154	4.19429e-06	47
UCP2	4.80482e-10	0.448536	0.468	0.263	6.99534e-06	47
RAP2B	4.85997e-10	0.403672	0.298	0.139	7.07563e-06	47
ENSSSCG00000035256	5.18437e-10	0.352926	0.314	0.147	7.54793e-06	47
ENSSSCG00000039071	7.07804e-10	0.316043	0.803	0.645	1.03049e-05	47
STX11	7.25965e-10	0.286267	0.154	0.052	1.05693e-05	47
CD3D	1.71939e-09	-0.487207	0.548	0.669	2.50326e-05	47
CSGALNACT2	2.33449e-09	0.296025	0.138	0.045	3.39879e-05	47
DDX5	2.35098e-09	-0.283231	0.926	0.938	3.4228e-05	47
SEPT7	4.93331e-09	-0.361329	0.739	0.801	7.18241e-05	47
FTL	7.3944e-09	-0.272488	0.872	0.94	0.000107655	47
TESC	9.1559e-09	0.271495	0.213	0.088	0.000133301	47
RORA	1.36821e-08	0.445329	0.34	0.18	0.000199198	47
ARL4C	1.40498e-08	0.252829	0.154	0.056	0.000204551	47
FSCN1	1.43766e-08	-0.573444	0.101	0.285	0.000209309	47
CORO1A	1.68471e-08	0.30199	0.878	0.824	0.000245276	47
FUNDC1	1.74232e-08	-0.385692	0.601	0.702	0.000253664	47
PTGER4	1.84963e-08	-0.547538	0.239	0.414	0.000269288	47
ITM2B	1.85613e-08	-0.343259	0.697	0.799	0.000270234	47
DUSP1	2.13723e-08	0.34016	0.245	0.111	0.000311159	47
TYROBP	2.41736e-08	0.57759	0.149	0.055	0.000351943	47
ENSSSCG00000007088	4.21582e-08	0.323969	0.463	0.278	0.000613782	47
SERPINB1	4.56528e-08	0.29144	0.16	0.061	0.000664659	47
ACTG1	6.6572e-08	0.444777	0.952	0.96	0.000969222	47
NDEL1	6.92364e-08	0.288268	0.255	0.121	0.00100801	47
HMGA1	7.07719e-08	0.326519	0.33	0.179	0.00103037	47
UBE2A	7.17556e-08	0.254077	0.324	0.166	0.00104469	47
CD2	8.38354e-08	-0.318452	0.793	0.818	0.00122056	47
FMNL1	9.41387e-08	0.293486	0.234	0.109	0.00137057	47
STMN1	1.0495e-07	0.385584	0.489	0.326	0.00152797	47
GPR82	1.26332e-07	-0.596344	0.09	0.258	0.00183927	47
ARF4	1.33028e-07	0.320861	0.569	0.369	0.00193675	47
CYCS	1.36578e-07	0.357783	0.622	0.475	0.00198844	47
VIM	1.5127e-07	0.452906	0.468	0.294	0.00220234	47
CD44	1.55544e-07	0.314968	0.33	0.176	0.00226457	47
CCR9	1.87947e-07	-0.62011	0.117	0.269	0.00273632	47
ENSSSCG00000031912	2.20774e-07	0.426541	0.633	0.441	0.00321424	47
DUSP4	3.28457e-07	-0.52375	0.261	0.421	0.004782	47
CORO1C	3.36895e-07	0.253607	0.25	0.122	0.00490486	47
CXCR4	3.41644e-07	0.417726	0.489	0.333	0.004974	47
DDIT4	5.01709e-07	0.369034	0.324	0.178	0.00730438	47
CAMK4	5.2058e-07	-0.518903	0.271	0.416	0.00757913	47
ISG20	5.30731e-07	0.374535	0.255	0.129	0.00772691	47
PDLIM7	5.49596e-07	0.29553	0.234	0.116	0.00800157	47
MSN	8.67435e-07	0.272317	0.59	0.416	0.012629	47
GZMM	1.02851e-06	0.256325	0.287	0.152	0.0149741	47
AICDA	1.14981e-06	-1.06201	0.048	0.179	0.0167401	47
PCNA	1.19307e-06	0.341366	0.367	0.222	0.01737	47
XCL1	1.27253e-06	-0.53858	0.314	0.465	0.0185268	47
LGALS1	1.50368e-06	0.422628	0.213	0.104	0.0218921	47
PDCD4	1.50703e-06	-0.463768	0.122	0.271	0.0219409	47
DDIT3	1.7284e-06	0.295751	0.223	0.111	0.0251637	47
CD200R1	1.84516e-06	-0.49262	0.037	0.166	0.0268637	47
FABP3	1.91796e-06	0.278993	0.207	0.102	0.0279235	47
GNLY	1.99859e-06	1.09578	0.356	0.244	0.0290975	47
SRGN	2.05535e-06	-0.258139	0.904	0.921	0.0299239	47
ENSSSCG00000033734	2.93319e-06	-0.443282	0.606	0.635	0.0427043	47
ZFP36L1	3.17681e-06	-0.351848	0.457	0.589	0.0462512	47
SYK	1.47385e-71	0.398619	0.125	0.016	2.14578e-67	19
B2M	3.87684e-62	-0.302923	0.999	1	5.64429e-58	19
MS4A1	3.2896e-58	0.745822	0.108	0.015	4.78933e-54	19
ENSSSCG00000014565	1.45829e-47	-0.434958	0.91	0.963	2.12312e-43	19
ENSSSCG00000029596	1.62707e-41	-0.515803	0.649	0.838	2.36886e-37	19
CD52	3.34226e-41	-0.410895	0.847	0.97	4.866e-37	19
CD3E	6.43203e-38	-0.374039	0.802	0.957	9.3644e-34	19
TYROBP	4.67582e-30	0.458214	0.153	0.049	6.80753e-26	19
LAPTM5	2.50551e-27	-0.348962	0.705	0.866	3.64777e-23	19
IFI6	7.08611e-26	-0.332058	0.929	0.969	1.03167e-21	19
ENSSSCG00000033734	2.23425e-25	-0.486185	0.483	0.647	3.25285e-21	19
TRDC	2.48976e-24	-0.919594	0.291	0.443	3.62484e-20	19
CD3G	8.19534e-23	-0.27583	0.84	0.93	1.19316e-18	19
ENSSSCG00000032108	1.63199e-21	0.306677	0.102	0.031	2.37601e-17	19
IFITM3	1.59164e-19	-0.549115	0.316	0.474	2.31728e-15	19
CD79B	3.37155e-18	0.846715	0.127	0.052	4.90863e-14	19
ENSSSCG00000035520	3.85877e-18	0.457608	0.473	0.326	5.61798e-14	19
ADGRG1	2.57949e-17	0.414489	0.338	0.208	3.75549e-13	19
ISG15	1.14796e-16	-0.307145	0.712	0.811	1.67131e-12	19
SMPDL3A	2.50784e-16	0.351584	0.138	0.059	3.65116e-12	19
PLAC8	3.54318e-16	-0.37724	0.557	0.665	5.15851e-12	19
GZMK	5.3174e-16	-0.611888	0.111	0.24	7.7416e-12	19
CD8A	5.81285e-16	-0.368999	0.534	0.665	8.46292e-12	19
ZNF70	1.94329e-15	0.989134	0.121	0.053	2.82924e-11	19
ACTB	8.75887e-15	0.540846	0.967	0.957	1.2752e-10	19
GNLY	1.38471e-14	0.941549	0.349	0.238	2.01599e-10	19
ENSSSCG00000006418	1.65071e-14	-0.361716	0.29	0.434	2.40327e-10	19
PVRIG	2.61707e-14	-0.313077	0.197	0.341	3.81019e-10	19
ENSSSCG00000036618	2.8813e-14	-0.360788	0.681	0.775	4.19488e-10	19
LAT	2.94978e-14	-0.340239	0.311	0.458	4.29459e-10	19
CDH17	6.63822e-14	0.308214	0.138	0.064	9.66458e-10	19
ENSSSCG00000006156	1.14091e-13	0.284634	0.141	0.067	1.66104e-09	19
FCER1G	2.14295e-12	0.283059	0.527	0.394	3.11992e-08	19
GADD45A	3.56341e-11	0.335131	0.141	0.074	5.18797e-07	19
CD5	7.93465e-10	-0.272746	0.284	0.402	1.15521e-05	19
UCP2	2.3177e-09	0.264586	0.355	0.26	3.37434e-05	19
SEPT11	2.87275e-09	0.287548	0.339	0.247	4.18244e-05	19
EPSTI1	9.72922e-09	-0.267529	0.355	0.455	0.000141648	19
ENSSSCG00000032591	1.6661e-08	-0.256628	0.077	0.156	0.000242567	19
ID3	2.0598e-08	0.392728	0.166	0.102	0.000299886	19
CALR	5.64687e-08	0.434897	0.472	0.404	0.000822128	19
ENSSSCG00000015434	9.58134e-08	0.290568	0.18	0.117	0.00139495	19
CAPG	6.53893e-07	0.307562	0.263	0.194	0.00952003	19
LAT2	7.87723e-07	0.251334	0.434	0.361	0.0114685	19
CD99	8.9824e-07	-0.255889	0.258	0.345	0.0130775	19
C15orf48	1.33173e-06	-0.255912	0.728	0.749	0.0193886	19
CD247	1.45244e-06	-0.25168	0.732	0.794	0.0211461	19
TCEA1	1.46896e-06	0.420388	0.384	0.324	0.0213866	19
AICDA	1.69088e-06	0.253234	0.243	0.171	0.0246176	19
CD8B	2.03357e-06	-0.273999	0.198	0.277	0.0296067	19
GPR82	2.03905e-06	-0.259402	0.179	0.261	0.0296865	19
TRDC	4.74093e-106	-2.67911	0.067	0.467	6.90232e-102	14
ENSSSCG00000033721	4.10736e-101	0.563506	0.977	0.816	5.9799e-97	14
ENSSSCG00000036618	8.171e-101	0.632138	0.95	0.75	1.18962e-96	14
CD247	4.1674e-65	-0.922758	0.602	0.807	6.06731e-61	14
FCER1G	2.78147e-60	-1.10383	0.132	0.431	4.04954e-56	14
GZMB	1.25213e-58	0.361483	0.981	0.735	1.82297e-54	14
GZMK	3.17152e-57	0.682217	0.44	0.21	4.61742e-53	14
CD8A	1.29504e-49	0.474116	0.821	0.639	1.88546e-45	14
LAPTM5	1.9076e-47	0.362764	0.949	0.844	2.77728e-43	14
LAT2	6.68716e-42	-0.602415	0.135	0.389	9.73584e-38	14
KLRK1	1.78691e-41	-0.8584	0.289	0.512	2.60156e-37	14
CTSW	3.24772e-35	-0.686105	0.406	0.592	4.72836e-31	14
XCL1	1.25245e-34	-0.865642	0.262	0.481	1.82345e-30	14
CCL5	6.91342e-32	0.259649	0.996	0.93	1.00652e-27	14
AICDA	1.30947e-28	-1.08335	0.034	0.19	1.90645e-24	14
ENSSSCG00000029596	9.60592e-28	-0.414002	0.705	0.834	1.39853e-23	14
FSCN1	1.61072e-25	-0.435847	0.112	0.297	2.34505e-21	14
IKZF2	4.94268e-25	-0.445234	0.128	0.314	7.19604e-21	14
NCALD	1.53526e-24	-0.422799	0.174	0.368	2.23519e-20	14
ENSSSCG00000023584	7.37149e-23	-0.45733	0.515	0.69	1.07322e-18	14
SAT1	5.57833e-22	0.275472	0.955	0.959	8.12149e-18	14
ENSSSCG00000026217	2.11302e-21	-0.430773	0.084	0.235	3.07635e-17	14
PTPN6	2.48715e-21	-0.360526	0.141	0.313	3.62105e-17	14
CD8B	1.79508e-20	0.39843	0.393	0.259	2.61346e-16	14
CD5	2.60496e-20	0.392767	0.504	0.382	3.79256e-16	14
IFNG	4.26323e-20	0.446828	0.302	0.175	6.20684e-16	14
CCR9	7.71918e-20	-0.381309	0.122	0.28	1.12383e-15	14
RGS2	1.12565e-19	-0.378126	0.212	0.394	1.63884e-15	14
SEPT11	1.71465e-19	-0.348537	0.113	0.268	2.49636e-15	14
IL2RB	6.73155e-19	-0.328185	0.218	0.402	9.80046e-15	14
LAT	8.36175e-19	0.382227	0.537	0.438	1.21739e-14	14
TCF7	1.00996e-18	-0.325922	0.17	0.342	1.4704e-14	14
ENSSSCG00000000638	2.95842e-18	-0.613638	0.023	0.128	4.30716e-14	14
CAPG	3.16183e-18	-0.338007	0.078	0.211	4.6033e-14	14
VIM	5.02152e-18	-0.368221	0.154	0.312	7.31084e-14	14
KIT	3.51488e-17	-0.345774	0.018	0.116	5.11732e-13	14
CCL3L1	6.06876e-17	0.531317	0.261	0.155	8.83551e-13	14
CD74	1.34301e-16	-0.334544	0.81	0.877	1.95529e-12	14
SSR4	2.10413e-16	-0.253288	0.506	0.683	3.0634e-12	14
SIT1	2.18262e-16	0.358766	0.462	0.361	3.17767e-12	14
DHRS3	2.66933e-16	-0.324166	0.075	0.198	3.88628e-12	14
ENSSSCG00000000640	4.1903e-16	-0.492175	0.056	0.168	6.10065e-12	14
ITM2B	2.71646e-15	-0.264171	0.679	0.808	3.9549e-11	14
CXCR4	9.98187e-15	-0.30221	0.198	0.349	1.45326e-10	14
TNFAIP3	1.76009e-14	0.377467	0.612	0.557	2.56252e-10	14
CD99	4.42171e-14	0.355238	0.42	0.33	6.43757e-10	14
ENSSSCG00000006418	7.76445e-14	0.347905	0.494	0.416	1.13043e-09	14
PVRIG	2.00385e-13	0.352441	0.412	0.322	2.9174e-09	14
ID3	3.99896e-13	-0.265759	0.029	0.114	5.82208e-09	14
SLA-DQB1	8.53518e-12	-0.283615	0.258	0.398	1.24264e-07	14
ENSSSCG00000001455	8.92688e-12	-0.251244	0.374	0.529	1.29966e-07	14
DDIT4	1.04335e-11	-0.281755	0.088	0.19	1.51902e-07	14
ENSSSCG00000037885	1.59975e-11	0.26885	0.926	0.932	2.32908e-07	14
SAMSN1	3.70998e-11	-0.283392	0.107	0.211	5.40136e-07	14
ADGRG1	1.76426e-10	-0.340698	0.127	0.227	2.56859e-06	14
RGS1	1.88783e-10	-0.263345	0.719	0.814	2.74849e-06	14
TIMP1	3.42927e-10	-0.337005	0.111	0.209	4.99267e-06	14
HLA-DRA	6.0453e-10	-0.256741	0.556	0.684	8.80136e-06	14
VMP1	1.34393e-09	0.310639	0.534	0.489	1.95663e-05	14
GLIPR2	1.68556e-09	0.284798	0.327	0.253	2.45401e-05	14
STMN1	2.88313e-08	-0.281681	0.234	0.339	0.000419755	14
LAG3	3.31108e-08	0.331419	0.188	0.125	0.00048206	14
FYB1	5.27299e-08	0.260903	0.468	0.428	0.000767694	14
HNRNPLL	5.80747e-08	0.312378	0.313	0.249	0.000845509	14
ENSSSCG00000018063	9.39797e-08	0.331182	0.545	0.518	0.00136825	14
EMP3	1.17632e-07	0.250871	0.447	0.397	0.00171261	14
MYO1F	1.19788e-06	0.283046	0.192	0.138	0.0174399	14
GZMB	0	0.975414	1	0.717	0	3
GZMK	7.21651e-251	1.17341	0.578	0.175	1.05065e-246	3
ENSSSCG00000033721	2.8793e-243	0.766545	0.992	0.804	4.19197e-239	3
ENSSSCG00000016902	4.99793e-239	0.68245	0.996	0.522	7.27648e-235	3
ENSSSCG00000003930	8.99297e-208	-0.409694	0.999	0.999	1.30929e-203	3
ENSSSCG00000016903	2.20243e-207	0.621643	0.969	0.492	3.20652e-203	3
ENSSSCG00000036618	3.30976e-197	0.68575	0.981	0.734	4.81869e-193	3
TRDC	8.36229e-177	-2.66932	0.059	0.491	1.21747e-172	3
RPS15	4.81698e-176	-0.404012	0.995	0.999	7.01304e-172	3
CD52	3.11045e-173	0.567669	0.995	0.955	4.5285e-169	3
ENSSSCG00000004970	4.40528e-168	-0.314779	1	1	6.41365e-164	3
CD8A	3.01821e-165	0.698736	0.887	0.618	4.39422e-161	3
CTSW	4.05014e-165	-1.34618	0.225	0.632	5.8966e-161	3
ENSSSCG00000012119	1.84022e-156	0.283985	1	0.999	2.67917e-152	3
RPL23	4.30631e-145	-0.35313	0.998	1	6.26955e-141	3
ENSSSCG00000003042	1.45028e-139	-0.334405	1	1	2.11146e-135	3
RPL6	2.45808e-139	-0.384279	0.989	0.998	3.57871e-135	3
RPS3A	1.6223e-138	-0.399858	0.992	0.996	2.36191e-134	3
ENSSSCG00000004489	2.35502e-138	-0.413424	0.997	0.999	3.42868e-134	3
C15orf48	1.60535e-133	0.667434	0.882	0.726	2.33722e-129	3
RPL34	1.17143e-131	-0.369596	0.994	0.998	1.70548e-127	3
FCER1G	3.95078e-131	-1.47727	0.088	0.455	5.75194e-127	3
ENSSSCG00000034617	2.29886e-129	-0.321688	0.998	1	3.34691e-125	3
LAPTM5	3.0101e-127	0.48547	0.98	0.833	4.3824e-123	3
ENSSSCG00000033697	6.65106e-127	-0.456307	0.934	0.982	9.68328e-123	3
RPS18	8.2819e-122	-0.369523	0.982	0.996	1.20576e-117	3
RPS6	2.79161e-121	-0.401676	0.97	0.991	4.0643e-117	3
XCL1	4.39861e-121	-1.26201	0.145	0.512	6.40393e-117	3
RPL7	7.06047e-121	-0.381651	0.975	0.992	1.02793e-116	3
ENSSSCG00000033019	9.72027e-111	-0.438582	0.882	0.97	1.41517e-106	3
RPLP0	1.53689e-109	-0.324006	0.997	0.999	2.23756e-105	3
ENSSSCG00000014569	2.17566e-109	-0.286837	0.998	1	3.16755e-105	3
CCL5	6.33881e-109	0.351323	1	0.926	9.22868e-105	3
RPL3	1.02627e-108	-0.428291	0.886	0.974	1.49415e-104	3
ENSSSCG00000024974	3.49827e-108	-0.347621	0.966	0.994	5.09313e-104	3
ENSSSCG00000035811	3.2098e-107	-0.280665	0.996	0.999	4.67315e-103	3
RPS12	4.89568e-103	-0.288991	0.999	1	7.12761e-99	3
ENSSSCG00000031088	1.36174e-102	-0.271762	0.998	1	1.98256e-98	3
RPL9	1.88923e-102	-0.31022	0.993	0.995	2.75053e-98	3
ENSSSCG00000035768	2.86137e-97	-0.262328	0.999	1	4.16587e-93	3
RPL17-C18orf32	8.71786e-96	-0.343563	0.965	0.992	1.26923e-91	3
RPS9	3.31759e-95	-0.296188	0.984	0.996	4.83008e-91	3
IFNG	5.43427e-95	0.820396	0.385	0.155	7.91175e-91	3
RPL11	2.21875e-94	-0.271056	0.996	0.999	3.23028e-90	3
IFI6	1.85333e-93	0.444205	0.977	0.964	2.69827e-89	3
ENSSSCG00000029830	9.74801e-91	-0.287393	0.986	0.998	1.41921e-86	3
RPS23	1.09919e-90	-0.291247	0.989	0.997	1.60031e-86	3
RPL7A	2.28316e-90	-0.303414	0.989	0.996	3.32405e-86	3
RPL10	2.90037e-89	-0.256363	1	1	4.22264e-85	3
ENSSSCG00000027573	7.08284e-89	-0.321589	0.961	0.988	1.03119e-84	3
RPL5	9.38172e-89	-0.44111	0.807	0.937	1.36589e-84	3
RPL39	4.17816e-86	-0.274271	0.997	0.998	6.08298e-82	3
ENSSSCG00000011272	1.24366e-83	-0.279632	0.99	0.995	1.81065e-79	3
ENSSSCG00000009303	1.11835e-80	-0.280783	0.984	0.997	1.62821e-76	3
RPL22	6.94059e-80	-0.32047	0.939	0.984	1.01048e-75	3
ENSSSCG00000025928	1.84569e-79	-0.299577	0.964	0.988	2.68714e-75	3
CD8B	2.26736e-77	0.651699	0.461	0.241	3.30105e-73	3
RPS26	9.83007e-77	-0.278175	0.993	0.998	1.43116e-72	3
ENSSSCG00000037030	3.52785e-76	-0.281406	0.975	0.992	5.1362e-72	3
RPS5	8.07202e-76	-0.291859	0.958	0.989	1.1752e-71	3
ENSSSCG00000017509	2.73405e-74	-0.263004	0.977	0.996	3.98051e-70	3
LAT2	1.22352e-73	-0.643836	0.122	0.405	1.78133e-69	3
ARHGDIB	1.85583e-70	0.30148	0.98	0.966	2.7019e-66	3
KLRK1	6.45028e-68	-0.843445	0.275	0.526	9.39097e-64	3
ENSSSCG00000033734	1.52827e-67	0.495858	0.721	0.621	2.22502e-63	3
RACK1	3.92136e-67	-0.336637	0.861	0.951	5.70911e-63	3
RPS13	7.01488e-65	-0.282662	0.94	0.982	1.0213e-60	3
SAT1	7.55403e-65	0.337911	0.963	0.958	1.09979e-60	3
CD247	1.19396e-62	-0.780706	0.657	0.81	1.73829e-58	3
RPSA	3.26514e-61	-0.280971	0.971	0.992	4.75371e-57	3
EEF1B2	1.38035e-58	-0.35388	0.846	0.933	2.00966e-54	3
CXCR4	1.3837e-57	-0.681503	0.129	0.369	2.01453e-53	3
ARPC2	5.89813e-57	0.298073	0.953	0.927	8.58708e-53	3
TCF7	1.02049e-56	-0.53785	0.117	0.36	1.48573e-52	3
RPS4X	6.87861e-56	-0.25233	0.975	0.99	1.00146e-51	3
SSR4	1.17851e-54	-0.419903	0.436	0.704	1.7158e-50	3
AICDA	1.24221e-53	-1.18495	0.021	0.201	1.80853e-49	3
ENSSSCG00000039046	2.37301e-53	-0.279326	0.896	0.964	3.45486e-49	3
IKZF2	1.70644e-52	-0.551999	0.105	0.328	2.4844e-48	3
CCR9	1.16454e-51	-0.531708	0.082	0.295	1.69545e-47	3
CD74	2.69238e-51	-0.467412	0.791	0.884	3.91984e-47	3
SLA-DQB1	4.01599e-51	-0.581563	0.181	0.419	5.84688e-47	3
RPS10-NUDT3	2.65616e-49	-0.257544	0.902	0.968	3.86711e-45	3
FSCN1	2.4049e-48	-0.491906	0.097	0.31	3.5013e-44	3
LAT	1.7415e-46	0.528226	0.563	0.428	2.53545e-42	3
ENSSSCG00000011952	2.07404e-46	-0.250205	0.925	0.972	3.01959e-42	3
NCALD	5.01598e-44	-0.449541	0.161	0.381	7.30277e-40	3
CD5	8.96879e-44	0.49336	0.525	0.372	1.30577e-39	3
CD99	1.77897e-43	0.523357	0.466	0.318	2.59e-39	3
IL10	1.85509e-42	0.485277	0.154	0.052	2.70083e-38	3
MIF	3.57151e-40	-0.286488	0.753	0.883	5.19976e-36	3
ENSSSCG00000001341	2.15415e-39	0.257481	0.936	0.945	3.13622e-35	3
ENSSSCG00000004945	7.85856e-39	-0.251481	0.836	0.934	1.14413e-34	3
ENSSSCG00000006418	1.9559e-38	0.476288	0.527	0.406	2.84759e-34	3
SIT1	3.36921e-38	0.477537	0.487	0.351	4.90523e-34	3
ZFP36L1	7.07419e-38	-0.368815	0.386	0.619	1.02993e-33	3
CD2	3.98968e-36	0.328865	0.848	0.812	5.80858e-32	3
ENSSSCG00000000640	5.46171e-36	-0.772867	0.038	0.177	7.9517e-32	3
SEPT11	6.42809e-36	-0.428853	0.103	0.278	9.35865e-32	3
EVL	5.28167e-35	0.311255	0.832	0.794	7.68958e-31	3
IL2RB	2.09729e-34	-0.37715	0.207	0.414	3.05345e-30	3
ENSSSCG00000000638	2.51897e-34	-0.687239	0.014	0.136	3.66736e-30	3
ENSSSCG00000014565	4.13103e-34	0.25784	0.977	0.957	6.01437e-30	3
KIT	5.76496e-34	-0.430403	0.007	0.123	8.39321e-30	3
ENSSSCG00000037885	5.22298e-33	0.315126	0.932	0.931	7.60414e-29	3
VIM	8.87335e-32	-0.433195	0.148	0.322	1.29187e-27	3
RGS2	1.21182e-31	-0.382014	0.21	0.405	1.7643e-27	3
DHRS3	3.6347e-31	-0.363755	0.063	0.207	5.29177e-27	3
CAPG	5.89039e-31	-0.357852	0.072	0.22	8.57581e-27	3
NAPSA	7.77436e-31	-0.325297	0.008	0.115	1.13187e-26	3
TUBA4A	7.85092e-31	-0.323805	0.058	0.2	1.14302e-26	3
DCXR	1.69712e-30	-0.32446	0.052	0.19	2.47083e-26	3
PTPN6	3.33828e-29	-0.353827	0.151	0.321	4.86021e-25	3
MX2	4.14812e-29	0.493111	0.245	0.135	6.03925e-25	3
ENSSSCG00000001456	6.77694e-29	-0.336324	0.32	0.521	9.86655e-25	3
SOD1	7.09127e-29	-0.283562	0.388	0.602	1.03242e-24	3
FOS	1.1873e-28	-0.437597	0.14	0.3	1.7286e-24	3
ENSSSCG00000033733	1.83814e-28	-0.266172	0.44	0.651	2.67615e-24	3
RIN3	2.95818e-27	-0.324744	0.089	0.233	4.30682e-23	3
PVRIG	4.00524e-26	0.403462	0.423	0.315	5.83123e-22	3
FUNDC1	7.3713e-26	0.296093	0.713	0.698	1.07319e-21	3
HVCN1	4.11813e-25	-0.269053	0.015	0.109	5.99559e-21	3
RPL10A	4.76673e-25	-0.268911	0.185	0.359	6.93988e-21	3
BST2	7.06845e-25	0.455285	0.42	0.33	1.0291e-20	3
ENSSSCG00000026217	8.7597e-25	-0.360059	0.104	0.241	1.27532e-20	3
MATK	2.27411e-24	-0.297911	0.014	0.105	3.31087e-20	3
AKAP9	1.11221e-23	0.373588	0.516	0.44	1.61927e-19	3
RGS1	1.84075e-23	-0.318299	0.686	0.824	2.67995e-19	3
TAGAP	2.46974e-23	-0.315791	0.051	0.162	3.59569e-19	3
ENSSSCG00000036114	3.04763e-23	-0.280671	0.252	0.429	4.43704e-19	3
DDIT4	4.7137e-23	-0.325748	0.076	0.198	6.86267e-19	3
ENSSSCG00000001455	1.1049e-22	-0.29207	0.355	0.541	1.60862e-18	3
ENSSSCG00000033385	2.65689e-22	0.339954	0.154	0.074	3.86817e-18	3
ENSSSCG00000012916	4.62044e-22	-0.266632	0.371	0.557	6.72689e-18	3
IFIT1	8.50227e-22	0.423883	0.468	0.392	1.23785e-17	3
ENSSSCG00000007188	1.45897e-21	0.25871	0.721	0.706	2.12412e-17	3
ENSSSCG00000008898	3.33194e-21	-0.281068	0.092	0.216	4.85097e-17	3
COX17	5.1653e-21	-0.262343	0.438	0.614	7.52016e-17	3
SAMSN1	1.2657e-20	-0.273755	0.097	0.219	1.84273e-16	3
ENSSSCG00000029596	8.74184e-20	-0.270194	0.74	0.836	1.27272e-15	3
ENSSSCG00000011234	4.70093e-19	0.358974	0.475	0.406	6.84409e-15	3
ID3	5.00316e-19	-0.303818	0.033	0.118	7.28411e-15	3
ENSSSCG00000018063	5.13658e-19	0.430397	0.553	0.515	7.47835e-15	3
LTB	1.86186e-18	-0.419811	0.056	0.149	2.71069e-14	3
ID2	4.17164e-18	0.251186	0.775	0.744	6.07349e-14	3
CCL3L1	6.39757e-18	0.368126	0.242	0.152	9.31422e-14	3
SMCHD1	2.10104e-17	0.386656	0.354	0.278	3.05891e-13	3
STMN1	1.58238e-16	-0.406996	0.22	0.347	2.30379e-12	3
UBC	5.04402e-15	0.253629	0.681	0.673	7.34359e-11	3
VMP1	5.43434e-15	0.308023	0.533	0.486	7.91185e-11	3
CD1D	9.76286e-15	0.386309	0.346	0.273	1.42137e-10	3
ISG15	2.47794e-14	0.284198	0.801	0.804	3.60764e-10	3
FYB1	4.10149e-14	0.343423	0.462	0.427	5.97135e-10	3
CD37	1.29249e-13	0.283085	0.573	0.554	1.88174e-09	3
LAG3	1.70538e-13	0.343524	0.189	0.121	2.48286e-09	3
ENSSSCG00000023584	3.34646e-13	-0.292397	0.572	0.691	4.87212e-09	3
ADGRG1	3.94233e-13	-0.338748	0.138	0.231	5.73964e-09	3
TSPAN5	1.46997e-12	0.316986	0.225	0.159	2.14013e-08	3
EGLN3	1.6297e-12	0.317763	0.269	0.201	2.37267e-08	3
EMB	2.49274e-12	0.346816	0.323	0.264	3.62918e-08	3
UBE2L6	5.61502e-12	0.283939	0.524	0.507	8.17491e-08	3
PRF1	7.25552e-12	0.28003	0.486	0.441	1.05633e-07	3
TUBB	1.00114e-11	-0.280117	0.196	0.303	1.45756e-07	3
RSAD2	5.72644e-11	0.349756	0.23	0.169	8.33712e-07	3
EMP3	2.30353e-10	0.27619	0.435	0.396	3.35371e-06	3
BCAP29	6.18958e-10	0.296763	0.328	0.282	9.01142e-06	3
CD6	7.24963e-10	0.284271	0.304	0.25	1.05547e-05	3
AOAH	1.43095e-09	0.281529	0.212	0.156	2.08332e-05	3
HNRNPLL	1.46197e-09	0.271797	0.305	0.247	2.12848e-05	3
CD81	3.96318e-09	0.255581	0.443	0.415	5.76999e-05	3
RCHY1	4.49647e-09	0.315331	0.323	0.279	6.54641e-05	3
SH3KBP1	1.34186e-08	0.28733	0.306	0.264	0.000195361	3
TUBA1B	2.2141e-08	-0.251634	0.586	0.708	0.000322351	3
CD226	7.66957e-07	0.253323	0.18	0.138	0.0111661	3
DLGAP5	0	0.804674	0.381	0.012	0	37
SPC24	0	0.867207	0.466	0.029	0	37
TK1	0	1.06716	0.446	0.027	0	37
TOP2A	0	1.46497	0.489	0.025	0	37
TPX2	0	1.1212	0.472	0.029	0	37
PCLAF	2.11613e-296	1.85268	0.622	0.069	3.08087e-292	37
ENSSSCG00000026302	2.34929e-279	0.781613	0.349	0.017	3.42033e-275	37
SGO1	4.05867e-273	0.597861	0.29	0.011	5.90902e-269	37
UBE2C	1.88608e-272	1.60767	0.463	0.037	2.74594e-268	37
KIF11	1.61349e-271	0.650643	0.31	0.013	2.34908e-267	37
CCNB2	2.55806e-270	0.536692	0.276	0.009	3.72428e-266	37
KIFC1	3.06886e-253	0.746974	0.369	0.023	4.46795e-249	37
HIST1H2AG	6.78202e-249	0.727022	0.429	0.033	9.87395e-245	37
HMMR	3.66907e-246	0.65641	0.315	0.016	5.3418e-242	37
ASF1B	2.09721e-241	0.496272	0.287	0.013	3.05333e-237	37
ENSSSCG00000010214	1.17077e-233	0.803657	0.398	0.031	1.70452e-229	37
NDC80	6.60745e-233	0.486058	0.25	0.009	9.61979e-229	37
SGO2	6.10173e-232	0.647412	0.287	0.014	8.88351e-228	37
CDCA8	1.3334e-231	0.575381	0.27	0.012	1.9413e-227	37
CDC20	1.28665e-227	0.57908	0.261	0.011	1.87324e-223	37
BIRC5	1.72693e-227	0.995276	0.528	0.061	2.51424e-223	37
MTFR2	2.14628e-218	0.471232	0.284	0.015	3.12477e-214	37
NCAPG	1.33124e-216	0.528697	0.276	0.014	1.93815e-212	37
CDCA3	1.73834e-214	0.436135	0.239	0.009	2.53085e-210	37
CENPF	4.71319e-214	1.06159	0.409	0.036	6.86193e-210	37
NCAPH	1.07754e-209	0.429248	0.261	0.013	1.56878e-205	37
AURKB	2.24134e-208	0.484554	0.224	0.008	3.26317e-204	37
ENSSSCG00000004969	5.53018e-208	0.614135	0.298	0.018	8.05139e-204	37
KIF15	3.66103e-200	0.444355	0.219	0.008	5.33009e-196	37
CENPA	2.91843e-197	0.523337	0.253	0.013	4.24894e-193	37
KIF4A	4.6835e-186	0.367072	0.202	0.008	6.81871e-182	37
SMC2	2.17429e-181	1.01511	0.551	0.084	3.16555e-177	37
ASPM	4.29082e-177	0.532191	0.205	0.009	6.24701e-173	37
DUT	1.43338e-175	1.51284	0.764	0.203	2.08686e-171	37
BUB1	7.10642e-171	0.385637	0.196	0.008	1.03462e-166	37
ENSSSCG00000004782	7.33795e-170	0.439838	0.224	0.012	1.06833e-165	37
UHRF1	7.80806e-169	0.457269	0.261	0.017	1.13678e-164	37
NEK2	6.70616e-165	0.277148	0.162	0.005	9.7635e-161	37
CKAP2	4.00245e-164	0.436329	0.21	0.011	5.82717e-160	37
ENSSSCG00000039107	7.88261e-163	0.396795	0.202	0.01	1.14763e-158	37
NUF2	8.66075e-156	0.507909	0.293	0.025	1.26092e-151	37
ATAD2	4.61364e-154	0.657405	0.375	0.042	6.717e-150	37
RACGAP1	3.46861e-152	0.367371	0.227	0.014	5.04994e-148	37
ENSSSCG00000007493	2.12056e-151	0.476393	0.253	0.018	3.08733e-147	37
ENSSSCG00000032946	9.46744e-149	0.359737	0.202	0.011	1.37836e-144	37
BBS7	2.79299e-145	0.495036	0.293	0.027	4.06632e-141	37
ENSSSCG00000034913	4.98163e-144	0.366081	0.241	0.018	7.25275e-140	37
ENSSSCG00000000002	8.12053e-144	0.251121	0.148	0.005	1.18227e-139	37
LMNB1	2.44293e-142	0.666894	0.457	0.068	3.55666e-138	37
ESCO2	5.50342e-142	0.261005	0.168	0.007	8.01244e-138	37
ZNF367	6.05214e-139	0.457029	0.259	0.022	8.81132e-135	37
CENPE	2.66414e-135	0.913378	0.511	0.092	3.87872e-131	37
CLSPN	4.21114e-134	0.565777	0.364	0.045	6.131e-130	37
CENPU	8.06071e-132	0.417402	0.247	0.021	1.17356e-127	37
MXD3	1.72147e-131	0.463273	0.278	0.027	2.50629e-127	37
TMSB10	1.96845e-131	0.537214	1	1	2.86587e-127	37
KIF20A	1.96593e-130	0.296095	0.156	0.007	2.8622e-126	37
SHCBP1	1.95885e-127	0.361313	0.213	0.016	2.85189e-123	37
MELK	4.81534e-124	0.256073	0.151	0.007	7.01065e-120	37
KIF2C	8.25721e-123	0.310246	0.173	0.01	1.20217e-118	37
IL10	2.2789e-122	0.783824	0.378	0.054	3.31785e-118	37
PBK	3.57275e-122	0.255655	0.159	0.008	5.20157e-118	37
CCNB1	5.40703e-122	0.46901	0.227	0.019	7.87209e-118	37
KIF22	1.79273e-121	0.326795	0.188	0.012	2.61003e-117	37
E2F8	5.80919e-121	0.272399	0.139	0.006	8.4576e-117	37
STMN1	9.03182e-121	1.64384	0.773	0.311	1.31494e-116	37
ENSSSCG00000031741	8.46747e-120	0.860991	0.534	0.111	1.23278e-115	37
ENSSSCG00000039370	2.75654e-119	0.258867	0.148	0.007	4.01324e-115	37
CDT1	2.77965e-119	0.449008	0.27	0.028	4.04689e-115	37
TCF19	6.4194e-119	0.350435	0.19	0.013	9.346e-115	37
MYBL2	9.99007e-115	0.325343	0.21	0.017	1.45445e-110	37
CENPN	1.33328e-114	0.2587	0.176	0.011	1.94112e-110	37
CKS1B	1.61704e-109	0.9003	0.577	0.138	2.35426e-105	37
CENPS	9.82249e-109	0.323899	0.244	0.025	1.43006e-104	37
HIST1H2AB	1.19387e-107	2.06454	0.801	0.35	1.73816e-103	37
HMGB2	2.0671e-107	1.81095	0.875	0.499	3.00949e-103	37
CEP55	5.03478e-107	0.348572	0.205	0.017	7.33014e-103	37
TUBB	2.33423e-106	1.42085	0.724	0.27	3.39841e-102	37
MCM2	1.81134e-105	0.343175	0.21	0.019	2.63712e-101	37
ORC1	6.58662e-104	0.278368	0.185	0.014	9.58945e-100	37
POC1A	1.77817e-103	0.326956	0.25	0.028	2.58884e-99	37
ENSSSCG00000034853	2.31911e-102	0.557852	0.23	0.024	3.37639e-98	37
EZH2	4.1648e-102	0.462145	0.355	0.055	6.06353e-98	37
NCAPD2	1.42657e-101	0.29884	0.188	0.015	2.07694e-97	37
MCM3	5.10364e-100	0.419591	0.213	0.021	7.43039e-96	37
PIMREG	1.34138e-99	0.266095	0.119	0.005	1.95292e-95	37
TUBB4B	1.27623e-97	0.964983	0.531	0.132	1.85807e-93	37
HIST1H1D	1.55936e-97	0.538339	0.301	0.043	2.27027e-93	37
CIP2A	7.97891e-96	0.26943	0.196	0.018	1.16165e-91	37
UBE2T	1.87051e-94	0.444041	0.315	0.048	2.72328e-90	37
CTLA4	8.31863e-94	0.477635	0.244	0.029	1.21111e-89	37
ENSSSCG00000028695	4.80201e-92	0.320456	0.148	0.01	6.99124e-88	37
RPS27	3.83703e-91	-0.418259	1	1	5.58633e-87	37
RPL23	2.29804e-90	-0.533488	0.997	1	3.34572e-86	37
KPNA2	2.78854e-90	0.739035	0.386	0.075	4.05983e-86	37
LGALS1	1.79533e-89	0.79199	0.432	0.093	2.61381e-85	37
MCM4	5.29416e-89	0.409068	0.29	0.043	7.70777e-85	37
CDKN3	1.38242e-88	0.3969	0.241	0.03	2.01266e-84	37
ENSSSCG00000008677	3.41806e-87	0.538574	0.372	0.07	4.97635e-83	37
MCM7	2.61967e-85	0.546631	0.406	0.084	3.81398e-81	37
RPA3	4.92308e-85	0.739535	0.656	0.212	7.16751e-81	37
KIF20B	7.32359e-85	0.5181	0.338	0.06	1.06624e-80	37
UBE2S	7.16875e-84	0.415119	0.307	0.05	1.0437e-79	37
IFNG	1.19885e-83	0.936095	0.588	0.17	1.74541e-79	37
MAD2L1	1.61064e-82	0.456248	0.389	0.078	2.34493e-78	37
SKA2	1.87282e-81	0.494238	0.31	0.053	2.72664e-77	37
H2AFZ	3.59121e-81	1.17439	0.832	0.484	5.22845e-77	37
HMGN2	1.08439e-80	1.01969	0.943	0.787	1.57877e-76	37
FABP3	2.55065e-75	0.56196	0.403	0.092	3.71349e-71	37
COTL1	1.77147e-73	0.715623	0.969	0.663	2.57908e-69	37
ACTG1	1.5855e-72	0.648698	1	0.958	2.30833e-68	37
CBX5	3.66056e-72	0.42841	0.358	0.075	5.32941e-68	37
ACTB	1.93573e-71	0.730799	1	0.956	2.81822e-67	37
CENPW	5.80087e-70	0.44262	0.409	0.096	8.44548e-66	37
TUBA1B	9.19158e-70	1.37684	0.903	0.682	1.3382e-65	37
ENSSSCG00000035209	9.46684e-69	0.655624	0.594	0.192	1.37828e-64	37
MCM6	2.56823e-68	0.364506	0.321	0.064	3.73909e-64	37
HIST2H2AC	5.66778e-68	0.473809	0.307	0.059	8.25171e-64	37
ENSSSCG00000034448	8.82491e-68	-0.434123	1	1	1.28482e-63	37
CENPM	9.82423e-67	0.291654	0.213	0.031	1.43031e-62	37
RFC4	6.0064e-66	0.355219	0.267	0.048	8.74471e-62	37
ENSSSCG00000031117	9.43664e-66	0.468187	0.389	0.093	1.37388e-61	37
CKS2	2.43763e-65	0.985996	0.773	0.389	3.54894e-61	37
BTG1	2.95112e-65	-0.754501	0.889	0.953	4.29653e-61	37
PCNA	9.83249e-65	0.867558	0.582	0.21	1.43151e-60	37
ENSSSCG00000004970	1.19299e-64	-0.349879	1	1	1.73688e-60	37
SMC4	1.3851e-64	0.939171	0.707	0.316	2.01657e-60	37
RPL34	4.19889e-64	-0.482063	1	0.997	6.11316e-60	37
ENSSSCG00000016737	1.87376e-63	0.535687	0.989	0.965	2.728e-59	37
RPL37	2.45101e-63	-0.415825	0.997	0.999	3.56842e-59	37
TMPO	7.02439e-62	0.373461	0.287	0.057	1.02268e-57	37
ENSSSCG00000005453	2.67836e-61	0.720095	0.801	0.434	3.89943e-57	37
MT1A	4.59501e-61	0.504217	0.136	0.014	6.68987e-57	37
KNSTRN	1.05896e-60	0.278377	0.17	0.022	1.54174e-56	37
POMP	1.20533e-60	0.667727	0.767	0.365	1.75483e-56	37
GZMB	1.24355e-60	0.711552	0.991	0.747	1.81049e-56	37
ATAD5	7.68245e-60	0.377189	0.293	0.06	1.11849e-55	37
CD74	7.98877e-59	-1.0476	0.821	0.874	1.16309e-54	37
MCM5	3.97292e-58	0.292667	0.196	0.03	5.78417e-54	37
ENSSSCG00000040273	4.07199e-58	-0.365076	1	0.999	5.92842e-54	37
ENSSSCG00000003930	2.27683e-57	-0.369384	1	0.999	3.31484e-53	37
HSD11B1L	4.90656e-57	-0.392808	0.997	0.997	7.14346e-53	37
CYTB	6.25583e-57	0.532905	0.986	0.944	9.10786e-53	37
ENSSSCG00000011272	8.58532e-57	-0.427289	0.997	0.994	1.24994e-52	37
CALM3	1.26769e-56	0.532428	0.744	0.305	1.84563e-52	37
COX7A2	3.47984e-55	0.564856	0.932	0.703	5.0663e-51	37
NCAPD3	6.01999e-55	0.259011	0.162	0.022	8.76451e-51	37
ENSSSCG00000009327	2.79051e-54	0.779277	0.935	0.813	4.06271e-50	37
ENSSSCG00000038507	2.90868e-54	-0.33564	1	0.999	4.23475e-50	37
ENSSSCG00000035080	3.45209e-54	-0.347021	1	1	5.02589e-50	37
CKAP5	3.84088e-54	0.363507	0.264	0.054	5.59194e-50	37
CTSW	1.52949e-53	-1.76139	0.244	0.59	2.22678e-49	37
DDX39A	2.15399e-53	0.392477	0.418	0.117	3.13599e-49	37
B2M	3.07813e-53	-0.374755	1	1	4.48145e-49	37
CENPH	9.1381e-53	0.281872	0.236	0.045	1.33042e-48	37
ENSSSCG00000030300	1.4059e-52	0.597032	0.216	0.04	2.04685e-48	37
CORO1A	1.19693e-51	0.522203	0.969	0.819	1.74261e-47	37
PFN1	1.22886e-51	0.56629	0.969	0.79	1.78909e-47	37
TPT1	2.2845e-51	-0.340839	1	1	3.326e-47	37
ARPC2	4.15708e-51	0.418342	1	0.928	6.05229e-47	37
HMGA1	7.00913e-51	0.473286	0.506	0.169	1.02046e-46	37
CCDC34	9.31778e-51	0.317183	0.27	0.059	1.35658e-46	37
RPL6	1.62056e-50	-0.410564	1	0.996	2.35938e-46	37
HELLS	3.03062e-50	0.293162	0.244	0.05	4.41228e-46	37
RPS16	7.8802e-50	-0.294058	1	1	1.14728e-45	37
ENSSSCG00000035544	9.90267e-50	0.565721	0.347	0.096	1.44173e-45	37
RPL35	1.49393e-49	-0.336478	1	1	2.17501e-45	37
ENSSSCG00000016903	5.22067e-49	0.505485	0.974	0.54	7.60077e-45	37
RGS1	5.43682e-49	-1.06063	0.696	0.81	7.91546e-45	37
IGFBP2	1.07734e-48	0.431516	0.341	0.091	1.5685e-44	37
RPL11	1.14238e-48	-0.349835	0.997	0.999	1.66318e-44	37
ACOT7	1.5645e-48	0.376735	0.446	0.138	2.27775e-44	37
DDX5	6.68047e-48	-0.604649	0.923	0.939	9.7261e-44	37
TNIP3	1.22529e-47	0.297022	0.202	0.037	1.78389e-43	37
RPL5	3.01676e-47	-0.597214	0.909	0.919	4.3921e-43	37
CD8B	3.1923e-47	0.461602	0.651	0.255	4.64766e-43	37
RPS3A	4.02483e-47	-0.424646	0.994	0.996	5.85975e-43	37
RPS14	5.03203e-47	-0.410965	0.994	0.986	7.32613e-43	37
GZMK	1.8134e-46	0.374754	0.594	0.215	2.64013e-42	37
H2AFV	3.74472e-46	0.629708	0.884	0.621	5.45193e-42	37
ENSSSCG00000037565	3.86083e-46	0.356774	0.233	0.049	5.62098e-42	37
LYAR	4.06922e-46	0.306471	0.281	0.068	5.92438e-42	37
CFL1	7.60988e-46	0.401337	0.991	0.935	1.10792e-41	37
ENSSSCG00000034617	2.08448e-45	-0.335317	1	0.999	3.0348e-41	37
ENSSSCG00000003042	2.15976e-45	-0.337941	1	1	3.14439e-41	37
PRDM1	3.31997e-45	0.342733	0.304	0.077	4.83354e-41	37
BATF	6.22797e-45	0.464156	0.523	0.186	9.06731e-41	37
ANXA2	1.08305e-44	0.320809	0.273	0.067	1.57681e-40	37
COX3	1.87722e-44	0.313347	0.994	0.998	2.73304e-40	37
CD8A	1.98843e-44	0.476795	0.966	0.642	2.89496e-40	37
RAD21	3.27771e-44	0.556621	0.608	0.249	4.77202e-40	37
ENSSSCG00000035768	3.57119e-44	-0.313883	1	1	5.19929e-40	37
TRDC	6.35272e-44	-2.51028	0.082	0.446	9.24893e-40	37
CDKN2C	8.46827e-44	0.271465	0.213	0.044	1.2329e-39	37
HIST1H1E	1.50758e-43	0.406323	0.301	0.08	2.19489e-39	37
HSBP1	1.66381e-43	0.419359	0.514	0.186	2.42234e-39	37
DNMT1	2.77137e-43	0.486341	0.497	0.181	4.03484e-39	37
ITM2B	4.57416e-43	-0.777326	0.722	0.799	6.65952e-39	37
SNRPF	1.43804e-42	0.522683	0.73	0.362	2.09364e-38	37
COX5B	1.75157e-42	0.432514	0.966	0.791	2.55012e-38	37
ENSSSCG00000024776	1.94991e-42	0.499782	0.884	0.589	2.83887e-38	37
ENSSSCG00000012119	1.08933e-41	0.325823	1	1	1.58595e-37	37
RPL22	1.27217e-41	-0.411538	0.977	0.978	1.85215e-37	37
TYMS	1.30575e-41	0.472508	0.531	0.206	1.90104e-37	37
PFKP	1.51777e-41	0.3867	0.489	0.174	2.20972e-37	37
ENSSSCG00000001229	2.47797e-41	-0.322568	1	0.999	3.60767e-37	37
C15orf48	3.21664e-41	0.606563	0.955	0.739	4.6831e-37	37
ENSSSCG00000009303	2.07174e-40	-0.350236	0.997	0.995	3.01625e-36	37
ENSSSCG00000013597	4.65015e-40	-0.380088	0.989	0.986	6.77016e-36	37
RAN	9.89527e-40	0.532733	0.898	0.669	1.44065e-35	37
RPL9	1.24842e-39	-0.343473	0.994	0.995	1.81758e-35	37
ENSSSCG00000032060	5.76676e-39	0.420493	0.443	0.158	8.39583e-35	37
ATP5MC3	7.8628e-39	0.536403	0.75	0.409	1.14474e-34	37
CD5	1.87249e-38	0.444963	0.784	0.377	2.72615e-34	37
PIK3R1	1.12222e-37	-0.773201	0.599	0.76	1.63385e-33	37
RFESD	1.672e-37	0.288294	0.307	0.089	2.43426e-33	37
FCER1G	1.88931e-37	-1.62901	0.091	0.417	2.75064e-33	37
ND4	4.54104e-37	0.373829	0.994	0.983	6.61131e-33	37
ENSSSCG00000015710	8.04819e-37	0.453365	0.912	0.664	1.17174e-32	37
EEF1B2	2.48302e-36	-0.515462	0.906	0.921	3.61504e-32	37
CD48	2.6586e-36	0.349842	0.435	0.155	3.87065e-32	37
ENSSSCG00000034129	3.65394e-36	0.32511	0.409	0.141	5.31976e-32	37
TMEM71	5.27749e-36	0.371937	0.312	0.094	7.68349e-32	37
LAT	1.09475e-35	0.447519	0.818	0.431	1.59385e-31	37
RNASEH2B	2.38665e-35	0.28952	0.341	0.108	3.47472e-31	37
ENSSSCG00000039544	2.7387e-35	-0.2893	1	0.995	3.98728e-31	37
USP1	4.14261e-35	0.366978	0.446	0.165	6.03123e-31	37
ENSSSCG00000026064	8.9279e-35	0.467439	0.727	0.383	1.29981e-30	37
ENSSSCG00000014855	1.36629e-34	-0.266814	1	1	1.98918e-30	37
LSM6	3.53019e-34	0.33461	0.46	0.174	5.13961e-30	37
ISG20	4.47357e-34	0.380017	0.361	0.123	6.51308e-30	37
UCHL3	9.25344e-34	0.276502	0.389	0.134	1.34721e-29	37
ENTPD1	1.41191e-33	0.321509	0.395	0.137	2.05559e-29	37
LSM2	1.46845e-33	0.407094	0.642	0.299	2.13792e-29	37
RPL7	2.20384e-33	-0.35022	0.994	0.99	3.20858e-29	37
COX2	3.40784e-33	0.304704	1	0.999	4.96148e-29	37
ENSSSCG00000017213	6.84781e-33	0.504252	0.875	0.616	9.96973e-29	37
ENSSSCG00000017239	1.24261e-32	-0.286124	0.997	0.996	1.80912e-28	37
MYO1F	1.38206e-32	0.284382	0.384	0.133	2.01215e-28	37
GMNN	1.52081e-32	0.255892	0.287	0.086	2.21414e-28	37
ENSSSCG00000035811	2.01285e-32	-0.25792	1	0.999	2.9305e-28	37
DNAJC9	6.24272e-32	0.278146	0.29	0.089	9.08878e-28	37
ENSSSCG00000016902	7.47928e-32	0.317819	0.96	0.572	1.08891e-27	37
CD6	7.81122e-32	0.356784	0.571	0.245	1.13724e-27	37
ENSSSCG00000020870	9.40321e-32	0.301579	0.287	0.088	1.36901e-27	37
ENSSSCG00000014969	1.40772e-31	0.287258	0.344	0.116	2.04949e-27	37
ENSSSCG00000037142	1.62569e-31	0.433279	0.96	0.718	2.36684e-27	37
MIS18BP1	1.80463e-31	0.331496	0.384	0.139	2.62736e-27	37
NUCKS1	2.34283e-31	0.49873	0.665	0.359	3.41093e-27	37
PKM	5.27811e-31	0.462076	0.71	0.378	7.6844e-27	37
GNA15	7.41156e-31	0.259624	0.327	0.108	1.07905e-26	37
ENSSSCG00000008170	1.12323e-30	-0.298403	0.997	0.991	1.63531e-26	37
ENSSSCG00000034697	1.64243e-30	0.261294	0.415	0.153	2.39122e-26	37
SNRPD1	2.17237e-30	0.439257	0.73	0.424	3.16275e-26	37
GON7	2.2032e-30	0.345415	0.449	0.18	3.20763e-26	37
ENSSSCG00000028485	2.25868e-30	0.310757	0.983	0.931	3.28841e-26	37
RPS6	3.82223e-30	-0.344537	0.997	0.988	5.56479e-26	37
SIT1	6.07264e-30	0.347879	0.736	0.354	8.84116e-26	37
ENSSSCG00000039071	7.91437e-30	0.391251	0.915	0.637	1.15225e-25	37
RPL17-C18orf32	1.21957e-29	-0.327738	0.986	0.988	1.77558e-25	37
BUB3	1.5141e-29	0.332403	0.506	0.213	2.20438e-25	37
GAPDH	2.7881e-29	0.538009	0.923	0.775	4.05919e-25	37
COX7B	2.90269e-29	0.327613	0.986	0.877	4.22602e-25	37
MDH1	4.39749e-29	0.407681	0.599	0.296	6.4023e-25	37
IFI30	6.18503e-29	0.288943	0.389	0.147	9.00478e-25	37
ENSSSCG00000006830	8.10592e-29	0.36107	0.562	0.259	1.18014e-24	37
SIVA1	1.63819e-28	0.409532	0.543	0.248	2.38505e-24	37
CCL3L1	2.22975e-28	0.492833	0.389	0.155	3.24629e-24	37
PRDX3	4.63086e-28	0.290565	0.526	0.225	6.74207e-24	37
RANBP1	6.93817e-28	0.45519	0.594	0.31	1.01013e-23	37
RALY	8.46398e-28	0.372759	0.724	0.382	1.23227e-23	37
ARPC1B	2.10285e-27	0.340755	0.966	0.797	3.06154e-23	37
ERH	2.62169e-27	0.387505	0.818	0.534	3.81692e-23	37
ENSSSCG00000003914	3.32083e-27	0.423083	0.821	0.554	4.83479e-23	37
ARHGDIA	5.2053e-27	0.356379	0.75	0.405	7.57839e-23	37
SNRPE	9.26302e-27	0.380711	0.864	0.622	1.3486e-22	37
PTMA	1.14639e-26	0.278571	1	1	1.66904e-22	37
RPL39	1.34622e-26	-0.256771	0.997	0.998	1.95997e-22	37
ENSSSCG00000036350	1.50997e-26	0.380474	0.952	0.88	2.19836e-22	37
KLRK1	2.39075e-26	-1.31703	0.29	0.5	3.48069e-22	37
HADHA	2.76201e-26	0.25085	0.355	0.134	4.02121e-22	37
ENSSSCG00000033721	7.02696e-26	0.339693	0.991	0.823	1.02305e-21	37
ENSSSCG00000016711	1.01357e-25	0.294639	0.594	0.282	1.47565e-21	37
NDUFA8	1.06738e-25	0.285905	0.506	0.224	1.554e-21	37
SMARCB1	1.35042e-25	0.27567	0.401	0.161	1.96608e-21	37
TPM3	1.65199e-25	0.353521	0.929	0.75	2.40513e-21	37
WDR1	3.06619e-25	0.414107	0.77	0.483	4.46406e-21	37
ENSSSCG00000038989	3.16958e-25	0.338151	0.491	0.224	4.6146e-21	37
ENSSSCG00000002449	4.29169e-25	0.291196	0.608	0.288	6.24828e-21	37
DBI	6.81581e-25	0.319686	0.938	0.737	9.92314e-21	37
ENSSSCG00000015337	6.95711e-25	0.32706	0.923	0.718	1.01288e-20	37
MBD2	9.76974e-25	0.293501	0.364	0.143	1.42238e-20	37
XCL1	1.21632e-24	-1.23956	0.239	0.471	1.77085e-20	37
CARHSP1	1.2478e-24	0.317874	0.474	0.208	1.81667e-20	37
ENO1	4.23477e-24	0.30297	0.96	0.836	6.1654e-20	37
ZFP36L2	4.50863e-24	-0.554452	0.756	0.821	6.56411e-20	37
LSP1	5.38319e-24	0.348594	0.918	0.693	7.83738e-20	37
TCF7	6.22556e-24	-0.807751	0.094	0.336	9.06379e-20	37
NDUFS8	7.22748e-24	0.324341	0.759	0.43	1.05225e-19	37
ENSSSCG00000017928	8.40673e-24	0.324575	0.548	0.264	1.22394e-19	37
SMC1A	1.03274e-23	0.288098	0.446	0.195	1.50357e-19	37
NDUFB7	1.64204e-23	0.357734	0.744	0.442	2.39065e-19	37
YWHAQ	2.13023e-23	0.29327	0.625	0.31	3.10141e-19	37
ENSSSCG00000012961	2.17639e-23	0.308511	0.96	0.833	3.1686e-19	37
CLTA	2.38274e-23	0.266527	0.577	0.279	3.46903e-19	37
CNN2	2.82441e-23	0.34682	0.761	0.448	4.11206e-19	37
TRAT1	3.22646e-23	-0.608878	0.804	0.792	4.6974e-19	37
GRAP2	3.334e-23	0.253866	0.349	0.137	4.85398e-19	37
SNRPC	3.53486e-23	0.297683	0.639	0.322	5.14641e-19	37
SMC3	4.12201e-23	0.354803	0.642	0.346	6.00123e-19	37
MYL6	4.77665e-23	0.323939	0.974	0.892	6.95433e-19	37
ENSSSCG00000007088	6.23678e-23	0.272545	0.562	0.27	9.08013e-19	37
NDUFA6	8.38412e-23	0.26068	0.537	0.252	1.22064e-18	37
LCP1	9.72361e-23	0.298208	0.946	0.777	1.41566e-18	37
ENSSSCG00000006081	1.08265e-22	-0.317868	0.955	0.947	1.57622e-18	37
ENSSSCG00000002907	1.12283e-22	0.322254	0.906	0.709	1.63473e-18	37
ENSSSCG00000037030	1.4971e-22	-0.25957	0.991	0.99	2.17962e-18	37
AP2S1	3.48867e-22	0.298236	0.634	0.331	5.07915e-18	37
NDUFV2	4.49784e-22	0.267671	0.486	0.223	6.5484e-18	37
TIMM8B	4.84346e-22	0.272235	0.466	0.214	7.05159e-18	37
ENSSSCG00000012517	6.2234e-22	0.284512	0.597	0.3	9.06065e-18	37
CAPZA1	6.63698e-22	0.308079	0.855	0.539	9.66278e-18	37
ENSSSCG00000004489	2.34166e-21	-0.273331	1	0.998	3.40922e-17	37
S100A11	2.35465e-21	0.311621	0.341	0.144	3.42813e-17	37
ARPC3	4.15613e-21	0.266761	0.972	0.893	6.05091e-17	37
DYNLL1	5.02308e-21	0.358614	0.724	0.432	7.31311e-17	37
ENSSSCG00000003691	5.10856e-21	0.310717	0.957	0.836	7.43755e-17	37
ARPC4	5.34733e-21	0.308278	0.858	0.547	7.78518e-17	37
PSMB1	7.14776e-21	0.341307	0.784	0.514	1.04064e-16	37
CAPZB	8.10654e-21	0.319511	0.858	0.59	1.18023e-16	37
ARHGDIB	1.0685e-20	0.258955	0.997	0.967	1.55564e-16	37
UBB	1.28645e-20	-0.287859	0.994	0.996	1.87294e-16	37
CALM1	1.85978e-20	0.301751	0.952	0.771	2.70765e-16	37
ENSSSCG00000000849	3.51349e-20	0.314986	0.554	0.29	5.11528e-16	37
SRGN	6.73543e-20	-0.4176	0.955	0.919	9.80612e-16	37
PSMB8	7.32479e-20	0.293872	0.881	0.669	1.06642e-15	37
NDUFS7	1.83747e-19	0.284075	0.668	0.365	2.67517e-15	37
PVRIG	5.05428e-19	0.258493	0.611	0.319	7.35852e-15	37
ACTR2	1.04935e-18	0.307949	0.815	0.528	1.52775e-14	37
ENSSSCG00000039582	1.09702e-18	0.305416	0.793	0.514	1.59715e-14	37
HINT1	1.26307e-18	0.275115	0.943	0.765	1.83891e-14	37
RHOG	1.48903e-18	0.270354	0.688	0.378	2.16788e-14	37
ENSSSCG00000004145	1.92621e-18	0.304734	0.724	0.44	2.80438e-14	37
LBR	1.97683e-18	0.272351	0.406	0.191	2.87806e-14	37
HPF1	2.2232e-18	0.258514	0.472	0.229	3.23675e-14	37
ND5	5.06311e-18	0.316479	0.926	0.713	7.37138e-14	37
CAP1	1.10308e-17	0.29476	0.878	0.588	1.60597e-13	37
ENSSSCG00000034314	2.59552e-17	0.254548	0.636	0.354	3.77882e-13	37
ENSSSCG00000023584	3.31025e-17	-0.647532	0.565	0.679	4.8194e-13	37
ND3	3.39346e-17	0.305099	0.903	0.776	4.94054e-13	37
CYCS	4.11703e-17	0.296514	0.741	0.467	5.99399e-13	37
NDUFA1	6.17936e-17	0.256586	0.676	0.382	8.99653e-13	37
PSMB4	1.0137e-16	0.299403	0.659	0.4	1.47585e-12	37
NANS	1.49463e-16	0.272411	0.597	0.34	2.17603e-12	37
HLA-DRA	2.5168e-16	-0.65542	0.659	0.674	3.66421e-12	37
CNP	5.64431e-16	0.264942	0.548	0.293	8.21755e-12	37
ACP1	6.03295e-16	0.27014	0.619	0.358	8.78338e-12	37
ENSSSCG00000034019	6.29694e-16	0.255079	0.918	0.724	9.16772e-12	37
ENSSSCG00000002550	7.30207e-16	0.269119	0.92	0.752	1.06311e-11	37
PSMB2	1.13969e-15	0.268385	0.778	0.507	1.65927e-11	37
SAT1	1.38543e-15	-0.298427	0.969	0.959	2.01705e-11	37
IL26	1.46385e-15	0.326172	0.142	0.046	2.13121e-11	37
CD1D	1.64945e-15	0.282268	0.5	0.274	2.40143e-11	37
CREM	2.49811e-15	-0.659649	0.506	0.588	3.637e-11	37
MICOS10	5.17731e-15	0.265142	0.869	0.661	7.53764e-11	37
ARPC5	1.01285e-14	0.287037	0.875	0.599	1.47461e-10	37
ENSSSCG00000040857	1.19249e-14	0.291427	0.747	0.502	1.73615e-10	37
ND1	1.51819e-14	0.250512	0.977	0.919	2.21033e-10	37
GNG2	1.72834e-14	0.286243	0.756	0.499	2.51629e-10	37
ENSSSCG00000001456	1.07865e-13	-0.673945	0.412	0.497	1.57041e-09	37
SRSF5	1.24723e-13	-0.446929	0.67	0.687	1.81584e-09	37
IKZF2	1.39907e-13	-0.634863	0.142	0.304	2.03691e-09	37
ENSSSCG00000034072	2.65111e-13	0.251931	0.699	0.45	3.85976e-09	37
COX17	3.65368e-13	0.25069	0.798	0.581	5.3194e-09	37
ENSSSCG00000030295	4.43357e-13	0.263697	0.577	0.344	6.45484e-09	37
VMP1	6.07657e-13	0.26195	0.739	0.483	8.84688e-09	37
FTL	8.66334e-13	-0.292079	0.94	0.939	1.2613e-08	37
ENSSSCG00000001341	1.00305e-12	-0.258581	0.955	0.943	1.46035e-08	37
CD247	1.26105e-12	-0.650982	0.835	0.787	1.83597e-08	37
CD63	2.89182e-12	-0.468223	0.489	0.554	4.2102e-08	37
ENSSSCG00000001455	2.95711e-12	-0.618492	0.452	0.518	4.30526e-08	37
AICDA	7.79206e-12	-1.09141	0.045	0.182	1.13445e-07	37
PNRC1	1.10545e-11	-0.472282	0.554	0.592	1.60942e-07	37
ENSSSCG00000014540	2.28764e-11	-0.252414	0.943	0.957	3.33058e-07	37
ENSSSCG00000000640	4.81917e-11	-0.726419	0.034	0.163	7.01622e-07	37
LAT2	1.71403e-10	-0.661594	0.273	0.37	2.49545e-06	37
PABPC1	1.76087e-10	-0.306228	0.821	0.775	2.56365e-06	37
KIT	2.88308e-10	-0.413884	0.006	0.112	4.19748e-06	37
ITM2C	8.71073e-10	-0.532079	0.278	0.383	1.2682e-05	37
ARL6IP1	1.08895e-09	0.273019	0.656	0.423	1.5854e-05	37
ENSSSCG00000000638	1.11494e-09	-0.669289	0.017	0.123	1.62325e-05	37
ISG15	1.21536e-09	-0.354867	0.761	0.805	1.76944e-05	37
MIF	2.4153e-09	-0.260994	0.881	0.864	3.51644e-05	37
FOS	3.44525e-09	-0.608733	0.165	0.283	5.01593e-05	37
RGS2	1.17879e-08	-0.569291	0.29	0.382	0.00017162	37
ZFP36L1	3.3328e-08	-0.412085	0.56	0.588	0.000485223	37
CD96	6.27548e-08	-0.499893	0.259	0.347	0.000913647	37
NAPSA	7.15935e-08	-0.29941	0.017	0.104	0.00104233	37
PLAC8	1.1344e-07	-0.454239	0.676	0.656	0.00165158	37
GPR18	1.97183e-07	-0.49372	0.233	0.326	0.00287079	37
PNISR	2.67331e-07	-0.370585	0.591	0.58	0.00389207	37
NR4A2	2.7799e-07	-0.451059	0.384	0.441	0.00404726	37
NFIL3	3.23887e-07	-0.504554	0.239	0.331	0.00471547	37
TAGAP	3.41629e-07	-0.375434	0.057	0.15	0.00497378	37
CCR9	7.98028e-07	-0.493126	0.179	0.27	0.0116185	37
ENSSSCG00000029596	1.37528e-06	-0.297645	0.849	0.822	0.0200227	37
NCALD	2.5755e-06	-0.477372	0.293	0.353	0.0374967	37
ENSSSCG00000000071	3.1043e-06	-0.259311	0.753	0.698	0.0451954	37
TRDC	2.2316e-232	1.18746	0.992	0.392	3.24898e-228	23
ENSSSCG00000016902	1.87982e-158	1.00236	0.98	0.559	2.73683e-154	23
ENSSSCG00000016903	9.5848e-151	0.974628	0.968	0.528	1.39545e-146	23
FCER1G	9.6192e-147	0.890337	0.879	0.37	1.40046e-142	23
KLRK1	9.0572e-125	0.811089	0.921	0.461	1.31864e-120	23
CD3E	2.093e-100	0.563322	0.992	0.942	3.04719e-96	23
ENSSSCG00000033721	2.8235e-93	-1.14896	0.617	0.845	4.11073e-89	23
GZMB	2.42555e-91	0.654635	0.997	0.739	3.53136e-87	23
ENSSSCG00000029596	1.58621e-87	0.629352	0.98	0.812	2.30937e-83	23
GNLY	1.70214e-82	0.689474	0.589	0.222	2.47815e-78	23
CTSW	6.36752e-81	-1.32212	0.206	0.602	9.27048e-77	23
ENSSSCG00000023584	3.57998e-80	0.74715	0.893	0.659	5.21209e-76	23
ENSSSCG00000004489	1.38254e-79	-0.442611	0.995	0.999	2.01284e-75	23
LAPTM5	2.2571e-62	-0.678199	0.669	0.866	3.28611e-58	23
RPLP0	7.01891e-59	-0.332589	0.997	0.998	1.02188e-54	23
CCL5	2.79747e-57	0.319656	1	0.932	4.07283e-53	23
NKG7	3.93879e-56	0.497847	0.933	0.82	5.73449e-52	23
ADGRG1	1.11984e-54	0.693411	0.461	0.201	1.63037e-50	23
RPS20	4.25388e-53	-0.254318	0.998	1	6.19323e-49	23
ENSSSCG00000000640	1.42767e-49	0.742456	0.364	0.143	2.07855e-45	23
CD3G	1.20317e-48	0.413278	0.945	0.921	1.7517e-44	23
IFITM3	5.14443e-46	-0.939864	0.186	0.482	7.48978e-42	23
ENSSSCG00000026217	1.78131e-45	0.616418	0.436	0.206	2.59341e-41	23
ENSSSCG00000036716	8.90344e-45	-0.271948	0.99	0.996	1.29625e-40	23
ENSSSCG00000029830	9.36575e-45	-0.267178	0.992	0.997	1.36356e-40	23
LAT2	1.28426e-44	0.536704	0.601	0.35	1.86975e-40	23
CD8B	1.69923e-43	-0.907214	0.025	0.288	2.4739e-39	23
CD247	4.3441e-41	0.569678	0.889	0.782	6.32457e-37	23
CD200R1	3.64614e-38	0.551713	0.342	0.15	5.30841e-34	23
RPL34	4.88192e-38	-0.266415	0.988	0.998	7.10758e-34	23
RPSA	5.81511e-38	-0.305802	0.988	0.989	8.46622e-34	23
RPS26	1.7659e-37	-0.26132	0.998	0.997	2.57098e-33	23
ENTPD1	1.63927e-36	0.506546	0.32	0.135	2.38662e-32	23
RPS18	5.37156e-35	-0.262227	0.988	0.994	7.82046e-31	23
RPL17-C18orf32	3.40819e-34	-0.273183	0.987	0.988	4.96199e-30	23
LAT	7.41962e-34	-0.672244	0.215	0.463	1.08022e-29	23
ENSSSCG00000020830	1.90378e-33	-0.293536	0.935	0.981	2.77171e-29	23
ENSSSCG00000036618	3.87373e-33	-0.781305	0.686	0.774	5.63977e-29	23
FGL2	1.60833e-32	0.440401	0.178	0.056	2.34157e-28	23
RPS3A	2.24841e-32	-0.258687	0.99	0.996	3.27346e-28	23
ENSSSCG00000039407	2.90704e-32	0.522761	0.438	0.244	4.23235e-28	23
C15orf48	1.08102e-31	0.371842	0.867	0.739	1.57386e-27	23
FSCN1	2.17386e-31	0.509175	0.461	0.268	3.16492e-27	23
RPS5	4.06511e-31	-0.25584	0.966	0.986	5.9184e-27	23
CD5	4.84685e-31	-0.660558	0.169	0.409	7.05653e-27	23
RDX	1.11559e-30	0.412075	0.752	0.595	1.62419e-26	23
RACK1	2.09859e-30	-0.310229	0.903	0.942	3.05533e-26	23
ENSSSCG00000033697	1.05063e-29	-0.287253	0.975	0.976	1.52961e-25	23
GZMK	2.18517e-28	-0.867095	0.047	0.243	3.18139e-24	23
EEF1B2	7.91454e-28	-0.328805	0.867	0.924	1.15228e-23	23
BTF3	2.8081e-27	-0.288559	0.852	0.93	4.08831e-23	23
ENSSSCG00000011952	2.94707e-27	-0.277581	0.916	0.969	4.29064e-23	23
CCR9	7.75074e-27	-0.555038	0.076	0.28	1.12843e-22	23
ENSSSCG00000033019	1.25589e-26	-0.282275	0.953	0.958	1.82845e-22	23
CD74	1.35858e-26	-0.440441	0.762	0.879	1.97795e-22	23
ID2	1.03044e-25	0.402112	0.856	0.74	1.50021e-21	23
TCF7	8.82286e-25	-0.517483	0.134	0.341	1.28452e-20	23
CST7	6.59107e-23	0.309864	0.859	0.771	9.59594e-19	23
RPL3	1.07241e-21	-0.250586	0.946	0.963	1.56132e-17	23
PLAC8	1.14593e-21	-0.437667	0.487	0.669	1.66837e-17	23
IKZF2	1.95501e-21	0.468591	0.44	0.287	2.84629e-17	23
MISP3	3.76838e-21	0.391416	0.478	0.319	5.48638e-17	23
ITGAE	4.49261e-21	0.348224	0.678	0.536	6.5408e-17	23
SLA-DQB1	1.45437e-20	-0.522997	0.206	0.399	2.11742e-16	23
AICDA	4.37404e-20	-1.01123	0.04	0.186	6.36817e-16	23
RIN3	9.52231e-20	0.425065	0.344	0.204	1.38635e-15	23
IL2RB	1.25571e-19	0.394237	0.527	0.375	1.82819e-15	23
SLC25A6	1.64099e-19	-0.253334	0.847	0.931	2.38912e-15	23
GZMM	2.53374e-19	-0.484006	0.027	0.164	3.68887e-15	23
CDK2AP2	3.15442e-19	0.341819	0.698	0.594	4.59252e-15	23
ENSSSCG00000001456	4.6258e-19	-0.426689	0.309	0.507	6.7347e-15	23
CD96	1.27296e-18	0.406619	0.477	0.334	1.85331e-14	23
SELENOS	3.13289e-18	0.454729	0.421	0.285	4.56118e-14	23
CD244	3.32606e-18	0.38091	0.468	0.326	4.8424e-14	23
BATF3	6.54803e-18	0.401813	0.362	0.223	9.53328e-14	23
PIK3R1	9.38594e-17	0.269567	0.847	0.747	1.3665e-12	23
CD3D	4.85401e-16	0.319791	0.723	0.663	7.06696e-12	23
SKAP2	5.90428e-16	0.37695	0.27	0.158	8.59605e-12	23
NDFIP2	9.88961e-15	0.327891	0.435	0.305	1.43983e-10	23
ST6GALNAC4	1.01153e-14	0.318594	0.643	0.53	1.47269e-10	23
ENSSSCG00000027491	1.2977e-14	-0.42221	0.252	0.41	1.88932e-10	23
FYB1	1.73969e-14	-0.350756	0.277	0.443	2.53282e-10	23
HCST	2.52122e-14	-0.378909	0.138	0.284	3.67065e-10	23
SMPDL3A	2.79257e-14	0.306254	0.138	0.06	4.0657e-10	23
RASA1	3.79003e-14	0.380873	0.326	0.21	5.51791e-10	23
VIM	7.73315e-14	-0.41939	0.163	0.307	1.12587e-09	23
ENSSSCG00000008061	8.11233e-14	0.260492	0.826	0.775	1.18107e-09	23
BCL2A1	8.90487e-14	-0.399323	0.181	0.329	1.29646e-09	23
IL7R	2.81883e-13	-0.355674	0.017	0.113	4.10393e-09	23
GPR82	7.86855e-13	0.469151	0.356	0.247	1.14558e-08	23
PTGER4	9.85969e-13	0.312416	0.51	0.404	1.43547e-08	23
XCL1	1.05454e-12	-0.736215	0.359	0.469	1.5353e-08	23
NFIL3	3.47276e-12	0.368929	0.431	0.32	5.05599e-08	23
NAPSA	4.79153e-12	-0.277174	0.018	0.106	6.97599e-08	23
STARD4	6.8971e-12	0.309832	0.267	0.167	1.00415e-07	23
RGS10	2.82174e-11	-0.302753	0.06	0.163	4.10817e-07	23
PLAAT3	4.09416e-11	0.270842	0.188	0.104	5.96068e-07	23
SERPINB9	4.26471e-11	0.323399	0.408	0.309	6.20899e-07	23
IGFBP2	7.69944e-11	-0.272738	0.023	0.107	1.12096e-06	23
TAGAP	1.99208e-10	-0.31099	0.057	0.153	2.90027e-06	23
PVRIG	2.52227e-10	-0.272505	0.206	0.339	3.67217e-06	23
PTPN12	3.14138e-10	0.296647	0.389	0.287	4.57353e-06	23
TIMP1	3.83511e-10	0.354369	0.29	0.193	5.58354e-06	23
ENSSSCG00000035224	1.07234e-09	0.308401	0.404	0.312	1.56122e-05	23
ENSSSCG00000033623	1.1523e-09	0.277441	0.158	0.087	1.67763e-05	23
MYO5A	2.0406e-09	0.304756	0.5	0.413	2.97091e-05	23
LTB	2.51241e-09	-0.428993	0.057	0.142	3.65782e-05	23
MATK	2.52459e-09	0.260501	0.158	0.088	3.67556e-05	23
DUSP4	2.7702e-09	0.250763	0.507	0.411	4.03314e-05	23
LAG3	4.43029e-09	-0.309524	0.052	0.136	6.45006e-05	23
RESF1	4.77863e-09	0.318695	0.424	0.34	6.9572e-05	23
SLAMF7	6.05391e-09	-0.271966	0.037	0.112	8.81389e-05	23
IFNGR1	8.25809e-09	-0.262357	0.074	0.165	0.00012023	23
CCL3L1	9.74379e-09	-0.639328	0.082	0.17	0.00014186	23
DDIT4	1.04169e-08	-0.314692	0.094	0.187	0.000151659	23
TMEM123	1.88617e-08	-0.262862	0.176	0.285	0.000274607	23
PTPN6	2.75892e-08	0.31404	0.374	0.292	0.000401671	23
ENSSSCG00000001063	2.86656e-08	0.260843	0.263	0.181	0.000417343	23
SLA2	4.33167e-08	0.251524	0.547	0.48	0.000630647	23
ID3	1.01026e-07	-0.265541	0.042	0.111	0.00147084	23
ENSSSCG00000015390	1.43143e-07	0.270794	0.352	0.27	0.00208401	23
ENSSSCG00000012517	2.35622e-07	0.251502	0.384	0.307	0.00343041	23
ISG20	1.02129e-06	-0.251845	0.067	0.137	0.0148689	23
YPEL3	1.12635e-06	0.28227	0.312	0.242	0.0163985	23
ENSSSCG00000002688	1.41492e-06	0.257008	0.218	0.154	0.0205999	23
ENSSSCG00000016903	3.55218e-150	1.3205	0.997	0.538	5.17163e-146	35
ENSSSCG00000016902	1.18865e-143	1.24556	0.997	0.569	1.73056e-139	35
GNLY	4.21856e-117	1.33223	0.73	0.225	6.1418e-113	35
ENSSSCG00000000640	6.51718e-116	1.16426	0.563	0.14	9.48836e-112	35
FCER1G	1.05986e-108	0.977782	0.884	0.383	1.54305e-104	35
ADGRG1	1.60825e-95	0.990851	0.624	0.2	2.34145e-91	35
GZMB	2.25575e-92	0.849085	0.997	0.746	3.28415e-88	35
NKG7	4.99717e-87	0.756588	0.987	0.821	7.27538e-83	35
LAPTM5	1.16293e-70	-0.978711	0.574	0.866	1.69311e-66	35
CTSW	9.26642e-68	-1.72333	0.13	0.596	1.3491e-63	35
KLRK1	5.10483e-60	0.656258	0.884	0.474	7.43212e-56	35
ENSSSCG00000004489	3.81902e-56	-0.463143	0.997	0.998	5.56011e-52	35
RPS20	1.02057e-41	-0.278337	0.997	1	1.48584e-37	35
CCL5	1.27306e-41	0.330072	1	0.933	1.85345e-37	35
RPLP0	5.75553e-41	-0.344641	0.995	0.998	8.37947e-37	35
IFITM3	3.78787e-39	-1.13423	0.138	0.476	5.51476e-35	35
ENSSSCG00000026217	1.13365e-34	0.608709	0.466	0.211	1.65049e-30	35
ENTPD1	1.75438e-31	0.58703	0.349	0.139	2.5542e-27	35
CD74	1.15723e-29	-0.628808	0.775	0.876	1.68481e-25	35
CD3G	1.56856e-29	0.363876	0.974	0.921	2.28367e-25	35
ENSSSCG00000029830	2.89034e-28	-0.268173	0.989	0.996	4.20804e-24	35
CD5	7.78812e-28	-0.79266	0.122	0.405	1.13387e-23	35
ENSSSCG00000013597	9.6297e-28	-0.298624	0.981	0.987	1.40199e-23	35
ENSSSCG00000011272	1.57481e-27	-0.271647	0.987	0.995	2.29277e-23	35
LAT	2.14955e-27	-0.767596	0.177	0.458	3.12953e-23	35
ENSSSCG00000036618	3.83766e-27	-0.823713	0.646	0.773	5.58725e-23	35
ID2	3.87438e-27	0.488486	0.902	0.741	5.64071e-23	35
PLAC8	6.73681e-27	-0.685932	0.421	0.667	9.80811e-23	35
ENSSSCG00000039544	1.35393e-26	-0.250207	0.995	0.995	1.97119e-22	35
RPL34	1.38956e-26	-0.276781	0.997	0.997	2.02306e-22	35
RPS5	2.06994e-25	-0.290046	0.966	0.985	3.01363e-21	35
ENSSSCG00000020830	3.20614e-25	-0.312916	0.95	0.98	4.66782e-21	35
SLA-DQB1	6.64487e-25	-0.709677	0.132	0.397	9.67426e-21	35
IL2RB	1.35794e-24	0.507852	0.587	0.376	1.97702e-20	35
RPS18	3.95613e-24	-0.26678	0.995	0.994	5.75973e-20	35
BATF3	4.19732e-24	0.649875	0.429	0.224	6.11088e-20	35
CD200R1	3.38363e-23	0.470568	0.344	0.155	4.92623e-19	35
RDX	4.28187e-23	0.447552	0.762	0.598	6.23398e-19	35
ENSSSCG00000001456	6.66318e-23	-0.614483	0.233	0.505	9.70093e-19	35
ENSSSCG00000037030	1.31986e-22	-0.25795	0.976	0.991	1.92158e-18	35
RPSA	4.48599e-22	-0.291826	0.979	0.99	6.53115e-18	35
RPS3A	7.62924e-22	-0.254721	0.995	0.996	1.11074e-17	35
TRDC	1.77029e-21	-1.39158	0.246	0.44	2.57736e-17	35
ENSSSCG00000025928	1.03186e-20	-0.255933	0.968	0.985	1.50229e-16	35
SMPDL3A	1.56377e-20	0.383951	0.18	0.06	2.27669e-16	35
EEF1B2	1.61836e-20	-0.351794	0.884	0.922	2.35618e-16	35
ENSSSCG00000011952	2.06241e-20	-0.294198	0.934	0.967	3.00267e-16	35
CD96	2.74901e-20	0.467603	0.532	0.336	4.00228e-16	35
SELENOS	3.4855e-20	0.48973	0.476	0.286	5.07454e-16	35
ENSSSCG00000037885	1.43303e-19	0.356872	0.958	0.93	2.08635e-15	35
HSPE1	2.4801e-19	-0.38349	0.675	0.837	3.61078e-15	35
ITGAE	2.72328e-19	0.391117	0.72	0.537	3.96482e-15	35
RPL22	3.96042e-19	-0.253493	0.979	0.978	5.76597e-15	35
TCF7	5.83035e-19	-0.578701	0.111	0.336	8.48841e-15	35
TTYH3	1.33617e-18	0.402048	0.212	0.084	1.94533e-14	35
CD3E	1.43995e-18	0.29197	0.942	0.945	2.09642e-14	35
ENSSSCG00000023584	2.18383e-18	0.291407	0.825	0.668	3.17943e-14	35
ENSSSCG00000033697	2.22834e-18	-0.282869	0.96	0.976	3.24423e-14	35
HLA-DRA	3.93623e-18	-0.532922	0.489	0.681	5.73076e-14	35
DUSP4	4.35736e-18	0.465631	0.593	0.41	6.34388e-14	35
C15orf48	1.87053e-17	0.34333	0.873	0.742	2.72331e-13	35
ENSSSCG00000032108	2.65886e-17	0.302548	0.116	0.033	3.87103e-13	35
FSCN1	2.92877e-17	0.421209	0.45	0.273	4.264e-13	35
ENSSSCG00000035520	3.94276e-17	0.439587	0.532	0.329	5.74026e-13	35
LAT2	4.02121e-17	0.498737	0.532	0.359	5.85448e-13	35
PTPN12	5.91914e-17	0.453415	0.463	0.287	8.61767e-13	35
ENSSSCG00000039046	7.15652e-17	-0.266214	0.923	0.956	1.04192e-12	35
ENSSSCG00000032003	7.59802e-17	0.359659	0.82	0.718	1.1062e-12	35
ITM2B	1.74055e-16	0.337692	0.862	0.793	2.53406e-12	35
RASGEF1A	1.19988e-15	0.432476	0.185	0.075	1.7469e-11	35
ENSSSCG00000001063	1.40056e-15	0.425285	0.336	0.18	2.03908e-11	35
PIK3R1	2.99369e-15	0.294856	0.868	0.749	4.35851e-11	35
RIN3	3.8306e-15	0.383296	0.365	0.207	5.57697e-11	35
AICDA	4.7036e-15	-1.02979	0.026	0.183	6.84797e-11	35
RACK1	1.08595e-14	-0.261695	0.897	0.941	1.58104e-10	35
NFIL3	2.69407e-14	0.414118	0.484	0.32	3.92229e-10	35
HCST	3.54322e-14	-0.514296	0.106	0.281	5.15857e-10	35
EIF3I	7.47977e-14	0.425828	0.643	0.528	1.08898e-09	35
ENSSSCG00000013064	1.17191e-13	-0.264079	0.823	0.9	1.70619e-09	35
TMEM123	1.21253e-13	-0.455865	0.108	0.286	1.76532e-09	35
ENSSSCG00000039407	1.35369e-13	0.469219	0.399	0.25	1.97084e-09	35
ENSSSCG00000006418	1.68432e-13	-0.430152	0.23	0.431	2.45221e-09	35
CD3D	3.15846e-13	0.339578	0.762	0.663	4.5984e-09	35
ENSSSCG00000014565	4.32907e-13	-0.266223	0.942	0.96	6.3027e-09	35
PRF1	5.8084e-13	0.363688	0.582	0.442	8.45645e-09	35
ENSSSCG00000033721	7.47889e-13	0.305433	0.884	0.827	1.08885e-08	35
MISP3	1.04751e-12	0.389157	0.471	0.323	1.52508e-08	35
SEMA4D	1.07552e-12	0.333072	0.241	0.12	1.56586e-08	35
RASA1	1.46511e-12	0.421204	0.352	0.212	2.13305e-08	35
EPSTI1	1.50942e-12	-0.442373	0.272	0.455	2.19757e-08	35
XCL1	1.63481e-12	-0.935063	0.323	0.468	2.38012e-08	35
CD244	1.89327e-12	0.397762	0.474	0.329	2.75641e-08	35
ENSSSCG00000017906	3.78529e-12	0.415007	0.344	0.213	5.51101e-08	35
ENSSSCG00000001455	4.60114e-12	-0.430287	0.344	0.523	6.6988e-08	35
GZMK	5.8631e-12	-0.646025	0.087	0.236	8.53609e-08	35
CCR9	9.20212e-12	-0.397151	0.114	0.273	1.33974e-07	35
BCL2A1	2.51463e-11	-0.487758	0.167	0.326	3.66105e-07	35
ENSSSCG00000012178	5.04484e-11	-0.373528	0.085	0.234	7.34478e-07	35
GZMM	5.76766e-11	-0.409715	0.034	0.16	8.39713e-07	35
JAML	6.02952e-11	-0.371252	0.164	0.328	8.77838e-07	35
IKZF2	6.90038e-11	0.360811	0.429	0.292	1.00463e-06	35
[truncated: 696 more rows]

## Sheet: topic_DGE
Gene	topic	LFC	pval	Zscore	newP
RPS12	k1	0.506011	332.387	39.0246	0
COX7A2	k1	-2.06788	328.667	-38.8046	0
ENSSSCG00000004489	k1	1.36142	2259.16	101.952	0
RPL17-C18orf32	k1	1.35459	1029.74	68.7984	0
PCLAF	k1	-10.4849	658.739	-55.0013	0
DUT	k1	-11.1944	982.476	-67.1982	0
C15orf48	k1	-2.73216	902.795	-64.4107	0
ENSSSCG00000004970	k1	1.2024	3175.24	120.882	0
ENSSSCG00000038507	k1	0.967564	799.819	60.6188	0
RPS6	k1	1.34925	1096.52	70.9978	0
ENSSSCG00000005453	k1	-4.25102	478.965	-46.8782	0
RPL35	k1	1.22443	1377.52	79.5897	0
HSPA5	k1	-1.88045	351.848	-40.1557	0
RPL7A	k1	1.0528	742.04	58.3835	0
ENSSSCG00000037030	k1	1.16238	772.591	59.5759	0
ENSSSCG00000011272	k1	1.47275	1413.61	80.6268	0
ENSSSCG00000027573	k1	1.07538	547.562	50.1332	0
ENSSSCG00000035811	k1	1.05873	1046.29	69.3501	0
ENSSSCG00000040273	k1	1.27791	1335.64	78.3688	0
ENSSSCG00000024974	k1	0.843032	404.611	43.0735	0
COTL1	k1	-2.8885	580.648	-51.6298	0
RPS16	k1	0.978807	1151.11	72.7462	0
ENSSSCG00000003042	k1	1.33021	1982.73	95.5052	0
ENSSSCG00000025928	k1	1.06183	535.773	49.589	0
ENSSSCG00000034448	k1	1.45384	2481.76	106.86	0
RPS11	k1	0.932765	1197.8	74.2092	0
RPS9	k1	1.06484	743.815	58.4535	0
NKG7	k1	-1.33829	375.306	-41.4783	0
RPS5	k1	1.04273	550.424	50.2644	0
RPL22	k1	1.39079	804.043	60.779	0
RPL11	k1	1.35747	1564.02	84.8131	0
STMN1	k1	-7.12566	953.934	-66.2132	0
HMGN2	k1	-2.57312	1058.4	-69.7507	0
ENSSSCG00000003930	k1	1.46973	3123.32	119.889	0
CTSW	k1	15.9448	4272.82	140.238	0
CFL1	k1	-1.35266	508.536	-48.3082	0
RPS13	k1	0.974246	381.409	41.8155	0
ENSSSCG00000013889	k1	0.733309	398.062	42.7221	0
ENSSSCG00000013597	k1	1.50919	996.928	67.6915	0
HSD11B1L	k1	1.19787	920.59	65.0436	0
RPS15	k1	1.07389	1388.54	79.9078	0
RPS23	k1	0.879096	547.405	50.126	0
CD74	k1	4.06951	3336.77	123.921	0
RPS14	k1	1.2588	660	55.054	0
CKS2	k1	-3.37523	328.408	-38.7893	0
HMGB2	k1	-8.24427	2127.3	-98.9291	0
RAN	k1	-2.02161	325.052	-38.5896	0
RPL6	k1	1.41029	1540.04	84.1595	0
RPLP0	k1	1.1891	1630.17	86.5901	0
ENSSSCG00000039544	k1	1.21805	1014.6	68.2898	0
EEF1B2	k1	1.99914	896.365	64.1805	0
ARPC2	k1	-1.54494	528.579	-49.2539	0
PTMA	k1	-0.607027	512.455	-48.4946	0
ENSSSCG00000014569	k1	1.06813	1282.81	76.8013	0
HBB	k1	-10.7338	747.35	-58.5925	0
ENSSSCG00000014855	k1	1.13586	1283.61	76.8252	0
ENSSSCG00000036296	k1	1.02818	1004.26	67.9405	0
ENSSSCG00000032017	k1	13.2326	457.452	45.8099	0
RPL9	k1	1.2355	1045.69	69.33	0
RPS3A	k1	1.5084	1765.35	90.1127	0
RPL34	k1	1.68623	2068.52	97.5515	0
H2AFZ	k1	-5.32162	1077.48	-70.3777	0
PLAC8	k1	2.5329	395.86	42.6033	0
ACTB	k1	-1.84277	2169.29	-99.9014	0
CORO1A	k1	-1.81612	470.388	-46.4552	0
ENSSSCG00000035768	k1	1.20908	1615.23	86.192	0
ENSSSCG00000007978	k1	-10.1907	416.937	-43.7271	0
ENSSSCG00000008170	k1	1.2185	758.182	59.0165	0
GNLY	k1	-15.0017	19014.6	-295.894	0
TMSB10	k1	-0.980143	3305.85	-123.345	0
ENSSSCG00000034617	k1	1.26244	1717.92	88.8925	0
ENSSSCG00000031088	k1	1.03175	1163.39	73.1339	0
ENSSSCG00000029830	k1	1.09608	971.09	66.807	0
ENSSSCG00000006081	k1	1.22512	366.645	40.9949	0
RPL7	k1	1.18358	926.466	65.2512	0
RPS20	k1	1.03784	1789.41	90.7253	0
ENSSSCG00000036618	k1	1.55704	520.462	48.8731	0
RPS27	k1	1.14657	1735.08	89.336	0
RPL5	k1	1.6071	554.474	50.4495	0
ENSSSCG00000012119	k1	-0.638777	2256.23	-101.885	0
RPS4X	k1	0.841212	397.067	42.6685	0
RPL39	k1	1.13024	990.845	67.4843	0
RPL10	k1	1.06853	1625.87	86.4757	0
HIST1H2AB	k1	-13.3197	1746.53	-89.6306	0
TUBB	k1	-10.6958	754.23	-58.8622	0
HLA-DRA	k1	2.86405	586.569	51.8932	0
RPS18	k1	0.9725	721.721	57.5768	0
RPS17	k1	0.711232	545.917	50.0576	0
GZMB	k1	-16.4381	45989.4	-460.191	0
TRDC	k1	1.1795	467.421	46.308	0
RPL3	k1	1.13447	482.518	47.0524	0
TUBA1B	k1	-3.43134	1487.93	-82.7217	0
RPS26	k1	1.03519	838.834	62.0827	0
ENSSSCG00000020830	k1	1.2336	630.505	53.8067	0
IFNG	k1	-10.0833	386.012	-42.068	0
AICDA	k1	9.20794	1150.76	72.7353	0
GAPDH	k1	-1.89756	508.413	-48.3024	0
BTG1	k1	1.36895	399.71	42.8108	0
RPL37	k1	1.48249	2044.09	96.9732	0
ENSSSCG00000016902	k1	-15.0149	19953	-303.109	0
ENSSSCG00000016903	k1	-13.6556	10029.9	-214.891	0
ENSSSCG00000009303	k1	1.11128	751.178	58.7427	0
ENSSSCG00000009327	k1	-2.15684	696.803	-56.5718	0
LCP1	k1	-1.96289	367.757	-41.0573	0
TPT1	k1	1.13214	1675.08	87.7759	0
ACTG1	k1	-1.62356	1394.85	-80.0893	0
ENSSSCG00000017239	k1	0.955264	553.702	50.4143	0
ENSSSCG00000017509	k1	0.969138	566.675	51.0031	0
RPL23	k1	1.55696	3011.63	117.725	0
CCL5	k1	-0.33236	504.009	-48.0921	0
ENSSSCG00000035080	k1	1.3414	2386.15	104.78	0
PFN1	k1	-1.85646	484.79	-47.1634	0
RPL26	k1	1.00781	742.781	58.4127	0
ENSSSCG00000016737	k1	-1.01754	511.112	-48.4308	0
COX1	k1	-0.609568	657.399	-54.9452	0
COX2	k1	-0.538779	614.984	-53.1386	0
ATP6	k1	-0.441818	359.318	-40.5815	0
COX3	k1	-0.481131	478.412	-46.8511	0
CYTB	k1	-0.923086	360.024	-40.6216	0
HSP90AA1	k1	-0.878779	424.079	-44.1014	0
ENSSSCG00000024776	k1	-2.54867	300.778	-37.1141	1.66671e-301
ENSSSCG00000036716	k1	0.662093	297.802	36.9291	1.57933e-298
RHEX	k1	12.3995	296.41	36.8423	3.88774e-297
CREM	k1	2.94183	295.813	36.8049	1.53913e-296
XCL1	k1	1.76583	292.292	36.5841	5.1108e-293
PCNA	k1	-9.54525	291.729	-36.5488	1.86491e-292
B2M	k1	0.387325	291.637	36.543	2.30516e-292
ENSSSCG00000001456	k1	3.37199	287.804	36.3008	1.57162e-288
ENSSSCG00000011952	k1	0.874712	283.722	36.0412	1.89455e-284
ENSSSCG00000001455	k1	3.0725	282.561	35.967	2.74944e-283
H2AFV	k1	-2.18286	280.752	-35.8511	1.77048e-281
COX5B	k1	-1.61396	280.245	-35.8185	5.68677e-281
SMC4	k1	-4.01679	278.196	-35.6867	6.36334e-279
ENSSSCG00000003914	k1	-2.29294	272.786	-35.3362	1.63544e-273
TCF7	k1	6.46255	270.201	35.1674	6.30231e-271
ENSSSCG00000036350	k1	-1.17685	263.117	-34.7009	7.64494e-264
ENSSSCG00000028485	k1	-0.976159	261.199	-34.5735	6.32332e-262
KXD1	k1	0.621975	260.752	34.5438	1.7688e-261
ARHGDIB	k1	-0.903437	256.53	-34.2614	2.95236e-257
RACK1	k1	0.921047	252.707	34.0037	1.96114e-253
ENSSSCG00000033697	k1	0.631118	241.969	33.2693	1.07391e-242
ATP5MC3	k1	-3.35814	241.039	-33.2049	9.14006e-242
ENSSSCG00000033734	k1	-0.522444	238.431	-33.0237	3.71038e-239
ENSSSCG00000036743	k1	-9.06844	234.669	-32.7607	2.14047e-235
TPM3	k1	-1.58116	231.231	-32.5183	5.87357e-232
ENSSSCG00000034072	k1	-3.00178	212.355	-31.1545	4.41143e-213
RPA3	k1	-8.19189	212.14	-31.1386	7.24059e-213
ENSSSCG00000039046	k1	0.803479	209.596	30.9501	2.53424e-210
SNRPF	k1	-3.79217	205.274	-30.6272	5.32077e-206
ENSSSCG00000033721	k1	-0.793861	203.215	-30.4721	6.09899e-204
ND4	k1	-0.564235	203.095	-30.4631	8.04248e-204
HSPA8	k1	-0.692706	202.93	-30.4506	1.17535e-203
ENSSSCG00000012961	k1	-1.21367	201.286	-30.3262	5.17087e-202
ENSSSCG00000033019	k1	0.726632	200.887	30.2959	1.29639e-201
CD8A	k1	-1.59096	199.588	-30.1972	2.58048e-200
RPLP2	k1	0.518789	199.165	30.1649	6.84019e-200
ENO1	k1	-1.20534	194.902	-29.8381	1.25173e-195
ENSSSCG00000037885	k1	-0.658826	193.963	-29.7656	1.08878e-194
RANBP1	k1	-3.94438	188.415	-29.3338	3.84563e-189
ERH	k1	-2.27667	184.82	-29.0506	1.51391e-185
ENSSSCG00000003691	k1	-1.21701	184.007	-28.9862	9.83204e-185
SH3BGRL3	k1	-0.9654	183.494	-28.9454	3.20903e-184
ENSSSCG00000017213	k1	-1.92804	180.769	-28.7281	1.7029e-181
TOP2A	k1	-8.63116	179.695	-28.642	2.01665e-180
ENSSSCG00000002907	k1	-1.59518	178.683	-28.5606	2.07318e-179
LAPTM5	k1	0.85486	172.473	28.0561	3.36776e-173
HINT1	k1	-1.33116	171.044	-27.9387	9.03151e-172
ENSSSCG00000039071	k1	-1.74831	169.815	-27.8374	1.5294e-170
SNRPD1	k1	-2.74298	169.159	-27.7831	6.93725e-170
ZFP36L2	k1	1.30457	168.409	27.721	3.89538e-169
ENSSSCG00000032003	k1	-1.5235	166.786	-27.586	1.63803e-167
PKM	k1	-2.92278	165.403	-27.4705	3.95547e-166
SMC2	k1	-8.53258	164.848	-27.424	1.41814e-165
CKS1B	k1	-8.51471	163.771	-27.3336	1.69362e-164
ARPC3	k1	-0.99479	159.995	-27.014	1.01085e-160
CALM1	k1	-1.24427	159.157	-26.9426	6.97337e-160
RGS1	k1	0.909036	159.141	26.9412	7.22541e-160
ARPC4	k1	-2.25125	158.949	-26.9249	1.12377e-159
ENSSSCG00000031741	k1	-8.50415	156.505	-26.7153	3.12954e-157
SNRPE	k1	-1.62693	154.87	-26.5742	1.34921e-155
MYL6	k1	-0.908081	154.781	-26.5665	1.65552e-155
ID2	k1	-1.13834	154.288	-26.5238	5.15613e-155
NUCKS1	k1	-2.7315	152.431	-26.3623	3.70762e-153
ENSSSCG00000013064	k1	0.901112	152.239	26.3456	5.76282e-153
ENSSSCG00000037141	k1	-6.63417	150.23	-26.1697	5.88916e-151
ENSSSCG00000026064	k1	-2.89933	148.178	-25.9887	6.64096e-149
IFITM3	k1	1.79021	147.745	25.9504	1.79745e-148
BIRC5	k1	-8.47652	146.218	-25.8148	6.04658e-147
ENSSSCG00000015337	k1	-1.43239	145.36	-25.7383	4.3614e-146
CD3E	k1	-0.639477	145.244	-25.7279	5.70081e-146
ENSSSCG00000001229	k1	0.294822	144.442	25.6561	3.61455e-145
ACTR2	k1	-2.28153	143.561	-25.577	2.74908e-144
TUBB4B	k1	-7.20157	141.957	-25.4324	1.10497e-142
HSPD1	k1	-2.17323	141.93	-25.43	1.17539e-142
CD3G	k1	-0.699532	140.774	-25.3253	1.68388e-141
PIK3R1	k1	1.2305	136.411	24.9261	3.87992e-137
GZMK	k1	-3.49005	135.142	-24.8087	7.21875e-136
FOS	k1	3.51104	132.81	24.5917	1.5501e-133
ENSSSCG00000039582	k1	-2.04049	131.644	-24.4824	2.27203e-132
ARPC1B	k1	-1.04724	131.569	-24.4754	2.69744e-132
DBI	k1	-1.19384	130.979	-24.4199	1.05074e-131
TYMS	k1	-4.57865	130.468	-24.3718	3.40774e-131
NDUFB7	k1	-2.71873	130.456	-24.3707	3.49805e-131
MANF	k1	-3.33945	130.082	-24.3354	8.2819e-131
RPSA	k1	0.42841	129.93	24.321	1.17427e-130
ENSSSCG00000000405	k1	-1.27548	129.043	-24.2371	9.04721e-130
PPP1R18	k1	-1.80706	128.405	-24.1764	3.93642e-129
PSMB1	k1	-2.03907	127.633	-24.1029	2.32993e-128
FABP3	k1	-8.36854	127.442	-24.0847	3.61726e-128
ENSSSCG00000040857	k1	-2.0868	126.675	-24.0114	2.11566e-127
TK1	k1	-8.38102	126.473	-23.992	3.3685e-127
ENSSSCG00000002550	k1	-1.18333	125.513	-23.8999	3.06761e-126
CENPE	k1	-8.33527	125.044	-23.8547	9.04486e-126
ATP5F1A	k1	-1.49644	124.632	-23.8151	2.33148e-125
CAP1	k1	-1.83356	124.413	-23.7939	3.86033e-125
ENSSSCG00000035209	k1	-5.18373	123.03	-23.6599	9.33682e-124
COX7B	k1	-0.867503	122.844	-23.6418	1.43214e-123
PSMB2	k1	-2.1341	122.636	-23.6216	2.31085e-123
CAPZB	k1	-1.79775	121.944	-23.5542	1.13731e-122
TPX2	k1	-8.35533	121.918	-23.5516	1.20762e-122
VMP1	k1	-1.98539	121.73	-23.5333	1.86003e-122
WDR1	k1	-2.15944	121.537	-23.5144	2.90373e-122
RPS10-NUDT3	k1	0.627024	118.871	23.2524	1.34647e-119
ENSSSCG00000010203	k1	-1.38447	118.189	-23.1848	6.47852e-119
LSP1	k1	-1.33938	116.969	-23.0636	1.07319e-117
ENSSSCG00000000638	k1	-2.57546	114.235	-22.7896	5.81598e-115
DYNLL1	k1	-2.15467	113.789	-22.7445	1.62533e-114
MDH1	k1	-3.24727	113.646	-22.73	2.26119e-114
MFAP5	k1	12.4556	113.446	22.7099	3.58061e-114
CD1D	k1	-3.37994	113.416	-22.7068	3.83617e-114
COX8A	k1	-0.696628	113.246	-22.6896	5.67117e-114
TPI1	k1	-1.71113	112.729	-22.6372	1.86438e-113
PPIB	k1	-1.62842	112.376	-22.6014	4.20306e-113
PSMA6	k1	-2.14307	110.833	-22.4439	1.46787e-111
NANS	k1	-2.80697	109.538	-22.3109	2.8991e-110
CCL3L1	k1	-2.13606	108.137	-22.1661	7.29835e-109
BATF3	k1	-3.10776	107.991	-22.1509	1.02184e-108
CENPF	k1	-8.25498	107.829	-22.1341	1.48312e-108
JCHAIN	k1	-5.17763	107.123	-22.0607	7.53799e-108
ENSSSCG00000000849	k1	-3.43643	106.203	-21.9647	6.27026e-107
CAPZA1	k1	-1.84396	105.985	-21.9419	1.03426e-106
RPS21	k1	0.542738	105.372	21.8776	4.24454e-106
MICOS10	k1	-1.37878	104.974	-21.8358	1.06054e-105
NR4A2	k1	2.57092	104.161	21.75	6.90957e-105
FCER1G	k1	-1.0284	103.805	-21.7124	1.56733e-104
ATP5MC1	k1	-1.91354	103.516	-21.6818	3.04631e-104
ATP5PF	k1	-1.34414	102.581	-21.5824	2.62582e-103
ENSSSCG00000034019	k1	-1.17264	101.686	-21.487	2.05851e-102
ARPC5	k1	-1.4896	100.96	-21.4092	1.0968e-101
ENSSSCG00000032556	k1	-1.10739	100.643	-21.3752	2.27543e-101
SIVA1	k1	-3.54157	99.533	-21.2555	2.93109e-100
RALY	k1	-2.58405	98.7245	-21.1679	1.88593e-99
DNMT1	k1	-4.66772	98.4346	-21.1365	3.67602e-99
ENSSSCG00000030295	k1	-2.83091	98.1681	-21.1075	6.78996e-99
SRSF2	k1	-1.67357	97.7873	-21.066	1.63183e-98
LGALS1	k1	-4.16842	96.0056	-20.8708	9.87118e-97
TRAT1	k1	0.801296	95.3554	20.7991	4.41145e-96
ENSSSCG00000013366	k1	-1.74928	95.059	-20.7663	8.72932e-96
PSMA3	k1	-2.46408	95.0443	-20.7647	9.031e-96
ENSSSCG00000037142	k1	-0.923561	95.0201	-20.762	9.54814e-96
ND5	k1	-1.03143	94.7469	-20.7318	1.79112e-95
KPNA2	k1	-8.14936	94.3774	-20.6908	4.19352e-95
CALM3	k1	-2.95763	94.3739	-20.6904	4.22805e-95
ZFP36L1	k1	1.5406	93.6141	20.6059	2.43145e-94
ENSSSCG00000007188	k1	-1.27755	93.4227	-20.5845	3.77833e-94
HMGA1	k1	-4.69723	93.3134	-20.5723	4.8596e-94
ENSSSCG00000036224	k1	-2.40986	93.2257	-20.5625	5.94731e-94
ENTPD1	k1	-8.14962	92.9006	-20.5262	1.25722e-93
DNAJA1	k1	-1.1309	91.7262	-20.3943	1.87828e-92
CDK2AP2	k1	-1.48036	91.6906	-20.3903	2.0389e-92
ENSSSCG00000034314	k1	-2.54174	90.9027	-20.3013	1.25121e-91
ENSSSCG00000023331	k1	-0.963166	90.3774	-20.2418	4.19385e-91
CYCS	k1	-1.66841	90.3738	-20.2414	4.22834e-91
DDX5	k1	0.699207	90.0604	20.2058	8.70159e-91
PSMA7	k1	-1.47179	89.8913	-20.1866	1.28443e-90
COX5A	k1	-1.10333	89.8071	-20.177	1.55923e-90
ENSSSCG00000007743	k1	-0.963703	89.7751	-20.1734	1.6786e-90
ATP5PB	k1	-1.40211	89.554	-20.1482	2.79284e-90
LSM2	k1	-3.18059	89.5044	-20.1425	3.13049e-90
ENSSSCG00000006830	k1	-3.86566	89.326	-20.1222	4.72097e-90
EIF1	k1	0.447538	88.5532	20.0338	2.79767e-89
CACYBP	k1	-1.46791	88.481	-20.0255	3.3038e-89
ENSSSCG00000004945	k1	0.609124	88.3771	20.0136	4.19623e-89
SMC3	k1	-2.61775	88.3629	-20.0119	4.33569e-89
SUPT4H1	k1	-1.82193	87.9801	-19.9679	1.04681e-88
RGS2	k1	2.16781	87.8257	19.9502	1.49385e-88
UQCR10	k1	-2.18471	87.3452	-19.8948	4.51693e-88
CCR9	k1	2.90568	87.2983	19.8894	5.03133e-88
IL10	k1	-8.08494	86.5193	-19.7992	3.02499e-87
CALR	k1	-1.74169	86.4344	-19.7893	3.67788e-87
JAK1	k1	-1.23047	85.9434	-19.7323	1.13917e-86
OAZ1	k1	-0.56618	85.1941	-19.6449	6.39659e-86
ATP5IF1	k1	-1.53389	84.6992	-19.5869	1.99912e-85
MCM7	k1	-8.07747	84.615	-19.577	2.42677e-85
KIT	k1	10.7055	83.8535	19.4875	1.40135e-84
PSMB8	k1	-1.22528	83.6237	-19.4604	2.37851e-84
ENSSSCG00000008061	k1	-0.988686	82.9835	-19.3847	1.03875e-83
TMEM258	k1	-1.8954	82.6139	-19.3409	2.43298e-83
HNRNPM	k1	-1.63951	82.047	-19.2735	8.97388e-83
SLC25A5	k1	-1.72137	81.2432	-19.1774	5.71218e-82
ENSSSCG00000003520	k1	-1.17487	80.6484	-19.1061	2.24677e-81
ND1	k1	-0.510391	79.2026	-18.9315	6.27226e-80
AP2S1	k1	-2.71009	78.6245	-18.8613	2.37416e-79
ENSSSCG00000024973	k1	-1.33886	78.6103	-18.8595	2.45306e-79
SUMO2	k1	-0.901545	78.4902	-18.8449	3.23442e-79
PTPRCAP	k1	-0.626103	78.2192	-18.8119	6.03663e-79
CNN2	k1	-1.87904	78.0774	-18.7946	8.36698e-79
ENSSSCG00000004145	k1	-1.7941	77.8826	-18.7707	1.31046e-78
NDUFB2	k1	-2.37467	77.7302	-18.7521	1.86115e-78
HSBP1	k1	-5.02771	77.4332	-18.7157	3.68779e-78
ENSSSCG00000023158	k1	-1.91264	77.2556	-18.6939	5.55181e-78
ENSSSCG00000031117	k1	-7.12684	77.2187	-18.6894	6.04306e-78
SNRPD3	k1	-2.39031	76.8918	-18.6492	1.28291e-77
PSMB4	k1	-2.182	75.6841	-18.4999	2.06975e-76
CXCR4	k1	1.87182	75.6539	18.4961	2.2189e-76
RDX	k1	-1.27478	74.3156	-18.3292	4.83536e-75
ND3	k1	-0.799025	74.17	-18.311	6.76014e-75
ATP5MD	k1	-1.40415	73.5799	-18.2369	2.63081e-74
USP1	k1	-4.18024	73.2437	-18.1945	5.70618e-74
ENSSSCG00000016100	k1	-2.25853	72.6411	-18.1183	2.28522e-73
EIF3K	k1	0.772865	72.4611	18.0955	3.45856e-73
ENSSSCG00000000640	k1	-1.77033	72.4393	-18.0927	3.63647e-73
GON7	k1	-4.64541	72.0798	-18.047	8.3219e-73
EEF2	k1	0.733124	71.3821	17.9581	4.14869e-72
RAD21	k1	-3.18475	71.215	-17.9367	6.09547e-72
SPC24	k1	-7.91261	71.0663	-17.9177	8.58447e-72
ENSSSCG00000012517	k1	-2.47962	70.9803	-17.9066	1.04652e-71
HSPH1	k1	-1.53425	70.9693	-17.9052	1.07332e-71
PARK7	k1	-1.09503	70.6919	-17.8696	2.03267e-71
AKAP9	k1	-1.95294	70.6659	-17.8663	2.15821e-71
BTF3	k1	0.567403	70.0141	17.7824	9.67997e-71
ENSSSCG00000035538	k1	-2.42296	69.9638	-17.7759	1.08688e-70
ARHGDIA	k1	-1.9717	69.8357	-17.7593	1.45966e-70
TAGAP	k1	6.22091	69.7848	17.7527	1.6414e-70
SLC9A3R1	k1	-1.47032	69.2288	-17.6807	5.90536e-70
NDUFC1	k1	-2.16047	68.4648	-17.5812	3.42961e-69
SEC61B	k1	-1.08043	68.3083	-17.5608	4.91733e-69
EZR	k1	-1.89906	67.9167	-17.5096	1.21134e-68
ENSSSCG00000032166	k1	-1.54213	67.4926	-17.4539	3.21659e-68
BATF	k1	-3.55074	66.9364	-17.3806	1.15767e-67
ENSSSCG00000033068	k1	-1.38975	66.7077	-17.3504	1.96021e-67
ADGRG1	k1	-2.25389	66.6151	-17.3381	2.4261e-67
ENSSSCG00000038989	k1	-2.71503	66.3154	-17.2984	4.83696e-67
ACP1	k1	-2.05202	65.2703	-17.1592	5.36642e-66
ENSSSCG00000010795	k1	-2.29981	65.0999	-17.1364	7.94507e-66
YWHAZ	k1	-1.64538	65.0393	-17.1283	9.13431e-66
SRSF7	k1	-1.82146	64.7305	-17.0868	1.8598e-65
S100A11	k1	-3.60636	64.624	-17.0725	2.37689e-65
RAP1A	k1	-1.46774	64.4241	-17.0456	3.76636e-65
ENSSSCG00000010517	k1	-1.88888	63.6907	-16.9466	2.03829e-64
SASH3	k1	-1.81301	63.328	-16.8974	4.69892e-64
ENSSSCG00000007088	k1	-2.8548	62.8124	-16.8273	1.54037e-63
LSM8	k1	-2.79832	62.719	-16.8145	1.90965e-63
ENSSSCG00000034527	k1	-2.16554	62.2431	-16.7495	5.7131e-63
YWHAQ	k1	-2.54456	62.1024	-16.7302	7.89912e-63
RBM8A	k1	-1.73874	61.8002	-16.6887	1.58417e-62
LSM6	k1	-4.26157	61.5518	-16.6545	2.80665e-62
SNRPC	k1	-2.54826	61.4027	-16.6339	3.95674e-62
HNRNPR	k1	-2.25863	61.3805	-16.6309	4.16385e-62
ENSSSCG00000035544	k1	-7.15167	61.148	-16.5988	7.11248e-62
LMNB1	k1	-7.64618	61.0489	-16.5851	8.93413e-62
UQCRQ	k1	-1.39301	60.7808	-16.5479	1.65672e-61
ATP5F1C	k1	-1.87535	60.7339	-16.5414	1.8455e-61
NDUFA1	k1	-2.12121	60.325	-16.4846	4.73122e-61
ENSSSCG00000016711	k1	-2.73116	60.1968	-16.4668	6.35593e-61
UCP2	k1	-2.901	60.1477	-16.4599	7.11653e-61
SPCS3	k1	-1.4513	60.1162	-16.4556	7.65217e-61
ENSSSCG00000014031	k1	-2.3244	59.7206	-16.4003	1.90285e-60
ELOC	k1	-3.16897	59.5281	-16.3734	2.96431e-60
PSMB7	k1	-2.11044	59.4825	-16.367	3.29227e-60
PRDX3	k1	-3.13162	59.3747	-16.3518	4.22033e-60
ENSSSCG00000033500	k1	0.61801	58.9187	16.2878	1.20577e-59
SERPINB9	k1	-2.51922	58.6961	-16.2564	2.01307e-59
GNB2	k1	-1.96171	58.5296	-16.2329	2.95416e-59
NDUFV2	k1	-3.56389	58.3926	-16.2135	4.04924e-59
ITGAE	k1	-1.22082	58.1734	-16.1824	6.70815e-59
IL7R	k1	10.6199	58.0947	16.1713	8.04027e-59
ARF6	k1	-1.05411	57.8906	-16.1423	1.2866e-58
UBL3	k1	3.05227	57.8662	16.1388	1.36086e-58
TIMM8B	k1	-3.74279	57.4549	-16.0803	3.50847e-58
ENSSSCG00000032060	k1	-4.41459	57.0735	-16.0258	8.444e-58
CLTA	k1	-2.51562	56.9812	-16.0126	1.04413e-57
NDUFA13	k1	-1.0151	56.8521	-15.9941	1.40586e-57
NDUFS8	k1	-1.73835	56.6045	-15.9585	2.48602e-57
ENSSSCG00000036114	k1	-1.27541	56.3897	-15.9276	4.07684e-57
SRSF10	k1	-2.40809	56.1631	-15.8949	6.86949e-57
PFKP	k1	-4.82527	56.1453	-15.8924	7.15677e-57
ENSSSCG00000010214	k1	-7.51837	56.1322	-15.8905	7.37567e-57
ENSSSCG00000003849	k1	-3.08824	55.5387	-15.8046	2.89273e-56
OSTF1	k1	-0.840316	55.3918	-15.7833	4.05655e-56
FABP6	k1	7.75865	55.0926	15.7397	8.08029e-56
ENSSSCG00000033212	k1	-1.55249	54.928	-15.7157	1.18035e-55
ENSSSCG00000037074	k1	-3.95454	54.7066	-15.6834	1.9651e-55
ZNF70	k1	-5.3317	53.9915	-15.5785	1.01976e-54
ENSSSCG00000008433	k1	-0.52986	53.8374	-15.5558	1.45398e-54
PNRC1	k1	1.35223	53.3515	15.484	4.45163e-54
CD247	k1	0.449545	53.1933	15.4605	6.40818e-54
SLA-DMA	k1	2.31575	53.1767	15.4581	6.65765e-54
ENSSSCG00000010320	k1	-1.75233	53.0402	-15.4378	9.11551e-54
ENSSSCG00000030300	k1	-7.35831	53.0021	-15.4321	9.95207e-54
HIST1H2AG	k1	-7.41785	52.8757	-15.4133	1.33137e-53
PDIA6	k1	-3.19889	52.7957	-15.4014	1.60085e-53
NDUFB6	k1	-3.07392	52.7691	-15.3975	1.70159e-53
H3F3A	k1	-0.361693	52.7685	-15.3974	1.70413e-53
NME1	k1	-2.74665	52.6345	-15.3774	2.32033e-53
CCT4	k1	-1.49254	52.5613	-15.3665	2.74574e-53
RAC2	k1	-0.409389	52.3509	-15.3351	4.45787e-53
ENSSSCG00000006061	k1	-1.62058	52.3277	-15.3316	4.70242e-53
NDUFB11	k1	-1.94889	51.8123	-15.2543	1.54047e-52
NEDD8	k1	-1.5413	51.6924	-15.2363	2.03037e-52
SDF2L1	k1	-3.62769	51.6216	-15.2256	2.38979e-52
SEC61G	k1	-1.44646	51.4573	-15.2009	3.48871e-52
ST6GALNAC4	k1	-1.17887	51.4064	-15.1932	3.92285e-52
SSR2	k1	0.705669	51.3479	15.1844	4.48855e-52
NDUFS7	k1	-2.01827	50.9742	-15.1278	1.06118e-51
MS4A1	k1	-7.17984	50.295	-15.0246	5.07029e-51
PRF1	k1	-1.54371	50.2717	-15.021	5.34874e-51
GNG2	k1	-1.39832	50.231	-15.0148	5.87489e-51
UCHL5	k1	-2.86207	50.2018	-15.0103	6.28354e-51
PHF5A	k1	-2.94378	50.1694	-15.0054	6.7703e-51
ITGB7	k1	-2.09412	50.1046	-14.9955	7.86008e-51
TNFRSF9	k1	-5.6881	50.0623	-14.989	8.66451e-51
SEC11A	k1	-1.69589	49.9743	-14.9755	1.06101e-50
ILF2	k1	-2.415	49.7585	-14.9425	1.74387e-50
CCT5	k1	-1.68366	49.7255	-14.9374	1.88169e-50
MDH2	k1	-3.21449	49.6275	-14.9224	2.35784e-50
RPL26L1	k1	-2.25713	49.3668	-14.8823	4.2972e-50
CD3D	k1	-0.903284	49.1886	-14.8548	6.47753e-50
ENSSSCG00000024313	k1	-1.74906	48.8663	-14.805	1.3604e-49
ENSSSCG00000037143	k1	-1.82799	48.8346	-14.8001	1.46339e-49
CANX	k1	-2.49114	48.7458	-14.7863	1.79563e-49
ENSSSCG00000003903	k1	-0.705539	48.7208	-14.7824	1.90189e-49
NDUFB8	k1	-1.9764	48.6142	-14.7659	2.43089e-49
ENSSSCG00000026302	k1	-7.27781	48.3312	-14.7219	4.66442e-49
ATP5ME	k1	-1.44763	48.2533	-14.7097	5.58145e-49
SMC1A	k1	-3.1924	48.1982	-14.7012	6.33554e-49
COX17	k1	-0.894225	48.1966	-14.7009	6.3595e-49
GABARAP	k1	-0.723259	48.133	-14.691	7.36237e-49
BUD31	k1	-2.77098	48.0415	-14.6767	9.08868e-49
MCM6	k1	-7.23574	47.9454	-14.6617	1.13401e-48
LSM3	k1	-2.32911	47.8897	-14.653	1.28905e-48
HMCES	k1	-2.71795	47.752	-14.6314	1.77023e-48
CBX5	k1	-5.98054	47.4265	-14.5804	3.74542e-48
DYNLRB1	k1	-2.21849	47.3302	-14.5652	4.67488e-48
SAP18	k1	-0.882672	47.323	-14.5641	4.75307e-48
LYAR	k1	-7.21287	47.2725	-14.5561	5.33931e-48
LAT	k1	-1.30826	47.2691	-14.5556	5.38106e-48
MAD2L1	k1	-7.13984	47.1282	-14.5334	7.44359e-48
ENSSSCG00000033653	k1	-1.82077	46.975	-14.5092	1.05915e-47
CRTAM	k1	1.95886	46.9217	14.5008	1.19748e-47
CD200R1	k1	-3.13178	46.8055	-14.4824	1.56497e-47
PABPC1	k1	0.707536	46.6944	14.4648	2.02102e-47
ENSSSCG00000021560	k1	-1.92465	46.4735	-14.4298	3.36091e-47
ENSSSCG00000037602	k1	-1.55972	46.4355	-14.4237	3.66881e-47
RPL36AL	k1	0.633651	46.2829	14.3995	5.21296e-47
MRPL20	k1	-2.39441	46.2295	-14.391	5.89551e-47
PTBP1	k1	-2.1735	46.1939	-14.3853	6.39883e-47
HCLS1	k1	-1.49675	46.1889	-14.3845	6.47301e-47
SEC11C	k1	-2.28096	46.1519	-14.3786	7.04787e-47
RFC2	k1	-2.39135	46.1401	-14.3767	7.24251e-47
HNRNPK	k1	-0.844121	45.7904	-14.3209	1.6205e-46
POLE4	k1	-1.73872	45.4463	-14.2657	3.57852e-46
LAMTOR5	k1	-1.62202	45.3273	-14.2466	4.70688e-46
SNRPA1	k1	-3.40977	45.3104	-14.2439	4.89352e-46
ATAD2	k1	-7.18444	45.2938	-14.2412	5.08404e-46
HMMR	k1	-7.18172	45.2907	-14.2407	5.12068e-46
SERBP1	k1	-0.689076	45.0175	-14.1967	9.60467e-46
PSMB6	k1	-1.9345	44.9277	-14.1822	1.18108e-45
ENSSSCG00000037869	k1	-2.60748	44.9074	-14.1789	1.23778e-45
NDUFS5	k1	-0.992485	44.8926	-14.1765	1.28059e-45
ENSSSCG00000027085	k1	-2.44048	44.7873	-14.1595	1.63209e-45
ENSSSCG00000039111	k1	-4.92803	44.6502	-14.1373	2.23763e-45
ENSSSCG00000010954	k1	-2.09823	44.6072	-14.1303	2.47067e-45
KPNB1	k1	-2.58697	44.5551	-14.1219	2.78577e-45
CCT2	k1	-1.14339	44.4743	-14.1087	3.35544e-45
EIF4A1	k1	-1.11505	44.2557	-14.0732	5.55004e-45
CYC1	k1	-2.61474	44.1284	-14.0525	7.44021e-45
NONO	k1	-2.25409	44.0419	-14.0384	9.07999e-45
ENSSSCG00000020808	k1	-2.22196	43.7033	-13.983	1.97999e-44
EIF2S2	k1	-1.70264	43.5404	-13.9563	2.88162e-44
MIF	k1	0.526144	43.5339	13.9552	2.92454e-44
KLRK1	k1	0.58379	43.5101	13.9513	3.08942e-44
ARPC5L	k1	-1.24595	43.3336	-13.9223	4.6386e-44
NUDC	k1	-2.05827	43.3097	-13.9183	4.90135e-44
CA2	k1	11.1658	43.2919	13.9154	5.10652e-44
ZNF683	k1	9.29914	43.024	13.8712	9.46188e-44
ENSSSCG00000034190	k1	-1.14249	43.0169	-13.8701	9.61825e-44
RHOA	k1	-1.3301	42.9637	-13.8613	1.08712e-43
ENSSSCG00000000576	k1	-0.52493	42.7445	-13.825	1.80099e-43
ENSSSCG00000012166	k1	-2.71002	42.7041	-13.8183	1.97649e-43
TXNDC17	k1	-1.3103	42.6218	-13.8047	2.389e-43
HYPK	k1	-0.959251	42.4806	-13.7812	3.30676e-43
VASP	k1	-1.24708	42.4521	-13.7765	3.53103e-43
MCM4	k1	-7.0829	42.4342	-13.7735	3.67962e-43
AHSA1	k1	-1.58653	42.2422	-13.7415	5.72495e-43
ILK	k1	-2.08142	42.1933	-13.7334	6.40727e-43
ENSSSCG00000007609	k1	-4.72715	42.1765	-13.7306	6.65968e-43
NDUFA8	k1	-3.04665	42.1019	-13.7181	7.90772e-43
DLGAP5	k1	-7.07985	42.021	-13.7046	9.52856e-43
DDX39A	k1	-4.65309	41.8649	-13.6785	1.36504e-42
PDCD5	k1	-2.51632	41.8304	-13.6727	1.47779e-42
SF3B5	k1	-1.12467	41.7781	-13.6639	1.66695e-42
ND2	k1	-0.269664	41.7086	-13.6523	1.95635e-42
PSMA4	k1	-2.12139	41.2497	-13.5751	5.62724e-42
ENSSSCG00000037081	k1	-0.665637	41.2488	-13.5749	5.63889e-42
ENSSSCG00000036626	k1	9.43946	41.0299	13.538	9.33526e-42
TPR	k1	-1.64405	40.976	-13.5288	1.05674e-41
ENSSSCG00000011798	k1	-3.81383	40.8467	-13.5069	1.42335e-41
NPM3	k1	-3.12342	40.7684	-13.4937	1.70445e-41
SARNP	k1	-3.27368	40.5862	-13.4627	2.59327e-41
ANXA2	k1	-6.97097	40.5605	-13.4583	2.75094e-41
ENSSSCG00000013232	k1	-3.66656	40.3988	-13.4308	3.99243e-41
ACOT7	k1	-3.75273	40.3905	-13.4294	4.06926e-41
ENSSSCG00000001075	k1	-1.51219	40.3036	-13.4145	4.97087e-41
NDUFC2	k1	-1.32542	40.2906	-13.4123	5.1215e-41
ANAPC13	k1	-2.42159	40.0835	-13.3769	8.25103e-41
ENSSSCG00000038359	k1	-2.03526	40.0202	-13.3661	9.5452e-41
ENSSSCG00000004666	k1	-1.94488	39.8532	-13.3374	1.40222e-40
DAD1	k1	-1.26494	39.8509	-13.337	1.40967e-40
CDKN2AIPNL	k1	-1.82518	39.8127	-13.3305	1.53927e-40
DUSP5	k1	-3.14962	39.4988	-13.2764	3.17114e-40
PPID	k1	-2.90339	39.4637	-13.2704	3.43805e-40
SELENOS	k1	-2.20536	39.1311	-13.2129	7.39397e-40
HSPB1	k1	-0.485737	39.1045	-13.2083	7.86201e-40
RNPS1	k1	-1.53985	39.089	-13.2056	8.14611e-40
CD8B	k1	-1.64895	39.0637	-13.2012	8.63546e-40
TMA7	k1	-0.492337	39.0376	-13.1967	9.17079e-40
ENSSSCG00000034697	k1	-4.36954	38.9586	-13.1829	1.10012e-39
CLSPN	k1	-6.96679	38.932	-13.1783	1.1694e-39
SF3B2	k1	-1.97336	38.9216	-13.1765	1.19786e-39
CENPW	k1	-5.44836	38.9032	-13.1733	1.24954e-39
BUB3	k1	-3.00944	38.8213	-13.1591	1.50913e-39
IFI30	k1	-4.09849	38.6701	-13.1327	2.13755e-39
TCP1	k1	-2.17314	38.6288	-13.1256	2.35045e-39
FAM49B	k1	-1.66722	38.551	-13.112	2.81189e-39
PRELID1	k1	-2.06789	38.4433	-13.0932	3.60336e-39
HNRNPU	k1	-1.12604	38.4393	-13.0925	3.63684e-39
ENSSSCG00000000377	k1	-2.79849	38.3308	-13.0735	4.66852e-39
CCT3	k1	-1.25349	38.0925	-13.0317	8.08219e-39
GSPT1	k1	-2.59526	37.5751	-12.9405	2.66005e-38
2021-09-07	k1	-0.593018	37.5207	-12.9308	3.015e-38
ENSSSCG00000008677	k1	-6.87201	37.5173	-12.9302	3.03886e-38
SSB	k1	-0.919837	37.516	-12.93	3.04823e-38
UCHL3	k1	-4.30915	37.4871	-12.9249	3.25753e-38
NDUFS4	k1	-2.43117	37.4803	-12.9237	3.30919e-38
NUDT21	k1	-2.1378	37.4549	-12.9192	3.50836e-38
SRSF5	k1	0.90086	37.4054	12.9104	3.9321e-38
CDC20	k1	-6.9057	37.3853	-12.9068	4.11838e-38
ENSSSCG00000005656	k1	-0.877636	37.3304	-12.8971	4.67317e-38
HIST1H1D	k1	-6.68971	37.1532	-12.8656	7.02767e-38
MIEN1	k1	-1.31826	36.9681	-12.8327	1.07616e-37
EIF5B	k1	-2.12411	36.8332	-12.8086	1.46809e-37
BST2	k1	-1.63128	36.7903	-12.8009	1.62081e-37
CDV3	k1	-2.18553	36.7668	-12.7967	1.71081e-37
BCL2A1	k1	2.0342	36.6197	12.7704	2.40043e-37
ENSSSCG00000002449	k1	-2.02752	36.5741	-12.7622	2.66655e-37
EIF4A2	k1	0.538561	36.574	12.7622	2.66673e-37
ENSSSCG00000036658	k1	-1.86288	36.5633	-12.7602	2.73343e-37
NDUFS6	k1	-2.74781	36.3693	-12.7254	4.27316e-37
NPM1	k1	-0.545975	36.3213	-12.7168	4.77231e-37
ENSSSCG00000035762	k1	-3.15793	36.2011	-12.6951	6.29366e-37
PDIA4	k1	-2.7975	36.1495	-12.6858	7.08836e-37
ENSSSCG00000017928	k1	-2.32495	35.61	-12.5881	2.45444e-36
HIST2H2AC	k1	-5.52418	35.3594	-12.5425	4.37118e-36
SRP14	k1	-1.56166	35.3243	-12.5361	4.73882e-36
NFKBIA	k1	-1.2317	35.1871	-12.511	6.49983e-36
KIFC1	k1	-6.77121	35.0207	-12.4805	9.53448e-36
MCM3	k1	-6.79057	34.9362	-12.465	1.15835e-35
UBE2V1	k1	-1.71261	34.932	-12.4643	1.16937e-35
UBE2D3	k1	-0.692688	34.6893	-12.4196	2.04497e-35
NAPSA	k1	10.5127	34.6264	12.408	2.36381e-35
SLIRP	k1	-2.61177	34.5008	-12.3849	3.15621e-35
ENSSSCG00000029066	k1	-1.93696	34.4901	-12.3829	3.2353e-35
LTB	k1	1.7799	34.4059	12.3673	3.92721e-35
GNAI2	k1	-1.84754	34.1889	-12.3271	6.47323e-35
HCST	k1	2.0014	34.1845	12.3263	6.53948e-35
MEF2C	k1	-6.72683	34.1323	-12.3166	7.37468e-35
CD79B	k1	-5.05353	34.1042	-12.3114	7.86685e-35
GLRX3	k1	-2.34416	34.0099	-12.2939	9.77368e-35
ENSSSCG00000009851	k1	-1.8232	33.9924	-12.2906	1.01758e-34
ENSSSCG00000030478	k1	-3.46216	33.9875	-12.2897	1.02924e-34
AP1S1	k1	-3.00729	33.94	-12.2808	1.14809e-34
KIF20B	k1	-6.55662	33.8694	-12.2677	1.35086e-34
RHOG	k1	-1.53012	33.8562	-12.2652	1.39264e-34
MT1A	k1	-6.73868	33.8351	-12.2613	1.46175e-34
SPCS1	k1	-1.12497	33.6859	-12.2334	2.06096e-34
COX6A1	k1	-0.607594	33.6207	-12.2212	2.39487e-34
TGIF2-RAB5IF	k1	-1.16408	33.6173	-12.2206	2.41367e-34
IGFBP2	k1	-3.49123	33.3475	-12.17	4.49292e-34
FTL	k1	0.360494	33.2458	12.1508	5.67782e-34
RPA2	k1	-6.17985	33.2209	-12.1461	6.01343e-34
SNX3	k1	-1.90011	33.1816	-12.1388	6.5821e-34
NDUFB4	k1	-0.920192	33.1142	-12.126	7.68762e-34
ENSSSCG00000034129	k1	-3.78385	32.9197	-12.0893	1.20299e-33
ENSSSCG00000035728	k1	-1.69477	32.8412	-12.0744	1.44131e-33
ENSSSCG00000006395	k1	-0.928826	32.775	-12.0619	1.6787e-33
EIF4H	k1	-1.98868	32.7261	-12.0526	1.87903e-33
ENSSSCG00000012811	k1	-2.68446	32.6518	-12.0385	2.22942e-33
CD99	k1	-1.75024	32.5288	-12.0151	2.95945e-33
RBMX	k1	-1.72493	32.4955	-12.0088	3.19529e-33
ISG20	k1	-2.56851	32.4844	-12.0067	3.27784e-33
RPL7L1	k1	-2.20471	32.4342	-11.9971	3.67933e-33
EIF3A	k1	-1.57531	32.3634	-11.9836	4.33092e-33
ENSSSCG00000013992	k1	-1.03744	32.269	-11.9656	5.38245e-33
CD2	k1	-0.510319	32.236	-11.9593	5.80828e-33
CCT8	k1	-2.88893	32.0758	-11.9286	8.3987e-33
HPF1	k1	-2.56737	32.0446	-11.9226	9.02415e-33
CCT7	k1	-1.36032	31.9402	-11.9026	1.14768e-32
GZMM	k1	3.3254	31.8813	11.8913	1.31424e-32
HNRNPC	k1	-0.958719	31.87	-11.8891	1.34887e-32
GPR183	k1	2.3025	31.8175	11.879	1.52228e-32
STIP1	k1	-1.94048	31.7454	-11.8651	1.79714e-32
NDUFA6	k1	-2.47101	31.7137	-11.859	1.93344e-32
HIST1H1E	k1	-5.22795	31.7119	-11.8586	1.94147e-32
CSK	k1	-1.37717	31.6622	-11.849	2.17655e-32
SIT1	k1	-1.43901	31.5973	-11.8365	2.52728e-32
PTGES3	k1	-3.00331	31.5483	-11.827	2.82961e-32
VCP	k1	-3.31407	31.3336	-11.7855	4.6388e-32
ATOX1	k1	-2.05571	31.2713	-11.7734	5.35466e-32
ENSSSCG00000014565	k1	0.258844	31.2578	11.7707	5.52394e-32
SRGN	k1	0.368401	31.241	11.7675	5.74168e-32
MRPS12	k1	-3.67404	31.2158	-11.7626	6.0845e-32
ENSSSCG00000017555	k1	-1.51417	31.2102	-11.7615	6.16345e-32
G3BP1	k1	-2.14898	31.2033	-11.7602	6.2619e-32
SKA2	k1	-6.11217	31.1899	-11.7575	6.45859e-32
ARHGAP30	k1	-2.01145	31.0134	-11.7232	9.69676e-32
YWHAB	k1	-0.709237	30.9108	-11.7032	1.22808e-31
PSMB9	k1	-1.53822	30.8487	-11.691	1.41676e-31
BRK1	k1	-1.19305	30.7507	-11.6718	1.77521e-31
HSPE1	k1	-0.374487	30.6197	-11.6462	2.40028e-31
HNRNPLL	k1	-1.99697	30.4913	-11.6209	3.22644e-31
TMEM123	k1	2.43902	30.4843	11.6195	3.27873e-31
ENSSSCG00000007355	k1	-1.37077	30.477	-11.6181	3.3344e-31
ENSSSCG00000006919	k1	-1.60427	30.4681	-11.6164	3.40353e-31
SNF8	k1	-1.56067	30.4429	-11.6114	3.607e-31
ENSSSCG00000023323	k1	-3.30056	30.4344	-11.6097	3.6781e-31
CCNB1	k1	-6.54303	30.3158	-11.5864	4.83277e-31
LBR	k1	-3.04147	30.211	-11.5656	6.15242e-31
SUMO1	k1	-1.65558	30.1476	-11.5531	7.11861e-31
PSMB3	k1	-2.5903	30.0065	-11.5252	9.85178e-31
EZH2	k1	-6.50046	29.9899	-11.5219	1.02348e-30
NUF2	k1	-6.51536	29.8776	-11.4996	1.32549e-30
RBM42	k1	-2.24959	29.8732	-11.4987	1.33895e-30
TALDO1	k1	-1.90989	29.8724	-11.4986	1.34147e-30
LAMTOR2	k1	-2.14438	29.778	-11.4798	1.66722e-30
POLR2E	k1	-1.55875	29.7558	-11.4753	1.75484e-30
FSCN1	k1	-1.39946	29.7321	-11.4706	1.85295e-30
ENSSSCG00000033733	k1	-0.676541	29.5395	-11.4322	2.88742e-30
ENSSSCG00000012916	k1	1.07626	29.4514	11.4146	3.53654e-30
POLR2K	k1	-1.99537	29.0459	-11.3331	8.99694e-30
ENSSSCG00000029160	k1	-0.578869	28.9929	-11.3224	1.01643e-29
ENSSSCG00000018063	k1	-0.889682	28.9573	-11.3152	1.10344e-29
ENSSSCG00000013661	k1	0.814881	28.9465	11.313	1.131e-29
ISG15	k1	-0.323268	28.9444	-11.3126	1.13649e-29
RESF1	k1	-1.5957	28.8625	-11.2961	1.37251e-29
CD5	k1	-1.09712	28.8178	-11.287	1.52111e-29
KLF2	k1	9.21054	28.6862	11.2603	2.05981e-29
FAM32A	k1	-1.79057	28.6337	-11.2497	2.3245e-29
ENSSSCG00000004969	k1	-6.43713	28.5781	-11.2384	2.64171e-29
ENSSSCG00000014371	k1	-0.984056	28.561	-11.2349	2.74815e-29
EIF4G2	k1	-0.870559	28.548	-11.2323	2.83109e-29
SUCLG1	k1	-1.16995	28.4764	-11.2177	3.33857e-29
PSIP1	k1	-0.995809	28.4595	-11.2142	3.47163e-29
ATP6V1E1	k1	-1.28143	28.3895	-11.2	4.07854e-29
ETFA	k1	-2.95035	28.2639	-11.1743	5.44624e-29
UHRF1	k1	-6.41055	28.1448	-11.1499	7.16499e-29
KIF11	k1	-6.41115	28.1437	-11.1497	7.18243e-29
DNAJC9	k1	-4.31127	27.9923	-11.1187	1.01787e-28
PCBD2	k1	-3.2811	27.8649	-11.0924	1.36503e-28
ENSSSCG00000034896	k1	-4.57525	27.7076	-11.06	1.96086e-28
MORF4L1	k1	-1.94094	27.6525	-11.0486	2.22573e-28
CDK4	k1	-2.65885	27.6177	-11.0414	2.41177e-28
EIF1AX	k1	-1.98064	27.5001	-11.0171	3.16189e-28
SLBP	k1	-3.82852	27.4762	-11.0121	3.34067e-28
FH	k1	-2.25032	27.4676	-11.0103	3.40721e-28
HNRNPD	k1	-2.78116	27.3844	-10.9931	4.12687e-28
GRB2	k1	-1.68569	27.108	-10.9355	7.79829e-28
PPP4C	k1	-2.78216	27.0603	-10.9255	8.70384e-28
PRDM1	k1	-6.33604	27.0296	-10.9191	9.34137e-28
CFDP1	k1	-1.20432	26.9945	-10.9118	1.0127e-27
BAZ1A	k1	-2.25387	26.903	-10.8926	1.25033e-27
CCR7	k1	8.69707	26.8956	10.891	1.27184e-27
BBS7	k1	-6.34067	26.8691	-10.8855	1.35171e-27
SGO2	k1	-6.33983	26.8681	-10.8853	1.35487e-27
MXD3	k1	-6.33664	26.8623	-10.8841	1.37302e-27
ETFB	k1	-1.84043	26.7965	-10.8702	1.59763e-27
CD52	k1	-0.188005	26.7959	-10.8701	1.60002e-27
ATAD5	k1	-5.96317	26.7885	-10.8686	1.6276e-27
ACSL5	k1	-2.708	26.5729	-10.8232	2.6738e-27
SAMSN1	k1	2.04717	26.5561	10.8196	2.7788e-27
ENSSSCG00000037595	k1	-1.99486	26.5128	-10.8105	3.07015e-27
DDIT4	k1	2.1907	26.5076	10.8094	3.10773e-27
KLRB1	k1	2.18971	26.4602	10.7994	3.46588e-27
IKZF3	k1	-1.37253	26.4601	-10.7994	3.46647e-27
CYB5B	k1	-3.83723	26.4592	-10.7992	3.47398e-27
UBE2S	k1	-6.3122	26.436	-10.7943	3.66411e-27
SMCHD1	k1	-1.89893	26.4006	-10.7868	3.97598e-27
ENSSSCG00000004963	k1	-2.05296	26.2178	-10.748	6.05662e-27
PFDN2	k1	-1.83826	26.1726	-10.7384	6.71988e-27
CD38	k1	-2.15441	26.133	-10.73	7.36175e-27
MRPL40	k1	-2.70709	26.09	-10.7208	8.12886e-27
NDUFA10	k1	-3.14506	26.0663	-10.7158	8.58364e-27
TPM4	k1	-4.94853	26.058	-10.714	8.75006e-27
SF3B6	k1	-0.96006	26.0301	-10.708	9.3312e-27
AURKAIP1	k1	-3.1829	26.0192	-10.7057	9.56668e-27
CARHSP1	k1	-2.52836	25.9108	-10.6826	1.22791e-26
FLNA	k1	-5.25278	25.8549	-10.6706	1.39684e-26
ENSSSCG00000029577	k1	-4.5657	25.8254	-10.6643	1.49481e-26
KHDRBS1	k1	-1.81899	25.7952	-10.6578	1.60266e-26
SMARCB1	k1	-3.18629	25.7519	-10.6486	1.7704e-26
NUP50	k1	-2.09876	25.7099	-10.6396	1.95035e-26
ENSSSCG00000014969	k1	-4.08661	25.626	-10.6215	2.36617e-26
SSRP1	k1	-2.51128	25.5746	-10.6105	2.66322e-26
HERPUD1	k1	-1.76693	25.5384	-10.6027	2.89491e-26
CD6	k1	-1.79932	25.4713	-10.5882	3.37849e-26
MRPL11	k1	-2.42707	25.4566	-10.5851	3.4943e-26
RTRAF	k1	-0.755557	25.4396	-10.5814	3.63375e-26
GDI2	k1	-1.60625	25.4098	-10.575	3.89197e-26
MRPS25	k1	-2.32253	25.3637	-10.565	4.32822e-26
SPTSSA	k1	-3.43261	25.3544	-10.563	4.42164e-26
RNF181	k1	-1.6933	25.277	-10.5463	5.28456e-26
ENSSSCG00000000365	k1	-2.10647	25.1833	-10.526	6.55718e-26
PSMD14	k1	-3.44436	25.1586	-10.5206	6.94019e-26
CTLA4	k1	-6.18597	25.1326	-10.515	7.36847e-26
POLR2G	k1	-2.08922	25.074	-10.5023	8.43316e-26
ENSSSCG00000038364	k1	-1.62395	25.0459	-10.4962	8.99607e-26
TMPO	k1	-6.19114	24.9778	-10.4813	1.05242e-25
RPL27	k1	0.294148	24.9129	10.4672	1.22215e-25
DUSP1	k1	4.05298	24.9037	10.4652	1.24839e-25
EIF2S1	k1	-3.32966	24.8822	-10.4605	1.31173e-25
UBE2L6	k1	-0.93509	24.6721	-10.4146	2.12747e-25
ENSSSCG00000020790	k1	-0.77945	24.6491	-10.4095	2.24347e-25
ENSSSCG00000002004	k1	-0.655273	24.6055	-10.4	2.48015e-25
RFC4	k1	-5.93589	24.5687	-10.3919	2.69967e-25
PHB	k1	-1.93801	24.5607	-10.3901	2.74996e-25
ENSSSCG00000034853	k1	-6.21716	24.5429	-10.3862	2.86484e-25
ENSSSCG00000011764	k1	-1.54246	24.509	-10.3788	3.09728e-25
CHCHD3	k1	-2.66606	24.4709	-10.3704	3.38146e-25
ZC3H15	k1	-1.43794	24.4134	-10.3577	3.86016e-25
HIKESHI	k1	-1.30489	24.3754	-10.3493	4.21338e-25
VAMP8	k1	-0.685864	24.2522	-10.3222	5.59438e-25
ENSSSCG00000038351	k1	-1.83222	24.1413	-10.2976	7.22341e-25
NAA20	k1	-2.1483	24.1161	-10.292	7.65373e-25
NCL	k1	-1.15571	24.0159	-10.2698	9.64149e-25
RALBP1	k1	-1.71528	23.9972	-10.2656	1.00653e-24
FGR	k1	-2.39325	23.9801	-10.2618	1.04689e-24
PRPF40A	k1	-1.30307	23.9609	-10.2576	1.09427e-24
NDC80	k1	-6.19019	23.9155	-10.2475	1.21491e-24
ENSSSCG00000000097	k1	-1.322	23.8668	-10.2366	1.35909e-24
ENSSSCG00000016990	k1	-0.913456	23.7514	-10.2109	1.77273e-24
IRF2BP2	k1	3.51198	23.7453	10.2095	1.79768e-24
SNRNP40	k1	-3.15109	23.5576	-10.1675	2.76954e-24
MRPL27	k1	-3.67789	23.5457	-10.1648	2.84624e-24
NDUFB9	k1	-1.22785	23.5114	-10.1571	3.08055e-24
CENPA	k1	-6.16947	23.4928	-10.153	3.21494e-24
MIER1	k1	-2.25131	23.4855	-10.1513	3.26946e-24
ENSSSCG00000000639	k1	-3.61707	23.4821	-10.1505	3.29534e-24
PTK2B	k1	-1.65786	23.4698	-10.1478	3.38996e-24
COMMD4	k1	-1.73011	23.4369	-10.1404	3.65666e-24
RNASEH2C	k1	-1.22481	23.4159	-10.1357	3.83773e-24
PDAP1	k1	-1.76081	23.3623	-10.1236	4.34181e-24
MYO1F	k1	-3.41315	23.3555	-10.1221	4.41077e-24
PSENEN	k1	-1.7789	23.3339	-10.1172	4.63565e-24
DUSP4	k1	-1.13933	23.3093	-10.1116	4.90608e-24
XPO1	k1	-3.2294	23.3007	-10.1097	5.00384e-24
BZW1	k1	-1.17292	23.2787	-10.1047	5.26433e-24
TXN2	k1	-2.18709	23.2164	-10.0907	6.07557e-24
UQCRC2	k1	-2.40504	23.211	-10.0894	6.15229e-24
LASP1	k1	-1.99541	23.1828	-10.0831	6.56507e-24
LXN	k1	-3.05042	23.1318	-10.0715	7.38164e-24
GPI	k1	-2.74724	23.1195	-10.0687	7.59526e-24
EMB	k1	-1.9665	23.1026	-10.0649	7.89521e-24
HELLS	k1	-6.11803	23.0909	-10.0623	8.1107e-24
ENSSSCG00000000273	k1	-0.966463	23.0867	-10.0613	8.19048e-24
ASF1B	k1	-6.15364	23.0758	-10.0588	8.39785e-24
SF3A3	k1	-3.11224	23.0752	-10.0587	8.40925e-24
ENSSSCG00000006418	k1	-1.06909	23.0686	-10.0572	8.53847e-24
SCG5	k1	-2.60631	23.0174	-10.0456	9.60617e-24
ENSSSCG00000036988	k1	-1.43997	22.8997	-10.0188	1.25985e-23
ENSSSCG00000001505	k1	-1.95492	22.8804	-10.0144	1.3171e-23
MAP2K2	k1	-0.796626	22.8789	-10.0141	1.32154e-23
CCNB2	k1	-6.14426	22.8656	-10.0111	1.36274e-23
ENSSSCG00000007493	k1	-6.1391	22.8564	-10.009	1.39193e-23
GPD1	k1	-1.72481	22.7841	-9.99248	1.64416e-23
ND4L	k1	-2.04461	22.7175	-9.97727	1.91667e-23
SGO1	k1	-6.13768	22.6577	-9.9636	2.19944e-23
CDCA8	k1	-6.13684	22.6563	-9.96328	2.20654e-23
ENSSSCG00000002036	k1	-3.16789	22.6362	-9.95868	2.31117e-23
RBX1	k1	-1.1553	22.5661	-9.94262	2.71585e-23
ENSSSCG00000000905	k1	-0.738962	22.5287	-9.93405	2.95988e-23
UBXN11	k1	2.45781	22.5196	9.93196	3.02254e-23
ENSSSCG00000011290	k1	-1.99837	22.5121	-9.93023	3.07545e-23
FUS	k1	-1.73294	22.4982	-9.92705	3.1751e-23
ENSSSCG00000012397	k1	-0.893733	22.4851	-9.92404	3.27232e-23
ATP1B1	k1	-6.07268	22.3302	-9.88839	4.67489e-23
RFESD	k1	-3.81304	22.292	-9.87958	5.10463e-23
TRA2B	k1	-0.997513	22.2825	-9.87738	5.21777e-23
HYOU1	k1	-3.57448	22.2516	-9.87024	5.60318e-23
PNN	k1	-0.950687	22.2352	-9.86646	5.81803e-23
RBM39	k1	-0.836325	22.1164	-9.83897	7.64899e-23
MISP3	k1	-1.51479	22.0206	-9.81675	9.53644e-23
ZNF207	k1	-2.95017	22.0098	-9.81424	9.77733e-23
MBD2	k1	-3.30669	21.9745	-9.80604	1.06052e-22
RGS19	k1	-2.05731	21.9274	-9.79509	1.18189e-22
PPIH	k1	-3.0057	21.8689	-9.78146	1.35249e-22
RILPL2	k1	-2.32052	21.8658	-9.78075	1.36196e-22
SH3KBP1	k1	-1.80385	21.8569	-9.77867	1.39027e-22
ENSSSCG00000040396	k1	-3.12951	21.7931	-9.7638	1.61015e-22
S100A6	k1	-3.08867	21.7682	-9.75798	1.70517e-22
NASP	k1	-5.15334	21.6521	-9.73083	2.22778e-22
ENSSSCG00000029857	k1	-1.49433	21.5727	-9.7122	2.67497e-22
ENSSSCG00000035224	k1	-1.5188	21.5425	-9.70513	2.86716e-22
ELF1	k1	1.44977	21.4899	9.69275	3.23699e-22
BCAP29	k1	-1.85662	21.4881	-9.69234	3.25005e-22
TCEA1	k1	-1.50967	21.3934	-9.67004	4.04216e-22
HDAC1	k1	-2.19676	21.3732	-9.66529	4.2341e-22
STOML2	k1	-2.14501	21.3609	-9.66239	4.35583e-22
ENSSSCG00000009145	k1	-2.0628	21.3257	-9.65407	4.72416e-22
HADHA	k1	-3.21649	21.3216	-9.6531	4.76897e-22
SFT2D1	k1	-1.28827	21.3058	-9.64938	4.94516e-22
TWF2	k1	-2.63266	21.2042	-9.62535	6.2493e-22
ARL6IP1	k1	-0.985185	21.1059	-9.60205	7.83694e-22
SRSF4	k1	-2.10976	21.1052	-9.6019	7.84828e-22
DNAJC2	k1	-1.56716	21.0924	-9.59886	8.08341e-22
ENSSSCG00000017626	k1	-2.74189	21.0576	-9.59059	8.75818e-22
THOC7	k1	-3.18715	21.0567	-9.59039	8.77537e-22
ENSSSCG00000011234	k1	-1.19059	21.0277	-9.58348	9.38298e-22
PIN1	k1	-2.18466	20.9682	-9.56933	1.07598e-21
TLN1	k1	-1.36918	20.9424	-9.56318	1.1419e-21
CAPG	k1	-1.79763	20.9379	-9.56211	1.15379e-21
NDUFV3	k1	-2.32727	20.93	-9.56023	1.17494e-21
CENPS	k1	-6.04837	20.884	-9.54926	1.30627e-21
FUNDC1	k1	-0.613383	20.868	-9.54545	1.35521e-21
MIS18BP1	k1	-3.15721	20.7871	-9.52612	1.63265e-21
ENSSSCG00000032067	k1	-5.19557	20.7742	-9.52305	1.68174e-21
CAPZA2	k1	-1.53905	20.7258	-9.51144	1.88039e-21
UBE2T	k1	-6.04567	20.6956	-9.50422	2.01558e-21
GCHFR	k1	-1.60795	20.6714	-9.49841	2.13125e-21
NOP10	k1	-0.525365	20.6173	-9.48542	2.41404e-21
ENSSSCG00000035520	k1	-0.493508	20.526	-9.46349	2.97819e-21
ENSSSCG00000034913	k1	-5.89054	20.5055	-9.45855	3.12241e-21
NOLC1	k1	-2.28159	20.4391	-9.44255	3.63817e-21
SAMD9	k1	-1.61471	20.4067	-9.43473	3.92001e-21
CDCA3	k1	-6.05283	20.3351	-9.41743	4.62262e-21
DOCK10	k1	-1.70456	20.3326	-9.41683	4.64909e-21
RBBP4	k1	-1.79375	20.3275	-9.41558	4.70486e-21
ACADM	k1	-3.56611	20.3012	-9.40922	4.9985e-21
RFC3	k1	-4.56597	20.2854	-9.40539	5.18362e-21
ENSSSCG00000001696	k1	-2.26283	20.258	-9.39876	5.52075e-21
PPM1G	k1	-3.45228	20.2066	-9.3863	6.21444e-21
NCAPG	k1	-6.04934	20.1261	-9.36676	7.47952e-21
ZNF367	k1	-6.04599	20.1218	-9.3657	7.55506e-21
ENSSSCG00000003261	k1	-1.31218	19.9873	-9.33296	1.02957e-20
CDT1	k1	-6.03743	19.9044	-9.31269	1.24636e-20
MTFR2	k1	-6.03475	19.8984	-9.31123	1.26361e-20
CENPU	k1	-6.03284	19.8977	-9.31106	1.26567e-20
S100A4	k1	-1.54259	19.88	-9.30672	1.31838e-20
TMCO1	k1	-1.29341	19.8371	-9.29623	1.45509e-20
ENSSSCG00000037071	k1	-2.10917	19.8296	-9.29439	1.48053e-20
HNRNPH1	k1	-1.01461	19.7985	-9.28677	1.59039e-20
WDR61	k1	-2.17371	19.7946	-9.28581	1.60488e-20
EFHD2	k1	-4.03238	19.7848	-9.28342	1.64123e-20
AURKB	k1	-6.03526	19.7007	-9.26276	1.99224e-20
NOP58	k1	-1.94235	19.6936	-9.26102	2.02496e-20
GMNN	k1	-3.90273	19.687	-9.25939	2.05607e-20
ILF3	k1	-1.7473	19.6393	-9.24767	2.29445e-20
YKT6	k1	-2.9793	19.6265	-9.24452	2.36307e-20
IK	k1	-1.25215	19.6202	-9.24295	2.39796e-20
NDUFV1	k1	-2.82586	19.6154	-9.24177	2.42459e-20
CXCL10	k1	-5.93959	19.4746	-9.20704	3.35246e-20
ENSSSCG00000013436	k1	-1.02355	19.4431	-9.19923	3.60519e-20
PPIG	k1	-1.71251	19.3583	-9.17824	4.38193e-20
NIFK	k1	-2.65355	19.3528	-9.17686	4.43857e-20
TMED9	k1	-1.4906	19.3475	-9.17556	4.4925e-20
HDAC2	k1	-1.99247	19.3474	-9.17553	4.49369e-20
UNC119	k1	-1.59648	19.3147	-9.16742	4.84495e-20
C11orf58	k1	-0.838412	19.2905	-9.16139	5.12318e-20
PLEKHO1	k1	-3.06264	19.235	-9.1476	5.82102e-20
ENSSSCG00000013596	k1	-1.25936	19.1874	-9.13574	6.4959e-20
DAZAP1	k1	-2.79312	19.1775	-9.13328	6.64572e-20
EIF3I	k1	-0.601902	19.1611	-9.12919	6.90133e-20
ENSSSCG00000033757	k1	-1.94617	19.1478	-9.12589	7.11477e-20
SELENOT	k1	-1.2996	19.1417	-9.12436	7.21603e-20
GLIPR2	k1	-1.5488	19.1178	-9.11839	7.62479e-20
UBE2V2	k1	-2.03744	19.071	-9.10672	8.49115e-20
CAMTA2	k1	-1.63535	19.0548	-9.10266	8.8147e-20
ENSSSCG00000007688	k1	-1.30004	19.024	-9.09496	9.46245e-20
EDF1	k1	-1.1791	18.9422	-9.07446	1.14248e-19
ENSSSCG00000013721	k1	-1.10966	18.9373	-9.07323	1.15542e-19
PGK1	k1	-2.35154	18.9353	-9.07273	1.16076e-19
ENSSSCG00000000697	k1	-1.51743	18.9239	-9.06987	1.19161e-19
DIABLO	k1	-2.63187	18.9195	-9.06878	1.20356e-19
MOV10	k1	-2.11076	18.8235	-9.04466	1.50127e-19
ENSSSCG00000040118	k1	0.977659	18.7847	9.03488	1.64182e-19
FKBP3	k1	-1.54221	18.7414	-9.02398	1.81376e-19
PSMD2	k1	-1.77155	18.6988	-9.01323	2.00074e-19
CNP	k1	-1.30992	18.6762	-9.00752	2.10776e-19
UCHL1	k1	-2.47356	18.6552	-9.00221	2.21217e-19
GINS2	k1	-5.93497	18.6538	-9.00185	2.21937e-19
GABARAPL2	k1	-1.06291	18.6301	-8.99588	2.34354e-19
CAPRIN1	k1	-1.99952	18.6193	-8.99313	2.40288e-19
MAD2L2	k1	-2.50106	18.6105	-8.99092	2.45167e-19
SRSF9	k1	-2.87085	18.5532	-8.97639	2.79794e-19
ENSSSCG00000027826	k1	-1.52849	18.5405	-8.97318	2.88069e-19
VDAC3	k1	-2.08417	18.3099	-8.91453	4.89903e-19
MEA1	k1	-2.22335	18.2802	-8.90695	5.2457e-19
ENSSSCG00000001414	k1	-1.45124	18.277	-8.90614	5.28411e-19
RIDA	k1	-2.71032	18.2481	-8.89875	5.64817e-19
RNASEH2B	k1	-3.28004	18.229	-8.89387	5.90176e-19
DNAJC8	k1	-1.33489	18.1934	-8.88475	6.40664e-19
CTSA	k1	-1.58069	18.1729	-8.87951	6.71536e-19
NAA38	k1	-2.55691	18.1618	-8.87666	6.88982e-19
MPHOSPH8	k1	-1.26304	18.0609	-8.85078	8.69135e-19
RSRC2	k1	-0.863953	17.9758	-8.82889	1.05723e-18
ELAVL1	k1	-1.7112	17.955	-8.82352	1.10914e-18
FAM49A	k1	-4.06738	17.8652	-8.80035	1.36386e-18
ENSSSCG00000016679	k1	-5.66704	17.8626	-8.79966	1.3723e-18
POLE3	k1	-2.54268	17.8452	-8.79516	1.42838e-18
ENSSSCG00000038444	k1	-1.49391	17.8285	-8.79087	1.48408e-18
GMFG	k1	-0.77816	17.8143	-8.78719	1.53345e-18
BLK	k1	4.1707	17.8068	8.78524	1.56025e-18
GPX4	k1	0.574122	17.787	8.78011	1.63319e-18
JAML	k1	-1.12262	17.7791	-8.77807	1.663e-18
ASPM	k1	-5.97685	17.7761	-8.77729	1.67457e-18
CTSD	k1	-0.867597	17.7654	-8.77452	1.71636e-18
DPY30	k1	-1.1599	17.7441	-8.76899	1.80269e-18
SELENOF	k1	-0.807681	17.6668	-8.74894	2.15366e-18
PLGRKT	k1	-2.13432	17.6004	-8.73166	2.50968e-18
MRPL55	k1	-1.34609	17.5788	-8.72603	2.63762e-18
CCDC167	k1	-3.17948	17.5634	-8.72203	2.73255e-18
RNF7	k1	-1.73675	17.5396	-8.71582	2.88662e-18
SLA-DMB	k1	3.22895	17.536	8.71487	2.91088e-18
ENSSSCG00000015040	k1	-0.862347	17.5209	-8.71093	3.01402e-18
SRPK1	k1	-1.41643	17.5049	-8.70676	3.12683e-18
NDUFA11	k1	-1.55401	17.4967	-8.70461	3.1867e-18
LAMTOR4	k1	-1.5357	17.4954	-8.70428	3.19588e-18
PHB2	k1	-1.42047	17.489	-8.70262	3.24319e-18
PSMD13	k1	-1.96828	17.4848	-8.7015	3.2752e-18
ARRB2	k1	-1.87735	17.4766	-8.69937	3.33746e-18
MOB1A	k1	-1.87498	17.4746	-8.69884	3.35304e-18
NT5C	k1	-5.15866	17.4616	-8.69546	3.45438e-18
NDUFB10	k1	-1.0154	17.4433	-8.69067	3.60314e-18
TARS	k1	-3.15408	17.4229	-8.68532	3.77694e-18
MTA2	k1	-2.68622	17.42	-8.68456	3.80223e-18
COA3	k1	-1.81189	17.4101	-8.68198	3.8895e-18
EIF3H	k1	0.618514	17.407	8.68117	3.91731e-18
PSMD1	k1	-2.72922	17.3868	-8.67588	4.10351e-18
DUSP2	k1	6.76508	17.3729	8.67224	4.2372e-18
CDKN3	k1	-5.96612	17.3486	-8.66586	4.48121e-18
TCF19	k1	-5.96472	17.3471	-8.66546	4.49691e-18
CHCHD1	k1	-2.14156	17.338	-8.66307	4.59217e-18
TXNL4A	k1	-2.29227	17.3244	-8.65951	4.73782e-18
UBB	k1	0.15803	17.3229	8.65911	4.75441e-18
UQCRC1	k1	-1.07037	17.2915	-8.65087	5.111e-18
ARGLU1	k1	-0.859464	17.2529	-8.64072	5.5862e-18
RBBP7	k1	-2.5979	17.2525	-8.64061	5.59152e-18
ENSSSCG00000018061	k1	-0.951312	17.2237	-8.63303	5.97466e-18
ENSSSCG00000013878	k1	-1.52362	17.1986	-8.62643	6.32955e-18
SUGT1	k1	-1.77227	17.178	-8.62098	6.63815e-18
CEBPB	k1	1.44779	17.1772	8.62078	6.65011e-18
KIF22	k1	-5.96041	17.135	-8.60965	7.32868e-18
FDX1	k1	-3.23127	17.1274	-8.60766	7.45697e-18
ECHS1	k1	-1.04894	17.1206	-8.60584	7.57575e-18
TRAM1	k1	-1.47871	17.0991	-8.60017	7.95998e-18
MFAP1	k1	-1.90462	17.0828	-8.59586	8.26452e-18
ESYT2	k1	3.37307	17.0433	8.58541	9.05102e-18
MGST3	k1	-1.20668	17.0315	-8.58228	9.30098e-18
DHX9	k1	-1.13884	16.9096	-8.54995	1.23142e-17
CRELD2	k1	-5.01915	16.8797	-8.54201	1.31907e-17
CHMP5	k1	-3.27213	16.8577	-8.53615	1.38764e-17
GCSAM	k1	-2.51522	16.8022	-8.52137	1.57682e-17
UQCC2	k1	-1.36818	16.7739	-8.51381	1.68309e-17
CDC5L	k1	-1.5544	16.7727	-8.51349	1.68773e-17
IDH3G	k1	-2.57725	16.757	-8.5093	1.74989e-17
ENSSSCG00000026446	k1	-2.48671	16.7346	-8.50331	1.84265e-17
CDK2AP1	k1	-4.2208	16.7305	-8.50221	1.86007e-17
MTDH	k1	-1.08722	16.729	-8.50182	1.86646e-17
TSPO	k1	-4.27968	16.7184	-8.499	1.91239e-17
CCDC34	k1	-4.87152	16.7162	-8.49841	1.92204e-17
AHI1	k1	2.02472	16.6752	8.48743	2.11262e-17
ALYREF	k1	-5.92017	16.6425	-8.47869	2.27748e-17
DHX15	k1	-3.36088	16.6403	-8.47808	2.28949e-17
ENSSSCG00000040782	k1	-2.0441	16.5776	-8.46128	2.64457e-17
ENSSSCG00000031730	k1	-3.86991	16.5736	-8.4602	2.66923e-17
COX7A2L	k1	0.572439	16.4736	8.43331	3.36024e-17
UFM1	k1	-2.50306	16.471	-8.43261	3.38028e-17
RAC1	k1	-2.20163	16.4677	-8.43172	3.40622e-17
ORC6	k1	-3.86437	16.4146	-8.41738	3.84981e-17
RAP1B	k1	-1.07822	16.3999	-8.41343	3.98184e-17
PTP4A2	k1	-0.962099	16.3395	-8.39712	4.57565e-17
SFPQ	k1	-0.911332	16.302	-8.38697	4.98834e-17
MTHFD1	k1	-5.53644	16.2828	-8.38176	5.21436e-17
MRPL18	k1	-2.62452	16.2797	-8.38091	5.25195e-17
PDCD10	k1	-1.95058	16.2367	-8.36926	5.79788e-17
KIF15	k1	-5.91335	16.2345	-8.36866	5.82786e-17
CENPM	k1	-5.86548	16.1958	-8.35816	6.37022e-17
PDHB	k1	-4.06192	16.1283	-8.33979	7.44199e-17
CKAP5	k1	-4.57878	16.0977	-8.33145	7.98575e-17
HSPA4	k1	-1.53369	16.0955	-8.33086	8.02551e-17
DDX46	k1	-1.03389	16.0841	-8.32775	8.23934e-17
GTF2H5	k1	-1.74195	16.0784	-8.3262	8.34779e-17
IFNGR1	k1	2.91653	16.0687	8.32356	8.53595e-17
MCM5	k1	-5.92377	16.0583	-8.3207	8.74454e-17
ENSSSCG00000033700	k1	-2.91718	16.0561	-8.3201	8.78903e-17
MPC2	k1	-1.50576	15.9575	-8.29315	1.10285e-16
NAXE	k1	-2.01477	15.9266	-8.28469	1.1842e-16
EWSR1	k1	-1.41004	15.9212	-8.28321	1.19898e-16
ENSSSCG00000007749	k1	-3.29658	15.9183	-8.28241	1.20707e-16
IMP4	k1	-1.82134	15.8779	-8.27134	1.32463e-16
ENSSSCG00000023595	k1	-3.03145	15.8631	-8.26727	1.37066e-16
BAZ1B	k1	-2.81543	15.8619	-8.26695	1.37433e-16
CAB39L	k1	-3.23862	15.8175	-8.25475	1.52216e-16
MRPL22	k1	-2.72937	15.8101	-8.2527	1.5485e-16
RNPEP	k1	-2.716	15.8069	-8.25182	1.56007e-16
COPB1	k1	-3.4252	15.7713	-8.24203	1.69317e-16
ATP5F1D	k1	-2.19086	15.7667	-8.24077	1.71108e-16
TOMM7	k1	-1.16368	15.7318	-8.23115	1.85423e-16
AP1M1	k1	-5.41785	15.7033	-8.22328	1.98006e-16
TECR	k1	-1.9905	15.7004	-8.22248	1.99337e-16
CALCOCO2	k1	-1.51243	15.6845	-8.21808	2.06783e-16
PNISR	k1	0.763225	15.655	8.20992	2.21327e-16
NDFIP2	k1	-1.24958	15.6495	-8.20841	2.24133e-16
SEC13	k1	-2.31298	15.623	-8.20109	2.38224e-16
TMEM160	k1	-1.72213	15.5652	-8.18506	2.72173e-16
ENSSSCG00000003771	k1	-2.22203	15.552	-8.1814	2.80556e-16
NFKBIZ	k1	-1.2611	15.5517	-8.18133	2.8072e-16
S100A10	k1	-0.62971	15.5334	-8.17624	2.9284e-16
ENSSSCG00000006260	k1	-2.89802	15.5245	-8.17377	2.98897e-16
ENSSSCG00000012757	k1	-1.72883	15.5206	-8.17269	3.01578e-16
TIMP1	k1	-0.95538	15.4844	-8.16264	3.27772e-16
PRRC2C	k1	-0.808314	15.483	-8.16225	3.2883e-16
SUPT16H	k1	-2.8199	15.4383	-8.1498	3.64524e-16
PSMC3	k1	-1.41366	15.3986	-8.13876	3.99348e-16
DDOST	k1	-1.50004	15.3732	-8.13166	4.2345e-16
NDUFS3	k1	-2.17027	15.3555	-8.12673	4.41034e-16
CDC42SE1	k1	-1.81103	15.3553	-8.12667	4.41248e-16
NARS	k1	-1.87967	15.327	-8.11876	4.70967e-16
TMEM50A	k1	-0.854555	15.3245	-8.11805	4.73731e-16
GSN	k1	-1.273	15.2997	-8.11113	5.01492e-16
ENSSSCG00000007253	k1	-1.86977	15.2882	-8.10792	5.14953e-16
DDX17	k1	-0.731971	15.2604	-8.10013	5.48984e-16
MYO1G	k1	-2.07289	15.2569	-8.09914	5.53473e-16
HSPA9	k1	-1.636	15.2081	-8.08545	6.19352e-16
ENSSSCG00000037009	k1	-2.15397	15.1904	-8.08049	6.4508e-16
RPS6KA1	k1	-2.41096	15.1728	-8.07554	6.71786e-16
ERP29	k1	-2.07455	15.134	-8.06463	7.34583e-16
FABP5	k1	-5.14981	15.0992	-8.05485	7.95768e-16
CHORDC1	k1	-1.51214	15.0719	-8.04716	8.47406e-16
RBM14	k1	-3.47524	15.0668	-8.0457	8.57511e-16
ENSSSCG00000020870	k1	-3.41038	15.039	-8.03787	9.14157e-16
NAP1L1	k1	-0.52053	15.0177	-8.03186	9.60068e-16
SCML4	k1	2.94636	15.0143	8.03089	9.67695e-16
CENPH	k1	-5.49158	15.0084	-8.02922	9.80923e-16
PRMT1	k1	-1.22029	14.987	-8.02318	1.03045e-15
MRPL37	k1	-3.36359	14.9099	-8.00136	1.23049e-15
SELL	k1	-1.86863	14.9091	-8.00114	1.2327e-15
MRPL58	k1	-2.98741	14.8787	-7.99251	1.32218e-15
SLC11A2	k1	1.74114	14.873	7.9909	1.33956e-15
PKIB	k1	-5.80119	14.8161	-7.97473	1.52711e-15
SKP1	k1	-0.7256	14.8099	-7.97296	1.54914e-15
NCAPH	k1	-5.87952	14.7726	-7.96235	1.68806e-15
PTPMT1	k1	-5.54369	14.7701	-7.96164	1.69777e-15
IPO5	k1	-3.37763	14.7441	-7.95422	1.80261e-15
SMARCE1	k1	-1.87846	14.6988	-7.9413	2.00078e-15
DBNL	k1	-1.92518	14.6664	-7.93204	2.15572e-15
MRPL24	k1	-2.58065	14.6199	-7.91874	2.39925e-15
PVRIG	k1	-1.10728	14.5931	-7.91105	2.55236e-15
EMC3	k1	-1.71262	14.5766	-7.90634	2.65076e-15
SLC25A3	k1	-0.462809	14.5433	-7.89678	2.86203e-15
ENSSSCG00000009788	k1	-1.71435	14.4837	-7.87965	3.28306e-15
MRPS23	k1	-3.79367	14.4677	-7.87504	3.40645e-15
PSTPIP1	k1	-2.37493	14.4647	-7.87418	3.42988e-15
ENSSSCG00000011676	k1	-1.25842	14.4463	-7.86887	3.57872e-15
ARID5B	k1	2.10116	14.4026	7.85627	3.95727e-15
PAK2	k1	-1.09804	14.3926	-7.8534	4.04912e-15
ETF1	k1	-3.07119	14.3714	-7.84727	4.25194e-15
CTCF	k1	-2.21528	14.3496	-7.84096	4.47131e-15
PSMC4	k1	-1.95214	14.3392	-7.83797	4.57894e-15
CIRBP	k1	0.907223	14.3154	7.83109	4.83671e-15
MRPL57	k1	-0.827458	14.3017	-7.8271	4.99272e-15
SMDT1	k1	-0.970362	14.28	-7.82082	5.24801e-15
CLNS1A	k1	-2.48914	14.276	-7.81965	5.29686e-15
SYNCRIP	k1	-1.82877	14.256	-7.81385	5.54681e-15
ENSSSCG00000017906	k1	-1.90205	14.2502	-7.81219	5.62041e-15
THRAP3	k1	-1.37532	14.2344	-7.80758	5.82959e-15
IFIT1	k1	-0.834206	14.2053	-7.79914	6.23297e-15
PPP2CA	k1	-1.42512	14.1838	-7.79289	6.54924e-15
HP1BP3	k1	-1.28278	14.1766	-7.7908	6.65869e-15
ENSSSCG00000033403	k1	-4.66511	14.1556	-7.7847	6.98805e-15
KRTCAP2	k1	-0.804516	14.1536	-7.7841	7.0211e-15
PFDN1	k1	-1.33589	14.1515	-7.7835	7.05431e-15
CHTOP	k1	-2.24563	14.1379	-7.77952	7.27989e-15
MCM2	k1	-5.85317	14.128	-7.77665	7.44679e-15
SNRNP200	k1	-2.11287	14.111	-7.77169	7.74483e-15
SMC6	k1	-0.972592	14.0934	-7.76655	8.06547e-15
MICOS13	k1	-1.83293	14.0552	-7.75539	8.80741e-15
COX7C	k1	-0.303758	14.0391	-7.75069	9.13944e-15
MRPL9	k1	-2.01109	14.0309	-7.74829	9.31362e-15
RAD23A	k1	-1.96701	14.0245	-7.74644	9.45046e-15
ENSSSCG00000022906	k1	-3.29152	14.0035	-7.74027	9.9207e-15
CDC37	k1	-1.56289	13.995	-7.73779	1.01163e-14
MAP1LC3A	k1	3.16092	13.9798	7.73335	1.04755e-14
ENSSSCG00000004349	k1	-4.14094	13.9721	-7.73109	1.06627e-14
ACADVL	k1	-3.12863	13.9648	-7.72894	1.08444e-14
RCHY1	k1	-1.48407	13.9436	-7.72273	1.13861e-14
BID	k1	-2.49712	13.8902	-7.70705	1.28762e-14
HSH2D	k1	-1.64129	13.8887	-7.70661	1.29201e-14
CHRAC1	k1	-1.05654	13.8321	-7.68996	1.47186e-14
GSR	k1	-5.73467	13.7894	-7.67737	1.6239e-14
HK1	k1	-2.1234	13.7768	-7.67364	1.67186e-14
TIMM17B	k1	-1.58946	13.7659	-7.67041	1.71449e-14
NME2	k1	-0.314669	13.7368	-7.66183	1.83304e-14
TOPBP1	k1	-4.24815	13.7155	-7.65553	1.92517e-14
MYBL2	k1	-5.83438	13.6995	-7.65078	1.9976e-14
2021-09-09	k1	-1.28244	13.6861	-7.64683	2.05997e-14
TRAPPC3	k1	-3.37862	13.6607	-7.6393	2.18399e-14
SDF4	k1	-1.51906	13.5983	-7.62075	2.52199e-14
TUBG1	k1	-5.79565	13.5846	-7.61668	2.60285e-14
ENSSSCG00000031897	k1	-1.3381	13.5791	-7.61505	2.63586e-14
GRAMD2B	k1	-2.61139	13.5286	-7.60001	2.961e-14
SELENOH	k1	-1.47775	13.5024	-7.59222	3.14472e-14
MAPRE2	k1	-1.59311	13.4764	-7.58445	3.33891e-14
RHOF	k1	-2.84924	13.4423	-7.57427	3.61158e-14
LMAN2	k1	-1.55532	13.4215	-7.56805	3.78872e-14
CNPY2	k1	-1.20868	13.3739	-7.55378	4.22796e-14
ENSSSCG00000027746	k1	-0.873074	13.3402	-7.54369	4.5687e-14
ENSSSCG00000025499	k1	0.851404	13.3309	7.54089	4.66786e-14
DDX27	k1	-3.06638	13.312	-7.53522	4.87494e-14
SNX6	k1	-1.06258	13.3079	-7.53399	4.92139e-14
TXNRD1	k1	-4.29735	13.2973	-7.53081	5.0426e-14
GAPT	k1	-5.82408	13.2812	-7.52597	5.23304e-14
ACP5	k1	-1.25324	13.2419	-7.51414	5.72868e-14
CYP51A1	k1	-1.64527	13.235	-7.51203	5.82162e-14
SMPDL3A	k1	-2.74355	13.2268	-7.50957	5.93212e-14
ENSSSCG00000000611	k1	-2.06435	13.1968	-7.50052	6.35671e-14
ENSSSCG00000006363	k1	-1.71858	13.1567	-7.48843	6.9704e-14
PSMC6	k1	-1.60526	13.0884	-7.46776	8.15744e-14
ENSSSCG00000039107	k1	-5.81583	13.0696	-7.46205	8.5186e-14
ZBTB20	k1	8.41662	13.0672	7.46133	8.56565e-14
AIMP1	k1	-0.87994	13.0596	-7.45899	8.71857e-14
TUBA4A	k1	-1.3703	13.0409	-7.45333	9.10165e-14
DENND2D	k1	-1.41579	13.0032	-7.44186	9.92772e-14
CCND2	k1	-2.47059	12.9976	-7.44018	1.00551e-13
CFLAR	k1	-0.968541	12.9886	-7.43742	1.02667e-13
POC1A	k1	-5.78017	12.9774	-7.43403	1.05339e-13
NDUFA9	k1	-2.61318	12.9582	-7.42817	1.10114e-13
TNFSF10	k1	-2.18977	12.9453	-7.42425	1.13419e-13
OTUB1	k1	-2.70644	12.884	-7.40553	1.30629e-13
ANAPC16	k1	-0.777757	12.8775	-7.40355	1.32592e-13
NOP56	k1	-1.32347	12.8624	-7.39893	1.3729e-13
PMAIP1	k1	0.53458	12.8447	7.39353	1.42982e-13
NXT1	k1	-2.33846	12.8375	-7.39133	1.45363e-13
MRPL43	k1	-1.78844	12.823	-7.38687	1.50322e-13
ENSSSCG00000035048	k1	-1.49837	12.8226	-7.38676	1.50455e-13
TMEM71	k1	-2.77549	12.8155	-7.38459	1.52924e-13
ADH5	k1	-1.62825	12.8019	-7.38043	1.57779e-13
POU2AF1	k1	-5.48718	12.7308	-7.3586	1.85855e-13
CYB561D2	k1	-2.81431	12.7282	-7.35779	1.86986e-13
ENSSSCG00000008035	k1	-2.6535	12.7215	-7.35572	1.89894e-13
MAPK6	k1	-2.55994	12.6893	-7.34581	2.04511e-13
ZBTB32	k1	-5.75057	12.682	-7.34357	2.0797e-13
APBB1IP	k1	-1.42429	12.6726	-7.34068	2.12504e-13
ARL6IP6	k1	-3.52739	12.651	-7.33403	2.23339e-13
ELOF1	k1	-2.43804	12.6447	-7.33207	2.26633e-13
EPSTI1	k1	0.71508	12.6419	7.33121	2.28087e-13
RSAD2	k1	-1.40825	12.6401	-7.33066	2.29018e-13
LAX1	k1	1.19484	12.6338	7.32871	2.32379e-13
APRT	k1	-2.94659	12.6227	-7.3253	2.38372e-13
PTBP3	k1	-0.989807	12.6114	-7.32178	2.44699e-13
C12orf45	k1	-2.06371	12.5673	-7.30816	2.70821e-13
CIAO2B	k1	-2.24106	12.5427	-7.30053	2.86634e-13
KRAS	k1	-2.13626	12.5408	-7.29994	2.87896e-13
SSR1	k1	-1.45545	12.5095	-7.29025	3.0937e-13
ENSSSCG00000032459	k1	-2.46579	12.504	-7.28855	3.13306e-13
TES	k1	-2.62967	12.4972	-7.28642	3.18303e-13
RSL1D1	k1	-1.67717	12.4896	-7.28408	3.23863e-13
ATF4	k1	-0.480941	12.4669	-7.27703	3.4126e-13
FYN	k1	-0.894478	12.4412	-7.26903	3.62088e-13
ENSSSCG00000032946	k1	-5.79889	12.4396	-7.26853	3.63416e-13
MMADHC	k1	-1.77711	12.4366	-7.2676	3.65937e-13
SHCBP1	k1	-5.78336	12.4193	-7.26223	3.80773e-13
LCK	k1	-0.381209	12.3983	-7.25568	3.99641e-13
PET100	k1	-1.816	12.3881	-7.25249	4.09183e-13
FCRL6	k1	9.01032	12.353	7.24155	4.43584e-13
PDIA3	k1	-1.19684	12.3514	-7.24105	4.45235e-13
DAZAP2	k1	-0.930575	12.3387	-7.23708	4.58463e-13
ENSSSCG00000027491	k1	0.808797	12.3253	7.2329	4.72784e-13
CHCHD10	k1	-1.78491	12.3235	-7.23233	4.7479e-13
EIF6	k1	-1.21551	12.3002	-7.22502	5.01011e-13
EIF1B	k1	-1.03184	12.2455	-7.20789	5.68244e-13
ENSSSCG00000006665	k1	-2.35654	12.2357	-7.20482	5.81188e-13
IL26	k1	-1.56294	12.2321	-7.20369	5.8603e-13
MYO5A	k1	-0.896612	12.2318	-7.20359	5.86468e-13
TNIP3	k1	-5.77952	12.2111	-7.1971	6.15085e-13
MRPS15	k1	-1.57173	12.1523	-7.17861	7.04242e-13
ENSSSCG00000034914	k1	6.65908	12.0867	7.15792	8.19105e-13
ITM2B	k1	0.32995	12.0523	7.14706	8.8655e-13
PRPS1	k1	-2.84453	12.0188	-7.13645	9.57688e-13
POLR2D	k1	-1.83433	12.0135	-7.13479	9.69366e-13
CRYL1	k1	-2.1685	12.0048	-7.13202	9.89085e-13
MRPL51	k1	-5.49033	12.0045	-7.13195	9.89595e-13
THYN1	k1	-1.26581	11.9822	-7.12487	1.04179e-12
TBC1D10C	k1	-1.0424	11.9757	-7.12279	1.05763e-12
UBE2A	k1	-2.69388	11.927	-7.10733	1.18308e-12
ENSSSCG00000016509	k1	-2.47005	11.8962	-7.09754	1.26993e-12
SMARCA4	k1	-2.52357	11.8785	-7.09189	1.32292e-12
CWC15	k1	-1.94055	11.8724	-7.08997	1.34142e-12
VTA1	k1	-4.19842	11.8673	-7.08833	1.35745e-12
ORC1	k1	-5.77757	11.8052	-7.06853	1.56587e-12
ENSSSCG00000013052	k1	-1.58167	11.7877	-7.06292	1.63037e-12
FERMT3	k1	-1.32161	11.7704	-7.05737	1.69684e-12
GRAP2	k1	-2.10032	11.7581	-7.05345	1.74537e-12
MND1	k1	-5.65642	11.7571	-7.05313	1.74934e-12
RBM38	k1	-2.31283	11.7354	-7.04617	1.83915e-12
SEC61A1	k1	-2.85029	11.6562	-7.02073	2.20707e-12
USP18	k1	-1.83773	11.6408	-7.0158	2.28643e-12
ENSSSCG00000038711	k1	1.10823	11.6179	7.0084	2.41058e-12
NSD3	k1	1.46647	11.6093	7.00564	2.45863e-12
CKAP2	k1	-5.76969	11.594	-7.0007	2.54691e-12
ENSSSCG00000031083	k1	-2.15161	11.59	-6.9994	2.57066e-12
ATP5F1E	k1	-0.196358	11.5258	-6.97867	2.9798e-12
SDHD	k1	-1.09118	11.5225	-6.97761	3.00254e-12
ENSSSCG00000001398	k1	0.553512	11.5013	6.97073	3.15296e-12
RCC2	k1	-1.86411	11.4837	-6.96503	3.28334e-12
PSMD3	k1	-2.2899	11.4545	-6.95557	3.51134e-12
DCTN3	k1	-1.38665	11.4473	-6.95323	3.57025e-12
HAUS1	k1	-4.82241	11.4411	-6.95121	3.62178e-12
ENSSSCG00000019556	k1	-2.95515	11.3879	-6.93391	4.09361e-12
NOL7	k1	-0.864333	11.3776	-6.93055	4.19197e-12
ENSSSCG00000004446	k1	-0.705451	11.3712	-6.92848	4.25378e-12
SURF4	k1	-2.79749	11.3582	-6.92425	4.38306e-12
SNRNP25	k1	-1.71683	11.3512	-6.92195	4.45464e-12
DTYMK	k1	-3.56374	11.3396	-6.91817	4.57503e-12
ENSA	k1	-1.10039	11.3338	-6.91629	4.63622e-12
GNA15	k1	-2.56265	11.3292	-6.91477	4.68611e-12
ENSSSCG00000008183	k1	-2.12044	11.324	-6.91309	4.74218e-12
CD48	k1	-2.16423	11.2695	-6.89528	5.37591e-12
RTCB	k1	-2.75753	11.2588	-6.89178	5.51004e-12
ALG13	k1	2.61918	11.2469	6.88787	5.66328e-12
LSM7	k1	-2.26899	11.2159	-6.8777	6.08271e-12
VAPA	k1	-1.56309	11.2108	-6.87602	6.15459e-12
ENSSSCG00000009772	k1	-0.834734	11.1638	-6.86059	6.85753e-12
MSH6	k1	-4.70087	11.1594	-6.85914	6.92755e-12
BRI3BP	k1	-3.13563	11.1534	-6.85717	7.0239e-12
VPS25	k1	-1.15448	11.1265	-6.84829	7.47365e-12
PDCD6	k1	-1.55523	11.0646	-6.82788	8.61791e-12
TIMM10	k1	-2.35841	11.0564	-6.82518	8.78136e-12
SAFB	k1	-1.48241	11.0355	-6.81825	9.21564e-12
ENSSSCG00000017749	k1	-1.13916	11.0188	-6.81272	9.57727e-12
EAF2	k1	-5.58702	11.0062	-6.80857	9.85727e-12
IRF1	k1	-1.3901	11.0057	-6.80838	9.87009e-12
DDX3X	k1	0.69992	10.9915	6.80369	1.01975e-11
UBALD2	k1	-1.29095	10.962	-6.79389	1.09151e-11
MYDGF	k1	-1.82935	10.9404	-6.78674	1.14697e-11
CST3	k1	1.8213	10.9165	6.77878	1.21192e-11
FUNDC2	k1	-0.963386	10.8929	-6.77092	1.27963e-11
CDH17	k1	-2.09021	10.8613	-6.76039	1.37625e-11
CDKN2C	k1	-3.88612	10.8401	-6.7533	1.4452e-11
BCAP31	k1	-0.654211	10.8242	-6.74799	1.49907e-11
ENSSSCG00000037565	k1	-3.15487	10.8044	-6.74137	1.56902e-11
CBFB	k1	-2.20203	10.7859	-6.73518	1.63728e-11
ENSSSCG00000004782	k1	-5.76904	10.769	-6.72951	1.70235e-11
KIF2C	k1	-5.76227	10.7637	-6.72775	1.72305e-11
CHCHD5	k1	-2.05258	10.7556	-6.72503	1.75558e-11
LNPEP	k1	-1.4776	10.7488	-6.72276	1.78316e-11
PSMC5	k1	-1.16316	10.7161	-6.71177	1.92284e-11
ENSSSCG00000008383	k1	-1.54681	10.7088	-6.70933	1.95517e-11
C19orf53	k1	-1.52537	10.7042	-6.70779	1.97596e-11
ACSS1	k1	-2.73872	10.6919	-6.70366	2.03269e-11
MSN	k1	-0.828393	10.6818	-6.70026	2.08054e-11
PRDX4	k1	-1.16105	10.6784	-6.69909	2.09717e-11
ZNRF1	k1	-1.11399	10.6693	-6.69605	2.14133e-11
RFC1	k1	-1.66926	10.6476	-6.68873	2.25117e-11
KNSTRN	k1	-5.64992	10.6345	-6.68431	2.32014e-11
ABCF1	k1	-2.53668	10.6145	-6.67757	2.42941e-11
TIGIT	k1	-4.8934	10.6113	-6.6765	2.44716e-11
GLRX5	k1	-3.44126	10.5816	-6.66646	2.62054e-11
STAG2	k1	-1.44324	10.5762	-6.66461	2.65368e-11
EMP3	k1	-0.857341	10.5603	-6.65924	2.75246e-11
RASGRP1	k1	-1.5427	10.5407	-6.65263	2.87907e-11
BMF	k1	-2.69422	10.4833	-6.63315	3.28598e-11
ANAPC15	k1	-2.6773	10.4728	-6.62955	3.36705e-11
PAFAH1B1	k1	-1.99685	10.4575	-6.62437	3.48721e-11
ENSSSCG00000002790	k1	-1.88337	10.4473	-6.62089	3.57034e-11
MRPS33	k1	-2.42963	10.4387	-6.61797	3.64162e-11
RFC5	k1	-5.55605	10.4241	-6.61299	3.76623e-11
HIGD2A	k1	-0.909637	10.419	-6.61126	3.81063e-11
KTN1	k1	-1.25769	10.4168	-6.61051	3.83003e-11
ATP5PO	k1	-0.422339	10.4089	-6.60782	3.9003e-11
MRPS11	k1	-2.34202	10.3904	-6.60152	4.06965e-11
GLIPR1	k1	-1.18002	10.3734	-6.59571	4.23232e-11
CEP55	k1	-5.76239	10.3473	-6.58679	4.49446e-11
ENSSSCG00000012997	k1	-4.9581	10.3432	-6.58537	4.53756e-11
IMMT	k1	-3.16002	10.2814	-6.56419	5.23147e-11
MPHOSPH6	k1	-2.15332	10.2249	-6.54478	5.95847e-11
METAP2	k1	-1.30914	10.2153	-6.54149	6.09076e-11
HERC6	k1	-1.00122	10.2137	-6.54093	6.11368e-11
SERPINB1	k1	3.3771	10.2062	6.53836	6.21961e-11
TRIM28	k1	-2.63619	10.2053	-6.53805	6.23257e-11
ENSSSCG00000039635	k1	-1.52135	10.1831	-6.5304	6.5595e-11
ENSSSCG00000014850	k1	-0.873155	10.1809	-6.52963	6.59321e-11
ENSSSCG00000017796	k1	-3.86455	10.1684	-6.52532	6.78567e-11
CD53	k1	-0.39417	10.1663	-6.5246	6.81834e-11
YWHAH	k1	-1.20194	10.1646	-6.52401	6.84509e-11
ENSSSCG00000013315	k1	-0.734063	10.1352	-6.51386	7.32426e-11
UFD1	k1	-1.80039	10.0745	-6.49284	8.42304e-11
GOT2	k1	-1.83395	10.0594	-6.48758	8.72252e-11
HSD17B12	k1	-2.33629	10.0455	-6.48278	9.00448e-11
TAF11	k1	-2.05712	10.0378	-6.48011	9.16571e-11
HMGCS1	k1	-1.82705	10.0268	-6.47629	9.40053e-11
RRAGC	k1	-1.01144	10.0155	-6.47233	9.65014e-11
PRPF38A	k1	-4.26654	10.0153	-6.47228	9.65322e-11
ENSSSCG00000000663	k1	-4.06699	9.9808	-6.46027	1.04519e-10
ACAT2	k1	-2.1949	9.94286	-6.44703	1.14061e-10
CCAR1	k1	-1.82712	9.94211	-6.44677	1.1426e-10
BUB1	k1	-5.77077	9.93531	-6.44439	1.16063e-10
ENSSSCG00000034927	k1	-1.67214	9.93416	-6.444	1.16369e-10
KHSRP	k1	-3.51013	9.92821	-6.44192	1.17974e-10
RPN1	k1	-1.48774	9.92608	-6.44117	1.18554e-10
HUS1	k1	-3.81579	9.90599	-6.43415	1.24167e-10
ATP2A3	k1	-2.11196	9.89259	-6.42946	1.28058e-10
SDHB	k1	-1.17914	9.88934	-6.42832	1.29021e-10
DNAJC19	k1	-2.47974	9.88826	-6.42794	1.29343e-10
MAZ	k1	-2.12782	9.88204	-6.42577	1.31207e-10
SAE1	k1	-3.14845	9.8397	-6.41092	1.44643e-10
SAMHD1	k1	3.07929	9.82131	6.40446	1.50901e-10
ENSSSCG00000029596	k1	0.179582	9.81893	6.40363	1.51729e-10
RBM25	k1	-1.78332	9.81538	-6.40238	1.52975e-10
SQSTM1	k1	-1.46274	9.79794	-6.39625	1.59243e-10
ENSSSCG00000024419	k1	-4.28062	9.78628	-6.39215	1.63575e-10
SRP54	k1	-3.4879	9.78115	-6.39034	1.6552e-10
TTF2	k1	-1.96497	9.77966	-6.38981	1.66091e-10
TYROBP	k1	-1.65621	9.77118	-6.38683	1.69365e-10
BAK1	k1	-3.86497	9.75181	-6.38	1.77089e-10
GPX1	k1	-0.392647	9.7466	-6.37816	1.79225e-10
KIF4A	k1	-5.77416	9.72706	-6.37126	1.87476e-10
HSD17B10	k1	-2.15711	9.66009	-6.34758	2.18729e-10
ENSSSCG00000000635	k1	-0.936059	9.64253	-6.34135	2.27756e-10
PSMB10	k1	-0.787316	9.63443	-6.33848	2.32043e-10
DNAJC15	k1	-2.43202	9.62823	-6.33628	2.35379e-10
SARS	k1	-1.83301	9.622	-6.33407	2.38779e-10
SDF2	k1	-1.73698	9.62047	-6.33353	2.39622e-10
GARS	k1	-2.94783	9.60233	-6.32708	2.49844e-10
MRPL35	k1	-3.40267	9.59998	-6.32625	2.51198e-10
AOAH	k1	-2.01651	9.58201	-6.31985	2.6181e-10
BNIP3	k1	-1.50629	9.58086	-6.31944	2.62504e-10
GHITM	k1	-1.13936	9.5797	-6.31903	2.63209e-10
DDX23	k1	-2.56913	9.54165	-6.30548	2.8731e-10
TFRC	k1	-2.52447	9.51723	-6.29676	3.03927e-10
ENSSSCG00000039612	k1	-2.26476	9.51607	-6.29635	3.04739e-10
ENSSSCG00000031530	k1	-2.02228	9.51395	-6.29559	3.06231e-10
ENSSSCG00000027840	k1	-1.78267	9.51193	-6.29487	3.07662e-10
POLD1	k1	-5.76243	9.5043	-6.29214	3.13115e-10
ACTN4	k1	-2.24419	9.45903	-6.27595	3.47513e-10
NR4A3	k1	2.27147	9.4102	6.25843	3.88863e-10
DCP2	k1	-2.2798	9.4055	-6.25674	3.93102e-10
MRPS18A	k1	-2.17672	9.38176	-6.24821	4.1518e-10
LY86	k1	-4.96779	9.34862	-6.23628	4.4811e-10
FKBP4	k1	-1.31544	9.34399	-6.23461	4.52912e-10
TPM1	k1	5.61914	9.33477	6.23129	4.62621e-10
MRPS24	k1	-1.59474	9.32456	-6.2276	4.73636e-10
CGAS	k1	-3.69317	9.31562	-6.22437	4.83486e-10
APOBEC3B	k1	-1.31473	9.30784	-6.22157	4.92218e-10
BAD	k1	-2.96056	9.30249	-6.21963	4.98319e-10
EMC9	k1	-2.13121	9.27348	-6.20914	5.32741e-10
SLC25A4	k1	-1.75917	9.27316	-6.20903	5.33141e-10
ENSSSCG00000034868	k1	1.06795	9.27075	6.20815	5.36108e-10
IDH2	k1	-0.974546	9.25996	-6.20425	5.49595e-10
PEA15	k1	-2.68778	9.2503	-6.20075	5.61954e-10
TP53	k1	-1.95089	9.22482	-6.19151	5.95912e-10
ENSSSCG00000040827	k1	-2.09366	9.22033	-6.18988	6.02103e-10
DKC1	k1	-1.83611	9.16459	-6.16962	6.8455e-10
ENSSSCG00000004583	k1	-1.25747	9.15571	-6.16638	6.987e-10
FMC1	k1	-2.77862	9.15013	-6.16435	7.07742e-10
TNFAIP3	k1	0.476703	9.1478	6.1635	7.11549e-10
CCND3	k1	-0.919415	9.14679	-6.16313	7.1319e-10
RGCC	k1	1.08828	9.14486	6.16243	7.16375e-10
BRMS1	k1	-1.63958	9.12516	-6.15524	7.49616e-10
PSMC2	k1	-2.37886	9.1245	-6.155	7.50759e-10
EMC7	k1	-2.03414	9.10184	-6.14673	7.90962e-10
SNW1	k1	-1.37615	9.10141	-6.14657	7.9175e-10
CENPN	k1	-5.78414	9.09665	-6.14483	8.00481e-10
SON	k1	-0.450534	9.07758	-6.13786	8.36414e-10
ENSSSCG00000013155	k1	-1.59163	9.06319	-6.13259	8.64588e-10
WDR77	k1	-3.31339	9.0615	-6.13197	8.6797e-10
ENSSSCG00000013260	k1	-3.92478	9.0285	-6.11988	9.36474e-10
TESC	k1	-3.19604	9.00349	-6.11069	9.91999e-10
TIMM8A	k1	-4.05687	8.99071	-6.106	1.02161e-09
APMAP	k1	-2.14175	8.98716	-6.10469	1.03001e-09
COPZ1	k1	-1.8554	8.98431	-6.10364	1.03679e-09
TSC22D4	k1	-1.43787	8.97406	-6.09987	1.06155e-09
NUDCD2	k1	-2.21651	8.9726	-6.09933	1.06512e-09
WDR5	k1	-3.07382	8.96476	-6.09645	1.08453e-09
KCNAB2	k1	-3.58178	8.93901	-6.08696	1.15076e-09
ENSSSCG00000033814	k1	-2.18398	8.93799	-6.08658	1.15348e-09
MKKS	k1	-2.71717	8.91402	-6.07773	1.21894e-09
ENSSSCG00000039731	k1	-1.60954	8.9064	-6.07492	1.24052e-09
DNAJB1	k1	0.457107	8.9062	6.07484	1.24109e-09
E2F8	k1	-5.79379	8.88843	-6.06827	1.29292e-09
RACGAP1	k1	-5.79247	8.88761	-6.06797	1.29536e-09
MTPN	k1	-2.55323	8.88414	-6.06669	1.30576e-09
MGST1	k1	1.00294	8.87723	6.06413	1.3267e-09
TSPAN5	k1	-2.00457	8.87621	-6.06375	1.32981e-09
ENSSSCG00000016323	k1	-1.67782	8.86785	-6.06066	1.35565e-09
ENSSSCG00000011917	k1	-2.90752	8.86707	-6.06037	1.35808e-09
TMEM189	k1	-2.03363	8.86182	-6.05842	1.37462e-09
ICA1	k1	-5.76864	8.85657	-6.05648	1.39131e-09
2021-09-01	k1	-0.458352	8.85642	-6.05642	1.39182e-09
TMEM11	k1	-1.96142	8.85594	-6.05624	1.39336e-09
GTF2F2	k1	-1.66578	8.85023	-6.05413	1.41181e-09
SF3B3	k1	-3.31394	8.84933	-6.0538	1.41471e-09
RUNX3	k1	-1.11637	8.81659	-6.04165	1.52548e-09
PPP1CA	k1	-2.04276	8.81507	-6.04108	1.53084e-09
ENSSSCG00000033744	k1	-0.551293	8.80785	-6.0384	1.55652e-09
SSR4	k1	0.353094	8.78092	6.02838	1.65608e-09
RASGEF1A	k1	-2.69749	8.75823	-6.01993	1.7449e-09
BRD7	k1	-2.06995	8.75444	-6.01852	1.7602e-09
EMG1	k1	-1.66597	8.73417	-6.01096	1.84429e-09
GATAD2A	k1	-3.06601	8.72313	-6.00684	1.89176e-09
ATP6V1F	k1	-0.934449	8.71932	-6.00541	1.90845e-09
AKR1A1	k1	-1.7841	8.69728	-5.99717	2.00781e-09
URM1	k1	-1.79588	8.68096	-5.99107	2.08467e-09
SUCLG2	k1	-1.21547	8.67838	-5.9901	2.09712e-09
ODF2	k1	-5.79215	8.66703	-5.98585	2.15263e-09
ENSSSCG00000038719	k1	-1.41276	8.6588	-5.98276	2.19381e-09
SLC1A5	k1	-4.93177	8.64888	-5.97905	2.24449e-09
TERF1	k1	-2.42637	8.64259	-5.97668	2.27726e-09
MCRIP1	k1	-1.25247	8.63959	-5.97556	2.29301e-09
ATG3	k1	-2.32858	8.63627	-5.97431	2.31064e-09
RBM18	k1	-3.15416	8.62255	-5.96916	2.38481e-09
UTP11	k1	-4.39343	8.61295	-5.96555	2.43811e-09
CMAS	k1	-2.00796	8.61282	-5.9655	2.4388e-09
ITGB1	k1	-1.37315	8.6027	-5.9617	2.49633e-09
RPS19BP1	k1	-1.31777	8.5857	-5.9553	2.59598e-09
ENSSSCG00000039407	k1	-1.03008	8.57655	-5.95185	2.65124e-09
SARAF	k1	1.28135	8.55851	5.94505	2.76368e-09
UBE4A	k1	-1.96954	8.549	-5.94147	2.82485e-09
IL2RB	k1	-0.682018	8.54505	-5.93997	2.85069e-09
MCL1	k1	-0.913302	8.54379	-5.9395	2.85896e-09
FKBP11	k1	0.568779	8.5375	5.93712	2.90068e-09
MLF2	k1	-1.97132	8.5356	-5.9364	2.91341e-09
MIS18A	k1	-5.6328	8.52092	-5.93086	3.01356e-09
CRIPT	k1	-1.5781	8.51699	-5.92937	3.04098e-09
BOLA3	k1	-1.11351	8.48802	-5.91841	3.2507e-09
LTC4S	k1	-5.70518	8.48418	-5.91695	3.27959e-09
MRPL39	k1	-2.65386	8.47415	-5.91315	3.35622e-09
NUDT1	k1	-2.66535	8.47298	-5.91271	3.36527e-09
KIF20A	k1	-5.81235	8.46673	-5.91034	3.41402e-09
GMPS	k1	-1.95881	8.43738	-5.8992	3.65279e-09
PBDC1	k1	-1.69036	8.4296	-5.89624	3.71881e-09
ENSSSCG00000022176	k1	-1.71291	8.42329	-5.89384	3.7732e-09
CXCR6	k1	-3.91124	8.41515	-5.89075	3.84455e-09
TMED5	k1	-1.05954	8.40563	-5.88712	3.92977e-09
ROCK1	k1	-1.14828	8.39569	-5.88334	4.02081e-09
MARS	k1	-4.42532	8.36891	-5.87313	4.27647e-09
COA6	k1	-2.64163	8.36588	-5.87197	4.30646e-09
CCDC124	k1	-2.64678	8.36479	-5.87156	4.31723e-09
REXO2	k1	-2.13172	8.32021	-5.85452	4.78401e-09
SDHC	k1	-1.61965	8.3165	-5.8531	4.82506e-09
DPM2	k1	-1.91214	8.28747	-5.84198	5.15853e-09
HADHB	k1	-1.82609	8.25851	-5.83086	5.51424e-09
TMEM60	k1	-4.52398	8.2518	-5.82828	5.60014e-09
PFDN4	k1	-1.61463	8.24406	-5.82531	5.70081e-09
GPS1	k1	-2.02163	8.24042	-5.82391	5.7488e-09
CIP2A	k1	-5.80576	8.23753	-5.82279	5.78726e-09
DERA	k1	-4.16509	8.22055	-5.81626	6.01799e-09
RER1	k1	-1.28738	8.20818	-5.81149	6.19186e-09
ACLY	k1	-2.26817	8.20548	-5.81045	6.23053e-09
ENSSSCG00000001038	k1	-0.816902	8.19242	-5.80541	6.42068e-09
ENSSSCG00000023560	k1	-5.77389	8.17912	-5.80028	6.62032e-09
ENSSSCG00000007692	k1	-2.55733	8.15743	-5.7919	6.95933e-09
SAMM50	k1	-2.5259	8.14474	-5.78699	7.16568e-09
TXNL1	k1	-1.31834	8.13363	-5.78269	7.35142e-09
MZT1	k1	-3.10173	8.13262	-5.7823	7.36857e-09
GGNBP2	k1	-1.80521	8.12844	-5.78068	7.43975e-09
ENSSSCG00000022925	k1	-1.61968	8.126	-5.77974	7.48162e-09
FAM120A	k1	-2.23054	8.08581	-5.76415	8.20713e-09
CYBC1	k1	-1.87557	8.07111	-5.75844	8.48965e-09
UXT	k1	-1.61125	8.06493	-5.75603	8.61129e-09
ENSSSCG00000037431	k1	-2.64596	8.05924	-5.75382	8.72499e-09
ENSSSCG00000028695	k1	-5.84588	8.05024	-5.75032	8.90749e-09
ENSSSCG00000000194	k1	-5.84297	8.04942	-5.75	8.92433e-09
EIF4EBP1	k1	-2.21522	8.04576	-5.74857	8.99992e-09
LAT2	k1	-0.602276	8.03768	-5.74543	9.16889e-09
LAMTOR1	k1	-1.34358	8.0333	-5.74372	9.26188e-09
ENSSSCG00000031580	k1	-0.881392	8.00956	-5.73446	9.78235e-09
ENSSSCG00000002688	k1	-1.82879	7.98507	-5.7249	1.03498e-08
YEATS4	k1	-3.2704	7.96043	-5.71526	1.09539e-08
ENSSSCG00000023792	k1	1.576	7.95907	5.71472	1.09884e-08
ERGIC2	k1	-1.65737	7.93672	-5.70596	1.15686e-08
ENSSSCG00000004307	k1	-1.25098	7.93256	-5.70433	1.16798e-08
ELOVL1	k1	-2.81585	7.93138	-5.70387	1.17117e-08
RAB11A	k1	-1.97799	7.92215	-5.70025	1.19634e-08
ATP6V0C	k1	-0.838613	7.91691	-5.69819	1.21085e-08
TMIGD2	k1	-1.35763	7.91634	-5.69797	1.21243e-08
ZMAT5	k1	-3.73819	7.90536	-5.69366	1.24348e-08
PPP4R2	k1	-1.47067	7.90089	-5.6919	1.25634e-08
DDX39B	k1	-1.13159	7.89639	-5.69013	1.26945e-08
ENSSSCG00000009911	k1	7.47779	7.8911	5.68805	1.285e-08
ENSSSCG00000005135	k1	-2.59256	7.87869	-5.68317	1.32223e-08
FAM3C	k1	-2.47117	7.86856	-5.67918	1.35346e-08
TUT4	k1	2.01812	7.86417	5.67745	1.36719e-08
ENSSSCG00000032918	k1	-2.51043	7.85384	-5.67337	1.40011e-08
ENSSSCG00000014094	k1	-1.82901	7.83872	-5.66741	1.44972e-08
MRRF	k1	-3.59944	7.83704	-5.66675	1.45534e-08
PIMREG	k1	-5.84777	7.83062	-5.66422	1.47698e-08
ENSSSCG00000032311	k1	-3.14451	7.82529	-5.66211	1.49523e-08
AHCY	k1	-3.91114	7.80119	-5.65258	1.58057e-08
TMEM147	k1	-1.59886	7.80016	-5.65218	1.5843e-08
HSPA14	k1	-4.97418	7.7796	-5.64403	1.66111e-08
ENSSSCG00000031169	k1	-1.79862	7.77404	-5.64183	1.6825e-08
KDSR	k1	1.37543	7.77163	5.64087	1.69189e-08
GOLGA7	k1	-1.70995	7.76941	-5.64	1.70053e-08
CLCA1	k1	-4.18181	7.76086	-5.6366	1.73438e-08
UBC	k1	-0.384739	7.73257	-5.62537	1.85109e-08
MRPL3	k1	-2.69481	7.72776	-5.62346	1.87174e-08
ENSSSCG00000035686	k1	-1.81594	7.70549	-5.6146	1.97018e-08
DDX1	k1	-2.7922	7.70342	-5.61377	1.97963e-08
SRP19	k1	-1.12932	7.70012	-5.61246	1.99472e-08
SRSF3	k1	-5.48175	7.69509	-5.61046	2.01794e-08
PTPN12	k1	-1.01962	7.69356	-5.60985	2.02507e-08
RAB1A	k1	-3.24519	7.68774	-5.60753	2.0524e-08
CORO1C	k1	-1.99644	7.6854	-5.60659	2.06349e-08
SHKBP1	k1	-2.41307	7.68056	-5.60466	2.08661e-08
RIOK3	k1	-1.3812	7.67278	-5.60156	2.12433e-08
USP14	k1	-2.51229	7.67247	-5.60144	2.12583e-08
C12orf75	k1	-3.77297	7.66987	-5.6004	2.13863e-08
RTCA	k1	-3.1127	7.65384	-5.59399	2.21903e-08
WAPL	k1	-1.9455	7.6433	-5.58978	2.27355e-08
TAF15	k1	-1.82308	7.63824	-5.58776	2.30017e-08
NCAPD2	k1	-5.87886	7.6264	-5.58302	2.36374e-08
SUZ12	k1	-3.22106	7.6194	-5.58022	2.40214e-08
CCL1	k1	-5.86896	7.61888	-5.58001	2.40503e-08
RTF1	k1	-1.12908	7.61587	-5.57881	2.42176e-08
RAD51AP1	k1	-5.86104	7.61553	-5.57867	2.42363e-08
HERC5	k1	-1.91597	7.61241	-5.57742	2.44112e-08
FMNL1	k1	-2.6042	7.61187	-5.5772	2.44417e-08
DOCK2	k1	-1.66296	7.58517	-5.5665	2.59914e-08
UBA1	k1	-1.8103	7.58263	-5.56548	2.61437e-08
CTSB	k1	-1.56201	7.57904	-5.56403	2.6361e-08
ZCCHC17	k1	-1.77837	7.54746	-5.55134	2.83491e-08
CCDC25	k1	-1.19458	7.53861	-5.54777	2.8933e-08
RAB27A	k1	-1.9073	7.52918	-5.54397	2.95681e-08
POP4	k1	-4.41752	7.52614	-5.54275	2.97757e-08
PPP1R16B	k1	-2.27445	7.52379	-5.5418	2.99373e-08
PPP1R12C	k1	-3.16517	7.4927	-5.52926	3.21588e-08
KLF11	k1	6.49388	7.49075	5.52847	3.23037e-08
RASA1	k1	-1.15728	7.45623	-5.51451	3.4976e-08
EXOSC8	k1	-4.39134	7.45138	-5.51254	3.53685e-08
MOSPD3	k1	-3.01454	7.44061	-5.50818	3.62572e-08
MRPL4	k1	-3.2145	7.43835	-5.50726	3.64458e-08
PPP1R15A	k1	0.956365	7.43444	5.50567	3.67759e-08
PBK	k1	-5.90145	7.415	-5.49779	3.84589e-08
ENSSSCG00000013650	k1	-1.73167	7.41218	-5.49664	3.87101e-08
NDUFS1	k1	-3.98396	7.41182	-5.49649	3.87418e-08
OSBPL8	k1	-2.0855	7.41126	-5.49626	3.87922e-08
ECHDC1	k1	-2.08149	7.39425	-5.48935	4.03417e-08
NCAPD3	k1	-5.87452	7.3925	-5.48864	4.05046e-08
OTUD5	k1	-3.63636	7.39033	-5.48776	4.07067e-08
C12orf73	k1	-1.82514	7.37922	-5.48324	4.17616e-08
DCTN5	k1	-2.50147	7.36964	-5.47933	4.26938e-08
TPD52L2	k1	-2.56858	7.36769	-5.47854	4.28854e-08
E2F4	k1	-2.36514	7.36673	-5.47815	4.29802e-08
PARP2	k1	-3.98724	7.36376	-5.47694	4.32753e-08
ENSSSCG00000021222	k1	-5.84906	7.36139	-5.47597	4.35118e-08
AKIP1	k1	-2.30323	7.35582	-5.4737	4.4074e-08
STK4	k1	-0.791057	7.35533	-5.4735	4.41231e-08
LEO1	k1	-4.06539	7.35235	-5.47229	4.44269e-08
TFDP1	k1	-2.54599	7.35038	-5.47148	4.46295e-08
C6orf203	k1	-4.24754	7.34754	-5.47032	4.49216e-08
ARFGAP1	k1	-2.12657	7.33604	-5.46563	4.61275e-08
PPP1R8	k1	-3.32437	7.31322	-5.4563	4.86156e-08
ENSSSCG00000025631	k1	-2.06983	7.29298	-5.44802	5.0935e-08
ENSSSCG00000012382	k1	-2.16342	7.28615	-5.44522	5.17424e-08
MSH2	k1	-4.72156	7.27809	-5.44191	5.27124e-08
ROMO1	k1	-0.997466	7.27174	-5.43931	5.34879e-08
MED7	k1	-2.45521	7.25999	-5.43449	5.49549e-08
FOPNL	k1	-4.32778	7.25824	-5.43376	5.51777e-08
ENSSSCG00000027515	k1	-3.91256	7.25281	-5.43154	5.58709e-08
FDFT1	k1	-1.94808	7.2468	-5.42907	5.66497e-08
CD81	k1	-0.640078	7.24252	-5.42731	5.7211e-08
TSR3	k1	-1.72784	7.23081	-5.42249	5.87748e-08
CSNK1A1	k1	-0.700015	7.22916	-5.42181	5.89979e-08
WDR76	k1	-3.81888	7.22798	-5.42132	5.91594e-08
TAF2	k1	-3.75909	7.22763	-5.42118	5.92071e-08
TNFSF14	k1	3.49947	7.19247	5.40669	6.41987e-08
NFYC	k1	-1.87129	7.19161	-5.40634	6.43268e-08
TSC22D3	k1	1.1386	7.18558	5.40385	6.52255e-08
RCN2	k1	-1.30704	7.18135	-5.4021	6.58642e-08
MRPL17	k1	-0.899635	7.16927	-5.39711	6.77218e-08
NMT1	k1	-2.04429	7.16325	-5.39462	6.86677e-08
CNIH1	k1	-2.40291	7.12996	-5.38084	7.41378e-08
CERS5	k1	-2.17939	7.1294	-5.38061	7.4233e-08
THOC6	k1	-2.86762	7.121	-5.37713	7.56826e-08
RNF19A	k1	1.03498	7.11946	5.37649	7.59526e-08
AIFM1	k1	-3.3418	7.11776	-5.37578	7.62503e-08
ENSSSCG00000027074	k1	-2.96712	7.11118	-5.37305	7.74138e-08
RAB5C	k1	-1.25787	7.10574	-5.3708	7.83891e-08
CPSF6	k1	-1.64829	7.10379	-5.36999	7.87427e-08
BIRC3	k1	-0.674478	7.09989	-5.36837	7.9453e-08
MAT2A	k1	-1.31955	7.09497	-5.36632	8.03586e-08
FIBP	k1	-1.64395	7.08158	-5.36076	8.28739e-08
ACO2	k1	-1.86515	7.07957	-5.35992	8.32593e-08
SDHAF2	k1	-1.95848	7.0791	-5.35973	8.33484e-08
ACYP1	k1	-1.73281	7.07649	-5.35864	8.38519e-08
ELMO1	k1	-3.6748	7.07272	-5.35707	8.45828e-08
ENSSSCG00000026055	k1	-4.51118	7.07182	-5.3567	8.47578e-08
DCUN1D5	k1	-2.55919	7.06772	-5.35499	8.55618e-08
AKNA	k1	-1.33069	7.06463	-5.3537	8.61724e-08
PDCD1	k1	-2.32309	7.05735	-5.35067	8.76297e-08
TOMM40	k1	-4.08569	7.04813	-5.34683	8.95094e-08
RUVBL2	k1	-3.74809	7.02779	-5.33834	9.38013e-08
FGL2	k1	-2.27943	7.00802	-5.33008	9.81708e-08
ENSSSCG00000040248	k1	-1.79336	6.98809	-5.32174	1.02781e-07
CDCA7	k1	-5.91868	6.96933	-5.31388	1.07317e-07
RSU1	k1	-1.58629	6.9691	-5.31378	1.07375e-07
PPA2	k1	-2.84338	6.95278	-5.30693	1.11486e-07
NR3C1	k1	2.18082	6.9513	5.30631	1.11868e-07
ITPK1	k1	-3.02296	6.93985	-5.3015	1.14855e-07
KDM2B	k1	-3.888	6.93781	-5.30064	1.15395e-07
NUP54	k1	-5.67281	6.93512	-5.29951	1.16113e-07
FUT8	k1	-1.40935	6.93282	-5.29855	1.16728e-07
EGLN3	k1	-1.34112	6.89705	-5.28348	1.2675e-07
SMIM26	k1	-3.18258	6.89539	-5.28278	1.27237e-07
RHOC	k1	-1.58467	6.89467	-5.28248	1.27448e-07
ATP2A2	k1	-3.39063	6.88516	-5.27847	1.30268e-07
GID8	k1	-2.36677	6.85417	-5.26537	1.39905e-07
MRPS31	k1	-3.14	6.85	-5.26361	1.41254e-07
HDGF	k1	-1.99247	6.83801	-5.25854	1.45207e-07
COPB2	k1	-1.94839	6.80613	-5.24502	1.56267e-07
EIF3L	k1	-0.848861	6.79396	-5.23985	1.60708e-07
LAMP2	k1	-1.69491	6.79077	-5.23849	1.61892e-07
GPN3	k1	-2.07567	6.78791	-5.23728	1.62963e-07
BECN1	k1	-1.85467	6.78713	-5.23694	1.63258e-07
AIP	k1	-1.40848	6.77903	-5.2335	1.66328e-07
ENSSSCG00000000657	k1	0.710631	6.77842	5.23324	1.66563e-07
ENSSSCG00000038960	k1	4.82679	6.77685	5.23257	1.67165e-07
FBXO5	k1	-5.96869	6.7692	-5.22932	1.70138e-07
SRRT	k1	-2.90649	6.75907	-5.225	1.74152e-07
CCL4	k1	-1.03124	6.74395	-5.21856	1.80324e-07
SMAP1	k1	-1.14933	6.72487	-5.21041	1.8842e-07
MPG	k1	-2.13614	6.71912	-5.20795	1.90933e-07
SH2D1A	k1	-1.3787	6.71794	-5.20745	1.91451e-07
TLE1	k1	7.41835	6.71318	5.20542	1.93561e-07
SMPD1	k1	-0.961441	6.6968	-5.19841	2.01004e-07
STAP1	k1	-4.82133	6.69304	-5.1968	2.02752e-07
ENSSSCG00000014296	k1	-1.67756	6.68672	-5.19409	2.05723e-07
POLR2I	k1	-0.931183	6.67606	-5.18952	2.10835e-07
ENSSSCG00000020686	k1	-1.54962	6.67495	-5.18905	2.11371e-07
SASS6	k1	-5.07793	6.66809	-5.1861	2.14738e-07
ZNF277	k1	1.91096	6.6624	5.18366	2.17568e-07
VRK1	k1	-2.87163	6.65615	-5.18098	2.20724e-07
ENSSSCG00000038900	k1	-1.84079	6.655	-5.18048	2.21311e-07
BTG2	k1	1.05892	6.654	5.18005	2.21821e-07
COPS6	k1	-1.52285	6.65382	-5.17998	2.2191e-07
CD37	k1	0.515342	6.63632	5.17246	2.31037e-07
LSM12	k1	-3.26696	6.63544	-5.17208	2.31507e-07
HNRNPA3	k1	-3.05066	6.62935	-5.16946	2.34776e-07
FAM50A	k1	-1.75451	6.62729	-5.16857	2.35893e-07
VAMP5	k1	-1.58023	6.62502	-5.16759	2.37129e-07
PLVAP	k1	1.90059	6.61736	5.16429	2.41348e-07
PPP1R11	k1	-2.43744	6.61025	-5.16123	2.45328e-07
PPIF	k1	-5.04278	6.57495	-5.146	2.66102e-07
CXCL8	k1	8.87563	6.56905	5.14345	2.69745e-07
MPV17L2	k1	-3.04648	6.56838	-5.14316	2.70162e-07
NCALD	k1	0.617869	6.55846	5.13886	2.76403e-07
TXNDC9	k1	-2.20537	6.55816	-5.13874	2.76591e-07
MRPS14	k1	-3.25711	6.55762	-5.1385	2.76939e-07
EVI2B	k1	-1.28402	6.5549	-5.13732	2.78678e-07
CZIB	k1	-1.80921	6.55268	-5.13636	2.80104e-07
ARF3	k1	-1.96414	6.54684	-5.13384	2.83896e-07
NIPSNAP3B	k1	-2.15917	6.54338	-5.13234	2.86164e-07
NELFE	k1	-2.78034	6.54221	-5.13183	2.86941e-07
MRPS36	k1	-1.75611	6.53021	-5.12663	2.94981e-07
CISD2	k1	-2.31768	6.52383	-5.12386	2.99342e-07
HBM	k1	-5.95821	6.52148	-5.12284	3.00968e-07
RAB7A	k1	-1.14614	6.51793	-5.1213	3.0344e-07
NACC1	k1	-3.1981	6.50842	-5.11717	3.10154e-07
GLRX2	k1	-1.82454	6.49552	-5.11156	3.19509e-07
CCR5	k1	-3.50542	6.47707	-5.10353	3.33374e-07
MRPL52	k1	-1.35858	6.47588	-5.10301	3.34286e-07
PSME3	k1	-2.74957	6.47453	-5.10242	3.3533e-07
DERPC	k1	-3.59966	6.474	-5.10219	3.35737e-07
ZCRB1	k1	-1.90501	6.47029	-5.10058	3.38615e-07
ENSSSCG00000038581	k1	-1.49542	6.46872	-5.09989	3.39846e-07
STK39	k1	-1.73712	6.46536	-5.09843	3.42482e-07
PRKAR1A	k1	-0.787874	6.46349	-5.09761	3.43963e-07
VPS29	k1	-0.731844	6.45942	-5.09584	3.47202e-07
SPNS3	k1	-2.44242	6.4576	-5.09505	3.48655e-07
SERPINF1	k1	0.826534	6.4539	5.09343	3.5164e-07
UBL4A	k1	-1.20969	6.44393	-5.08908	3.59804e-07
EIPR1	k1	-2.4371	6.4376	-5.08631	3.65091e-07
PSMC1	k1	-2.46074	6.42196	-5.07948	3.78475e-07
PPIL1	k1	-2.77408	6.41403	-5.076	3.85454e-07
ENSSSCG00000005768	k1	-0.996919	6.4136	-5.07582	3.85831e-07
HAX1	k1	-5.50616	6.41235	-5.07527	3.86944e-07
PARP1	k1	-1.68851	6.4037	-5.07148	3.94729e-07
ELP6	k1	-5.8743	6.39939	-5.06959	3.98667e-07
CD47	k1	-0.827127	6.38514	-5.06334	4.11966e-07
UBXN4	k1	-1.47108	6.37769	-5.06007	4.19094e-07
SUDS3	k1	-1.8898	6.35978	-5.05221	4.36732e-07
CASP6	k1	-2.55397	6.3593	-5.05199	4.37223e-07
OCIAD1	k1	-0.647324	6.35021	-5.048	4.46467e-07
P4HB	k1	-2.16085	6.3486	-5.04729	4.48126e-07
RBM4	k1	-1.13517	6.33669	-5.04205	4.60582e-07
CYFIP2	k1	-2.04317	6.33132	-5.03968	4.66314e-07
FAM192A	k1	-1.56759	6.33098	-5.03953	4.6668e-07
CDK2	k1	-6.01525	6.32656	-5.03758	4.71452e-07
CBLB	k1	1.05949	6.32337	5.03617	4.74928e-07
WDR18	k1	-3.00987	6.3179	-5.03376	4.80952e-07
NOP53	k1	0.642222	6.30671	5.02882	4.93498e-07
USO1	k1	-1.70651	6.30201	-5.02675	4.9887e-07
CHCHD4	k1	-2.78222	6.30016	-5.02593	5.00998e-07
DYNLT1	k1	-1.90488	6.29098	-5.02187	5.11707e-07
SOX4	k1	7.67963	6.2814	5.01763	5.23115e-07
LAMTOR3	k1	-2.4861	6.28028	-5.01714	5.24471e-07
ENSSSCG00000017940	k1	-1.8748	6.27367	-5.01421	5.32514e-07
CAMKK2	k1	6.5557	6.27049	5.01281	5.36422e-07
PRIM2	k1	-5.94672	6.26518	-5.01045	5.43022e-07
ENSSSCG00000016451	k1	-3.90187	6.26464	-5.01021	5.43695e-07
ENSSSCG00000033272	k1	-0.781562	6.24142	-4.99991	5.73562e-07
SEMA4D	k1	-1.54373	6.24004	-4.9993	5.75384e-07
PPP5C	k1	-2.50646	6.23482	-4.99698	5.82344e-07
ENSSSCG00000030122	k1	-5.9287	6.23197	-4.99572	5.86176e-07
GNAI3	k1	-1.25493	6.22366	-4.99202	5.97502e-07
ENSSSCG00000010685	k1	-0.912778	6.21094	-4.98636	6.15268e-07
ENSSSCG00000022187	k1	-2.68605	6.21027	-4.98606	6.16214e-07
PCMT1	k1	-1.23391	6.20939	-4.98567	6.17467e-07
MGMT	k1	-1.53687	6.20876	-4.98539	6.18362e-07
MRPL41	k1	-1.79179	6.20671	-4.98448	6.21289e-07
PAIP2	k1	-0.61891	6.20017	-4.98157	6.30715e-07
PIH1D1	k1	-2.12867	6.19606	-4.97974	6.36708e-07
SAR1A	k1	-1.48677	6.19322	-4.97847	6.40884e-07
ENSSSCG00000034709	k1	-0.453058	6.1859	-4.97521	6.51784e-07
FGD4	k1	-3.58087	6.18449	-4.97458	6.53892e-07
LPAR6	k1	-3.13721	6.17947	-4.97234	6.61501e-07
SERPINI1	k1	-2.33935	6.1572	-4.96239	6.96298e-07
NXT2	k1	-2.91525	6.15689	-4.96225	6.968e-07
ENSSSCG00000025060	k1	-2.09712	6.1547	-4.96127	7.00322e-07
HEXIM2	k1	-3.24097	6.13896	-4.95423	7.26174e-07
ENSSSCG00000003664	k1	-3.33465	6.11201	-4.94215	7.72656e-07
ESCO2	k1	-6.04925	6.10681	-4.93981	7.81972e-07
RPP21	k1	-1.87089	6.10319	-4.93819	7.88517e-07
ENSSSCG00000016886	k1	-1.92501	6.09929	-4.93644	7.95635e-07
ENSSSCG00000010077	k1	-5.83943	6.07686	-4.92635	8.37805e-07
SMURF2	k1	2.82266	6.0764	4.92614	8.38683e-07
JMJD6	k1	-3.89227	6.07456	-4.92532	8.42243e-07
FCRLA	k1	-5.83596	6.06083	-4.91913	8.69297e-07
EIF4G1	k1	-2.19044	6.05815	-4.91792	8.74675e-07
TMEM126A	k1	-2.86076	6.05761	-4.91768	8.7578e-07
RRP1B	k1	-2.47536	6.04587	-4.91238	8.99775e-07
STT3A	k1	-2.60876	6.04426	-4.91165	9.03116e-07
ZNHIT1	k1	-1.09636	6.04161	-4.91046	9.08633e-07
GTF2H1	k1	-3.43243	6.04142	-4.91037	9.09039e-07
NDUFAF3	k1	-1.33014	6.03895	-4.90926	9.14212e-07
MX1	k1	-2.11175	6.03614	-4.90799	9.20147e-07
ELL3	k1	-3.72823	6.03591	-4.90788	9.20644e-07
DDX42	k1	-1.59629	6.03064	-4.9055	9.31875e-07
RRP15	k1	-1.38055	6.02723	-4.90396	9.39227e-07
MSRB1	k1	-4.16479	6.02118	-4.90123	9.52398e-07
AKR1B1	k1	-2.11816	6.01932	-4.90038	9.56495e-07
TSR2	k1	-2.19264	6.01861	-4.90006	9.58059e-07
SBNO1	k1	-1.74642	6.01779	-4.8997	9.59855e-07
MPHOSPH9	k1	-2.61459	6.01594	-4.89885	9.6397e-07
PSMD7	k1	-1.88662	6.00974	-4.89605	9.77828e-07
STAC3	k1	-2.11931	6.00569	-4.89421	9.86994e-07
ENSSSCG00000040379	k1	-4.78222	6.00211	-4.89259	9.95154e-07
ENSSSCG00000031912	k1	0.397482	6.00018	4.89172	9.99584e-07
C21orf91	k1	-0.757699	5.99209	-4.88805	1.01839e-06
ENSSSCG00000040801	k1	-1.44114	5.99134	-4.88771	1.02014e-06
TAF9	k1	-1.19021	5.98411	-4.88444	1.03726e-06
ENSSSCG00000028869	k1	-4.74593	5.96483	-4.87568	1.08435e-06
ENSSSCG00000025107	k1	-3.41758	5.96263	-4.87468	1.08987e-06
KLHL15	k1	1.56804	5.96124	4.87405	1.09335e-06
CIAO2A	k1	-1.6983	5.94745	-4.86777	1.12862e-06
MAK16	k1	-1.47319	5.93794	-4.86344	1.15362e-06
ZP3	k1	-5.9091	5.93694	-4.86299	1.15627e-06
ATP1A1	k1	-1.84744	5.93159	-4.86055	1.17062e-06
NSFL1C	k1	-2.62565	5.92864	-4.85921	1.17857e-06
MAP7D1	k1	-1.71065	5.92225	-4.85629	1.19606e-06
HTATIP2	k1	-1.47411	5.91764	-4.85419	1.2088e-06
DNAJC3	k1	-1.94588	5.9068	-4.84924	1.23938e-06
MTCH1	k1	-1.30525	5.89721	-4.84485	1.26705e-06
IL21R	k1	-2.20071	5.89698	-4.84475	1.26772e-06
BRWD1	k1	-1.5359	5.89522	-4.84395	1.27285e-06
STRAP	k1	-1.31124	5.89326	-4.84305	1.27862e-06
VRK2	k1	-4.76252	5.88655	-4.83998	1.29853e-06
MRPL34	k1	-1.38666	5.88629	-4.83986	1.29929e-06
PHAX	k1	-1.98786	5.88093	-4.83741	1.31543e-06
ZNRD1	k1	-3.26754	5.87838	-4.83624	1.32317e-06
NEK2	k1	-6.06968	5.87484	-4.83462	1.334e-06
PSMD6	k1	-2.04409	5.86638	-4.83074	1.36025e-06
FADD	k1	-4.22023	5.86568	-4.83042	1.36245e-06
ENSSSCG00000031659	k1	-6.04326	5.85938	-4.82753	1.38235e-06
SLC35B1	k1	-1.89114	5.85199	-4.82414	1.40609e-06
THAP7	k1	-2.08585	5.84818	-4.82239	1.41848e-06
TTLL12	k1	-2.67064	5.84813	-4.82237	1.41864e-06
TUFM	k1	-2.64024	5.84296	-4.81999	1.43562e-06
TRNT1	k1	-2.35459	5.84053	-4.81888	1.44369e-06
PIM2	k1	-2.51585	5.82981	-4.81395	1.47974e-06
COMMD1	k1	-1.43436	5.82556	-4.81199	1.49431e-06
ENSSSCG00000040056	k1	-2.21503	5.82045	-4.80964	1.51201e-06
ASCC3	k1	-3.63173	5.8089	-4.80433	1.55273e-06
WTAP	k1	-1.2615	5.80884	-4.8043	1.55295e-06
TRIM22	k1	-0.762962	5.80809	-4.80395	1.55565e-06
ALG5	k1	-3.04092	5.80484	-4.80245	1.56733e-06
PITHD1	k1	-2.16994	5.79044	-4.79581	1.62015e-06
ENSSSCG00000008974	k1	-2.28517	5.78727	-4.79435	1.63202e-06
FAM104A	k1	-2.70307	5.78052	-4.79123	1.65759e-06
ZC3H13	k1	-1.95077	5.77841	-4.79026	1.66569e-06
TRIP12	k1	-2.43858	5.77569	-4.789	1.67615e-06
MGAT4A	k1	-1.40869	5.77514	-4.78874	1.67828e-06
PRDX6	k1	-0.874177	5.77336	-4.78792	1.68517e-06
TIMM50	k1	-4.00017	5.77131	-4.78698	1.69311e-06
HAVCR2	k1	-1.71741	5.75551	-4.77967	1.75585e-06
PTRH2	k1	-4.39709	5.74824	-4.7763	1.78549e-06
TEX30	k1	-5.9453	5.74235	-4.77357	1.80989e-06
ATF3	k1	2.38526	5.7391	4.77207	1.82346e-06
CDC45	k1	-5.1386	5.73813	-4.77162	1.82754e-06
ZWILCH	k1	-4.07618	5.72764	-4.76675	1.87225e-06
CSRP1	k1	-2.35405	5.7263	-4.76612	1.87803e-06
USP16	k1	-1.2089	5.71951	-4.76297	1.9076e-06
ENSSSCG00000011329	k1	-1.64656	5.71723	-4.76191	1.91765e-06
IQGAP2	k1	-4.00217	5.71397	-4.7604	1.93209e-06
TFG	k1	-2.33733	5.71098	-4.75901	1.94547e-06
MRPS10	k1	-1.89839	5.70244	-4.75504	1.98407e-06
NAA15	k1	-2.47665	5.70144	-4.75457	1.98866e-06
ENSSSCG00000014909	k1	-1.98424	5.69933	-4.75359	1.99833e-06
ARCN1	k1	-1.88561	5.69925	-4.75356	1.9987e-06
WASHC3	k1	-1.35024	5.697	-4.75251	2.00911e-06
RBM17	k1	-2.0037	5.6934	-4.75083	2.02581e-06
RNH1	k1	-1.69366	5.68325	-4.74611	2.0737e-06
NUP93	k1	-4.97972	5.66661	-4.73834	2.15474e-06
COPS3	k1	-1.73119	5.66032	-4.73541	2.18614e-06
COX4I1	k1	-0.15769	5.6437	-4.72764	2.27145e-06
ARHGEF39	k1	-6.10074	5.64193	-4.72681	2.28069e-06
LYRM1	k1	-1.81853	5.63482	-4.72349	2.31836e-06
HMGN4	k1	-1.33271	5.63476	-4.72346	2.31865e-06
LARS	k1	-2.17444	5.63362	-4.72292	2.32477e-06
C3orf38	k1	-1.557	5.6236	-4.71823	2.37903e-06
TBRG4	k1	-2.65306	5.62017	-4.71662	2.3979e-06
ENSSSCG00000008452	k1	-2.17695	5.61316	-4.71334	2.43693e-06
RUSC1	k1	-2.27758	5.61029	-4.71199	2.45304e-06
CDIPT	k1	-1.63227	5.60434	-4.7092	2.48692e-06
MOBKL3	k1	-1.71367	5.57876	-4.69718	2.63778e-06
HMGXB4	k1	-1.70937	5.57822	-4.69693	2.64105e-06
ENSSSCG00000031773	k1	-0.610962	5.57445	-4.69515	2.66407e-06
TRIR	k1	-2.65202	5.56822	-4.69222	2.70259e-06
RCAN3	k1	-1.58549	5.56797	-4.6921	2.70416e-06
ENSSSCG00000032297	k1	-5.26708	5.5674	-4.69183	2.70771e-06
VAV1	k1	-1.32083	5.5673	-4.69178	2.70832e-06
NUP43	k1	-5.1916	5.55937	-4.68805	2.75823e-06
PCM1	k1	-2.42835	5.55712	-4.68699	2.77258e-06
FAM185A	k1	-1.63942	5.55411	-4.68557	2.79181e-06
SLA	k1	0.691445	5.55028	4.68376	2.81655e-06
PDZD2	k1	8.32614	5.53918	4.67852	2.8895e-06
USP15	k1	-1.22768	5.53219	-4.67522	2.93635e-06
ENSSSCG00000016464	k1	-4.32328	5.52641	-4.67249	2.9757e-06
DPM1	k1	-1.49336	5.52604	-4.67231	2.97827e-06
UBE3A	k1	-1.86954	5.52316	-4.67095	2.99803e-06
CD86	k1	-2.03614	5.52107	-4.66996	3.01254e-06
MRPL54	k1	-2.59422	5.51729	-4.66817	3.03888e-06
BRCA2	k1	-4.04095	5.51696	-4.66802	3.0412e-06
OXA1L	k1	-1.34651	5.51547	-4.66732	3.05159e-06
AP3B1	k1	-2.25447	5.50911	-4.6643	3.09662e-06
IQGAP1	k1	-1.147	5.50671	-4.66317	3.11381e-06
VPS26B	k1	-2.76281	5.49332	-4.65682	3.21133e-06
FYB1	k1	-0.55079	5.48897	-4.65476	3.24362e-06
CASP3	k1	-4.77029	5.48392	-4.65236	3.28153e-06
GRHPR	k1	-3.31696	5.48145	-4.65119	3.30027e-06
ENSSSCG00000016441	k1	-4.89337	5.47706	-4.6491	3.3338e-06
FGFR1OP2	k1	-2.54236	5.47389	-4.6476	3.35826e-06
SAFB2	k1	-1.009	5.46677	-4.64421	3.41376e-06
HELZ	k1	-1.74194	5.45207	-4.63722	3.53125e-06
IDH3B	k1	-4.34843	5.42654	-4.62505	3.74507e-06
CMPK2	k1	-1.35259	5.40066	-4.61268	3.97506e-06
IFIH1	k1	-1.3224	5.39804	-4.61143	3.99905e-06
MKRN1	k1	-2.07124	5.38429	-4.60485	4.12772e-06
ENSSSCG00000007947	k1	-1.7841	5.37559	-4.60068	4.2112e-06
ARL2	k1	-1.11802	5.37499	-4.60039	4.21703e-06
GPATCH11	k1	-3.68198	5.36997	-4.59798	4.26609e-06
PDCD4	k1	1.06092	5.36657	4.59635	4.2996e-06
ENSSSCG00000003253	k1	-2.49362	5.35893	-4.59268	4.37595e-06
E2F2	k1	-6.02499	5.3339	-4.58064	4.63549e-06
UCK1	k1	-2.83877	5.33354	-4.58047	4.63937e-06
IPO7	k1	-2.1168	5.33199	-4.57972	4.65601e-06
OSBPL9	k1	-5.48669	5.32847	-4.57803	4.69382e-06
NSMCE4A	k1	-1.71442	5.32794	-4.57777	4.69955e-06
RANGAP1	k1	-5.8358	5.3252	-4.57645	4.7293e-06
ENSSSCG00000032768	k1	-1.67961	5.32482	-4.57627	4.73348e-06
NCOA7	k1	1.62074	5.32441	4.57607	4.73798e-06
PPP4R3B	k1	-0.942665	5.31489	-4.57148	4.84295e-06
CSE1L	k1	-2.2636	5.30018	-4.56437	5.00985e-06
ENSSSCG00000008352	k1	-2.80618	5.29301	-4.56091	5.09319e-06
ABHD3	k1	-1.72043	5.28974	-4.55933	5.13169e-06
TIMM13	k1	-1.12115	5.28892	-4.55893	5.14137e-06
OPTN	k1	-1.16154	5.28472	-4.5569	5.19135e-06
KDELR2	k1	-2.0253	5.27089	-4.55021	5.35935e-06
PLAAT3	k1	-2.09759	5.26735	-4.54849	5.40319e-06
ENSSSCG00000017670	k1	-2.38862	5.2635	-4.54662	5.45136e-06
BLOC1S1	k1	-0.850716	5.26096	-4.54539	5.48324e-06
TAF1D	k1	0.419222	5.25273	4.5414	5.58814e-06
STUB1	k1	-2.18642	5.23833	-4.53441	5.77657e-06
NR4A1	k1	-1.8561	5.23471	-4.53264	5.82497e-06
MX2	k1	-1.11694	5.23424	-4.53242	5.83128e-06
TRIB1	k1	-3.06969	5.23281	-4.53172	5.8504e-06
REX1BD	k1	-0.747448	5.23269	-4.53166	5.85208e-06
CD69	k1	-0.432931	5.2148	-4.52296	6.09815e-06
C16orf91	k1	-2.25569	5.21419	-4.52266	6.1068e-06
ATG101	k1	-2.05291	5.19633	-4.51395	6.36315e-06
ENSSSCG00000039249	k1	-0.972232	5.19222	-4.51195	6.42355e-06
GPR174	k1	1.10819	5.1878	4.50978	6.48938e-06
EPN1	k1	-2.82556	5.18682	-4.50931	6.504e-06
DHRS11	k1	-1.63019	5.18622	-4.50902	6.51293e-06
ELOA	k1	-2.71731	5.18082	-4.50637	6.59454e-06
BCL3	k1	-2.5917	5.16741	-4.49981	6.80133e-06
NEIL1	k1	-1.78121	5.16682	-4.49952	6.81055e-06
CEP192	k1	-1.86888	5.1633	-4.4978	6.86587e-06
ENSSSCG00000036257	k1	-2.19977	5.15323	-4.49287	7.02701e-06
ENSSSCG00000039551	k1	-2.62022	5.148	-4.49031	7.11212e-06
TMOD3	k1	-2.18105	5.13926	-4.48602	7.25667e-06
CDCA5	k1	-6.09389	5.13007	-4.4815	7.41192e-06
DDX49	k1	-3.75966	5.12915	-4.48105	7.42764e-06
APOO	k1	-3.25465	5.1201	-4.4766	7.58399e-06
BRCA1	k1	-6.06634	5.11736	-4.47525	7.63204e-06
ADAM10	k1	-1.42201	5.0968	-4.46513	8.00206e-06
GTF2E2	k1	-1.35009	5.09678	-4.46512	8.00232e-06
COMMD2	k1	-2.32147	5.07867	-4.45618	8.34315e-06
EIF4A3	k1	-1.2476	5.07051	-4.45215	8.50131e-06
BLVRB	k1	-3.46725	5.06504	-4.44945	8.60922e-06
ENSSSCG00000016970	k1	-1.25565	5.0612	-4.44755	8.6857e-06
MESD	k1	-1.7359	5.05653	-4.44524	8.77945e-06
PLEKHF1	k1	-1.3862	5.05217	-4.44308	8.86806e-06
ZNHIT6	k1	-2.06067	5.05075	-4.44237	8.89717e-06
ENSSSCG00000034211	k1	-5.26989	5.04599	-4.44002	8.99523e-06
RUVBL1	k1	-2.00787	5.04047	-4.43728	9.11023e-06
PLEK	k1	-2.05314	5.04027	-4.43718	9.1144e-06
WDR82	k1	-1.23106	5.03711	-4.43561	9.18104e-06
YTHDF2	k1	-1.25898	5.0343	-4.43422	9.24058e-06
PABPN1	k1	-1.10634	5.03308	-4.43362	9.26655e-06
ALDH16A1	k1	-2.28135	5.03289	-4.43352	9.27064e-06
GTF2B	k1	-1.56253	5.02691	-4.43055	9.39925e-06
TNIK	k1	-1.57532	5.02295	-4.42859	9.48525e-06
ESF1	k1	-1.45701	5.01549	-4.42488	9.64953e-06
RTN4	k1	-1.54759	5.0145	-4.42439	9.67153e-06
C1orf21	k1	1.64682	5.00451	4.41942	9.89669e-06
ZNF75D	k1	-2.12531	4.99882	-4.41659	1.00272e-05
ENSSSCG00000027556	k1	-2.90349	4.99847	-4.41641	1.00354e-05
MED30	k1	-2.27055	4.99589	-4.41513	1.0095e-05
EIF4E	k1	-1.87465	4.99372	-4.41405	1.01456e-05
MEF2B	k1	-3.97587	4.99161	-4.413	1.0195e-05
GSTO1	k1	-3.37741	4.99024	-4.41231	1.02274e-05
CDC26	k1	-0.991208	4.98552	-4.40996	1.03391e-05
ANXA5	k1	-2.81487	4.98228	-4.40834	1.04165e-05
RAB8A	k1	-1.29905	4.97987	-4.40714	1.04744e-05
SLC25A39	k1	-2.61293	4.9747	-4.40456	1.05998e-05
SGTA	k1	-1.48411	4.97315	-4.40379	1.06378e-05
OXCT1	k1	-1.40443	4.96011	-4.39727	1.09619e-05
UBE2M	k1	-3.54012	4.95506	-4.39475	1.10901e-05
ETFDH	k1	-4.64651	4.95176	-4.39309	1.11749e-05
PDE6D	k1	-2.08264	4.93514	-4.38477	1.16106e-05
VPS4B	k1	-0.901789	4.93424	-4.38432	1.16347e-05
MCMBP	k1	-3.91897	4.92879	-4.38159	1.17818e-05
ZNF106	k1	-3.54617	4.92773	-4.38105	1.18106e-05
UBAP2L	k1	-1.79664	4.9267	-4.38054	1.18385e-05
NCBP2	k1	-0.845119	4.9188	-4.37657	1.2056e-05
ITGAL	k1	-1.35739	4.91515	-4.37474	1.21575e-05
PAFAH1B3	k1	-1.31413	4.90801	-4.37115	1.23592e-05
CELF1	k1	-0.946578	4.90657	-4.37043	1.24002e-05
ENSSSCG00000032108	k1	-1.96047	4.90441	-4.36934	1.24621e-05
CMIP	k1	-3.01775	4.90271	-4.36849	1.25109e-05
LMNB2	k1	-5.60435	4.89902	-4.36663	1.26176e-05
ENSSSCG00000003348	k1	-0.941398	4.89352	-4.36386	1.27785e-05
CHURC1	k1	-1.4378	4.89157	-4.36288	1.28361e-05
ELL2	k1	4.02377	4.88874	4.36146	1.29198e-05
VPS36	k1	-1.38221	4.88608	-4.36012	1.29993e-05
ENSSSCG00000021738	k1	-0.93576	4.87854	-4.35632	1.3227e-05
NUP37	k1	-4.04001	4.87056	-4.35229	1.34721e-05
ENSSSCG00000039618	k1	-1.43361	4.87049	-4.35225	1.34745e-05
RRBP1	k1	-2.23192	4.86881	-4.35141	1.35267e-05
NEDD1	k1	-3.83301	4.82334	-4.3284	1.50195e-05
UTP6	k1	-1.42896	4.82178	-4.32761	1.50736e-05
MAPK1	k1	-1.4771	4.81074	-4.32201	1.54616e-05
SPPL2A	k1	-1.66596	4.80821	-4.32072	1.55521e-05
ADCY3	k1	-2.86843	4.80166	-4.31739	1.57885e-05
SAR1B	k1	-1.25601	4.79473	-4.31386	1.60425e-05
PGS1	k1	-2.24066	4.78289	-4.30784	1.64858e-05
NSMAF	k1	-2.56115	4.77075	-4.30165	1.69533e-05
MAPK1IP1L	k1	-1.15135	4.75351	-4.29285	1.76397e-05
MRPL19	k1	-3.2603	4.74622	-4.28912	1.79384e-05
TGIF1	k1	4.92947	4.74441	4.28819	1.80132e-05
SLC25A36	k1	1.37568	4.73382	4.28277	1.8458e-05
DNAJA2	k1	-1.64796	4.72718	-4.27937	1.8742e-05
EIF3B	k1	-3.53582	4.71882	-4.27509	1.91062e-05
PUF60	k1	-0.765322	4.71364	-4.27243	1.93357e-05
ENSSSCG00000016758	k1	-0.184754	4.7135	-4.27236	1.93419e-05
SUSD3	k1	-0.760459	4.70996	-4.27054	1.95004e-05
ENSSSCG00000033385	k1	-1.69625	4.70956	-4.27033	1.9518e-05
PRPF19	k1	-1.62561	4.70812	-4.26959	1.9583e-05
[truncated: 5,173 more rows]

## Sheet: multidim_DGE
gene	D_KL	log.p.vals	log.p.adj	T.counts	p.val.adj	module
ABI1	0.12351	-32.0841	-27.921	383	1.19961e-28	1
ABTB2	0.0458519	-20.0404	-15.8772	508	1.32665e-16	1
ACAT2	0.0306462	-32.6796	-28.5165	948	3.04427e-29	1
ACBD6	0.0242369	-14.5965	-10.4334	700	3.6863e-11	1
ACSL3	0.0361803	-15.9212	-11.7581	530	1.74536e-12	1
ACYP2	0.0370989	-47.1001	-42.9369	996	1.15625e-43	1
ADD3	0.0343103	-18.9873	-14.8242	587	1.49905e-15	1
ADGRE5	0.450163	-63.6366	-59.4735	301	3.36142e-60	1
AHI1	0.0448848	-179.789	-175.625	1969	2.36933e-176	1
AICDA	0.389146	-697.721	-693.557	1570	0	1
AKT3	0.108329	-18.1835	-14.0204	156	9.54208e-15	1
ALDH2	0.11258	-20.9278	-16.7646	268	1.7193e-17	1
ANXA1	0.25777	-42.0344	-37.8713	201	1.34493e-38	1
APBB1	0.0965544	-17.1267	-12.9636	220	1.08744e-13	1
AQP3	0.116578	-20.7863	-16.6231	170	2.3816e-17	1
ARID5B	0.0262795	-65.0871	-60.924	1647	1.19123e-61	1
ARL4A	0.124456	-22.3638	-18.2007	232	6.29965e-19	1
ARL4C	0.0655512	-32.4424	-28.2793	518	5.25642e-29	1
ASAP1	0.0245477	-39.6574	-35.4943	1265	3.20435e-36	1
ASB9	0.258257	-22.479	-18.3159	104	4.83176e-19	1
ASPH	0.122818	-19.9731	-15.8099	149	1.54906e-16	1
ATF3	0.0476571	-45.1544	-40.9913	748	1.02028e-41	1
B3GNT2	0.0473229	-66.4405	-62.2773	1015	5.28045e-63	1
B4GALT1	0.043507	-31.8592	-27.6961	640	2.0134e-28	1
BACH2	0.201105	-34.9344	-30.7712	180	1.6934e-31	1
BAZ2B	0.310197	-48.0929	-43.9298	198	1.17551e-44	1
BCAT1	0.223887	-18.8919	-14.7288	102	1.86716e-15	1
BDH2	0.0247393	-17.4794	-13.3163	776	4.82755e-14	1
BHLHE40	0.0733272	-35.002	-30.8389	509	1.44926e-31	1
BLK	0.926791	-154.478	-150.315	460	4.84559e-151	1
BTF3L4	0.0214485	-34.6447	-30.4815	1358	3.29971e-31	1
BTG2	0.021874	-63.6877	-59.5246	2141	2.98848e-60	1
BZW2	0.0281424	-22.3329	-18.1698	782	6.76427e-19	1
C12orf75	0.12089	-24.0971	-19.9339	303	1.16431e-20	1
CA2	0.430474	-129.468	-125.305	510	4.95865e-126	1
CAMKK2	0.0554616	-45.3693	-41.2062	663	6.22017e-42	1
CASS4	0.412323	-18.7768	-14.6137	80	2.43396e-15	1
CCDC9	0.0311406	-27.2123	-23.0492	803	8.92881e-24	1
CCNG1	0.0175403	-38.7831	-34.62	2587	2.3991e-35	1
CCR7	0.318908	-47.9429	-43.7798	242	1.6605e-44	1
CCR9	0.137076	-682.711	-678.548	2369	0	1
CD200	0.101701	-18.3443	-14.1812	247	6.58854e-15	1
CD226	0.0506186	-112.312	-108.149	1277	7.10172e-109	1
CD28	0.161453	-47.9696	-43.8064	426	1.56157e-44	1
CD40LG	0.0885039	-14.998	-10.8349	166	1.46249e-11	1
CD5	0.0924683	-360.483	-356.32	3500	0	1
CD74	0.131181	-335.61	-331.447	4452	0	1
CD83	0.118601	-21.8802	-17.7171	263	1.91819e-18	1
CD84	0.0319755	-31.0154	-26.8523	870	1.40522e-27	1
CEBPB	0.0223276	-71.4927	-67.3296	2708	4.682e-68	1
CINP	0.026065	-57.5093	-53.3462	1494	4.50627e-54	1
COMMD6	0.0183579	-20.7785	-16.6154	1248	2.42465e-17	1
COQ10B	0.0207444	-30.4106	-26.2474	1312	5.65655e-27	1
COX7A1	0.116233	-21.07	-16.9069	247	1.2392e-17	1
CRYBB1	0.0919071	-14.2838	-10.1207	149	7.57374e-11	1
CTSW	0.253454	-559.537	-555.374	4452	0	1
CUEDC2	0.0186028	-34.8776	-30.7145	1811	1.92979e-31	1
CUX1	0.0495708	-25.7154	-21.5523	538	2.80339e-22	1
CXCR3	0.0479905	-69.217	-65.0538	1029	8.83411e-66	1
CXCR4	0.0696854	-355.316	-351.153	2992	0	1
CYTH1	0.0619088	-25.4737	-21.3106	482	4.89114e-22	1
DAPL1	0.160088	-124.464	-120.301	699	4.99619e-121	1
DCK	0.0718242	-20.729	-16.5659	407	2.71698e-17	1
DDC	0.361787	-36.9003	-32.7372	117	1.83157e-33	1
DDIT4	0.0785632	-244.26	-240.097	1611	8.00053e-241	1
DUSP1	0.0502786	-70.6787	-66.5156	1010	3.051e-67	1
DUSP2	0.0704514	-70.0945	-65.9314	759	1.17108e-66	1
DYRK2	0.0400439	-28.9424	-24.7792	645	1.66254e-25	1
EDEM1	0.0213923	-18.9482	-14.7851	1017	1.64021e-15	1
EEF1B2	0.0812021	-208.464	-204.301	4452	5.00514e-205	1
EIF3F	0.0196422	-39.8628	-35.6996	1810	1.997e-36	1
ELL2	0.0669587	-25.2786	-21.1154	463	7.66604e-22	1
ENG	0.237706	-30.2491	-26.086	127	8.2042e-27	1
ENSSSCG00000000207	0.0256952	-17.781	-13.6179	742	2.41057e-14	1
ENSSSCG00000000635	0.0329477	-154.091	-149.928	2396	1.18049e-150	1
ENSSSCG00000000663	1.13817	-100.021	-95.8578	158	1.38732e-96	1
ENSSSCG00000001456	0.0772523	-202.361	-198.198	4393	6.34085e-199	1
ENSSSCG00000002351	0.208659	-26.353	-22.1899	125	6.4585e-23	1
ENSSSCG00000002529	0.0245984	-14.4354	-10.2723	683	5.34233e-11	1
ENSSSCG00000003042	0.128592	-329.723	-325.56	4452	0	1
ENSSSCG00000003236	0.252903	-43.8534	-39.6903	301	2.0405e-40	1
ENSSSCG00000003253	0.0596883	-33.9543	-29.7912	551	1.61737e-30	1
ENSSSCG00000003930	0.158814	-394.72	-390.557	4452	0	1
ENSSSCG00000004170	0.159408	-26.103	-21.9398	150	1.14862e-22	1
ENSSSCG00000004392	0.0181947	-27.0036	-22.8405	1484	1.44389e-23	1
ENSSSCG00000004415	0.0691575	-15.6086	-11.4454	353	3.58555e-12	1
ENSSSCG00000004489	0.190403	-455.267	-451.104	4452	0	1
ENSSSCG00000004572	0.251638	-41.1712	-37.0081	169	9.81577e-38	1
ENSSSCG00000004945	0.0454744	-95.1771	-91.014	4452	9.68366e-92	1
ENSSSCG00000004970	0.147099	-370.448	-366.285	4452	0	1
ENSSSCG00000006081	0.047833	-103.298	-99.1345	4452	7.33729e-100	1
ENSSSCG00000006324	0.019032	-31.3642	-27.2011	1537	6.29429e-28	1
ENSSSCG00000008170	0.0510562	-114.267	-110.104	4452	7.87862e-111	1
ENSSSCG00000008309	0.0435693	-23.1664	-19.0033	552	9.92542e-20	1
ENSSSCG00000008722	0.328421	-50.1174	-45.9543	172	1.11093e-46	1
ENSSSCG00000009239	0.112566	-14.5324	-10.3693	128	4.27272e-11	1
ENSSSCG00000009303	0.0751493	-190.769	-186.605	4452	2.4807e-187	1
ENSSSCG00000010056	0.139719	-44.1086	-39.9455	433	1.13375e-40	1
ENSSSCG00000010128	0.301274	-79.0259	-74.8628	442	1.37155e-75	1
ENSSSCG00000011209	0.176151	-20.6173	-16.4541	119	3.51458e-17	1
ENSSSCG00000011237	0.0164788	-21.3479	-17.1847	1525	6.53533e-18	1
ENSSSCG00000011272	0.113043	-292.921	-288.758	4452	1.74729e-289	1
ENSSSCG00000011952	0.064286	-157.502	-153.339	4452	4.58122e-154	1
ENSSSCG00000012523	0.162252	-24.4046	-20.2415	139	5.73474e-21	1
ENSSSCG00000012654	0.0193657	-29.8432	-25.68	1427	2.08907e-26	1
ENSSSCG00000013064	0.049436	-108.772	-104.609	4452	2.45895e-105	1
ENSSSCG00000013318	0.0725574	-16.4663	-12.3032	352	4.97556e-13	1
ENSSSCG00000013597	0.0722589	-182.11	-177.947	4452	1.12907e-178	1
ENSSSCG00000013889	0.0595558	-142.387	-138.224	4452	5.97298e-139	1
ENSSSCG00000014013	0.0548598	-60.238	-56.0749	839	8.41589e-57	1
ENSSSCG00000014267	0.0209771	-52.5267	-48.3636	1992	4.32931e-49	1
ENSSSCG00000014569	0.121472	-313.188	-309.025	4452	0	1
ENSSSCG00000014855	0.099745	-259.278	-255.114	4452	7.68287e-256	1
ENSSSCG00000015434	0.0221324	-23.1895	-19.0264	1083	9.41029e-20	1
ENSSSCG00000015473	0.0373294	-18.7627	-14.5996	554	2.51435e-15	1
ENSSSCG00000016400	0.9692	-14.4386	-10.2755	51	5.30256e-11	1
ENSSSCG00000016735	0.0277797	-18.8655	-14.7024	700	1.98439e-15	1
ENSSSCG00000017032	0.146112	-252.429	-248.266	1200	5.41828e-249	1
ENSSSCG00000017336	0.0201247	-18.4184	-14.2553	1072	5.55547e-15	1
ENSSSCG00000017509	0.0645231	-158.25	-154.086	4452	8.19631e-155	1
ENSSSCG00000017671	0.0213932	-41.0828	-36.9197	1548	1.20309e-37	1
ENSSSCG00000020830	0.0716137	-180.159	-175.996	4452	1.01009e-176	1
ENSSSCG00000023643	0.0219916	-18.3865	-14.2233	969	5.97956e-15	1
ENSSSCG00000024660	0.033584	-35.5407	-31.3776	912	4.19176e-32	1
ENSSSCG00000024974	0.0679133	-168.832	-164.668	4452	2.14544e-165	1
ENSSSCG00000025928	0.078307	-200.073	-195.909	4452	1.2317e-196	1
ENSSSCG00000027573	0.0753228	-191.284	-187.121	4452	7.5696e-188	1
ENSSSCG00000027675	0.026927	-19.4508	-15.2877	744	5.1559e-16	1
ENSSSCG00000027689	0.0256743	-18.476	-14.3128	766	4.86593e-15	1
ENSSSCG00000029003	0.0243119	-19.0182	-14.855	862	1.39629e-15	1
ENSSSCG00000029830	0.106306	-276.146	-271.983	4452	1.04014e-272	1
ENSSSCG00000031088	0.113385	-293.76	-289.597	4452	2.53153e-290	1
ENSSSCG00000031140	0.0230272	-17.0951	-12.932	864	1.16957e-13	1
ENSSSCG00000032017	1.95726	-250.105	-245.942	502	1.14289e-246	1
ENSSSCG00000032984	0.24882	-41.3048	-37.1417	181	7.21625e-38	1
ENSSSCG00000033019	0.0764732	-194.689	-190.526	4452	2.98057e-191	1
ENSSSCG00000033697	0.114801	-297.213	-293.05	4452	8.91726e-294	1
ENSSSCG00000034448	0.0802851	-205.82	-201.657	4452	2.20387e-202	1
ENSSSCG00000034617	0.143994	-363.826	-359.663	4452	0	1
ENSSSCG00000034914	3.06853	-97.2469	-93.0838	102	8.24596e-94	1
ENSSSCG00000035048	0.0293189	-94.1198	-89.9566	1910	1.105e-90	1
ENSSSCG00000035080	0.121489	-313.228	-309.065	4452	0	1
ENSSSCG00000035507	0.577345	-32.063	-27.8999	91	1.25923e-28	1
ENSSSCG00000035738	0.0224749	-28.0923	-23.9291	1165	1.17727e-24	1
ENSSSCG00000035768	0.132958	-339.612	-335.449	4452	0	1
ENSSSCG00000035811	0.111996	-290.348	-286.185	4452	6.52924e-287	1
ENSSSCG00000036114	0.0413921	-130.246	-126.083	3601	8.25528e-127	1
ENSSSCG00000036296	0.0805154	-206.485	-202.322	4452	4.76197e-203	1
ENSSSCG00000036593	0.0228572	-16.6719	-12.5087	857	3.09933e-13	1
ENSSSCG00000036716	0.0545652	-126.022	-121.859	4452	1.38242e-122	1
ENSSSCG00000037030	0.0883151	-228.537	-224.374	4452	4.23083e-225	1
ENSSSCG00000037067	0.565445	-29.4952	-25.332	88	4.65564e-26	1
ENSSSCG00000037251	0.0207848	-14.6604	-10.4973	910	3.18198e-11	1
ENSSSCG00000037299	0.0150154	-19.2206	-15.0575	1886	8.76049e-16	1
ENSSSCG00000037364	0.418911	-27.703	-23.5398	95	2.88523e-24	1
ENSSSCG00000037399	0.0358035	-57.4087	-53.2456	1132	5.68106e-54	1
ENSSSCG00000038711	0.0252152	-67.6088	-63.4457	3198	3.58359e-64	1
ENSSSCG00000038960	0.021062	-22.28	-18.1169	1116	7.64036e-19	1
ENSSSCG00000039046	0.0531882	-121.433	-117.27	4452	5.36823e-118	1
ENSSSCG00000039217	2.40495	-25.4462	-21.2831	50	5.21109e-22	1
ENSSSCG00000039544	0.0753549	-191.379	-187.216	4452	6.07935e-188	1
ENSSSCG00000039618	0.0234427	-36.4304	-32.2673	1266	5.4037e-33	1
ENSSSCG00000039706	0.0542652	-31.2174	-27.0543	557	8.82509e-28	1
ENSSSCG00000040060	0.0608023	-16.0483	-11.8852	395	1.30265e-12	1
ENSSSCG00000040155	1.22793	-26.9562	-22.7931	65	1.6103e-23	1
ENSSSCG00000040273	0.0870296	-224.965	-220.802	4452	1.57846e-221	1
ENSSSCG00000040529	2.63931	-17.1548	-12.9916	37	1.01948e-13	1
EOMES	0.408738	-38.5841	-34.421	114	3.79352e-35	1
EPB41L5	0.16786	-19.6492	-15.4861	119	3.26507e-16	1
ERMARD	0.0260262	-19.8639	-15.7008	798	1.99161e-16	1
ESD	0.0251923	-69.9454	-65.7822	3153	1.65111e-66	1
ESYT2	0.0333946	-60.8912	-56.7281	1221	1.87047e-57	1
ETS2	0.145017	-14.8357	-10.6726	112	2.12532e-11	1
EXOSC4	0.027645	-14.1788	-10.0156	606	9.64625e-11	1
EXOSC5	0.0492138	-37.0534	-32.8903	639	1.28748e-33	1
F2R	0.0416396	-20.2037	-16.0405	536	9.10909e-17	1
FADS3	0.249188	-25.7447	-21.5816	113	2.62088e-22	1
FAM102A	0.0225086	-47.9836	-43.8205	1625	1.51199e-44	1
FBL	0.0247554	-78.4347	-74.2716	2070	5.3506e-75	1
FCER1A	1.3032	-46.6576	-42.4945	85	3.20261e-43	1
FCRL6	0.288679	-56.1055	-51.9424	359	1.14185e-52	1
FDFT1	0.0217096	-20.6969	-16.5337	1046	2.92593e-17	1
FMNL3	0.0695534	-22.4609	-18.2978	431	5.03788e-19	1
FOS	0.0387121	-199.09	-194.927	2475	1.18252e-195	1
GABARAPL1	0.0300413	-18.9509	-14.7878	649	1.63022e-15	1
GALNT11	0.0442611	-29.5607	-25.3976	609	4.00334e-26	1
GCK	0.264595	-14.457	-10.2939	85	5.08316e-11	1
GGACT	0.163077	-14.9114	-10.7483	106	1.78528e-11	1
GLUL	0.123781	-22.3162	-18.153	240	7.03007e-19	1
GMDS	0.0232224	-17.1335	-12.9704	853	1.07064e-13	1
GMPR	0.222702	-37.4072	-33.2441	257	5.70077e-34	1
GNL3	0.0428508	-18.9316	-14.7685	515	1.70406e-15	1
GOLIM4	0.126681	-27.312	-23.1488	332	7.09857e-24	1
GPR174	0.0304242	-94.0699	-89.9067	1830	1.23959e-90	1
GRHPR	0.0338369	-21.4556	-17.2925	627	5.09911e-18	1
GSDMD	0.0845515	-15.8941	-11.7309	285	1.85811e-12	1
GSTA4	0.0276795	-38.6663	-34.5032	1131	3.13927e-35	1
GSTO1	0.102471	-39.3626	-35.1995	466	6.31712e-36	1
GYPC	0.0301552	-135.533	-131.37	2575	4.27024e-132	1
GZMM	0.106431	-254.926	-250.763	1378	1.7275e-251	1
HCST	0.0595702	-334.75	-330.587	2439	0	1
HES1	0.130399	-24.0027	-19.8396	264	1.44675e-20	1
HES6	0.0243696	-17.5719	-13.4088	800	3.90142e-14	1
HMGN3	0.0420431	-181.236	-177.073	3098	8.45014e-178	1
HPSE	0.0910413	-24.1076	-19.9445	384	1.13628e-20	1
HSD11B1L	0.0650814	-160.006	-155.843	4452	1.43712e-156	1
HVCN1	0.174017	-165.657	-161.494	857	3.20572e-162	1
ICOS	0.0795535	-56.2697	-52.1065	608	7.82486e-53	1
ID3	0.0994868	-124.039	-119.875	949	1.332e-120	1
IFITM3	0.0870531	-260.387	-256.224	4112	5.97266e-257	1
IFT80	0.104629	-18.7276	-14.5644	215	2.7263e-15	1
IGFBP2	0.0765108	-91.834	-87.6708	902	2.13387e-88	1
IL22	0.133379	-22.804	-18.6409	157	2.2863e-19	1
IL26	0.283484	-76.395	-72.2318	443	5.86359e-73	1
IL6R	0.099354	-24.9412	-20.7781	371	1.66692e-21	1
INSIG1	0.0377448	-40.6249	-36.4617	889	3.45356e-37	1
IRF2BP2	0.027814	-89.203	-85.0398	1956	9.12336e-86	1
IRF7	0.0890157	-27.0518	-22.8887	415	1.29215e-23	1
ITGA1	0.0984594	-14.9062	-10.743	144	1.80706e-11	1
ITGA2	0.241524	-25.8983	-21.7351	115	1.84018e-22	1
ITGB2	0.18432	-151.988	-147.825	761	1.49597e-148	1
JOSD1	0.0276775	-22.8018	-18.6387	818	2.29789e-19	1
KBTBD6	0.232509	-20.4305	-16.2673	104	5.40333e-17	1
KCNAB2	0.0699806	-28.6208	-24.4576	478	3.48633e-25	1
KDSR	0.0230114	-59.0507	-54.8876	1876	1.29543e-55	1
KLF13	0.0241505	-29.0917	-24.9286	1110	1.17877e-25	1
KLF2	0.333765	-51.0471	-46.8839	280	1.30633e-47	1
KLHL15	0.0185309	-31.5711	-27.408	1655	3.9088e-28	1
KLK7	0.11815	-29.2872	-25.1241	370	7.51512e-26	1
LACTB	0.0685064	-21.015	-16.8518	421	1.40662e-17	1
LAPTM5	0.135909	-346.196	-342.033	4452	0	1
LAT	0.0742666	-232.772	-228.609	3975	2.46282e-229	1
LDLRAD4	0.0839435	-15.4581	-11.295	276	5.06984e-12	1
LDLRAP1	0.0424042	-81.1133	-76.9502	1202	1.12155e-77	1
LEF1	0.325285	-50.1223	-45.9591	279	1.09868e-46	1
LEPROTL1	0.0206525	-58.6626	-54.4995	2229	3.16603e-55	1
LFNG	0.109379	-19.7565	-15.5933	244	2.55072e-16	1
LMNA	0.123313	-16.1655	-12.0023	128	9.94622e-13	1
LTB	0.0909036	-178.998	-174.834	1213	1.46389e-175	1
LYST	0.0956973	-17.1205	-12.9573	244	1.10325e-13	1
LZTFL1	0.101412	-140.099	-135.936	1015	1.15892e-136	1
MAF	0.212798	-35.9583	-31.7951	251	1.60275e-32	1
MAFF	0.22318	-30.9767	-26.8135	134	1.53626e-27	1
MAN1C1	0.0726868	-59.8449	-55.6818	661	2.08075e-56	1
MANEA	0.0335184	-20.2403	-16.0772	614	8.37178e-17	1
MAOB	0.255375	-19.997	-15.8338	99	1.46615e-16	1
METTL23	0.0317109	-15.7718	-11.6086	573	2.4625e-12	1
MFAP5	0.561492	-199.007	-194.844	591	1.4336e-195	1
MFNG	0.033265	-25.9693	-21.8061	711	1.56267e-22	1
MNDA	0.0500544	-19.9485	-15.7853	485	1.63932e-16	1
MRPL12	0.0269053	-71.1909	-67.0278	3317	9.38042e-68	1
MRPL45	0.0260547	-15.6819	-11.5188	672	3.0286e-12	1
MRTO4	0.0343629	-40.1187	-35.9556	966	1.10772e-36	1
MSMO1	0.0253176	-26.1458	-21.9827	1008	1.04065e-22	1
MSRA	0.184673	-32.5917	-28.4286	185	3.72725e-29	1
MTMR12	0.0925228	-16.7975	-12.6344	260	2.32068e-13	1
MYO6	0.103935	-18.7689	-14.6058	188	2.47849e-15	1
NABP1	0.0549386	-34.5782	-30.415	579	3.8455e-31	1
NAPSA	0.185533	-181.528	-177.365	894	4.31578e-178	1
NCOA7	0.0161297	-18.1854	-14.0223	1407	9.50036e-15	1
NFATC2	0.0340813	-40.18	-36.0169	974	9.61895e-37	1
NFKB1	0.038894	-44.3242	-40.161	920	6.90187e-41	1
NKX3-1	0.145568	-26.0867	-21.9236	210	1.19239e-22	1
NME1	0.0358206	-148.048	-143.885	2102	1.30228e-144	1
NMRAL1	0.0318529	-41.5932	-37.4301	1050	3.71473e-38	1
NMUR1	0.0912233	-16.145	-11.9819	203	1.04263e-12	1
NPM3	0.0381315	-99.7358	-95.5727	1468	2.675e-96	1
NR3C1	0.0235977	-44.4414	-40.2783	1411	5.26874e-41	1
NR4A3	0.0985498	-86.8767	-82.7136	706	1.93367e-83	1
NREP	0.17669	-31.2319	-27.0688	176	8.53489e-28	1
OAS2	0.0487239	-15.5143	-11.3511	445	4.45504e-12	1
PAK1IP1	0.0358614	-23.5048	-19.3416	628	4.55377e-20	1
PCNX4	0.0268543	-15.2669	-11.1038	643	7.87441e-12	1
PDCD1	0.109252	-70.2611	-66.098	590	7.98029e-67	1
PDK1	0.0796025	-15.347	-11.1838	299	6.54872e-12	1
PHACTR2	0.0478389	-21.6435	-17.4803	512	3.30878e-18	1
PHYH	0.0854135	-39.6047	-35.4416	503	3.61778e-36	1
PIK3AP1	0.0556426	-88.789	-84.6259	1076	2.36661e-85	1
PLCG1	0.0669367	-22.6067	-18.4435	441	3.60123e-19	1
PLEKHA8	0.106451	-15.7495	-11.5864	140	2.59178e-12	1
PLEKHF2	0.0710422	-36.8447	-32.6816	527	2.08159e-33	1
PLIN2	0.13695	-40.6112	-36.4481	418	3.5641e-37	1
PLVAP	0.040747	-101.611	-97.4479	1401	3.56561e-98	1
PLXNC1	0.0839903	-14.5595	-10.3964	220	4.01442e-11	1
POP7	0.023211	-55.9004	-51.7372	1771	1.83137e-52	1
PPIF	0.0653235	-18.2116	-14.0485	403	8.94333e-15	1
PRKAG2	0.0906745	-16.248	-12.0848	252	8.22577e-13	1
PTGER2	0.13383	-24.7659	-20.6028	269	2.49574e-21	1
PTOV1	0.0718476	-15.0285	-10.8654	331	1.36339e-11	1
PVRIG	0.0588944	-303.672	-299.509	2941	3.09658e-300	1
PYCR1	0.127892	-23.7	-19.5368	268	2.90519e-20	1
RAB4A	0.0306372	-27.3353	-23.1722	826	6.72646e-24	1
RACK1	0.068144	-169.545	-165.381	4452	4.15451e-166	1
RASA3	0.336424	-50.6874	-46.5243	201	2.99027e-47	1
RASAL2	0.0324788	-34.9187	-30.7556	933	1.75549e-31	1
RASGEF1B	0.0256162	-14.8161	-10.653	663	2.22338e-11	1
RASSF3	0.146573	-26.4688	-22.3057	198	4.94683e-23	1
RBMS2	0.766901	-16.5761	-12.413	60	3.8639e-13	1
REV1	0.0158586	-20.5059	-16.3428	1657	4.54187e-17	1
RGCC	0.0235496	-65.9945	-61.8314	1966	1.47433e-62	1
RGS10	0.0701263	-180.057	-175.894	1387	1.2756e-176	1
RGS2	0.0631567	-259.061	-254.898	3369	1.26436e-255	1
RHEX	2.81234	-221.791	-217.628	436	2.35552e-218	1
RPIA	0.0318664	-104.816	-100.653	1878	2.22559e-101	1
RPL10	0.109026	-282.984	-278.821	4452	1.51155e-279	1
RPL10A	0.0304304	-116.107	-111.944	2982	1.13688e-112	1
RPL11	0.0969246	-251.857	-247.694	4452	2.02296e-248	1
RPL17-C18orf32	0.0944889	-245.364	-241.2	4452	6.30403e-242	1
RPL22	0.0917669	-238.011	-233.848	4452	1.42063e-234	1
RPL23	0.154024	-384.927	-380.764	4452	0	1
RPL26	0.0647897	-159.089	-154.926	4452	1.18669e-155	1
RPL3	0.0941269	-244.392	-240.228	4452	5.9089e-241	1
RPL34	0.13972	-354.579	-350.416	4452	0	1
RPL35	0.0965346	-250.823	-246.66	4452	2.18916e-247	1
RPL37	0.108464	-281.578	-277.415	4452	3.84852e-278	1
RPL39	0.0927371	-240.643	-236.48	4452	3.3108e-237	1
RPL5	0.0691148	-172.535	-168.372	4452	4.25034e-169	1
RPL6	0.144756	-365.46	-361.297	4452	0	1
RPL7	0.102434	-266.256	-262.093	4452	8.07395e-263	1
RPL7A	0.064247	-157.379	-153.216	4452	6.08323e-154	1
RPL9	0.0941592	-244.478	-240.315	4452	4.83884e-241	1
RPLP0	0.150455	-377.512	-373.349	4452	0	1
RPS11	0.0718417	-180.849	-176.686	4452	2.06072e-177	1
RPS12	0.072274	-182.156	-177.993	4452	1.01683e-178	1
RPS13	0.0684994	-170.641	-166.478	4452	3.32653e-167	1
RPS15	0.131763	-336.924	-332.76	4452	0	1
RPS16	0.0911487	-236.326	-232.163	4452	6.86696e-233	1
RPS17	0.0719986	-181.324	-177.161	4452	6.90701e-178	1
RPS18	0.108486	-281.633	-277.47	4452	3.38876e-278	1
RPS20	0.123239	-317.339	-313.176	4452	0	1
RPS23	0.085444	-220.525	-216.362	4452	4.3425e-217	1
RPS26	0.0887104	-229.631	-225.467	4452	3.40887e-226	1
RPS27	0.0762133	-193.921	-189.758	4452	1.74488e-190	1
RPS3A	0.14381	-363.432	-359.268	4452	0	1
RPS4X	0.0671779	-166.553	-162.39	4452	4.07814e-163	1
RPS5	0.0857717	-221.446	-217.283	4452	5.21225e-218	1
RPS6	0.110192	-285.888	-281.724	4452	1.88615e-282	1
RPS9	0.0974029	-253.123	-248.96	4452	1.09668e-249	1
RPSA	0.0883202	-228.551	-224.388	4452	4.09511e-225	1
RUVBL1	0.0273967	-23.6846	-19.5214	860	3.00998e-20	1
S100A1	0.43823	-60.6254	-56.4623	191	3.44903e-57	1
S100A13	0.0421583	-42.8292	-38.666	818	2.15764e-39	1
S100A4	0.191341	-106.048	-101.885	588	1.30366e-102	1
S100A6	0.186049	-50.3202	-46.1571	412	6.96485e-47	1
S1PR1	0.24923	-41.4306	-37.2675	274	5.40182e-38	1
SAMHD1	0.0338368	-64.1233	-59.9601	1241	1.09618e-60	1
SAMSN1	0.079984	-286.113	-281.949	1799	1.12362e-282	1
SARAF	0.0226435	-77.5337	-73.3706	2538	4.26015e-74	1
SATB1	0.160695	-28.886	-24.7229	187	1.89276e-25	1
SAV1	0.0873028	-14.2164	-10.0533	158	8.84506e-11	1
SCD	0.1063	-19.2339	-15.0708	194	8.49638e-16	1
SELL	0.154996	-106.027	-101.864	638	1.36768e-102	1
SERPINB1	0.0878163	-53.1121	-48.9489	565	1.12477e-49	1
SGK1	0.0874244	-45.0071	-40.8439	526	1.43239e-41	1
SH2D1A	0.0644397	-58.4445	-54.2813	705	5.23207e-55	1
SH3KBP1	0.0379349	-190.075	-185.911	2398	1.22627e-186	1
SIT1	0.0595085	-252.687	-248.524	3290	2.99145e-249	1
SLA-DMB	0.0474979	-156.678	-152.515	1705	3.05683e-153	1
SLA-DQB1	0.0965407	-386.934	-382.771	3436	0	1
SLAMF7	0.0718186	-93.5353	-89.3722	954	4.24415e-90	1
SLC11A2	0.0206982	-61.9496	-57.7865	2590	1.63495e-58	1
SLC16A3	0.23307	-14.6509	-10.4878	90	3.25235e-11	1
SLC22A17	0.0885903	-15.6115	-11.4484	238	3.56156e-12	1
SLC25A36	0.0229862	-53.3218	-49.1587	1728	6.93905e-50	1
SOX4	0.586235	-72.2365	-68.0734	174	8.44469e-69	1
SPG21	0.0319705	-110.744	-106.581	1943	2.62366e-107	1
SPRED2	0.0888636	-15.6802	-11.5171	188	3.04018e-12	1
SPTBN1	0.0734528	-19.7384	-15.5753	391	2.65916e-16	1
SS18L2	0.0168546	-35.1797	-31.0165	2435	9.62629e-32	1
ST3GAL1	0.0731027	-19.1928	-15.0297	386	9.33982e-16	1
ST3GAL2	0.0339751	-14.4719	-10.3087	531	4.91221e-11	1
STAC3	0.0468534	-38.3402	-34.1771	675	6.65148e-35	1
STRBP	0.0315612	-25.6537	-21.4906	749	3.23159e-22	1
SUPT3H	0.109776	-22.8647	-18.7016	318	1.98789e-19	1
TAGAP	0.0688876	-160.559	-156.396	1307	4.01682e-157	1
TCF7	0.107867	-554.981	-550.818	2910	0	1
TEX264	0.0228284	-20.9324	-16.7693	997	1.70106e-17	1
TGIF1	0.0266229	-18.1515	-13.9884	718	1.02716e-14	1
TIMM13	0.0297042	-78.4988	-74.3356	1622	4.61696e-75	1
TIMM9	0.0317014	-66.5002	-62.3371	1332	4.6018e-63	1
TKT	0.0415598	-212.237	-208.074	2359	8.43666e-209	1
TLE1	0.608401	-72.1657	-68.0025	160	9.94206e-69	1
TMEM123	0.0398555	-207.325	-203.162	2476	6.88215e-204	1
TMEM9	0.0307437	-22.5532	-18.3901	703	4.07317e-19	1
TMEM98	0.312408	-33.496	-29.3329	118	4.64626e-30	1
TNF	0.224107	-16.0505	-11.8874	95	1.29608e-12	1
TNFSF14	0.024854	-17.7688	-13.6057	781	2.47912e-14	1
TNNI2	0.100423	-19.0058	-14.8427	280	1.43654e-15	1
TNRC6A	0.0257729	-16.8107	-12.6475	710	2.25142e-13	1
TOB2	0.0227327	-16.7845	-12.6213	870	2.3914e-13	1
TP53I11	0.0846114	-91.1841	-87.021	827	9.52898e-88	1
TPM1	0.141812	-85.4314	-81.2683	587	5.39166e-82	1
TPM2	0.0690992	-20.9143	-16.7512	418	1.77338e-17	1
TPM4	0.0828601	-38.6395	-34.4764	504	3.33921e-35	1
TPT1	0.0824978	-212.177	-208.014	4452	9.68261e-209	1
TRAF5	0.0230038	-18.6327	-14.4696	922	3.39147e-15	1
TRAPPC6A	0.0719573	-22.4335	-18.2704	423	5.36592e-19	1
TRIM44	0.118356	-28.1413	-23.9782	359	1.05146e-24	1
TSPO	0.0633266	-40.3462	-36.1831	578	6.55997e-37	1
TSTA3	0.020594	-27.6482	-23.485	1259	3.27317e-24	1
TUBA4A	0.0625518	-196.18	-192.016	1606	9.62879e-193	1
TUT4	0.015339	-18.176	-14.0128	1625	9.70894e-15	1
TXNIP	0.048759	-31.2438	-27.0807	590	8.30415e-28	1
UBL3	0.0322233	-143.811	-139.647	2772	2.25213e-140	1
UBXN11	0.0162728	-30.7239	-26.5607	2288	2.74966e-27	1
VIM	0.0615459	-351.196	-347.033	2652	0	1
XCL1	0.158	-446.709	-442.546	4112	0	1
YBX3	0.649442	-76.4398	-72.2766	189	5.28879e-73	1
ZBTB10	0.124945	-30.1122	-25.949	364	1.12454e-26	1
ZBTB20	0.093014	-31.9179	-27.7548	441	1.75884e-28	1
ZC3H12D	0.121311	-21.8465	-17.6833	214	2.07338e-18	1
ZDHHC14	0.0405694	-14.6319	-10.4688	482	3.39809e-11	1
ZNF277	0.02133	-45.0778	-40.9147	1707	1.21708e-41	1
ZNF395	0.160414	-28.5815	-24.4183	205	3.81653e-25	1
ZNF683	0.77424	-135.312	-131.149	448	7.09731e-132	1
ZNF800	0.0159023	-20.5406	-16.3774	1643	4.19333e-17	1
ABCC1	0.0179365	-14.3623	-10.1992	1089	6.32127e-11	2
ABLIM1	0.0225504	-74.2994	-70.1363	2671	7.30637e-71	2
ACOT13	0.0196712	-26.5737	-22.4106	3475	3.88503e-23	2
ACOT7	0.0307264	-63.8516	-59.6885	1337	2.04894e-60	2
ACP1	0.0203529	-35.6982	-31.535	3281	2.91729e-32	2
ACSL5	0.0162643	-26.238	-22.0749	1966	8.41619e-23	2
ACSS1	0.0210348	-27.1386	-22.9755	1221	1.05804e-23	2
ACTB	0.0634084	-154.727	-150.564	4452	2.73071e-151	2
ACTG1	0.0490325	-107.398	-103.235	4452	5.82161e-104	2
ACTN4	0.0166956	-19.4905	-15.3274	1380	4.70542e-16	2
ADAM10	0.0167911	-22.6033	-18.4401	1531	3.62954e-19	2
ADCY7	0.0316006	-28.4168	-24.2537	818	5.57606e-25	2
AEBP2	0.0297407	-20.4992	-16.3361	685	4.61256e-17	2
AGFG1	0.0195475	-17.2031	-13.0399	1072	9.1218e-14	2
AGO2	0.0196716	-16.114	-11.9508	1032	1.11987e-12	2
AGTPBP1	0.103047	-18.4992	-14.3361	206	4.61242e-15	2
AKAP9	0.0208578	-19.695	-15.5318	4013	2.93869e-16	2
AKNA	0.0137467	-14.983	-10.8199	2081	1.51386e-11	2
AKR1A1	0.0155962	-19.0711	-14.908	1615	1.23609e-15	2
AKR1B1	0.0544894	-47.4472	-43.2841	691	5.19897e-44	2
ALG13	0.0169883	-26.3109	-22.1478	1747	7.11584e-23	2
ANAPC16	0.021229	-19.5154	-15.3522	4091	4.44399e-16	2
ANXA5	0.0561781	-49.6055	-45.4424	696	3.61097e-46	2
AOAH	0.0342464	-85.626	-81.4628	1461	3.44491e-82	2
AP2S1	0.0167541	-22.7931	-18.63	3056	2.34435e-19	2
AP5Z1	0.022411	-45.5865	-41.4234	1560	3.77227e-42	2
APMAP	0.0219471	-37.0146	-32.8515	1374	1.40771e-33	2
ARF6	0.0276437	-33.1583	-28.9951	4452	1.01123e-29	2
ARFGAP3	0.0146195	-18.4804	-14.3172	2676	4.81679e-15	2
ARHGAP25	0.0241055	-73.7823	-69.6192	2057	2.40337e-70	2
ARHGAP9	0.0200769	-43.4628	-39.2997	1863	5.01522e-40	2
ARHGDIB	0.0441635	-90.6329	-86.4698	4452	3.39024e-87	2
ARID1B	0.0266296	-15.2165	-11.0534	647	8.84318e-12	2
ARID5A	0.0302855	-18.4081	-14.245	635	5.68859e-15	2
ARL2	0.0159509	-23.2718	-19.1087	1866	7.7863e-20	2
ARL6IP5	0.0217249	-54.7846	-50.6215	3010	2.39068e-51	2
ARMC10	0.0163187	-19.8278	-15.6646	1464	2.16447e-16	2
ARPC2	0.0460028	-97.0027	-92.8396	4452	1.44689e-93	2
ARPC3	0.0259112	-27.4802	-23.3171	4452	4.81836e-24	2
ARPC5L	0.0206128	-15.3213	-11.1582	4217	6.94687e-12	2
ARRDC3	0.0310217	-49.7358	-45.5726	1168	2.67535e-46	2
ATAD5	0.0576913	-41.6744	-37.5113	617	3.08103e-38	2
ATF6	0.0583324	-28.7372	-24.574	520	2.66656e-25	2
ATG12	0.024112	-23.5234	-19.3602	1001	4.36295e-20	2
ATG5	0.0167761	-19.3898	-15.2267	1364	5.93332e-16	2
ATP1B1	0.422224	-51.6288	-47.4657	138	3.42244e-48	2
ATP2A3	0.0168645	-23.4382	-19.2751	1569	5.3077e-20	2
ATP2B1	0.0176297	-14.6638	-10.5007	1121	3.15726e-11	2
ATP5MC3	0.0191273	-18.0175	-13.8543	3764	1.39855e-14	2
ATP6	0.0513873	-115.384	-111.221	4452	6.00994e-112	2
ATXN7L1	0.0497403	-16.0445	-11.8813	446	1.31425e-12	2
AUH	0.0245984	-16.8325	-12.6693	759	2.14127e-13	2
B2M	0.0607524	-146.247	-142.084	4452	8.23772e-143	2
BAG1	0.0165024	-22.0662	-17.9031	1571	1.25007e-18	2
BAG3	0.0227693	-15.0266	-10.8635	787	1.36941e-11	2
BAK1	0.0224958	-14.5834	-10.4203	784	3.79968e-11	2
BATF	0.0270461	-74.4327	-70.2696	1775	5.37518e-71	2
BATF3	0.0725998	-326.832	-322.669	2068	0	2
BAZ1A	0.0196447	-51.3351	-47.172	2208	6.72955e-48	2
BCAP29	0.0150478	-22.4005	-18.2373	2570	5.78999e-19	2
BCAP31	0.0232183	-19.1032	-14.94	4452	1.1481e-15	2
BCAS2	0.0151574	-23.3998	-19.2366	2219	5.7991e-20	2
BCAS4	0.018119	-35.2939	-31.1307	1938	7.40054e-32	2
BCL2A1	0.0429708	-215.121	-210.958	2843	1.1015e-211	2
BCL2L11	0.0297373	-18.1294	-13.9663	640	1.08073e-14	2
BID	0.0154335	-16.7437	-12.5806	1462	2.62666e-13	2
BIN1	0.0176755	-27.953	-23.7899	3055	1.62225e-24	2
BIRC3	0.017432	-23.3949	-19.2317	3173	5.8649e-20	2
BLVRB	0.0510711	-32.6928	-28.5296	587	2.95359e-29	2
BMF	0.0603637	-85.5115	-81.3484	1005	4.48343e-82	2
BST2	0.0200877	-42.7082	-38.5451	3047	2.85024e-39	2
BTF3	0.0323049	-49.0784	-44.9153	4452	1.21536e-45	2
BTG1	0.0291756	-38.3088	-34.1457	4452	7.14962e-35	2
BUB3	0.0159469	-25.1097	-20.9466	1999	1.13094e-21	2
BUD31	0.0143608	-17.8249	-13.6617	2611	2.17898e-14	2
C12orf57	0.0160915	-19.6859	-15.5228	3038	3.00088e-16	2
C15orf48	0.0901146	-233.497	-229.334	4452	4.63792e-230	2
C18orf32	0.0168943	-21.268	-17.1048	1433	7.85553e-18	2
C1orf21	0.0369807	-104.04	-99.8764	1569	1.32913e-100	2
C3	0.0541157	-23.6795	-19.5164	499	3.04499e-20	2
C6orf62	0.0216503	-69.0535	-64.8903	2599	1.28729e-65	2
CA14	0.0861501	-17.6482	-13.4851	316	3.27268e-14	2
CAB39L	0.023735	-40.1207	-35.9576	1316	1.10266e-36	2
CALHM6	0.031739	-21.7444	-17.5812	666	2.62273e-18	2
CALM1	0.0230067	-18.4751	-14.3119	4452	4.87616e-15	2
CALM3	0.020006	-48.8045	-44.6414	2872	2.28347e-45	2
CALR	0.0232897	-38.8183	-34.6552	3641	2.21231e-35	2
CAMK4	0.0227995	-35.3872	-31.2241	3680	5.96879e-32	2
CARHSP1	0.0142698	-16.3837	-12.2205	1942	6.01815e-13	2
CASP7	0.0204014	-17.8973	-13.7342	1042	1.8443e-14	2
CBLB	0.01626	-31.1895	-27.0263	2426	9.4117e-28	2
CCDC167	0.0253655	-27.5474	-23.3842	1034	4.12823e-24	2
CCDC50	0.0219361	-43.2668	-39.1037	3311	7.87677e-40	2
CCDC59	0.0152507	-14.7141	-10.551	1369	2.81222e-11	2
CCDC82	0.030036	-15.8769	-11.7138	597	1.93304e-12	2
CCL3L1	0.104431	-274.05	-269.887	1462	1.29856e-270	2
CCL4	0.0610917	-95.3723	-91.2091	1061	6.17846e-92	2
CCL5	0.120174	-310.118	-305.954	4452	1.11075e-306	2
CCNB1IP1	0.0144073	-15.5054	-11.3423	1753	4.547e-12	2
CCND2	0.0512	-89.4026	-85.2395	1131	5.76097e-86	2
CCND3	0.0198776	-41.6988	-37.5357	3039	2.91303e-38	2
CCR5	0.0846876	-34.4974	-30.3343	476	4.63179e-31	2
CCT2	0.0258366	-27.2399	-23.0767	4452	8.38058e-24	2
CCT3	0.0214425	-21.2834	-17.1203	4038	7.58096e-18	2
CCT5	0.0202962	-23.9385	-19.7754	3701	1.67728e-20	2
CCT7	0.017733	-14.8278	-10.6646	3647	2.16451e-11	2
CCT8	0.0151981	-18.9699	-14.8068	1781	1.56036e-15	2
CD1D	0.0452246	-246.157	-241.994	2518	1.01405e-242	2
CD2	0.0372337	-66.3581	-62.195	4452	6.38321e-63	2
CD200R1	0.143537	-344.123	-339.96	1452	0	2
CD244	0.0543664	-270.688	-266.525	2984	2.98849e-267	2
CD247	0.116011	-300.147	-295.984	4452	1.03823e-296	2
CD38	0.0172702	-32.5374	-28.3743	2022	4.22422e-29	2
CD3D	0.0265159	-29.4413	-25.2782	4452	5.27024e-26	2
CD3E	0.0793499	-203.11	-198.947	4452	1.12907e-199	2
CD3G	0.0693166	-173.154	-168.991	4452	1.02027e-169	2
CD44	0.0288135	-73.357	-69.1938	1594	6.39986e-70	2
CD48	0.0166359	-21.2027	-17.0396	1479	9.12949e-18	2
CD52	0.0755055	-191.826	-187.663	4452	2.17283e-188	2
CD53	0.0250461	-24.7201	-20.557	4452	2.77333e-21	2
CD6	0.0350485	-162.306	-158.143	2294	7.19813e-159	2
CD63	0.0264043	-29.0775	-24.9143	4452	1.21804e-25	2
CD81	0.0266315	-51.3622	-47.1991	3732	6.32264e-48	2
CD86	0.0338587	-46.5015	-42.3383	1061	4.58851e-43	2
CD8A	0.138839	-352.651	-348.488	4452	0	2
CD8B	0.139799	-705.462	-701.299	2412	0	2
CD96	0.0553399	-264.826	-260.663	3062	2.17517e-261	2
CD99	0.043751	-202.111	-197.948	3010	1.12771e-198	2
CDC26	0.0140491	-14.7761	-10.613	1856	2.43794e-11	2
CDCA7L	0.0587328	-37.3004	-33.1373	579	7.28994e-34	2
CDK2AP1	0.0360528	-37.6608	-33.4977	881	3.17931e-34	2
CDK2AP2	0.0220445	-15.6889	-11.5258	4452	2.98004e-12	2
CDK4	0.0160127	-22.618	-18.4548	1793	3.50897e-19	2
CDKN2AIPNL	0.0171742	-24.4878	-20.3247	3079	4.73473e-21	2
CDV3	0.016182	-29.6769	-25.5137	2571	3.06383e-26	2
CELF1	0.0142724	-18.0267	-13.8636	2148	1.36906e-14	2
CENPE	0.0451967	-57.9492	-53.7861	967	1.63642e-54	2
CENPW	0.0338175	-39.1851	-35.022	966	9.50587e-36	2
CERS5	0.0280735	-35.8731	-31.71	1079	1.94982e-32	2
CFL1	0.0324869	-49.7119	-45.5487	4452	2.82665e-46	2
CFP	0.139998	-21.6721	-17.509	142	3.09761e-18	2
CHCHD5	0.0167775	-22.5522	-18.389	1531	4.08292e-19	2
CHD3	0.0162525	-27.1649	-23.0017	2749	9.96039e-24	2
CHD7	0.031082	-17.3456	-13.1824	605	6.57009e-14	2
CHD9	0.0301927	-27.3705	-23.2074	845	6.20308e-24	2
CHMP5	0.0229787	-23.8885	-19.7254	1059	1.88204e-20	2
CHST11	0.0217101	-27.0189	-22.8557	1182	1.39397e-23	2
CHSY1	0.0419074	-15.6114	-11.4483	485	3.5619e-12	2
CHURC1	0.0170604	-19.8834	-15.7202	1347	1.90448e-16	2
CIAO2A	0.018562	-24.0906	-19.9274	1328	1.18187e-20	2
CIRBP	0.0213969	-16.4255	-12.2623	4295	5.46577e-13	2
CKAP5	0.0474094	-26.6828	-22.5196	559	3.02241e-23	2
CKS1B	0.0307364	-67.8024	-63.6392	1387	2.29483e-64	2
CLTA	0.0146658	-19.8679	-15.7047	2589	1.97364e-16	2
CMPK2	0.0181448	-24.0852	-19.9221	1373	1.19647e-20	2
CNDP2	0.0148154	-15.9972	-11.834	1599	1.46547e-12	2
CNOT11	0.0328998	-17.6209	-13.4577	585	3.48538e-14	2
CNP	0.0222594	-71.3185	-67.1554	2697	6.99227e-68	2
COA3	0.018351	-43.0106	-38.8475	2214	1.42072e-39	2
COMMD4	0.0171562	-26.3722	-22.209	3005	6.17964e-23	2
CORO1A	0.0337568	-54.1456	-49.9824	4452	1.04127e-50	2
CORO1C	0.0206823	-21.2782	-17.1151	1113	7.6716e-18	2
COTL1	0.0461836	-97.6265	-93.4634	4452	3.44037e-94	2
COX1	0.098677	-256.48	-252.317	4452	4.82023e-253	2
COX17	0.0238457	-20.994	-16.8309	4452	1.47621e-17	2
COX2	0.0602255	-144.551	-140.388	4452	4.09681e-141	2
COX3	0.0743407	-188.36	-184.197	4452	6.35313e-185	2
COX7A2	0.0230859	-18.7097	-14.5466	4452	2.84073e-15	2
CPPED1	0.0225411	-16.2138	-12.0507	858	8.89892e-13	2
CRELD2	0.0228863	-17.8273	-13.6642	901	2.16678e-14	2
CREM	0.0271387	-31.4852	-27.322	4452	4.764e-28	2
CRTAM	0.0252374	-70.0054	-65.8423	3157	1.43795e-66	2
CRYL1	0.0296935	-70.5943	-66.4312	1482	3.70546e-67	2
CSF1	0.120343	-16.5781	-12.415	132	3.84577e-13	2
CSRNP1	0.0170186	-16.166	-12.0028	1218	9.93507e-13	2
CST3	0.0179528	-33.5358	-29.3726	1897	4.24007e-30	2
CST7	0.0341667	-55.5812	-51.4181	4452	3.81841e-52	2
CTLA4	0.158084	-33.5085	-29.3454	336	4.51476e-30	2
CTSA	0.0150992	-16.6123	-12.4492	2937	3.55479e-13	2
CTSZ	0.0270342	-18.3223	-14.1591	709	6.93223e-15	2
CXCR6	0.102701	-40.5826	-36.4194	472	3.80673e-37	2
CYB561D2	0.0191876	-24.1597	-19.9966	1275	1.0079e-20	2
CYB5B	0.0181646	-20.8134	-16.6503	1265	2.23719e-17	2
CYCS	0.022311	-20.0372	-15.874	4254	1.33648e-16	2
CYP51A1	0.0181403	-31.956	-27.7928	1774	1.61128e-28	2
CYTB	0.0403365	-77.2654	-73.1023	4452	7.90159e-74	2
CYTH4	0.0362018	-42.036	-37.8729	949	1.34005e-38	2
DAPK2	0.0235416	-65.286	-61.1228	1952	7.5365e-62	2
DARS	0.0179938	-19.079	-14.9158	1228	1.21388e-15	2
DCTD	0.146929	-17.6675	-13.5044	121	3.13072e-14	2
DDT	0.031427	-46.0321	-41.869	4452	1.35207e-42	2
DDX18	0.0145881	-19.5415	-15.3783	2131	4.18484e-16	2
DDX39A	0.0345058	-56.4288	-52.2657	1151	5.42389e-53	2
DDX5	0.0336536	-53.7847	-49.6215	4452	2.39031e-50	2
DDX50	0.0202565	-14.2774	-10.1142	930	7.68741e-11	2
DENND2D	0.0172792	-34.7484	-30.5853	2133	2.5986e-31	2
DERA	0.0285941	-14.6174	-10.4543	598	3.51324e-11	2
DERL1	0.0148729	-18.6888	-14.5257	1897	2.98064e-15	2
DERL3	0.0282225	-14.8346	-10.6715	608	2.13076e-11	2
DGKZ	0.0330183	-67.3479	-63.1848	1297	6.53434e-64	2
DIABLO	0.0153562	-17.79	-13.6269	1576	2.36093e-14	2
DKC1	0.0194965	-30.4297	-26.2666	1431	5.41305e-27	2
DNAJC19	0.0165081	-15.8574	-11.6942	1255	2.02186e-12	2
DNAJC5	0.0343113	-18.9127	-14.7496	586	1.7801e-15	2
DNAJC9	0.0338818	-33.5551	-29.392	863	4.05544e-30	2
DNMT1	0.0216962	-47.3172	-43.154	1727	7.01393e-44	2
DOCK10	0.0172419	-31.7642	-27.6011	2824	2.50569e-28	2
DPY30	0.0175505	-16.4606	-12.2975	3513	5.04126e-13	2
DPYSL2	0.0734998	-18.1601	-13.997	372	1.0069e-14	2
DRAP1	0.0216229	-18.1882	-14.0251	983	9.43935e-15	2
DUSP22	0.0470638	-48.7475	-44.5844	812	2.60401e-45	2
DUSP4	0.0282769	-59.6538	-55.4906	3718	3.23113e-56	2
DUSP5	0.0439698	-131.255	-127.092	1585	8.0936e-128	2
DYNLRB1	0.0172672	-23.4148	-19.2517	3139	5.60179e-20	2
ECHS1	0.0176752	-18.7592	-14.5961	3422	2.53446e-15	2
EEF1AKMT1	0.0135576	-14.8459	-10.6828	2261	2.07598e-11	2
EEF2	0.0296683	-39.9857	-35.8226	4452	1.50453e-36	2
EGLN3	0.0309704	-99.984	-95.8209	1874	1.5105e-96	2
EIF1	0.0272251	-31.7706	-27.6074	4452	2.46931e-28	2
EIF1AX	0.0142439	-18.595	-14.4319	2287	3.6991e-15	2
EIF2B2	0.0207299	-14.5482	-10.385	909	4.12076e-11	2
EIF2S2	0.0162124	-14.2614	-10.0983	3330	7.9744e-11	2
EIF3E	0.0230736	-18.6731	-14.51	4452	3.09019e-15	2
EIF3K	0.0236417	-20.3746	-16.2115	4452	6.14509e-17	2
EIF3L	0.0173214	-33.6645	-29.5014	2769	3.15231e-30	2
EIF4A1	0.0307929	-43.8422	-39.6791	4452	2.09367e-40	2
EIF4B	0.0213314	-32.2792	-28.1161	3552	7.65508e-29	2
EIF4E	0.01904	-15.7194	-11.5563	1059	2.77792e-12	2
EIF5B	0.014849	-20.9124	-16.7492	2594	1.78136e-17	2
ELF1	0.0183689	-29.1973	-25.0342	3145	9.24239e-26	2
ELK3	0.0193573	-24.2383	-20.0752	1264	8.41093e-21	2
EMB	0.0206639	-62.5403	-58.3772	2423	4.19604e-59	2
EMC6	0.0180464	-36.0322	-31.8691	2859	1.35181e-32	2
EMG1	0.0150187	-16.5313	-12.3682	1574	4.28351e-13	2
EML4	0.0218233	-57.6311	-53.4679	1999	3.40448e-54	2
EMP3	0.0216548	-33.2271	-29.0639	3572	8.63104e-30	2
ENSSSCG00000000097	0.0173118	-17.0172	-12.8541	3431	1.3994e-13	2
ENSSSCG00000000377	0.0179925	-34.0827	-29.9196	1913	1.20333e-30	2
ENSSSCG00000000639	0.271874	-21.6323	-17.4692	100	3.39498e-18	2
ENSSSCG00000000697	0.0138308	-16.1443	-11.9811	2448	1.04439e-12	2
ENSSSCG00000000849	0.0163177	-28.9787	-24.8156	2677	1.52895e-25	2
ENSSSCG00000001063	0.025016	-60.1206	-55.9575	1661	1.10281e-56	2
ENSSSCG00000001075	0.0185018	-25.1453	-20.9822	3313	1.04192e-21	2
ENSSSCG00000001097	0.0159215	-14.9378	-10.7746	1283	1.68026e-11	2
ENSSSCG00000001229	0.0722364	-182.042	-177.879	4452	1.32051e-178	2
ENSSSCG00000001341	0.0270961	-31.3446	-27.1815	4452	6.58475e-28	2
ENSSSCG00000001398	0.0230263	-18.5331	-14.37	4452	4.2661e-15	2
ENSSSCG00000001455	0.0654037	-161.017	-156.854	4452	1.39996e-157	2
ENSSSCG00000001696	0.0141859	-16.9813	-12.8182	2065	1.51981e-13	2
ENSSSCG00000002036	0.0183098	-22.8534	-18.6903	1314	2.04038e-19	2
ENSSSCG00000002081	0.0888014	-20.1891	-16.0259	346	9.42025e-17	2
ENSSSCG00000002449	0.0186769	-45.153	-40.9899	2681	1.02349e-41	2
ENSSSCG00000002688	0.0398106	-99.4056	-95.2425	1408	5.72187e-96	2
ENSSSCG00000002841	0.0164669	-16.245	-12.0819	1274	8.28107e-13	2
ENSSSCG00000002907	0.0219523	-15.4286	-11.2655	4452	5.42643e-12	2
ENSSSCG00000003885	0.014766	-21.3695	-17.2064	2249	6.21738e-18	2
ENSSSCG00000003914	0.0231405	-18.8716	-14.7085	4452	1.95659e-15	2
ENSSSCG00000004130	0.0173742	-21.5664	-17.4032	1374	3.95145e-18	2
ENSSSCG00000004145	0.0199752	-16.5963	-12.4332	4016	3.68812e-13	2
ENSSSCG00000004349	0.0291568	-27.0644	-22.9012	879	1.25539e-23	2
ENSSSCG00000004666	0.0153678	-17.9858	-13.8227	2939	1.50421e-14	2
ENSSSCG00000005095	0.021737	-53.5641	-49.401	1907	3.97197e-50	2
ENSSSCG00000005453	0.0192	-14.4159	-10.2528	3992	5.58766e-11	2
ENSSSCG00000005481	0.0230542	-36.7383	-32.5751	1293	2.65984e-33	2
ENSSSCG00000006363	0.0141097	-17.0185	-12.8554	2122	1.39505e-13	2
ENSSSCG00000006395	0.0317259	-48.7626	-44.5995	4402	2.51505e-45	2
ENSSSCG00000006418	0.0292352	-62.3519	-58.1888	3762	6.47427e-59	2
ENSSSCG00000006830	0.016924	-35.6566	-31.4935	2411	3.21026e-32	2
ENSSSCG00000007088	0.0194359	-53.3943	-49.2312	2507	5.87224e-50	2
ENSSSCG00000007188	0.0428723	-86.1379	-81.9747	4452	1.05988e-82	2
ENSSSCG00000007609	0.0178822	-25.2886	-21.1255	1458	7.49073e-22	2
ENSSSCG00000007749	0.0181769	-18.8026	-14.6395	1206	2.29354e-15	2
ENSSSCG00000007947	0.0196306	-18.544	-14.3809	1104	4.16e-15	2
ENSSSCG00000008383	0.0149635	-17.8983	-13.7351	1771	1.84023e-14	2
ENSSSCG00000008677	0.047579	-43.6409	-39.4778	729	3.32814e-40	2
ENSSSCG00000008898	0.0480768	-166.911	-162.748	1772	1.78539e-163	2
ENSSSCG00000009145	0.0154595	-23.4768	-19.3137	2067	4.8562e-20	2
ENSSSCG00000009241	0.0149005	-20.4458	-16.2826	2055	5.21637e-17	2
ENSSSCG00000009673	0.0486237	-81.504	-77.3409	1112	4.56189e-78	2
ENSSSCG00000009788	0.0157456	-21.7959	-17.6328	1823	2.32907e-18	2
ENSSSCG00000010203	0.0225131	-17.0312	-12.8681	4452	1.35495e-13	2
ENSSSCG00000010320	0.0183752	-17.316	-13.1529	3645	7.03267e-14	2
ENSSSCG00000010795	0.0166173	-19.1698	-15.0067	3178	9.84663e-16	2
ENSSSCG00000010954	0.0157468	-17.6474	-13.4843	3050	3.27871e-14	2
ENSSSCG00000011234	0.0184734	-16.6654	-12.5023	3702	3.1455e-13	2
ENSSSCG00000011329	0.0217999	-37.0924	-32.9292	1388	1.17696e-33	2
ENSSSCG00000011764	0.0190892	-37.8639	-33.7007	3009	1.99188e-34	2
ENSSSCG00000011798	0.0148698	-16.871	-12.7079	1689	1.95949e-13	2
ENSSSCG00000012119	0.0939161	-243.825	-239.662	4452	2.17907e-240	2
ENSSSCG00000012166	0.0152983	-24.9446	-20.7815	2341	1.65405e-21	2
ENSSSCG00000012178	0.018065	-37.0555	-32.8923	2027	1.28138e-33	2
ENSSSCG00000012382	0.0155457	-14.2166	-10.0534	1298	8.84204e-11	2
ENSSSCG00000012403	0.0150417	-21.6415	-17.4783	2100	3.32415e-18	2
ENSSSCG00000012517	0.0213805	-62.0675	-57.9044	2777	1.24631e-58	2
ENSSSCG00000012811	0.0153759	-23.7322	-19.569	2127	2.69757e-20	2
ENSSSCG00000012916	0.0428651	-86.1128	-81.9497	4452	1.12284e-82	2
ENSSSCG00000013232	0.0194555	-36.1723	-32.0092	1686	9.78998e-33	2
ENSSSCG00000013315	0.018433	-14.2846	-10.1214	3836	7.56098e-11	2
ENSSSCG00000013436	0.0218785	-30.8851	-26.722	3694	1.89685e-27	2
ENSSSCG00000013596	0.0176909	-26.8135	-22.6504	3098	2.23682e-23	2
ENSSSCG00000013720	0.0484108	-14.1789	-10.0158	430	9.64329e-11	2
ENSSSCG00000014031	0.0162249	-23.4627	-19.2995	2907	5.01728e-20	2
ENSSSCG00000014075	0.0233157	-28.0606	-23.8975	4043	1.26625e-24	2
ENSSSCG00000014296	0.0204875	-24.261	-20.0979	1191	7.98174e-21	2
ENSSSCG00000014540	0.0275251	-32.7642	-28.601	4452	2.50595e-29	2
ENSSSCG00000014565	0.0349266	-58.2468	-54.0836	4452	8.24834e-55	2
ENSSSCG00000014909	0.0667927	-99.0092	-94.8461	1031	1.42524e-95	2
ENSSSCG00000015390	0.0207047	-62.9852	-58.8221	2453	1.50626e-59	2
ENSSSCG00000015447	0.0446456	-49.9681	-45.8049	880	1.56695e-46	2
ENSSSCG00000015710	0.0342817	-55.9842	-51.8211	4452	1.50973e-52	2
ENSSSCG00000016262	0.0182551	-30.2303	-26.0672	1645	8.56686e-27	2
ENSSSCG00000016451	0.027611	-17.9382	-13.7751	683	1.67837e-14	2
ENSSSCG00000016711	0.0160996	-28.4052	-24.2421	2625	5.72644e-25	2
ENSSSCG00000016737	0.026857	-30.5579	-26.3948	4452	4.02941e-27	2
ENSSSCG00000016902	0.374151	-718.834	-714.671	4452	0	2
ENSSSCG00000016903	0.354196	-695.209	-691.046	4452	0	2
ENSSSCG00000017239	0.040965	-79.469	-75.3059	4452	4.94472e-76	2
ENSSSCG00000017626	0.016978	-23.229	-19.0659	1526	8.59182e-20	2
ENSSSCG00000017749	0.0152302	-23.5469	-19.3837	2569	4.13307e-20	2
ENSSSCG00000017868	0.0203057	-14.3345	-10.1714	929	6.73897e-11	2
ENSSSCG00000017906	0.0237661	-66.1964	-62.0333	1945	9.26188e-63	2
ENSSSCG00000017928	0.016949	-35.7998	-31.6367	2449	2.30836e-32	2
ENSSSCG00000017983	0.0278172	-30.4779	-26.3148	1000	4.84393e-27	2
ENSSSCG00000018063	0.025296	-25.5113	-21.3482	4452	4.48573e-22	2
ENSSSCG00000020808	0.0182817	-43.8578	-39.6947	2601	2.0199e-40	2
ENSSSCG00000020870	0.0265337	-22.2759	-18.1127	857	7.714e-19	2
ENSSSCG00000022176	0.0172299	-26.9253	-22.7621	1716	1.72924e-23	2
ENSSSCG00000022246	0.0569003	-35.9951	-31.832	579	1.4723e-32	2
ENSSSCG00000022906	0.0238551	-28.0834	-23.9202	1104	1.20161e-24	2
ENSSSCG00000022912	0.0181207	-17.9146	-13.7515	3559	1.77221e-14	2
ENSSSCG00000022925	0.0316932	-75.3905	-71.2274	1445	5.9237e-72	2
ENSSSCG00000023158	0.0190372	-18.6629	-14.4998	3711	3.16392e-15	2
ENSSSCG00000023160	0.0153328	-16.7274	-12.5642	1487	2.72745e-13	2
ENSSSCG00000023584	0.0851058	-219.574	-215.411	4452	3.88429e-216	2
ENSSSCG00000024313	0.0207495	-40.4711	-36.3079	3209	4.92125e-37	2
ENSSSCG00000024419	0.0567718	-21.9474	-17.7842	473	1.64347e-18	2
ENSSSCG00000024696	0.0447371	-63.8664	-59.7033	1031	1.98029e-60	2
ENSSSCG00000025499	0.0243893	-26.5643	-22.4012	4274	3.97e-23	2
ENSSSCG00000026064	0.0193121	-23.5806	-19.4174	3531	3.82436e-20	2
ENSSSCG00000027074	0.0314097	-27.3239	-23.1607	796	6.90647e-24	2
ENSSSCG00000027085	0.0162754	-30.9458	-26.7826	2314	1.64949e-27	2
ENSSSCG00000027348	0.0207038	-15.7481	-11.5849	4208	2.60061e-12	2
ENSSSCG00000027491	0.0401753	-127.702	-123.539	3554	2.89398e-124	2
ENSSSCG00000027723	0.0194494	-20.9023	-16.7391	1175	1.8233e-17	2
ENSSSCG00000027826	0.0160527	-29.5235	-25.3604	2496	4.36163e-26	2
ENSSSCG00000028397	0.0169657	-33.6456	-29.4825	2178	3.29261e-30	2
ENSSSCG00000028479	0.0163716	-19.1747	-15.0116	3124	9.73675e-16	2
ENSSSCG00000029066	0.0230011	-74.8003	-70.6371	2231	2.3061e-71	2
ENSSSCG00000029160	0.014816	-21.5616	-17.3984	2506	3.99549e-18	2
ENSSSCG00000029257	0.166879	-16.9459	-12.7827	111	1.64918e-13	2
ENSSSCG00000029577	0.0193464	-18.6543	-14.4912	1124	3.22689e-15	2
ENSSSCG00000029596	0.0878025	-227.115	-222.952	4452	1.1165e-223	2
ENSSSCG00000029857	0.0204242	-58.8816	-54.7185	2642	1.91203e-55	2
ENSSSCG00000030295	0.018594	-30.325	-26.1619	3149	6.88855e-27	2
ENSSSCG00000030300	0.137976	-40.6857	-36.5226	417	3.00199e-37	2
ENSSSCG00000031083	0.0163402	-20.8204	-16.6572	1524	2.20169e-17	2
ENSSSCG00000031730	0.0223103	-18.8552	-14.6921	966	2.0321e-15	2
ENSSSCG00000031741	0.0706478	-125.554	-121.391	1136	4.06191e-122	2
ENSSSCG00000031796	6.6621	-14.8557	-10.6925	19	2.0299e-11	2
ENSSSCG00000031897	0.0149149	-22.0494	-17.8863	2521	1.29928e-18	2
ENSSSCG00000031912	0.0205249	-19.3804	-15.2173	3967	6.06359e-16	2
ENSSSCG00000032003	0.0363484	-63.2437	-59.0806	4452	8.30709e-60	2
ENSSSCG00000032060	0.0163559	-20.6769	-16.5138	1510	3.0633e-17	2
ENSSSCG00000032459	0.0172492	-20.9605	-16.7973	1366	1.59464e-17	2
ENSSSCG00000033009	0.0357564	-31.9246	-27.7615	768	1.73193e-28	2
ENSSSCG00000033037	0.0160817	-21.8523	-17.6892	1700	2.04572e-18	2
ENSSSCG00000033272	0.0149646	-16.5165	-12.3533	2905	4.43278e-13	2
ENSSSCG00000033385	0.146118	-128.242	-124.079	755	8.34087e-125	2
ENSSSCG00000033403	0.93374	-23.1769	-19.0138	66	9.68795e-20	2
ENSSSCG00000033500	0.0226862	-17.5342	-13.3711	4452	4.25506e-14	2
ENSSSCG00000033700	0.0163076	-15.6973	-11.5342	1270	2.92302e-12	2
ENSSSCG00000033721	0.254409	-560.98	-556.817	4452	0	2
ENSSSCG00000033733	0.0232686	-19.2531	-15.09	4452	8.12838e-16	2
ENSSSCG00000033734	0.0314059	-45.9591	-41.7959	4452	1.59983e-42	2
ENSSSCG00000033786	0.0409515	-28.9778	-24.8147	635	1.53208e-25	2
ENSSSCG00000033987	0.0292645	-87.2895	-83.1264	1813	7.47496e-84	2
ENSSSCG00000034129	0.019503	-27.7931	-23.6299	1348	2.34454e-24	2
ENSSSCG00000034314	0.0181202	-24.9516	-20.7885	3248	1.62755e-21	2
ENSSSCG00000034527	0.0170538	-18.309	-14.1458	3311	7.14752e-15	2
ENSSSCG00000034697	0.0257091	-54.0551	-49.8919	1451	1.28256e-50	2
ENSSSCG00000034896	0.0254749	-28.8991	-24.736	1055	1.83654e-25	2
ENSSSCG00000035162	0.0147062	-21.376	-17.2129	2403	6.12477e-18	2
ENSSSCG00000035209	0.0211159	-48.4333	-44.2702	1853	5.36805e-45	2
ENSSSCG00000035224	0.0300628	-124.038	-119.874	2832	1.33534e-120	2
ENSSSCG00000035256	0.0203143	-30.2734	-26.1103	1343	7.75768e-27	2
ENSSSCG00000035273	0.157926	-18.4591	-14.2959	119	5.05895e-15	2
ENSSSCG00000035520	0.0156783	-18.2492	-14.086	3005	8.20295e-15	2
ENSSSCG00000035544	0.0219561	-17.5906	-13.4275	946	3.73688e-14	2
ENSSSCG00000035686	0.0157082	-16.1993	-12.0362	1373	9.20123e-13	2
ENSSSCG00000035762	0.0157069	-20.119	-15.9558	1680	1.10702e-16	2
ENSSSCG00000035869	0.0155562	-24.9979	-20.8348	2618	1.46284e-21	2
ENSSSCG00000035870	0.130381	-16.7307	-12.5676	126	2.70666e-13	2
ENSSSCG00000036097	0.104195	-18.6567	-14.4936	177	3.20921e-15	2
ENSSSCG00000036224	0.0225525	-41.4914	-37.3283	1430	4.69576e-38	2
ENSSSCG00000036483	0.0182812	-30.1051	-25.942	1631	1.14292e-26	2
ENSSSCG00000036618	0.250283	-554.721	-550.558	4452	0	2
ENSSSCG00000036892	0.0256663	-41.8303	-37.6672	1248	2.15194e-38	2
ENSSSCG00000037054	0.0185143	-35.7839	-31.6208	1871	2.39455e-32	2
ENSSSCG00000037071	0.0231491	-57.7118	-53.5487	1826	2.82673e-54	2
ENSSSCG00000037081	0.0245346	-23.1165	-18.9534	4452	1.11339e-19	2
ENSSSCG00000037141	0.0301446	-22.8273	-18.6642	725	2.16692e-19	2
ENSSSCG00000037142	0.0266795	-29.976	-25.8129	4452	1.53862e-26	2
ENSSSCG00000037475	0.212701	-33.4773	-29.3142	149	4.85101e-30	2
ENSSSCG00000037565	0.0462431	-19.6468	-15.4837	502	3.28336e-16	2
ENSSSCG00000037566	0.0222523	-23.7311	-19.568	1089	2.70388e-20	2
ENSSSCG00000037595	0.0151258	-23.7114	-19.5482	2294	2.82994e-20	2
ENSSSCG00000037869	0.0158597	-28.4543	-24.2912	2460	5.11477e-25	2
ENSSSCG00000037885	0.0320568	-48.216	-44.0529	4452	8.8541e-45	2
ENSSSCG00000038351	0.107257	-233.491	-229.328	1302	4.70294e-230	2
ENSSSCG00000038444	0.0153804	-23.0643	-18.9012	2674	1.25559e-19	2
ENSSSCG00000038507	0.0461702	-97.5802	-93.417	4452	3.82786e-94	2
ENSSSCG00000038581	0.0175161	-24.4721	-20.309	1483	4.90945e-21	2
ENSSSCG00000038989	0.0284709	-102.615	-98.4521	2091	3.53131e-99	2
ENSSSCG00000039407	0.0702286	-370.206	-366.043	2285	0	2
ENSSSCG00000039460	0.0538877	-123.768	-119.605	4452	2.48148e-120	2
ENSSSCG00000039581	0.014468	-18.5387	-14.3755	2085	4.21169e-15	2
ENSSSCG00000039612	0.0162089	-14.89	-10.7268	1249	1.87567e-11	2
ENSSSCG00000039635	0.0232517	-60.3459	-56.1827	1877	6.56557e-57	2
ENSSSCG00000039658	0.0447626	-122.831	-118.668	1477	2.14651e-119	2
ENSSSCG00000039740	0.0311505	-45.0758	-40.9126	4452	1.22284e-41	2
ENSSSCG00000039980	0.0419613	-26.793	-22.6299	601	2.34499e-23	2
ENSSSCG00000040056	0.0272296	-25.1651	-21.0019	909	9.95568e-22	2
ENSSSCG00000040118	0.0224867	-16.9547	-12.7916	4452	1.61585e-13	2
ENSSSCG00000040203	0.0273624	-14.4891	-10.326	617	4.72057e-11	2
ENSSSCG00000040548	0.107136	-20.2871	-16.1239	279	7.51738e-17	2
ENSSSCG00000040782	0.0137745	-14.3184	-10.1553	1959	6.99415e-11	2
ENTPD1	0.240222	-410.521	-406.358	1313	0	2
EPSTI1	0.0304661	-58.8771	-54.7139	3986	1.93222e-55	2
ERGIC3	0.0228124	-25.0172	-20.8541	1090	1.39933e-21	2
ERMP1	0.0361527	-38.1886	-34.0254	888	9.43131e-35	2
ETF1	0.0223482	-24.0851	-19.922	1092	1.19677e-20	2
ETFA	0.0211942	-47.0079	-42.8448	1796	1.42959e-43	2
ETFB	0.0145095	-19.3503	-15.1872	2549	6.49804e-16	2
EVL	0.0248112	-23.9808	-19.8177	4452	1.52154e-20	2
FABP6	0.130779	-27.6837	-23.5206	327	3.01584e-24	2
FAM129A	0.0221892	-40.0092	-35.8461	1426	1.42528e-36	2
FAM162A	0.0171654	-27.1082	-22.9451	1748	1.13476e-23	2
FAM185A	0.026571	-22.8644	-18.7013	874	1.98923e-19	2
FAM3C	0.0209714	-18.5999	-14.4367	1030	3.65826e-15	2
FAM49B	0.0194641	-26.7576	-22.5945	3430	2.54398e-23	2
FANCL	0.051537	-27.2369	-23.0737	540	8.43872e-24	2
FAS	0.0220112	-20.109	-15.9459	1016	1.13263e-16	2
FASLG	0.0983212	-22.8547	-18.6916	351	2.0344e-19	2
FAXDC2	0.0192571	-27.6754	-23.5122	3358	3.07451e-24	2
FBXO25	0.0189971	-15.1328	-10.9697	1043	1.07228e-11	2
FCGRT	0.0148221	-17.3317	-13.1685	1773	6.78358e-14	2
FCMR	0.0248931	-32.3754	-28.2123	1136	6.13348e-29	2
FDX1	0.0196235	-18.4532	-14.29	1102	5.12828e-15	2
FERMT3	0.0141853	-17.4929	-13.3298	2545	4.67944e-14	2
FGL2	0.183124	-97.8676	-93.7045	573	1.97488e-94	2
FH	0.0153413	-23.5971	-19.434	2132	3.68149e-20	2
FKBP3	0.0149717	-22.6514	-18.4883	2487	3.24863e-19	2
FKBP4	0.0161338	-23.836	-19.6729	1845	2.12382e-20	2
FKBP5	0.0349065	-33.8368	-29.6736	836	2.12011e-30	2
FLI1	0.0166086	-22.8747	-18.7116	1602	1.94274e-19	2
FLNA	0.0978328	-66.3426	-62.1795	601	6.61465e-63	2
FMC1	0.0278654	-24.7367	-20.5736	870	2.66926e-21	2
FNIP2	0.025207	-35.8499	-31.6868	1178	2.0569e-32	2
FOSL2	0.0408268	-29.6285	-25.4654	644	3.42468e-26	2
FRMD4B	0.0271729	-28.4353	-24.2722	984	5.34328e-25	2
FTL	0.0239557	-21.3298	-17.1666	4452	6.81335e-18	2
FUNDC1	0.0296699	-39.9912	-35.8281	4452	1.48553e-36	2
FUNDC2	0.0162881	-14.1868	-10.0237	3352	9.46866e-11	2
FURIN	0.0528082	-16.919	-12.7558	441	1.75459e-13	2
FUS	0.014722	-21.3809	-17.2177	2436	6.05715e-18	2
FUT8	0.0265861	-69.7953	-65.6322	1724	2.33259e-66	2
FYB1	0.030522	-64.7941	-60.631	3845	2.33882e-61	2
G3BP1	0.0144614	-19.9458	-15.7827	2341	1.64939e-16	2
GADD45A	0.0298572	-21.446	-17.2828	702	5.21409e-18	2
GADD45B	0.0334842	-14.3502	-10.1871	534	6.50001e-11	2
GAPDH	0.0246158	-23.3695	-19.2063	4452	6.21829e-20	2
GAPT	3.97495	-49.5979	-45.4348	64	3.67464e-46	2
GATA3	0.0214846	-22.4825	-18.3194	1099	4.79333e-19	2
GCNT1	0.0630494	-31.3821	-27.2189	520	6.04035e-28	2
GCSAM	0.0333289	-98.5112	-94.348	1700	4.48718e-95	2
GHITM	0.0159985	-28.44	-24.2768	2573	5.28632e-25	2
GLCCI1	0.059536	-20.9502	-16.787	453	1.63296e-17	2
GLIPR1	0.0188028	-48.8048	-44.6416	2405	2.28229e-45	2
GLIPR2	0.047545	-246.358	-242.195	2314	6.38852e-243	2
GLRX2	0.0275411	-34.2689	-30.1057	1072	7.83933e-31	2
GLRX3	0.0145211	-19.9326	-15.7694	2484	1.70043e-16	2
GM2A	0.0157152	-15.8578	-11.6947	1354	2.01978e-12	2
GMNN	0.0264925	-21.7131	-17.55	840	2.81866e-18	2
GNA13	0.0202603	-15.889	-11.7259	989	1.8797e-12	2
GNA15	0.0321264	-41.3691	-37.2059	1040	6.22392e-38	2
GNB1	0.0166238	-15.5644	-11.4012	1233	3.96983e-12	2
GNLY	0.528495	-1369.44	-1365.28	2193	0	2
GOLM1	0.0141008	-14.4795	-10.3164	1781	4.82611e-11	2
GON7	0.0197503	-37.7776	-33.6144	1700	2.42971e-34	2
GPR171	0.0181409	-44.0777	-39.9146	2402	1.21726e-40	2
GPR18	0.0226864	-67.9299	-63.7668	2867	1.71075e-64	2
GPR183	0.0741153	-199.389	-195.226	1435	5.94087e-196	2
GPR34	0.0266648	-74.6314	-70.4682	1814	3.40228e-71	2
GPR55	0.0227062	-17.7874	-13.6243	910	2.3751e-14	2
GPR82	0.0417046	-203.39	-199.227	2265	5.93417e-200	2
GPX1	0.0295234	-39.4918	-35.3286	4452	4.69217e-36	2
GRAMD2B	0.0296057	-55.7551	-51.592	1280	2.55876e-52	2
GRAP	0.0395502	-31.0868	-26.9237	679	1.19205e-27	2
GRAP2	0.038466	-83.1831	-79.02	1298	9.54989e-80	2
GRK3	0.0870478	-15.0039	-10.8408	173	1.44276e-11	2
GRK6	0.0191443	-22.6923	-18.5292	1240	2.9568e-19	2
GSE1	0.0168115	-15.6275	-11.4644	1218	3.43257e-12	2
GTF2F2	0.0168024	-23.3757	-19.2126	1582	6.12942e-20	2
GTF2H5	0.0153592	-22.9838	-18.8207	2070	1.51113e-19	2
GZMB	0.382683	-728.668	-724.505	4452	0	2
GZMK	0.217763	-744.876	-740.713	2048	0	2
H3F3B	0.0296464	-39.9109	-35.7478	4452	1.78742e-36	2
HACD4	0.142373	-18.4125	-14.2494	126	5.63099e-15	2
HADH	0.0231636	-16.0855	-11.9224	810	1.19565e-12	2
HADHA	0.0180362	-20.5103	-16.3472	1267	4.49616e-17	2
HAUS1	0.031952	-14.7217	-10.5585	555	2.76356e-11	2
HAVCR2	0.0392938	-38.4707	-34.3076	807	4.92542e-35	2
HDAC2	0.0163851	-27.8655	-23.7024	2029	1.98449e-24	2
HDDC2	0.0265363	-16.4821	-12.3189	678	4.79802e-13	2
HDGF	0.0225838	-21.099	-16.9359	1013	1.15909e-17	2
HELZ	0.0359947	-47.112	-42.9489	1020	1.12485e-43	2
HERC5	0.0195559	-25.7977	-21.6346	1289	2.3196e-22	2
HERPUD1	0.0141931	-18.2756	-14.1125	2275	7.71825e-15	2
HIF1A	0.0524404	-59.2417	-55.0785	865	8.3456e-56	2
HIKESHI	0.021132	-39.0187	-34.8556	3307	1.39444e-35	2
HINT1	0.0265732	-29.6284	-25.4652	4452	3.42578e-26	2
HIST1H1E	0.0276365	-21.8873	-17.7242	790	1.88727e-18	2
HIST1H2AB	0.0202747	-35.376	-31.2129	3278	6.12487e-32	2
HLA-DRA	0.0562424	-131.57	-127.406	4452	3.92287e-128	2
HMCES	0.013961	-16.856	-12.6929	2452	2.0283e-13	2
HMGA1	0.0342011	-96.9829	-92.8198	1622	1.51439e-93	2
HMGB2	0.0235959	-20.2361	-16.073	4452	8.45305e-17	2
HMGCS1	0.0213152	-25.6036	-21.4404	1174	3.62723e-22	2
HNRNPD	0.0160286	-20.9697	-16.8066	1636	1.56099e-17	2
HNRNPLL	0.0390843	-186.715	-182.552	2267	2.8047e-183	2
HPF1	0.0150929	-22.1607	-17.9976	2124	1.00562e-18	2
HSBP1	0.0187816	-34.911	-30.7479	1773	1.78688e-31	2
HSD17B12	0.0222257	-31.765	-27.6018	1246	2.50131e-28	2
HSP90AB1	0.0320497	-48.1914	-44.0283	4452	9.36982e-45	2
HSPA5	0.0301136	-41.5082	-37.3451	4452	4.51765e-38	2
HSPA8	0.031399	-45.935	-41.7719	4452	1.69091e-42	2
HSPA9	0.0156009	-26.2426	-22.0795	2248	8.32743e-23	2
HSPB1	0.0219545	-15.4348	-11.2716	4452	5.35024e-12	2
HSPD1	0.0211216	-25.0509	-20.8878	3802	1.29485e-21	2
HSPE1	0.0385068	-70.8369	-66.6738	4452	2.11931e-67	2
HSPH1	0.0173472	-18.5369	-14.3737	3363	4.22939e-15	2
HTATIP2	0.0155343	-18.2858	-14.1226	1560	7.53999e-15	2
HUS1	0.0243835	-16.9144	-12.7512	773	1.77318e-13	2
HYOU1	0.0162069	-19.1723	-15.0091	1448	9.79201e-16	2
ICA1	0.19916	-34.5663	-30.4031	196	3.95257e-31	2
ICAM2	0.022967	-36.6269	-32.4638	1296	3.43739e-33	2
ID2	0.0563254	-131.843	-127.68	4452	2.09096e-128	2
IER5	0.0412334	-16.4601	-12.297	499	5.04655e-13	2
IFI30	0.0221673	-38.4995	-34.3364	1391	4.60881e-35	2
IFI6	0.0422019	-83.7977	-79.6345	4452	2.31985e-80	2
IFNG	0.169787	-459.6	-455.437	1661	0	2
IFNGR1	0.0394932	-98.9127	-94.7496	1413	1.78006e-95	2
IFRD1	0.0408449	-20.2335	-16.0703	542	8.50456e-17	2
IFT88	0.0609944	-33.7515	-29.5883	544	2.58035e-30	2
IGF2R	0.0449276	-17.7174	-13.5543	490	2.79067e-14	2
IL10	0.220396	-117.9	-113.737	592	1.83271e-114	2
IL12RB2	0.13358	-24.3147	-20.1516	186	7.05336e-21	2
IL18R1	0.0792792	-68.821	-64.6579	686	2.1986e-65	2
IL21R	0.0243866	-16.5492	-12.3861	759	4.11043e-13	2
IL4R	0.0384242	-54.3938	-50.2307	1050	5.87878e-51	2
IL7R	0.120142	-144.208	-140.045	949	9.01741e-141	2
ILF2	0.0150139	-19.452	-15.2888	2759	5.1423e-16	2
ILF3	0.0140118	-17.168	-13.0049	2241	9.8881e-14	2
IMP4	0.0163955	-30.7648	-26.6017	2220	2.50229e-27	2
INPP4B	0.0210224	-25.4262	-21.2631	1186	5.45665e-22	2
IPO5	0.0239166	-20.7337	-16.5706	939	2.68804e-17	2
IRAK2	0.0934737	-16.1844	-12.0213	169	9.52192e-13	2
IRF1	0.0155717	-20.0029	-15.8398	1726	1.44605e-16	2
IRF8	0.0331083	-30.0184	-25.8553	805	1.39541e-26	2
ISG15	0.0304665	-42.7191	-38.556	4452	2.77965e-39	2
ISG20	0.104261	-188.498	-184.335	1176	4.6268e-185	2
ITGA4	0.0147498	-19.4527	-15.2896	2661	5.13318e-16	2
ITGAE	0.0333474	-52.7137	-48.5506	4452	2.81456e-49	2
ITGAL	0.0167647	-24.3805	-20.2174	1673	6.06207e-21	2
ITGB1	0.0354735	-121.986	-117.823	1870	1.50368e-118	2
ITK	0.0162603	-18.1048	-13.9417	1381	1.14378e-14	2
ITM2B	0.0628743	-153.032	-148.868	4452	1.35394e-149	2
ITM2C	0.042856	-156.765	-152.602	3373	2.50262e-153	2
IVNS1ABP	0.0168856	-30.859	-26.6959	2045	2.01426e-27	2
JAK1	0.0270109	-31.064	-26.9008	4452	1.2565e-27	2
JAML	0.0409347	-199.286	-195.123	2863	7.53281e-196	2
JCHAIN	0.0633427	-46.2463	-42.0832	618	8.25689e-43	2
JMJD1C	0.0139759	-16.5529	-12.3897	2155	4.07644e-13	2
KARS	0.0252984	-26.4098	-22.2466	4413	5.66697e-23	2
KDM6B	0.0554426	-50.1812	-46.0181	709	9.59143e-47	2
KHDRBS1	0.0148524	-20.4191	-16.256	2635	5.54685e-17	2
KLF11	0.0370574	-19.9991	-15.836	571	1.45891e-16	2
KLRB1	0.23689	-40.2135	-36.0503	279	8.90552e-37	2
KXD1	0.0299082	-40.8052	-36.6421	4452	2.27997e-37	2
LAG3	0.122371	-207.753	-203.59	1160	2.57148e-204	2
LASP1	0.0186833	-46.6814	-42.5183	2292	3.03196e-43	2
LAX1	0.016412	-18.108	-13.9448	3181	1.13544e-14	2
LBH	0.0176807	-14.6551	-10.492	1117	3.22137e-11	2
LCK	0.030534	-42.9512	-38.7881	4452	1.62895e-39	2
LCP1	0.0337519	-54.1285	-49.9653	4452	1.08307e-50	2
LCP2	0.0200369	-26.6465	-22.4834	1274	3.28556e-23	2
LITAF	0.0344962	-150.781	-146.617	2904	2.41281e-147	2
LMO4	0.0166673	-23.3324	-19.1693	1620	6.77243e-20	2
LPAR3	1.11826	-19.74	-15.5769	57	2.64914e-16	2
LRCH4	0.0153476	-24.2611	-20.098	2193	7.97993e-21	2
LRP10	0.0142232	-17.2786	-13.1155	2589	7.66494e-14	2
LRRC8D	0.0443952	-37.6622	-33.4991	697	3.16888e-34	2
LSM2	0.0167756	-29.8334	-25.6702	2780	2.13686e-26	2
LSM3	0.0156596	-23.6227	-19.4596	2741	3.4707e-20	2
LSM6	0.0172353	-26.0644	-21.9013	1652	1.25529e-22	2
LSM8	0.0149926	-21.3319	-17.1688	2630	6.77948e-18	2
LSP1	0.0254671	-26.0561	-21.8929	4452	1.27958e-22	2
LTC4S	0.326502	-48.5311	-44.3679	159	4.28609e-45	2
LXN	0.0401646	-103.041	-98.8775	1432	1.32576e-99	2
LY96	0.0148488	-20.0928	-15.9296	2046	1.17586e-16	2
LYRM1	0.0174371	-16.0212	-11.858	1179	1.38667e-12	2
MAGI3	0.0506991	-40.4182	-36.2551	658	5.55821e-37	2
MANF	0.0178545	-33.8527	-29.6895	2891	2.04393e-30	2
MAP1LC3A	0.0177607	-28.3203	-24.1571	1656	6.96429e-25	2
MAP3K8	0.031787	-36.2958	-32.1326	976	7.36819e-33	2
MAZ	0.0187617	-21.0206	-16.8575	1224	1.38847e-17	2
MBD2	0.0223224	-37.1727	-33.0095	1349	9.7832e-34	2
MCL1	0.0158844	-16.8819	-12.7187	3119	1.91107e-13	2
MCOLN2	0.0685689	-15.7674	-11.6043	358	2.48728e-12	2
MCRIP2	0.0280094	-18.3101	-14.147	681	7.12893e-15	2
MDFIC	0.0160797	-14.2396	-10.0764	1237	8.386e-11	2
MDH1	0.0178197	-37.5867	-33.4235	2746	3.77095e-34	2
MDH2	0.016666	-28.4801	-24.317	1977	4.81946e-25	2
MED13L	0.0181666	-23.3238	-19.1606	1344	6.9083e-20	2
MED21	0.0165047	-21.2065	-17.0433	1509	9.05068e-18	2
MEF2C	0.311785	-47.723	-43.5599	210	2.75495e-44	2
METTL21A	0.0206861	-14.668	-10.5048	917	3.12732e-11	2
MFSD10	0.0164759	-20.1194	-15.9562	1449	1.106e-16	2
MGMT	0.0161405	-18.566	-14.4028	1426	3.95518e-15	2
MGST1	0.0196673	-36.2476	-32.0844	3154	8.23326e-33	2
MIB1	0.0241228	-15.0308	-10.8676	718	1.35631e-11	2
MICOS13	0.0164537	-26.3858	-22.2227	1915	5.98832e-23	2
MID1IP1	0.0155181	-19.307	-15.1439	1674	7.17993e-16	2
MIER1	0.0141703	-16.9056	-12.7424	2065	1.80956e-13	2
MIF	0.0399269	-75.8276	-71.6645	4452	2.16538e-72	2
MISP3	0.0304436	-119.918	-115.754	2932	1.76033e-116	2
MOV10	0.0168099	-33.6809	-29.5177	2247	3.03568e-30	2
MPG	0.0176571	-14.1836	-10.0204	1103	9.54026e-11	2
MRPL11	0.0142997	-17.5369	-13.3738	2065	4.22878e-14	2
MRPL17	0.016394	-27.8334	-23.6702	2760	2.13676e-24	2
MRPL18	0.0163394	-19.0122	-14.8491	1414	1.41563e-15	2
MRPL20	0.0155227	-22.7695	-18.6063	2742	2.47559e-19	2
MRPL40	0.0232765	-57.2798	-53.1166	1799	7.64476e-54	2
MRPL51	0.0253098	-14.9934	-10.8302	676	1.47831e-11	2
MRPL52	0.0193382	-37.7709	-33.6078	1784	2.46716e-34	2
MRPL55	0.021635	-63.1984	-59.0353	2797	9.22027e-60	2
MRPS11	0.014531	-14.3094	-10.1462	1518	7.14131e-11	2
MRPS12	0.0179144	-26.4463	-22.2832	1508	5.20941e-23	2
MRPS14	0.0285907	-17.7136	-13.5504	655	2.81553e-14	2
MRPS15	0.0149248	-21.345	-17.1819	2133	6.57794e-18	2
MRPS18B	0.0163722	-17.91	-13.7469	1355	1.79122e-14	2
MRPS23	0.0245182	-23.2962	-19.133	978	7.36136e-20	2
MRPS25	0.0179918	-35.8448	-31.6817	1992	2.08107e-32	2
MRPS26	0.0209142	-46.1899	-42.0268	1814	9.40191e-43	2
MRPS33	0.017526	-17.5933	-13.4302	1221	3.7136e-14	2
MRPS6	0.0256169	-33.274	-29.1109	1123	7.74653e-30	2
MSC	0.160739	-28.6541	-24.491	174	3.22878e-25	2
MSL3	0.0204244	-14.9651	-10.8019	946	1.57782e-11	2
MX1	0.0234182	-20.0838	-15.9207	945	1.20044e-16	2
MX2	0.0417256	-97.3784	-93.2153	1339	6.09156e-94	2
MYL6	0.0236724	-20.4676	-16.3044	4452	4.96086e-17	2
MYO1F	0.0591951	-131.526	-127.363	1271	4.33156e-128	2
MYO1G	0.0142821	-15.6586	-11.4955	1844	3.19513e-12	2
MYO5A	0.0205882	-24.4746	-20.3115	3731	4.88133e-21	2
NAA10	0.0159701	-20.8505	-16.6874	1647	2.05406e-17	2
NAA38	0.0150097	-14.886	-10.7229	1429	1.8929e-11	2
NANS	0.0213556	-47.6231	-43.46	3120	3.46759e-44	2
NASP	0.0346038	-27.2825	-23.1193	706	7.59732e-24	2
NCK1	0.019449	-15.1603	-10.9972	1015	1.00653e-11	2
ND1	0.0220722	-15.7676	-11.6045	4452	2.48625e-12	2
ND3	0.0227904	-17.8387	-13.6755	4452	2.11085e-14	2
ND4	0.0425384	-84.9726	-80.8095	4452	1.55055e-81	2
ND4L	0.015754	-25.337	-21.1739	2089	6.70031e-22	2
ND6	0.0207491	-40.265	-36.1019	1618	7.90875e-37	2
NDEL1	0.0253511	-31.176	-27.0129	1099	9.70718e-28	2
NDFIP1	0.018889	-14.3256	-10.1624	3932	6.87979e-11	2
NDFIP2	0.0232992	-75.6101	-71.447	2794	3.57299e-72	2
NDRG1	0.0434985	-38.9841	-34.8209	728	1.51028e-35	2
NDUFA10	0.0151728	-17.2405	-13.0773	1590	8.36866e-14	2
NDUFA6	0.0140156	-17.415	-13.2519	2345	5.59945e-14	2
NDUFA8	0.0161986	-27.813	-23.6499	2091	2.23917e-24	2
NDUFAF3	0.0143581	-15.2639	-11.1008	1746	7.92846e-12	2
NDUFAF8	0.0155182	-21.4823	-17.3192	1883	4.79545e-18	2
NDUFB6	0.014398	-19.5855	-15.4224	2347	3.78089e-16	2
NDUFC2	0.0208261	-15.0027	-10.8396	4277	1.44682e-11	2
NDUFS4	0.0142115	-17.505	-13.3418	2560	4.55177e-14	2
NDUFS8	0.0193078	-15.5742	-11.411	3942	3.8813e-12	2
NDUFV1	0.0162056	-20.1575	-15.9944	1512	1.01294e-16	2
NDUFV2	0.0154686	-23.6719	-19.5088	2079	3.09904e-20	2
NEDD8	0.0225056	-20.8074	-16.6443	4247	2.26835e-17	2
NEIL1	0.0415374	-58.9431	-54.7799	1038	1.65989e-55	2
NFIL3	0.0408164	-193.566	-189.403	2913	3.95481e-190	2
NFKBIA	0.0260499	-98.1442	-93.981	2276	1.0446e-94	2
NFKBIZ	0.0183245	-44.4903	-40.3272	2309	4.70758e-41	2
NIN	0.0194997	-19.355	-15.1919	1133	6.42821e-16	2
NKG7	0.0897917	-232.61	-228.447	4452	3.57044e-229	2
NME2	0.0240104	-21.4972	-17.3341	4452	4.63331e-18	2
NOLC1	0.0151294	-17.8029	-13.6398	1678	2.29213e-14	2
NOP53	0.0262197	-39.7024	-35.5393	4032	2.88876e-36	2
NOP56	0.0147639	-21.295	-17.1319	2499	7.38076e-18	2
NOTCH1	0.0228691	-14.476	-10.3128	757	4.86603e-11	2
NPM1	0.0225513	-17.1419	-12.9787	4452	1.05016e-13	2
NPPC	0.110216	-19.8389	-15.6757	210	2.10997e-16	2
NR4A1	0.047962	-22.9471	-18.7839	523	1.64461e-19	2
NR4A2	0.0288066	-54.6822	-50.5191	3908	3.02639e-51	2
NSD3	0.0195122	-54.0934	-49.9302	2476	1.17427e-50	2
NT5C	0.0260692	-20.6941	-16.531	826	2.94444e-17	2
NUAK2	0.0275012	-18.1125	-13.9494	690	1.1236e-14	2
NUCKS1	0.0196931	-31.4239	-27.2608	3305	5.48513e-28	2
NUDT21	0.0172271	-35.4125	-31.2494	2659	5.63119e-32	2
OAZ2	0.0236275	-14.6459	-10.4828	726	3.29001e-11	2
OSBPL3	0.0600032	-16.6522	-12.4891	406	3.24254e-13	2
OSTF1	0.0231283	-18.8355	-14.6724	4452	2.12617e-15	2
OTUD5	0.0265064	-16.1516	-11.9885	671	1.02685e-12	2
OTULIN	0.0220329	-32.4842	-28.321	1271	4.77496e-29	2
OXA1L	0.0182752	-31.6013	-27.4382	1721	3.64611e-28	2
OXCT1	0.0265975	-35.6341	-31.471	1124	3.38094e-32	2
PABPC1	0.0248753	-24.1819	-20.0188	4452	9.57602e-21	2
PAFAH1B3	0.0180052	-31.7833	-27.6202	1798	2.39792e-28	2
PARP2	0.0272771	-17.5074	-13.3443	682	4.5258e-14	2
PARP8	0.0156898	-15.5637	-11.4005	1343	3.97628e-12	2
PARVG	0.0183054	-44.8032	-40.6401	2345	2.29027e-41	2
PCBD1	0.0222931	-29.8199	-25.6568	1206	2.20419e-26	2
PCBD2	0.024318	-52.5078	-48.3447	1537	4.52162e-49	2
PCED1B	0.097237	-82.1757	-78.0126	684	9.71471e-79	2
PCNA	0.018621	-39.5792	-35.4161	2003	3.8365e-36	2
PCSK1N	0.188401	-26.4303	-22.2671	133	5.40568e-23	2
PCYOX1	0.0238446	-17.5507	-13.3875	831	4.09709e-14	2
PDCD4	0.0199973	-57.2811	-53.118	2384	7.62056e-54	2
PDCD5	0.0135755	-14.681	-10.5178	2460	3.03502e-11	2
PDE4B	0.019595	-36.6847	-32.5216	1681	3.00882e-33	2
PDE4D	0.0224862	-42.0412	-37.878	1450	1.32424e-38	2
PDE8A	0.0421703	-24.4395	-20.2763	575	5.29252e-21	2
PDGFA	0.346236	-38.7054	-34.5423	123	2.86875e-35	2
PDHB	0.0230844	-20.4193	-16.2562	971	5.54349e-17	2
PFKP	0.0239933	-55.5422	-51.379	1659	4.17787e-52	2
PFN1	0.0217685	-14.9128	-10.7496	4452	1.77974e-11	2
PGK1	0.0154457	-21.078	-16.9149	1877	1.2165e-17	2
PHB2	0.016656	-30.9854	-26.8222	2689	1.50575e-27	2
PHF5A	0.0138877	-16.7047	-12.5416	2353	2.87352e-13	2
PHTF1	0.0246946	-23.8319	-19.6687	983	2.1442e-20	2
PIK3IP1	0.0200953	-19.7798	-15.6167	1109	2.41705e-16	2
PIK3R1	0.0455748	-95.524	-91.3609	4452	4.35608e-92	2
PIM1	0.0345645	-82.8375	-78.6744	1414	2.11635e-79	2
PIM2	0.05447	-51.1423	-46.9791	730	1.04919e-47	2
PKIB	0.217425	-39.4553	-35.2922	303	5.10301e-36	2
PKM	0.0184423	-20.9106	-16.7475	3479	1.78871e-17	2
PLAAT3	0.0610005	-82.3715	-78.2084	976	6.18941e-79	2
PLAC8	0.0424931	-84.8147	-80.6516	4452	2.23053e-81	2
PLAGL1	0.0160599	-28.112	-23.9489	2169	1.12483e-24	2
PLD3	0.0208635	-24.9183	-20.7552	1184	1.75727e-21	2
PLEK	0.0918063	-50.6701	-46.507	543	3.11205e-47	2
PLEKHF1	0.0151248	-14.4467	-10.2836	1376	5.20458e-11	2
PLEKHO1	0.0270114	-40.8579	-36.6948	1183	2.01953e-37	2
PLP2	0.0205784	-40.0167	-35.8536	1638	1.40095e-36	2
PLS1	0.0916451	-15.6514	-11.4883	166	3.24863e-12	2
PMAIP1	0.0228737	-18.0831	-13.92	4452	1.20225e-14	2
PNP	0.047263	-19.6022	-15.439	496	3.63874e-16	2
PNPLA6	0.0368128	-32.9266	-28.7635	761	1.72397e-29	2
PNRC1	0.0217659	-14.9053	-10.7422	4452	1.81047e-11	2
POLR2F	0.0183229	-16.1341	-11.971	3700	1.06918e-12	2
POLR2G	0.0147953	-21.9359	-17.7728	2370	1.68736e-18	2
POMP	0.0208187	-34.5028	-30.3397	3393	4.57443e-31	2
PON2	0.0952106	-16.9433	-12.7802	182	1.65894e-13	2
PPID	0.0151709	-20.0225	-15.8594	1895	1.38239e-16	2
PPIL1	0.0225158	-16.1309	-11.9678	856	1.07697e-12	2
PPP1CC	0.0235475	-33.9889	-29.8258	3846	1.49359e-30	2
PPP1R15A	0.0141498	-14.7667	-10.6036	2752	2.49143e-11	2
PPP1R16B	0.0222954	-28.0615	-23.8983	1173	1.26379e-24	2
PPP1R18	0.0244819	-22.9524	-18.7892	4452	1.62462e-19	2
PQLC1	0.0480419	-15.1325	-10.9694	444	1.07305e-11	2
PRDM1	0.210756	-166.585	-162.422	764	3.78677e-163	2
PRDX2	0.040729	-186.114	-181.951	2175	1.11928e-182	2
PRDX3	0.0198122	-49.6271	-45.464	2111	3.43556e-46	2
PRDX4	0.0256692	-100.947	-96.7839	2550	1.64471e-97	2
PRDX6	0.0178219	-40.6334	-36.4703	2276	3.38645e-37	2
PRELID1	0.0141255	-15.6386	-11.4755	2680	3.34588e-12	2
PRF1	0.0255784	-38.4587	-34.2955	3986	5.06377e-35	2
PRKAR1A	0.0155606	-16.0877	-11.9245	3081	1.18975e-12	2
PRKCB	0.0178285	-38.6862	-34.5231	2164	2.99866e-35	2
PRKD3	0.0189839	-27.26	-23.0969	1385	8.00049e-24	2
PRMT1	0.0187921	-45.771	-41.6079	2690	2.46683e-42	2
PRR5L	0.140209	-25.1322	-20.969	214	1.07391e-21	2
PSMB10	0.017248	-15.3182	-11.1551	3509	6.99721e-12	2
PSMD14	0.0162576	-20.4601	-16.297	1520	5.0469e-17	2
PSME1	0.0153874	-21.8805	-17.7174	2746	1.9169e-18	2
PSTPIP1	0.0352719	-71.6364	-67.4733	1275	3.36301e-68	2
PTK2B	0.0281927	-120.529	-116.365	2476	4.31091e-117	2
PTMA	0.0398748	-75.6447	-71.4816	4452	3.29912e-72	2
PTPMT1	0.0615927	-35.011	-30.8479	550	1.41947e-31	2
PTPN1	0.0148393	-22.137	-17.9738	2328	1.0621e-18	2
PTPN12	0.0327306	-154.406	-150.243	2620	5.71812e-151	2
PTPN18	0.0225482	-17.8632	-13.7001	4411	1.99474e-14	2
PTPN22	0.0199052	-40.0729	-35.9098	3087	1.23098e-36	2
PTPRCAP	0.0271784	-31.6162	-27.453	4452	3.52339e-28	2
PTPRJ	0.0390284	-18.4056	-14.2425	536	5.72188e-15	2
PYCR3	0.023741	-21.4121	-17.2489	966	5.63721e-18	2
PYGB	0.0207519	-16.6011	-12.4379	983	3.64815e-13	2
PYGL	0.0320072	-28.146	-23.9828	796	1.04035e-24	2
QARS	0.0174708	-23.3615	-19.1984	1437	6.33266e-20	2
RAB1A	0.0235377	-15.3647	-11.2015	757	6.28723e-12	2
RAB27A	0.0315825	-61.2901	-57.127	1277	7.46438e-58	2
RAC2	0.0276013	-33.0175	-28.8544	4452	1.39842e-29	2
RALA	0.0156494	-27.1863	-23.0231	2432	9.48144e-24	2
RANBP1	0.0185909	-39.5094	-35.3463	2863	4.50528e-36	2
RAP1B	0.0183556	-23.4472	-19.284	3352	5.19965e-20	2
RAPGEFL1	0.20124	-16.2528	-12.0896	100	8.13518e-13	2
RASA1	0.0556068	-224.005	-219.842	1937	1.4376e-220	2
RASA2	0.0166082	-15.6902	-11.5271	1239	2.97114e-12	2
RASAL3	0.0157503	-18.3165	-14.1533	1497	7.02542e-15	2
RB1	0.0862752	-30.8113	-26.6482	449	2.24795e-27	2
RBBP4	0.014069	-17.1981	-13.035	2498	9.22673e-14	2
RBM38	0.021884	-22.1596	-17.9964	1072	1.00822e-18	2
RBMX	0.0153155	-19.7388	-15.5756	2837	2.65682e-16	2
RBPJ	0.0208448	-29.5986	-25.4355	1286	3.66892e-26	2
RCAN3	0.0171662	-21.0291	-16.866	1380	1.36148e-17	2
RCC2	0.0200928	-35.8652	-31.7021	1549	1.98566e-32	2
RCHY1	0.0155526	-25.912	-21.7489	2538	1.78288e-22	2
RDX	0.0441076	-90.4387	-86.2756	4452	5.30197e-87	2
REL	0.0151098	-23.5093	-19.3462	2487	4.50622e-20	2
REPS1	0.0303958	-15.0596	-10.8964	579	1.26929e-11	2
RESF1	0.0172815	-25.0495	-20.8863	3080	1.29919e-21	2
RFESD	0.0365641	-37.8903	-33.7272	871	1.87433e-34	2
RGS1	0.0483807	-105.172	-101.009	4452	9.78746e-102	2
RGS18	0.210361	-20.153	-15.9899	108	1.02352e-16	2
RGS19	0.0217113	-62.5256	-58.3625	2138	4.34017e-59	2
RHOC	0.0222794	-42.3448	-38.1817	1479	6.58123e-39	2
RHOF	0.0176088	-16.5091	-12.346	1181	4.50835e-13	2
RHOG	0.0238381	-47.317	-43.1538	3472	7.01704e-44	2
RHOH	0.0419715	-210.569	-206.406	2818	3.92883e-207	2
RIDA	0.0159641	-19.5551	-15.392	1533	4.05491e-16	2
RILPL2	0.016005	-23.5505	-19.3874	1868	4.09836e-20	2
RNASEH2B	0.0227981	-22.7445	-18.5813	1042	2.62224e-19	2
RNASEH2C	0.0247588	-55.9897	-51.8266	3380	1.49068e-52	2
RNF125	0.0178415	-16.2913	-12.1282	1157	7.44458e-13	2
RNF19A	0.0181225	-44.0168	-39.8536	2426	1.40078e-40	2
ROMO1	0.0140924	-16.747	-12.5839	2568	2.60682e-13	2
RORA	0.0400626	-121.18	-117.017	1635	9.62358e-118	2
RPA2	0.0292446	-37.5206	-33.3574	1067	4.39095e-34	2
RPA3	0.0273699	-92.6258	-88.4627	2044	3.44618e-89	2
RPL27	0.0303163	-42.2033	-38.0402	4452	9.1161e-39	2
RPL36AL	0.0234728	-19.8649	-15.7018	4452	1.98695e-16	2
RPL7L1	0.0149391	-22.7924	-18.6292	2399	2.3483e-19	2
RPLP2	0.0335706	-53.4941	-49.331	4452	4.66688e-50	2
RPS10-NUDT3	0.0401634	-76.6578	-72.4947	4452	3.2012e-73	2
RPS14	0.045823	-96.3817	-92.2185	4452	6.04603e-93	2
RPS21	0.0401197	-76.5046	-72.3415	4452	4.55496e-73	2
RPS6KA1	0.0177245	-29.6521	-25.489	1751	3.24329e-26	2
RRAGC	0.0169267	-31.2052	-27.0421	2763	9.07589e-28	2
RSAD2	0.0223654	-46.0203	-41.8572	1580	1.38934e-42	2
RSL24D1	0.0142091	-18.1293	-13.9661	2220	1.08108e-14	2
RUNX1	0.0660189	-16.7181	-12.5549	382	2.78653e-13	2
S100A10	0.0362202	-62.7929	-58.6297	4452	2.3457e-59	2
S100A11	0.0502584	-122.926	-118.763	1351	1.72652e-119	2
SARNP	0.0143941	-17.1938	-13.0306	1971	9.31887e-14	2
SARS	0.0154131	-17.0052	-12.842	1487	1.43871e-13	2
SAT1	0.0386342	-71.2851	-67.122	4452	7.55145e-68	2
SCARB2	0.0421467	-40.0809	-35.9178	770	1.20844e-36	2
SCG5	0.0338422	-112.951	-108.787	1858	1.63142e-109	2
SCML4	0.015513	-18.5901	-14.427	1598	3.74139e-15	2
SDF2L1	0.0169883	-29.1079	-24.9448	1919	1.13552e-25	2
SDF4	0.0149989	-22.5085	-18.3453	2528	4.51508e-19	2
SDHC	0.0159148	-21.5602	-17.3971	1738	4.00806e-18	2
SDHD	0.0166847	-25.4413	-21.2782	2936	5.27032e-22	2
SELENOH	0.0177112	-40.0397	-35.8766	2286	1.32859e-36	2
SELENOS	0.0451264	-245.067	-240.904	2617	1.24642e-241	2
SEPT9	0.0140583	-14.2116	-10.0484	2757	8.94456e-11	2
SERP1	0.0179297	-16.6802	-12.5171	3584	3.04027e-13	2
SERPINB6	0.153868	-26.6477	-22.4846	161	3.27638e-23	2
SERPINB9	0.0214026	-60.8978	-56.7347	2813	1.84222e-57	2
SERPINF1	0.0241687	-63.6312	-59.4681	3151	3.40317e-60	2
SERTAD1	0.0214543	-52.2413	-48.0781	1912	8.35332e-49	2
SH2D2A	0.0386382	-54.2082	-50.0451	1044	9.01434e-51	2
SH3BGRL3	0.0375451	-67.4538	-63.2907	4452	5.12078e-64	2
SIGIRR	0.0155985	-20.883	-16.7198	1800	1.90622e-17	2
SIPA1	0.020818	-30.6856	-26.5225	1313	3.00266e-27	2
SIVA1	0.0187653	-47.6078	-43.4447	2315	3.59164e-44	2
SKIL	0.0160247	-25.9275	-21.7643	2739	1.72056e-22	2
SLA	0.0213049	-52.7979	-48.6348	2992	2.31864e-49	2
SLA-DMA	0.0427801	-149.804	-145.641	3445	2.28368e-146	2
SLA2	0.0235389	-22.8001	-18.637	4316	2.30696e-19	2
SLBP	0.0263722	-40.9257	-36.7626	1207	1.72757e-37	2
SLC1A5	0.0539376	-18.2393	-14.0762	450	8.39149e-15	2
SLC25A1	0.0324213	-16.5743	-12.4112	576	3.87976e-13	2
SLC25A4	0.0146866	-15.1833	-11.0201	1556	9.54719e-12	2
SLC25A5	0.0225387	-25.4455	-21.2823	4030	5.21987e-22	2
SLC25A6	0.0314166	-45.996	-41.8329	4452	1.46939e-42	2
SLC4A7	0.0178645	-17.6159	-13.4527	1195	3.52594e-14	2
SLIRP	0.0162926	-28.1678	-24.0046	2080	9.89352e-25	2
SMARCA2	0.0213181	-39.4075	-35.2443	1502	5.69706e-36	2
SMARCA5	0.0175958	-15.3224	-11.1593	3587	6.93016e-12	2
SMARCB1	0.0152445	-16.7845	-12.6214	1518	2.39138e-13	2
SMC4	0.0201313	-46.6512	-42.4881	2952	3.25041e-43	2
SMC6	0.0186357	-23.0737	-18.9105	3422	1.22876e-19	2
SMCHD1	0.0199879	-56.917	-52.7539	2568	1.76234e-53	2
SMIM19	0.0178288	-41.8672	-37.704	2475	1.97683e-38	2
SMIM3	0.0207215	-38.7136	-34.5505	1561	2.81516e-35	2
SMPD1	0.0166484	-33.7869	-29.6237	2405	2.37822e-30	2
SMURF2	0.0493378	-51.4276	-47.2644	810	5.43957e-48	2
SNAPC1	0.0438773	-17.1399	-12.9768	490	1.05494e-13	2
SNRNP25	0.0141122	-16.0289	-11.8657	1987	1.36224e-12	2
SNRNP40	0.015719	-17.3047	-13.1416	1435	7.21802e-14	2
SNRPA1	0.0137947	-14.1926	-10.0295	1927	9.34331e-11	2
SNRPC	0.0152677	-16.6426	-12.4795	2980	3.31535e-13	2
SNRPD1	0.020072	-19.3205	-15.1573	3883	6.96096e-16	2
SNRPD3	0.0214967	-50.3899	-46.2267	3076	5.93271e-47	2
SNRPF	0.0193054	-27.9975	-23.8344	3355	1.46423e-24	2
SNRPN	0.0159893	-23.881	-19.7179	2827	1.91467e-20	2
SNTB2	0.0366595	-48.5924	-44.4292	1023	3.72203e-45	2
SNX10	0.0165676	-33.2492	-29.0861	2419	8.20206e-30	2
SNX3	0.0156589	-21.1289	-16.9658	2865	1.08199e-17	2
SOD1	0.029981	-41.0542	-36.8911	4452	1.28504e-37	2
SOWAHA	0.161919	-22.6603	-18.4971	132	3.18332e-19	2
SP110	0.0156653	-24.9187	-20.7555	2094	1.75575e-21	2
SPAG8	0.0184626	-35.6156	-31.4525	2959	3.5281e-32	2
SPNS3	0.055913	-53.1008	-48.9377	735	1.1542e-49	2
SPOCK2	0.0348068	-65.5568	-61.3937	1230	4.03924e-62	2
SPTSSA	0.0186351	-20.6761	-16.513	1224	3.06893e-17	2
SQSTM1	0.0139956	-16.1882	-12.025	2083	9.43993e-13	2
SREBF2	0.0211342	-45.1372	-40.9741	1742	1.06146e-41	2
SRGN	0.03083	-43.9699	-39.8067	4452	1.56045e-40	2
SRI	0.022429	-16.7881	-12.625	4452	2.37158e-13	2
SRPK1	0.0152624	-19.3801	-15.217	2840	6.06726e-16	2
SRRT	0.0257614	-14.8512	-10.688	660	2.05101e-11	2
SRSF5	0.0246909	-23.6038	-19.4407	4452	3.62488e-20	2
SRSF6	0.0197322	-25.2882	-21.1251	3538	7.497e-22	2
SRSF9	0.0158608	-15.0651	-10.902	1296	1.25325e-11	2
SSH1	0.0224697	-72.9585	-68.7954	2283	1.60175e-69	2
SSR4	0.0228471	-18.0051	-13.842	4452	1.43882e-14	2
SSRP1	0.0175036	-28.3147	-24.1515	1729	7.05458e-25	2
ST3GAL5	0.0345628	-31.2775	-27.1143	788	7.68562e-28	2
ST6GALNAC4	0.0297967	-40.4241	-36.2609	4452	5.48366e-37	2
STAP1	0.635117	-23.5699	-19.4067	76	3.91992e-20	2
STARD4	0.0169532	-23.3992	-19.2361	1543	5.80688e-20	2
STAT4	0.0333337	-26.4667	-22.3035	719	4.9713e-23	2
STIP1	0.0152301	-24.5569	-20.3937	2419	4.03882e-21	2
STK39	0.0151037	-15.1472	-10.984	1426	1.03748e-11	2
STMN1	0.03381	-143.462	-139.299	2934	5.02572e-140	2
STMN3	0.0608943	-52.3982	-48.2351	681	5.82018e-49	2
STX11	0.0895998	-36.969	-32.8059	479	1.56345e-33	2
STX8	0.0163607	-20.5911	-16.4279	1503	3.73319e-17	2
SUCLG1	0.0206654	-15.7276	-11.5645	4202	2.726e-12	2
SUCLG2	0.0141275	-18.0426	-13.8794	2347	1.31994e-14	2
SUSD3	0.0160926	-26.8024	-22.6393	2716	2.29476e-23	2
SUSD6	0.0198596	-16.9824	-12.8193	1047	1.51615e-13	2
SYK	0.185046	-32.022	-27.8589	218	1.38398e-28	2
TANGO2	0.0208736	-25.3213	-21.1582	1192	6.94722e-22	2
TAPBPL	0.0215846	-14.213	-10.0498	830	8.91603e-11	2
TES	0.0220722	-37.2266	-33.0635	1369	8.64034e-34	2
TESC	0.0489947	-50.8067	-46.6436	807	2.27217e-47	2
TFF3	0.0928436	-16.4638	-12.3007	205	5.00381e-13	2
TFRC	0.0286934	-35.755	-31.5919	1058	2.55937e-32	2
TGFBR2	0.0142396	-17.1004	-12.9373	2047	1.15541e-13	2
THEMIS	0.0323207	-25.8573	-21.6942	732	2.02224e-22	2
THOC7	0.0227122	-40.2719	-36.1088	1388	7.78382e-37	2
THYN1	0.0154912	-26.189	-22.0258	2426	9.42243e-23	2
TIGIT	0.0741728	-40.7943	-36.6311	540	2.33817e-37	2
TIMM10	0.0150204	-15.5746	-11.4114	1480	3.87776e-12	2
TIMM8B	0.0172048	-31.5751	-27.412	1991	3.87283e-28	2
TIMP1	0.0517532	-182.59	-178.427	1780	3.74336e-179	2
TLE5	0.0152822	-22.8537	-18.6905	2648	2.03921e-19	2
TMED10	0.0180936	-33.8148	-29.6516	1877	2.23027e-30	2
TMEM134	0.0218844	-27.3687	-23.2055	1180	6.22974e-24	2
TMEM170A	0.0270573	-15.5289	-11.3658	644	4.30741e-12	2
TMEM173	0.107551	-59.189	-55.0258	547	9.42217e-56	2
TMEM60	0.0239883	-16.5737	-12.4106	781	3.88524e-13	2
TMEM71	0.0303301	-30.3331	-26.1699	912	6.7617e-27	2
TMIGD2	0.0378602	-69.6717	-65.5086	1198	3.1002e-66	2
TMSB10	0.0991369	-257.687	-253.524	4452	2.99523e-254	2
TNFAIP2	0.081608	-19.2099	-15.0468	357	8.97831e-16	2
TNFAIP3	0.0315327	-46.3979	-42.2348	4452	5.82385e-43	2
TNFAIP8	0.0145854	-16.7963	-12.6332	1827	2.32727e-13	2
TNFRSF1B	0.0306187	-128.278	-124.115	2247	7.67783e-125	2
TNFRSF9	0.0965414	-78.0929	-73.9298	664	1.17541e-74	2
TNFSF10	0.0181018	-19.0591	-14.896	1219	1.27056e-15	2
TNFSF9	0.0831996	-14.4415	-10.2784	206	5.26732e-11	2
TNIK	0.0194498	-29.8472	-25.6841	1417	2.06975e-26	2
TNIP3	0.148966	-38.2433	-34.0802	387	8.31388e-35	2
TOB1	0.0244702	-14.2864	-10.1233	683	7.52899e-11	2
TOMM7	0.0181789	-29.0695	-24.9063	3114	1.24073e-25	2
TOR4A	0.0228898	-23.1543	-18.9912	1047	1.02055e-19	2
TOX	0.0194568	-19.4877	-15.3246	1139	4.7361e-16	2
TP53	0.0158772	-18.261	-14.0979	1462	7.98148e-15	2
TP53I13	0.0300544	-18.0564	-13.8933	633	1.27854e-14	2
TPMT	0.0648455	-16.5069	-12.3438	384	4.53155e-13	2
TRAF1	0.0278066	-22.6509	-18.4878	807	3.25254e-19	2
TRAF3IP3	0.0185445	-16.3532	-12.19	3735	6.45591e-13	2
TRAF4	0.0572626	-53.9428	-49.7797	729	1.66089e-50	2
TRAM1	0.0145419	-17.0211	-12.858	2744	1.38671e-13	2
TRAPPC5	0.0249482	-31.7002	-27.5371	4144	2.90331e-28	2
TRAT1	0.0769074	-195.968	-191.805	4452	1.56615e-192	2
TRIB1	0.0655614	-21.5244	-17.3613	436	4.35215e-18	2
TRIB2	0.0370934	-28.4955	-24.3323	680	4.65224e-25	2
TRMT112	0.0339528	-54.8317	-50.6686	4452	2.14496e-51	2
TRPS1	0.0274791	-21.2316	-17.0685	776	8.54136e-18	2
TSC22D3	0.0174784	-38.7678	-34.6047	2554	2.48475e-35	2
TSPAN5	0.0403852	-110.569	-106.405	1501	3.93133e-107	2
TSPAN6	0.235997	-24.5465	-20.3833	113	4.13688e-21	2
TTC3	0.0202243	-23.971	-19.8078	1200	1.55658e-20	2
TTF2	0.0294033	-64.0046	-59.8415	1397	1.44045e-60	2
TTLL12	0.030312	-15.4339	-11.2708	586	5.36079e-12	2
TUBB	0.0224683	-75.8946	-71.7314	2564	1.85591e-72	2
TUBB2B	0.0213547	-30.3104	-26.1473	1268	7.12342e-27	2
TUBB4B	0.0277165	-52.9647	-48.8016	1319	1.57906e-49	2
TWF2	0.0158907	-25.0049	-20.8418	2012	1.43957e-21	2
TWISTNB	0.0147961	-15.5802	-11.4171	1557	3.82741e-12	2
TXNDC17	0.0215147	-18.2422	-14.0791	4212	8.33551e-15	2
TXNRD1	0.0288997	-21.6679	-17.5048	735	3.12745e-18	2
TYMS	0.0245547	-70.7046	-66.5415	1948	2.87416e-67	2
UBAC2	0.0276173	-47.4363	-43.2731	3969	5.33151e-44	2
UBALD2	0.0154667	-25.434	-21.2709	2247	5.3596e-22	2
UBB	0.030741	-43.6634	-39.5003	4452	3.16032e-40	2
UBC	0.0226734	-17.4967	-13.3336	4452	4.63913e-14	2
UBE2D2	0.0140725	-15.1622	-10.9991	1896	1.00215e-11	2
UBXN2A	0.018875	-21.9754	-17.8122	1241	1.54087e-18	2
UCHL1	0.0348062	-23.1866	-19.0235	638	9.47327e-20	2
UCHL3	0.0252078	-43.0199	-38.8568	1287	1.39054e-39	2
UCHL5	0.0163474	-31.6373	-27.4742	2352	3.35577e-28	2
UCP2	0.033009	-153.807	-149.644	2381	2.2698e-150	2
UPP1	0.0918791	-16.3223	-12.1591	195	6.93218e-13	2
UQCRC2	0.0145965	-18.0879	-13.9248	1966	1.18908e-14	2
USF2	0.0218481	-18.7383	-14.5752	987	2.6597e-15	2
USP1	0.0177388	-26.7826	-22.6195	1564	2.40164e-23	2
USP15	0.0148119	-18.1361	-13.9729	1868	1.06434e-14	2
UTP11	0.026593	-17.5148	-13.3517	702	4.44953e-14	2
UTP6	0.0238031	-42.2087	-38.0455	1351	9.0048e-39	2
UXT	0.0148097	-15.8073	-11.6442	1578	2.2689e-12	2
VAMP8	0.0261887	-28.3772	-24.2141	4452	6.10851e-25	2
VMP1	0.0245053	-24.4249	-20.2618	4387	5.47286e-21	2
VPS25	0.0280806	-119.356	-115.192	2581	6.41961e-116	2
VPS37B	0.0227181	-16.2157	-12.0526	846	8.85966e-13	2
VRK1	0.05156	-32.9459	-28.7828	586	1.64891e-29	2
VTA1	0.0260455	-18.676	-14.5128	756	3.07016e-15	2
VTI1B	0.016261	-30.0153	-25.8521	2226	1.40565e-26	2
XRCC2	0.0887813	-15.2525	-11.0894	170	8.13974e-12	2
YPEL3	0.0159496	-27.7827	-23.6196	2195	2.40125e-24	2
YPEL5	0.0165849	-17.7983	-13.6352	1322	2.31638e-14	2
YWHAQ	0.0153516	-19.2095	-15.0464	2874	8.987e-16	2
ZAP70	0.0191933	-18.6413	-14.4781	3744	3.32562e-15	2
ZBTB16	0.123328	-24.8698	-20.7066	308	1.96502e-21	2
ZBTB38	0.0220835	-26.3336	-22.1705	1150	6.75356e-23	2
ZC3HAV1	0.0171472	-21.8481	-17.685	1419	2.06534e-18	2
ZFP36L1	0.0246146	-23.3655	-19.2024	4452	6.2749e-20	2
ZFP36L2	0.0304225	-42.5679	-38.4048	4452	3.93756e-39	2
ZNF207	0.0144785	-14.6431	-10.4799	1581	3.31189e-11	2
ZNF512B	0.0291222	-27.088	-22.9249	881	1.18889e-23	2
ZNFX1	0.0167733	-17.2992	-13.1361	1281	7.30978e-14	2
ZNRF1	0.017147	-29.1338	-24.9707	2901	1.06976e-25	2
ZSWIM6	0.0229657	-14.6042	-10.4411	757	3.62179e-11	2
AHCY	0.0606667	-18.7529	-14.5897	427	2.57189e-15	3
ALYREF	0.0407151	-32.024	-27.8608	675	1.37778e-28	3
ANLN	0.370084	-24.5713	-20.4082	94	3.90668e-21	3
ANXA2	0.0806771	-67.0307	-62.8676	667	1.35639e-63	3
ARHGAP11A	0.12549	-19.4995	-15.3364	143	4.60875e-16	3
ARHGEF39	0.173926	-18.7058	-14.5427	114	2.86632e-15	3
ASF1B	0.841754	-85.8418	-81.6787	211	2.09578e-82	3
ASPM	0.530712	-62.9263	-58.7632	146	1.72513e-59	3
ATAD2	0.152734	-62.6404	-58.4773	495	3.33207e-59	3
AURKB	0.668367	-73.8202	-69.6571	151	2.20265e-70	3
BBS7	0.146114	-30.8854	-26.7223	331	1.89553e-27	3
BIRC5	0.163459	-127.499	-123.336	704	4.61185e-124	3
BORA	0.0836189	-14.5253	-10.3621	207	4.34391e-11	3
BRCA1	0.0936396	-16.6188	-12.4557	206	3.5021e-13	3
BRCA2	0.136377	-24.6912	-20.528	178	2.96455e-21	3
BUB1	0.509006	-58.6572	-54.4941	139	3.20551e-55	3
CBX5	0.0608684	-61.092	-56.9289	766	1.17794e-57	3
CCDC34	0.0394273	-24.5048	-20.3417	600	4.55332e-21	3
CCNB1	0.234716	-38.5796	-34.4165	243	3.83273e-35	3
CCNB2	1.08298	-100.071	-95.9078	177	1.23638e-96	3
CCNE2	0.100294	-17.0706	-12.9075	161	1.23747e-13	3
CDC20	0.651626	-76.7147	-72.5516	186	2.80806e-73	3
CDC45	0.137169	-24.5952	-20.4321	216	3.69741e-21	3
CDC6	0.497274	-16.2616	-12.0985	70	7.97132e-13	3
CDCA3	0.672052	-77.1941	-73.031	165	9.31207e-74	3
CDCA5	1.0385	-51.4311	-47.2679	96	5.39578e-48	3
CDCA7	0.386535	-46.6246	-42.4615	133	3.45545e-43	3
CDCA8	0.612041	-73.5927	-69.4296	195	3.71878e-70	3
CDK2	0.177568	-31.2367	-27.0736	204	8.44133e-28	3
CDKN2C	0.0463825	-14.8035	-10.6404	449	2.28889e-11	3
CDKN3	0.123246	-27.7912	-23.6281	345	2.35473e-24	3
CDT1	0.271344	-50.1959	-46.0327	336	9.27386e-47	3
CEND1	0.0914884	-16.2363	-12.0732	241	8.449e-13	3
CENPA	0.59821	-72.4386	-68.2755	198	5.30318e-69	3
CENPF	0.235034	-71.5349	-67.3718	456	4.24803e-68	3
CENPH	0.0601421	-23.2766	-19.1135	471	7.70003e-20	3
CENPM	0.18205	-37.9967	-33.8336	340	1.46689e-34	3
CENPN	0.572838	-69.6887	-65.5255	160	2.98161e-66	3
CENPS	0.301066	-49.3415	-45.1784	300	6.63124e-46	3
CENPT	0.98354	-21.9075	-17.7444	63	1.80131e-18	3
CENPU	0.244718	-40.4398	-36.2766	265	5.28892e-37	3
CEP55	0.179566	-31.1896	-27.0265	221	9.40882e-28	3
CEP78	0.0917697	-15.7832	-11.6201	168	2.39841e-12	3
CHAF1A	0.0943442	-16.0212	-11.8581	163	1.38657e-12	3
CHAF1B	0.757958	-33.5891	-29.426	85	3.74992e-30	3
CIP2A	0.212937	-35.7855	-31.6224	223	2.38584e-32	3
CIT	0.963127	-33.014	-28.8508	78	1.40987e-29	3
CKAP2	0.475541	-62.9274	-58.7642	164	1.72091e-59	3
CKAP2L	0.661709	-27.0428	-22.8797	80	1.31918e-23	3
CLSPN	0.119326	-56.8502	-52.6871	517	2.0554e-53	3
DEPDC1	0.928958	-23.7993	-19.6361	67	2.31129e-20	3
DEPDC1B	0.876005	-26.4308	-22.2677	72	5.39932e-23	3
DIAPH3	0.818008	-26.674	-22.5109	74	3.0842e-23	3
DLGAP5	1.03105	-93.5612	-89.3981	234	3.9988e-90	3
DUT	0.0574737	-244.823	-240.66	2002	2.18869e-241	3
E2F2	0.289008	-43.9995	-39.8364	156	1.45751e-40	3
E2F8	0.911546	-50.4352	-46.272	99	5.34515e-47	3
ECT2	0.179964	-20.0447	-15.8815	116	1.31359e-16	3
ENSSSCG00000000002	0.822523	-43.9523	-39.7892	95	1.62481e-40	3
ENSSSCG00000000194	0.452772	-34.5102	-30.3471	103	4.49711e-31	3
ENSSSCG00000004518	0.996776	-55.023	-50.8599	101	1.38078e-51	3
ENSSSCG00000004782	0.534405	-68.5986	-64.4355	180	3.66882e-65	3
ENSSSCG00000004969	0.357221	-52.0443	-47.8811	257	1.31478e-48	3
ENSSSCG00000007089	0.16856	-17.1248	-12.9617	111	1.09219e-13	3
ENSSSCG00000007493	0.154661	-27.5396	-23.3764	246	4.20293e-24	3
ENSSSCG00000010214	0.194325	-49.6804	-45.5172	401	3.03932e-46	3
ENSSSCG00000012997	0.0869258	-24.7712	-20.608	401	2.46587e-21	3
ENSSSCG00000015215	0.281546	-23.2734	-19.1102	102	7.75829e-20	3
ENSSSCG00000016679	0.0382519	-28.6044	-24.4413	664	3.61983e-25	3
ENSSSCG00000026302	0.682046	-76.8358	-72.6726	270	2.12504e-73	3
ENSSSCG00000028695	0.299282	-40.8649	-36.7018	139	1.98714e-37	3
ENSSSCG00000031117	0.0577442	-72.6183	-68.4552	933	3.50576e-69	3
ENSSSCG00000032946	0.657552	-76.2598	-72.0966	165	8.0051e-73	3
ENSSSCG00000034853	0.11382	-21.7301	-17.5669	283	2.71068e-18	3
ENSSSCG00000034913	0.435754	-58.5396	-54.3765	236	4.20247e-55	3
ENSSSCG00000035908	0.303163	-34.5674	-30.4043	122	3.94187e-31	3
ENSSSCG00000037307	0.371364	-23.5205	-19.3574	92	4.39146e-20	3
ENSSSCG00000039107	0.528562	-64.9002	-60.7371	153	1.83202e-61	3
ENSSSCG00000039370	0.550394	-45.8647	-41.7016	112	1.98809e-42	3
ENSSSCG00000039506	0.377171	-23.2591	-19.0959	91	8.01825e-20	3
ESCO2	0.835293	-67.2025	-63.0393	122	9.13392e-64	3
EXO1	0.143215	-24.1037	-19.9405	154	1.14678e-20	3
EZH2	0.0896783	-61.0473	-56.8842	599	1.30565e-57	3
FAAP24	0.0855717	-14.9568	-10.7937	204	1.60811e-11	3
FABP3	0.0579234	-72.5247	-68.3616	930	4.34895e-69	3
FANCD2	0.321572	-31.7561	-27.593	113	2.55282e-28	3
FBXO5	0.524906	-48.3933	-44.2302	118	5.88634e-45	3
GINS2	0.0585826	-27.3735	-23.2104	509	6.16028e-24	3
GSR	0.0458651	-26.5527	-22.3895	568	4.07821e-23	3
HELLS	0.0675308	-33.0277	-28.8645	515	1.3661e-29	3
HIST1H1D	0.0969211	-38.3053	-34.1421	471	7.20863e-35	3
HIST1H2AG	0.334142	-81.7715	-77.6084	435	2.46398e-78	3
HIST2H2AC	0.0360784	-22.8	-18.6369	616	2.30721e-19	3
HMMR	0.475261	-61.8025	-57.6394	248	2.2942e-58	3
HSPA4L	0.209906	-33.8406	-29.6775	153	2.10154e-30	3
ISYNA1	0.370044	-14.7046	-10.5415	75	2.87423e-11	3
KIF11	0.638417	-73.5019	-69.3388	220	4.5835e-70	3
KIF15	1.01099	-91.3518	-87.1886	149	6.47702e-88	3
KIF18A	0.196541	-21.8306	-17.6675	116	2.15041e-18	3
KIF20A	0.757471	-58.2921	-54.129	115	7.4299e-55	3
KIF20B	0.0574395	-43.0159	-38.8528	629	1.40358e-39	3
KIF22	0.339291	-51.1837	-47.0205	171	9.53821e-48	3
KIF2C	0.617785	-69.2461	-65.083	147	8.26081e-66	3
KIF4A	0.833702	-76.471	-72.3079	136	4.92153e-73	3
KIFC1	0.310034	-53.3905	-49.2273	326	5.92477e-50	3
KNSTRN	0.123142	-22.3466	-18.1834	249	6.55486e-19	3
KPNA2	0.0443616	-43.219	-39.0558	777	8.79366e-40	3
LGALS1	0.106316	-130.561	-126.398	947	3.99658e-127	3
LIG1	0.142441	-21.0419	-16.8787	137	1.32207e-17	3
LMNB1	0.0889128	-85.2136	-81.0505	746	8.90249e-82	3
LYAR	0.0478654	-39.6301	-35.467	678	3.41224e-36	3
MAD2L1	0.0511542	-53.4927	-49.3296	808	4.68197e-50	3
MCM10	0.55334	-48.0712	-43.9081	115	1.2358e-44	3
MCM2	0.316013	-47.607	-43.4439	236	3.59856e-44	3
MCM3	0.351734	-51.3906	-47.2275	253	5.92255e-48	3
MCM4	0.126287	-47.8475	-43.6843	469	2.06852e-44	3
MCM5	0.100441	-21.368	-17.2048	325	6.23964e-18	3
MCM6	0.078857	-64.6866	-60.5235	661	2.9958e-61	3
MCM7	0.0567841	-64.5253	-60.3622	863	4.34295e-61	3
MELK	0.526429	-44.5449	-40.3818	112	4.15143e-41	3
MIS18A	0.44528	-59.2488	-55.0857	157	8.20959e-56	3
MND1	0.129538	-26.4443	-22.2811	314	5.23454e-23	3
MT1A	0.21853	-36.8895	-32.7263	169	1.87794e-33	3
MTFR2	0.684939	-76.1453	-71.9822	225	1.04195e-72	3
MTHFD1	0.0394338	-22.17	-18.0069	574	9.84345e-19	3
MXD3	0.129372	-27.5809	-23.4178	329	3.82104e-24	3
MYBL2	0.353091	-51.4564	-47.2933	221	5.08963e-48	3
MYL9	0.149891	-26.647	-22.4838	235	3.28229e-23	3
NCAPD2	0.204925	-35.3489	-31.1858	197	6.51912e-32	3
NCAPG	0.463157	-61.3598	-57.1967	214	6.3575e-58	3
NCAPG2	0.395189	-42.5659	-38.4028	123	3.95545e-39	3
NCAPH	0.589927	-71.7956	-67.6325	199	2.33082e-68	3
NDC80	0.968802	-94.1236	-89.9605	168	1.09525e-90	3
NEIL3	0.915462	-15.4076	-11.2444	54	5.69599e-12	3
NEK2	0.81759	-48.1505	-43.9874	100	1.02944e-44	3
NRM	0.270037	-28.9263	-24.7632	116	1.72516e-25	3
NT5DC2	0.0733631	-19.7111	-15.5479	391	2.83179e-16	3
NUF2	0.217431	-40.4731	-36.31	314	4.89833e-37	3
ORC1	0.385609	-55.9799	-51.8168	189	1.5249e-52	3
ORC6	0.0317421	-22.9638	-18.8007	688	1.58237e-19	3
PARPBP	0.367175	-21.6614	-17.4983	89	3.17482e-18	3
PBK	0.797158	-68.3239	-64.1607	126	6.90686e-65	3
PCK2	0.143161	-16.0609	-11.8977	117	1.26549e-12	3
PCLAF	0.169376	-153.145	-148.982	809	1.04225e-149	3
PHF19	0.247224	-16.8043	-12.6411	93	2.28496e-13	3
PIMREG	0.770821	-36.3919	-32.2288	88	5.905e-33	3
POC1A	0.137658	-28.7234	-24.5603	324	2.75228e-25	3
POLD1	0.107021	-19.8763	-15.7131	268	1.93578e-16	3
PRIM2	0.106799	-19.7128	-15.5497	264	2.82048e-16	3
PRR11	0.789366	-47.1383	-42.9752	100	1.05885e-43	3
PSMC3IP	0.323247	-22.4762	-18.3131	95	4.86308e-19	3
RACGAP1	0.284308	-45.1225	-40.9594	201	1.09804e-41	3
RAD51	0.595964	-39.4348	-35.2717	100	5.34929e-36	3
RAD51AP1	0.400978	-56.8376	-52.6745	167	2.11613e-53	3
RFC3	0.0387736	-22.4407	-18.2775	583	5.27792e-19	3
RFC4	0.0770692	-35.6159	-31.4528	502	3.5252e-32	3
RHNO1	0.099512	-16.1943	-12.0311	153	9.30806e-13	3
SASS6	0.184084	-32.4703	-28.3071	181	4.93039e-29	3
SCARB1	0.224139	-14.8586	-10.6955	92	2.01617e-11	3
SGO1	0.652618	-76.4098	-72.2466	193	5.66721e-73	3
SGO2	0.470513	-61.7468	-57.5837	218	2.60794e-58	3
SHCBP1	0.346275	-51.3221	-47.159	208	6.9345e-48	3
SKA2	0.0544804	-32.2834	-28.1203	564	7.58132e-29	3
SMC2	0.0712166	-87.3028	-83.1397	914	7.24978e-84	3
SMIM8	0.109795	-19.0666	-14.9035	163	1.24894e-15	3
SPC24	0.582007	-101.923	-97.7598	412	1.73873e-98	3
SPDL1	0.306402	-20.4722	-16.3091	93	4.90783e-17	3
TCF19	0.526696	-68.0063	-63.8432	179	1.43493e-64	3
TK1	0.477398	-84.7895	-80.6264	391	2.36388e-81	3
TMPO	0.0465145	-29.1292	-24.9661	587	1.08114e-25	3
TOP2A	0.408032	-75.3693	-71.2061	383	6.22112e-72	3
TOPBP1	0.0473714	-26.0878	-21.9246	554	1.18954e-22	3
TPX2	0.327924	-74.8533	-70.6902	416	2.04074e-71	3
TTK	0.465796	-15.3803	-11.2172	70	6.06457e-12	3
UBE2C	0.193686	-69.0443	-64.8811	478	1.31479e-65	3
UBE2S	0.0500081	-25.6395	-21.4764	535	3.33904e-22	3
UBE2T	0.0669182	-33.1745	-29.0114	518	9.74202e-30	3
UHRF1	0.539626	-66.446	-62.2828	239	5.21408e-63	3
ZBTB32	0.213406	-36.5364	-32.3733	196	4.23361e-33	3
ZGRF1	0.298194	-23.4451	-19.2819	100	5.22459e-20	3
ZNF367	0.320747	-49.3927	-45.2296	275	5.89411e-46	3
ADGRG1	0.216549	-677.809	-673.646	1943	0	4
AFAP1L2	0.216289	-19.0789	-14.9158	104	1.21404e-15	4
AKAP5	0.323886	-49.8815	-45.7184	178	1.91263e-46	4
ANGPTL1	0.109684	-19.1169	-14.9537	164	1.11243e-15	4
APPL2	0.164517	-52.4366	-48.2734	443	5.32818e-49	4
ARAP3	0.107157	-44.3967	-40.2336	483	5.84018e-41	4
B3GNT7	0.518099	-43.4074	-39.2443	111	5.69784e-40	4
BMPR2	0.103018	-16.0187	-11.8556	146	1.39446e-12	4
BSPRY	0.0955861	-28.7624	-24.5992	413	2.51638e-25	4
C4orf48	0.156479	-131.172	-127.009	738	9.80145e-128	4
CACNA1D	0.511251	-22.342	-18.1789	80	6.62424e-19	4
CALHM2	0.153159	-22.8587	-18.6956	138	2.01579e-19	4
CAPG	0.073891	-261.131	-256.968	1775	1.07612e-257	4
CCRL2	0.204581	-109.45	-105.287	584	5.16611e-106	4
CD79A	0.094607	-16.4641	-12.301	170	5.00073e-13	4
CDH1	0.13641	-25.0317	-20.8685	264	1.35354e-21	4
CDH17	0.409655	-184.506	-180.343	621	4.53792e-181	4
CMTM4	0.16423	-23.7402	-19.577	135	2.64824e-20	4
CNTLN	0.27295	-17.9935	-13.8304	92	1.47777e-14	4
CPNE2	0.208948	-45.1436	-40.9805	361	1.04595e-41	4
CTNNA1	0.161167	-28.7643	-24.6012	202	2.50522e-25	4
CXXC5	0.170963	-29.9296	-25.7665	220	1.71195e-26	4
CYS1	0.126308	-22.8839	-18.7207	248	1.90223e-19	4
DCXR	0.0835122	-239.83	-235.666	1520	2.1559e-236	4
DGKD	0.0399789	-17.1349	-12.9718	515	1.06711e-13	4
DHRS3	0.142199	-409.536	-405.373	1670	0	4
DHRS7	0.0786055	-48.7668	-44.6037	570	2.49082e-45	4
DIXDC1	0.31872	-15.3814	-11.2182	81	6.04996e-12	4
DNASE1L1	0.0990345	-51.7659	-47.6028	532	2.49595e-48	4
EFHD2	0.0777196	-88.3551	-84.192	863	6.42727e-85	4
ELOVL6	0.101659	-31.7867	-27.6235	422	2.37939e-28	4
ENSSSCG00000000636	0.38101	-14.6319	-10.4687	74	3.39824e-11	4
ENSSSCG00000000638	0.395454	-366.354	-362.191	1061	0	4
ENSSSCG00000000640	0.298011	-517.736	-513.573	1404	0	4
ENSSSCG00000005480	0.119006	-45.0997	-40.9366	467	1.15716e-41	4
ENSSSCG00000006156	0.0978113	-75.7329	-71.5698	647	2.69299e-72	4
ENSSSCG00000006376	0.107238	-19.3477	-15.1846	181	6.53777e-16	4
ENSSSCG00000007435	0.601009	-23.2646	-19.1015	77	7.91581e-20	4
ENSSSCG00000008137	0.0440923	-93.9543	-89.7912	1264	1.61749e-90	4
ENSSSCG00000010829	0.454466	-51.98	-47.8169	133	1.52441e-48	4
ENSSSCG00000014250	0.100928	-18.0289	-13.8658	178	1.36218e-14	4
ENSSSCG00000016687	0.0621865	-113.982	-109.819	1152	1.5165e-110	4
ENSSSCG00000017608	0.421272	-20.7677	-16.6046	83	2.4854e-17	4
ENSSSCG00000022187	0.192642	-53.6009	-49.4378	421	3.64935e-50	4
ENSSSCG00000024950	0.117331	-29.4431	-25.28	373	5.24807e-26	4
ENSSSCG00000026217	0.176222	-610.15	-605.987	1975	0	4
ENSSSCG00000032108	0.410355	-63.9441	-59.781	328	1.65587e-60	4
ENSSSCG00000032768	0.0476804	-56.5148	-52.3517	910	4.44951e-53	4
ENSSSCG00000033623	0.117419	-117.778	-113.614	813	2.42953e-114	4
ENSSSCG00000036743	0.396497	-55.4099	-51.2468	251	5.66563e-52	4
ENSSSCG00000036745	0.314748	-47.5914	-43.4283	161	3.72995e-44	4
ENSSSCG00000037074	0.460406	-60.6219	-56.4588	247	3.47684e-57	4
ENSSSCG00000039807	0.127393	-23.0923	-18.9292	249	1.17714e-19	4
ENTPD5	0.100801	-17.9612	-13.7981	224	1.59196e-14	4
EPAS1	0.321194	-48.9743	-44.8111	167	1.5448e-45	4
FADS1	0.0627119	-14.5381	-10.375	365	4.2173e-11	4
FAM49A	0.202542	-80.5354	-76.3722	506	4.24402e-77	4
FCER1G	0.310123	-859.456	-855.293	3601	0	4
FGD4	0.336594	-53.407	-49.2439	303	5.70292e-50	4
FGR	0.372488	-227.276	-223.112	748	7.71965e-224	4
FLNB	0.108947	-19.9333	-15.7702	257	1.69755e-16	4
FSCN1	0.143604	-737.93	-733.767	2500	0	4
GATM	0.0998419	-17.8331	-13.67	179	2.13805e-14	4
GEM	0.406135	-23.5234	-19.3603	89	4.36255e-20	4
GNPDA1	0.0411005	-89.7758	-85.6127	1292	2.43955e-86	4
GRASP	0.417071	-45.7548	-41.5917	126	2.56048e-42	4
HDGFL3	0.0412484	-23.4215	-19.2584	572	5.51585e-20	4
HES4	0.172111	-34.9697	-30.8065	327	1.56119e-31	4
HHEX	0.109388	-18.9137	-14.7506	162	1.7759e-15	4
HPCAL1	0.0591524	-25.9432	-21.7801	496	1.65939e-22	4
HSF4	0.255996	-42.0823	-37.9192	176	1.20456e-38	4
IKZF2	0.115099	-627.563	-623.4	2649	0	4
IL2RB	0.061009	-240.644	-236.481	3432	3.30475e-237	4
IQCE	0.0635668	-54.6872	-50.524	680	2.99204e-51	4
KAT6B	0.0394128	-107.365	-103.202	1503	6.2858e-104	4
KIF13B	0.0945283	-16.606	-12.4429	174	3.60675e-13	4
KIT	0.370697	-299.689	-295.525	956	2.98221e-296	4
KLF3	0.150416	-16.0554	-11.8923	114	1.28151e-12	4
KLRK1	0.188797	-464.649	-460.486	4380	0	4
LAPTM4B	0.330976	-50.3618	-46.1987	274	6.32916e-47	4
LAT2	0.149298	-606.471	-602.308	3263	0	4
LDHD	0.279596	-28.8442	-24.681	114	2.08431e-25	4
LIMK1	0.182117	-32.1975	-28.0344	265	9.23835e-29	4
LPAR6	0.142174	-34.4529	-30.2898	370	5.13132e-31	4
LPCAT2	0.187708	-30.7746	-26.6114	153	2.4466e-27	4
LRCH1	0.079575	-45.0463	-40.8831	547	1.30874e-41	4
MATK	0.200195	-174.423	-170.259	824	5.5029e-171	4
MBOAT2	0.09167	-16.2008	-12.0377	208	9.16888e-13	4
MEF2A	0.0877474	-24.568	-20.4049	397	3.93644e-21	4
NAA40	0.059398	-42.7622	-38.5991	615	2.5172e-39	4
NAPEPLD	0.0848852	-57.3076	-53.1445	595	7.17049e-54	4
NCALD	0.0683122	-323.722	-319.559	3126	0	4
NT5E	0.613446	-23.621	-19.4578	77	3.48469e-20	4
PARM1	0.316803	-16.6765	-12.5134	84	3.06628e-13	4
PIK3R6	0.307157	-48.0137	-43.8506	191	1.41057e-44	4
PPCDC	0.141313	-44.1226	-39.9595	431	1.09785e-40	4
PPM1H	0.187996	-15.1461	-10.983	100	1.03989e-11	4
PPP1R12C	0.044681	-44.4734	-40.3103	791	4.89435e-41	4
PRXL2A	0.0728886	-14.9733	-10.8102	325	1.54807e-11	4
PTPN3	0.296374	-45.6344	-41.4713	225	3.3787e-42	4
PTPN6	0.0686548	-393.721	-389.558	2651	0	4
RAC3	0.0978918	-21.2188	-17.0556	331	8.79793e-18	4
RASGEF1A	0.124244	-105.289	-101.125	709	7.49047e-102	4
RHOD	0.124681	-46.042	-41.8788	463	1.32181e-42	4
RHOQ	0.179081	-49.7341	-45.571	416	2.68532e-46	4
RIN2	0.112755	-20.3687	-16.2056	243	6.22859e-17	4
RIN3	0.0999233	-376.679	-372.516	1901	0	4
RPS6KA3	0.047945	-43.5724	-39.4093	723	3.89669e-40	4
SEC14L1	0.117113	-20.1993	-16.0361	160	9.20147e-17	4
SEMA4D	0.0837738	-142.151	-137.988	1118	1.02848e-138	4
SEPT11	0.0952474	-482.686	-478.523	2265	0	4
SH3BP2	0.088865	-34.6104	-30.4472	467	3.57092e-31	4
SKAP2	0.0954138	-256.728	-252.565	1470	2.72333e-253	4
SLC12A7	0.16831	-18.7405	-14.5774	116	2.64618e-15	4
SLC49A3	0.237916	-30.9879	-26.8247	129	1.49712e-27	4
SMPDL3A	0.252929	-124.103	-119.94	581	1.14873e-120	4
SORD	0.22335	-33.9799	-29.8168	145	1.52484e-30	4
SORT1	0.156595	-62.9794	-58.8163	492	1.52654e-59	4
SPART	0.396644	-17.142	-12.9789	78	1.04981e-13	4
SPATS2L	0.287448	-44.7305	-40.5674	247	2.70783e-41	4
SPHK1	0.360296	-50.0617	-45.8986	150	1.26298e-46	4
SPINT2	0.149612	-27.7328	-23.5696	277	2.69379e-24	4
TCEAL1	0.21056	-17.0113	-12.8482	100	1.41853e-13	4
TDRP	0.349459	-26.7334	-22.5703	100	2.68995e-23	4
TENT5A	0.278845	-44.6911	-40.5279	196	2.96521e-41	4
TESK2	0.148891	-77.5636	-73.4004	550	3.97723e-74	4
TNFRSF13B	0.122048	-22.3864	-18.2233	259	5.98063e-19	4
TRDC	0.390544	-902.431	-898.268	3844	0	4
TSPAN10	0.187238	-33.806	-29.6429	283	2.27587e-30	4
TTYH3	0.232355	-184.495	-180.332	794	4.65858e-181	4
TXK	0.0957843	-119.25	-115.087	944	8.18318e-116	4
TYROBP	0.154256	-67.4525	-63.2893	510	5.13645e-64	4
UBASH3B	0.109973	-112.825	-108.662	820	2.18015e-109	4
YDJC	0.129633	-16.3812	-12.2181	125	6.0518e-13	4
CLTB	0.0147483	-14.1383	-9.97516	1436	1.05886e-10
PPP3CA	0.0166826	-14.1258	-9.96271	1177	1.08965e-10
PSIP1	0.0213647	-14.1224	-9.95927	4431	1.09833e-10
HIGD2A	0.0163745	-14.1047	-9.94157	3377	1.14402e-10
PPIH	0.0144056	-14.1029	-9.93982	1544	1.14864e-10
ALOX5AP	0.243681	-14.0991	-9.93601	87	1.15875e-10
ENSSSCG00000016100	0.0172397	-14.0823	-9.91919	3580	1.20451e-10
TERF2IP	0.0139945	-14.0676	-9.90444	1782	1.24613e-10
TOX2	0.0857895	-14.0527	-9.88954	160	1.28961e-10
MRPL27	0.015249	-14.0447	-9.88157	1332	1.31349e-10
MS4A1	0.0810738	-14.0225	-9.85936	197	1.3824e-10
TEX30	0.0793187	-14.0159	-9.8528	259	1.40345e-10
RALGPS2	0.0764745	-14.014	-9.85087	282	1.40971e-10
RBX1	0.0182932	-14.0071	-9.84394	3823	1.43237e-10
ENSSSCG00000005658	0.0152149	-14.001	-9.83783	1335	1.45269e-10
CERS6	0.082626	-13.9815	-9.8184	171	1.51915e-10
TSTD1	0.0289951	-13.9787	-9.8156	581	1.52896e-10
MBOAT1	0.085088	-13.9756	-9.81246	161	1.54006e-10
ACAT1	0.0142852	-13.9593	-9.79619	1581	1.59884e-10
PFDN4	0.0141061	-13.957	-9.79386	1689	1.60745e-10
ENSSSCG00000023323	0.0139648	-13.9513	-9.78815	1782	1.62873e-10
FBXO39	0.0140532	-13.924	-9.76087	2775	1.73431e-10
SFPQ	0.0184117	-13.9158	-9.7527	3855	1.76725e-10
PIGY	0.0142128	-13.8865	-9.72334	1609	1.89087e-10
ENSSSCG00000016263	0.0139789	-13.8825	-9.71939	2751	1.90816e-10
PTPN7	0.0147254	-13.8709	-9.70775	1421	1.95996e-10
ALKBH3	0.0824973	-13.8703	-9.70713	169	1.96278e-10
DNTTIP2	0.0140451	-13.8654	-9.70223	1714	1.98503e-10
ENSSSCG00000030131	0.0154032	-13.8572	-9.69411	1300	2.0225e-10
NAF1	0.0194185	-13.8548	-9.6917	970	2.03376e-10
PPIG	0.0133514	-13.8474	-9.68423	2309	2.06906e-10
MALT1	0.0221404	-13.8402	-9.6771	772	2.1033e-10
SULT1C4	0.109434	-13.8402	-9.6771	127	2.10331e-10
KRT20	0.0900626	-13.8109	-9.64778	148	2.25018e-10
ENSSSCG00000034250	0.478295	-13.7793	-9.61614	66	2.42026e-10
ENSSSCG00000034871	0.238176	-13.775	-9.6119	87	2.44398e-10
DNAJB2	0.0150907	-13.7638	-9.60064	1342	2.50818e-10
KRT8	0.0951585	-13.7328	-9.56964	140	2.69374e-10
FAM120A	0.0165155	-13.7251	-9.56196	1177	2.74184e-10
ARHGAP30	0.0141285	-13.7129	-9.54975	2815	2.81998e-10
PDIA6	0.013516	-13.7032	-9.54012	2045	2.88326e-10
BLM	0.135232	-13.6943	-9.5312	112	2.94305e-10
DYNC1I2	0.0179222	-13.6915	-9.52836	1067	2.96239e-10
CPEB3	0.13285	-13.6844	-9.52123	113	3.01143e-10
TRPV2	0.0175445	-13.6818	-9.51869	1094	3.02909e-10
ND2	0.0213182	-13.67	-9.5069	4452	3.11246e-10
PFDN1	0.0141068	-13.6633	-9.50013	2811	3.16134e-10
ENSSSCG00000004963	0.0133526	-13.6599	-9.49677	2423	3.18587e-10
IL9R	3.60715	-13.6478	-9.48469	26	3.27572e-10
LENG1	0.0259653	-13.6421	-9.47895	628	3.31932e-10
COPS2	0.0139287	-13.6353	-9.47213	1752	3.37187e-10
FIBP	0.0142046	-13.6155	-9.45241	1572	3.5285e-10
PHB	0.013354	-13.6043	-9.44121	2438	3.62067e-10
DNAJB1	0.0177462	-13.5919	-9.42874	3727	3.72617e-10
FABP5	0.073568	-13.5894	-9.42631	289	3.74703e-10
CAPRIN1	0.0135192	-13.5802	-9.41705	2021	3.82781e-10
ADH5	0.0133922	-13.58	-9.41691	2133	3.829e-10
THUMPD1	0.0151337	-13.5617	-9.39853	1324	3.99458e-10
PFDN2	0.0140691	-13.5615	-9.39834	2805	3.99629e-10
TAB2	0.0168026	-13.5608	-9.39768	1147	4.00241e-10
SPC25	0.288367	-13.5591	-9.39593	80	4.01852e-10
ZNF292	0.0134299	-13.5565	-9.39336	2091	4.04239e-10
ATF7IP2	0.104934	-13.5325	-9.36939	129	4.27182e-10
XK	0.0932834	-13.5323	-9.36916	141	4.27403e-10
ENSSSCG00000025631	0.0170381	-13.5272	-9.36407	1127	4.32448e-10
ANKRD37	0.033563	-13.5237	-9.36054	522	4.35974e-10
NOL9	0.0612617	-13.5125	-9.34937	355	4.47329e-10
LY9	0.0701194	-13.5032	-9.34012	308	4.56966e-10
ITGB7	0.0163129	-13.4971	-9.33398	3398	4.63469e-10
P2RY14	0.168948	-13.4917	-9.32858	100	4.69262e-10
CHCHD10	0.013952	-13.474	-9.31091	1706	4.88756e-10
TM9SF2	0.0189404	-13.4735	-9.3104	988	4.89333e-10
XBP1	0.0136068	-13.4393	-9.27619	1934	5.29432e-10
LPIN1	0.0281178	-13.3903	-9.2272	584	5.92656e-10
CCR4	0.25961	-13.3745	-9.21135	83	6.14679e-10
CASP6	0.019651	-13.3698	-9.20668	934	6.2132e-10
UQCRC1	0.0176808	-13.3619	-9.19874	3727	6.32788e-10
PPP2R3C	0.0151686	-13.338	-9.1749	1307	6.68493e-10
CDKN1B	0.0266988	-13.3362	-9.17305	607	6.71348e-10
LEO1	0.0219468	-13.3208	-9.15763	760	6.9562e-10
GTF2B	0.0147783	-13.318	-9.15487	1371	7.00052e-10
ATP5ME	0.020537	-13.3147	-9.15157	4332	7.05396e-10
ND5	0.0211849	-13.3082	-9.14511	4452	7.15968e-10
ENSSSCG00000001414	0.0144689	-13.3071	-9.14394	2945	7.17889e-10
NCK2	0.0680948	-13.3068	-9.14371	315	7.18281e-10
IZUMO4	0.0920226	-13.2988	-9.13571	141	7.31621e-10
EIF2S1	0.0144333	-13.2973	-9.1342	1450	7.34175e-10
LAMP2	0.0141967	-13.2943	-9.13121	1532	7.39255e-10
ENSSSCG00000014969	0.0170695	-13.2594	-9.09622	1115	8.01274e-10
ZWINT	0.144068	-13.2576	-9.09443	107	8.04578e-10
PPP4R3A	0.0152971	-13.2533	-9.09019	1285	8.1247e-10
PPM1K	0.0279534	-13.2464	-9.08329	584	8.2548e-10
SNU13	0.0211619	-13.246	-9.08289	4452	8.26247e-10
KMT5A	0.0706416	-13.195	-9.03188	297	9.2923e-10
ENSSSCG00000006260	0.0156318	-13.1947	-9.03153	1242	9.29968e-10
ENSSSCG00000009851	0.0146114	-13.1566	-8.99348	2994	1.01512e-09
ENSSSCG00000007692	0.0188164	-13.1505	-8.98741	984	1.02942e-09
GPR65	0.0841396	-13.1404	-8.97732	153	1.05362e-09
GPD1	0.0138692	-13.136	-8.97282	2764	1.06458e-09
MTA2	0.0140263	-13.1306	-8.96746	1593	1.0778e-09
SNAP29	0.0209016	-13.1135	-8.95038	824	1.12104e-09
RNF181	0.0143258	-13.1108	-8.9477	2915	1.12799e-09
BCL3	0.0270648	-13.1065	-8.94335	596	1.13934e-09
OTUB1	0.0154836	-13.0838	-8.92066	1254	1.20043e-09
PTPN4	0.0180011	-13.0749	-8.91179	1039	1.2252e-09
C12orf45	0.0140744	-13.0639	-8.90078	1557	1.25667e-09
FAM43A	0.0754504	-13.0589	-8.89576	253	1.27127e-09
GDI1	0.0139074	-13.0562	-8.89305	1656	1.27924e-09
BRI3BP	0.0202467	-13.0467	-8.88357	874	1.30746e-09
GPD2	0.0913776	-13.0392	-8.87608	140	1.33022e-09
STK10	0.0165704	-13.0324	-8.86922	1147	1.35139e-09
PSENEN	0.0142565	-13.016	-8.85287	2900	1.40323e-09
PITPNM2	0.0383759	-12.9849	-8.82181	476	1.50728e-09
ENSSSCG00000027746	0.0173648	-12.9651	-8.80201	3680	1.57759e-09
PTBP1	0.0144219	-12.9648	-8.80165	2952	1.57889e-09
TGFB1	0.013289	-12.9564	-8.79327	2101	1.60964e-09
ENSSSCG00000003849	0.0132604	-12.9528	-8.7897	2470	1.62292e-09
APRT	0.0159399	-12.942	-8.77884	1200	1.66404e-09
PSMA4	0.0137449	-12.9218	-8.75864	2733	1.74326e-09
OXR1	0.0190578	-12.9121	-8.74899	957	1.78241e-09
ARAP2	0.0202406	-12.9064	-8.74327	867	1.80605e-09
UQCR10	0.0178933	-12.9032	-8.74008	3806	1.81937e-09
ENSSSCG00000033594	0.181874	-12.8888	-8.72562	95	1.88095e-09
CTNNBIP1	0.0504151	-12.8856	-8.7225	401	1.89453e-09
ENSSSCG00000005247	0.250149	-12.8772	-8.71407	83	1.93165e-09
ITPA	0.0145762	-12.8753	-8.71212	1382	1.94034e-09
PML	0.0206552	-12.8462	-8.68306	829	2.07461e-09
PCCA	0.0796412	-12.8215	-8.65838	161	2.19592e-09
RIC8B	0.0782693	-12.8118	-8.64872	166	2.24535e-09
TECR	0.0132352	-12.8082	-8.6451	2124	2.26411e-09
CSRP1	0.0215059	-12.7994	-8.63624	763	2.31077e-09
ENSSSCG00000035728	0.0157186	-12.7867	-8.62359	3297	2.37911e-09
NOP58	0.0133688	-12.7768	-8.61364	1995	2.43422e-09
ENSSSCG00000002505	0.0151141	-12.7606	-8.59749	3149	2.52647e-09
DDX21	0.0131305	-12.7255	-8.56241	2291	2.739e-09
RRP36	0.0158818	-12.7248	-8.5617	1197	2.74344e-09
ZCCHC17	0.0144922	-12.7071	-8.54394	1388	2.85799e-09
ZBTB8OS	0.0184813	-12.7042	-8.54106	990	2.87703e-09
NOB1	0.0206237	-12.6973	-8.53413	823	2.92325e-09
AP1S1	0.0134599	-12.6881	-8.52496	1910	2.98565e-09
ACYP1	0.0141363	-12.6875	-8.5244	1484	2.9895e-09
ENSSSCG00000027790	0.0159181	-12.687	-8.52388	1192	2.9931e-09
RASL11A	0.153251	-12.6813	-8.5182	102	3.03246e-09
ALCAM	0.0767841	-12.6662	-8.50311	170	3.1397e-09
TMED4	0.0131335	-12.6556	-8.49246	2382	3.21769e-09
C5orf49	0.349541	-12.6457	-8.4826	72	3.29151e-09
CGAS	0.0186767	-12.6125	-8.4494	972	3.55304e-09
SLC20A1	0.0414353	-12.6099	-8.44673	450	3.57497e-09
TSPAN31	0.0133437	-12.5993	-8.43617	1982	3.66296e-09
TNFSF11	0.939776	-12.5966	-8.43346	48	3.68584e-09
PEF1	0.0134785	-12.591	-8.42782	1879	3.73404e-09
NONO	0.0139474	-12.5658	-8.40271	2831	3.95635e-09
H2AFZ	0.0207865	-12.5611	-8.39794	4430	3.99998e-09
ENSSSCG00000013052	0.0132544	-12.5608	-8.39767	2050	4.0025e-09
FMNL1	0.0182983	-12.5489	-8.38576	997	4.11373e-09
GINM1	0.0218056	-12.5211	-8.35796	733	4.38569e-09
ABCF1	0.0159862	-12.5208	-8.35768	1179	4.38858e-09
CKS2	0.0168947	-12.5119	-8.3488	3599	4.4792e-09
INTS11	0.0194797	-12.5059	-8.34274	907	4.54209e-09
SMAD5	0.0770705	-12.499	-8.33583	165	4.61497e-09
SCIN	0.274068	-12.49	-8.32691	79	4.71072e-09
ENSSSCG00000040586	0.0259474	-12.4782	-8.3151	604	4.84059e-09
TEC	0.0591504	-12.4747	-8.31158	347	4.87995e-09
ENSSSCG00000032073	0.0166189	-12.4723	-8.30918	1122	4.90709e-09
ENSSSCG00000014850	0.0164924	-12.4698	-8.30664	3505	4.93586e-09
TENT4B	0.0241931	-12.4618	-8.29871	643	5.02683e-09
IRF4	0.0757722	-12.4425	-8.27936	170	5.25583e-09
ENSSSCG00000013391	0.0229556	-12.433	-8.26989	680	5.37173e-09
ENSSSCG00000040801	0.0139562	-12.4301	-8.26698	1524	5.40779e-09
CLINT1	0.0159042	-12.4277	-8.26455	1183	5.43812e-09
MSH6	0.0525334	-12.4166	-8.25345	382	5.57897e-09
ENSSSCG00000024973	0.0208514	-12.4156	-8.25252	4452	5.59094e-09
DTYMK	0.0203089	-12.3975	-8.23432	832	5.83015e-09
ELOF1	0.0139068	-12.3743	-8.2112	1539	6.14891e-09
FOPNL	0.0265278	-12.3594	-8.19631	591	6.36335e-09
COQ9	0.0151495	-12.3583	-8.19515	1261	6.38039e-09
RAB35	0.0134691	-12.3426	-8.17948	1840	6.61482e-09
AKIP1	0.0178184	-12.3406	-8.17747	1024	6.64559e-09
LCN2	0.0779217	-12.3197	-8.15655	159	6.97343e-09
TBCC	0.0209787	-12.2947	-8.13155	773	7.3867e-09
WNK1	0.0141994	-12.2928	-8.12971	1426	7.41803e-09
EIF1B	0.0151281	-12.2926	-8.12951	3180	7.42149e-09
SHISA5	0.0158999	-12.287	-8.12386	3372	7.5186e-09
ZNHIT1	0.013081	-12.2766	-8.11346	2176	7.70085e-09
ENSSSCG00000026719	0.0544177	-12.2617	-8.09853	369	7.97018e-09
UBE2H	0.0171057	-12.2346	-8.07144	1074	8.48326e-09
PDE6D	0.0185622	-12.2298	-8.06664	964	8.57739e-09
PSMD7	0.0154714	-12.2262	-8.06307	1218	8.64832e-09
ENSSSCG00000038359	0.0133274	-12.2041	-8.04095	2610	9.10028e-09
LNPEP	0.0130252	-12.1989	-8.03572	2275	9.21045e-09
MRPL34	0.0134522	-12.1942	-8.03104	1824	9.31029e-09
CENPO	0.217957	-12.1888	-8.02567	86	9.4261e-09
GNAI2	0.0141731	-12.188	-8.02488	2927	9.44329e-09
ANAPC15	0.0172481	-12.1842	-8.0211	1061	9.52566e-09
POLR2E	0.0158839	-12.1767	-8.01352	3375	9.69348e-09
ENSSSCG00000033918	0.190536	-12.1642	-8.00105	91	9.97592e-09
TSR3	0.0136378	-12.1628	-7.99963	1671	1.00085e-08
GINS4	0.0873399	-12.1511	-7.98796	139	1.0281e-08
COMMD3	0.0178075	-12.1227	-7.95952	1016	1.09769e-08
ACADM	0.0166615	-12.1208	-7.95767	1105	1.10237e-08
CBFB	0.0148781	-12.1172	-7.95404	1285	1.11162e-08
TCP1	0.0131026	-12.1013	-7.93815	2477	1.15306e-08
NDUFA4L2	0.0733323	-12.0935	-7.93036	176	1.17394e-08
NKTR	0.0138391	-12.0874	-7.9243	1530	1.19042e-08
PABPC4	0.0466685	-12.0857	-7.92261	410	1.19505e-08
CENPI	0.228698	-12.0833	-7.92015	84	1.20185e-08
MKKS	0.0187588	-12.0732	-7.91006	942	1.23011e-08
ODC1	0.0140055	-12.0553	-7.89212	1461	1.28198e-08
LAMTOR2	0.0134493	-12.0526	-7.88949	2682	1.28976e-08
SMIM7	0.0132154	-12.0364	-7.87328	2566	1.33881e-08
ABCB10	0.0890561	-12.0326	-7.86947	136	1.3506e-08
GALK1	0.0396902	-11.9989	-7.8358	453	1.45947e-08
CD80	0.0683699	-11.9967	-7.8336	276	1.46691e-08
COQ8B	0.0551705	-11.9966	-7.83346	360	1.46739e-08
ENSSSCG00000006870	0.0215985	-11.9957	-7.83255	722	1.47046e-08
RAD18	0.0747636	-11.9929	-7.82977	165	1.47988e-08
ENSSSCG00000036013	0.0964	-11.9646	-7.80145	128	1.57959e-08
ENSSSCG00000026488	0.0188448	-11.9608	-7.79763	930	1.59356e-08
ENSSSCG00000030015	0.0143576	-11.9594	-7.79632	1363	1.59839e-08
[truncated: 1,457 more rows]

## Sheet: GO_results
DGE_analysis	cluster.topic.module	GO.ID	Term	Annotated	Significant	Expected	pval
cluster	31	GO:0045582	positive regulation of T cell differentiation	60	6	0.79	0.00013
cluster	31	GO:0010614	negative regulation of cardiac muscle hypertrophy	9	3	0.12	0.00017
cluster	31	GO:0001818	negative regulation of cytokine production	151	13	1.98	0.0002
cluster	31	GO:0032691	negative regulation of interleukin-1 beta production	10	3	0.13	0.00025
cluster	31	GO:2001243	negative regulation of intrinsic apoptotic signaling pathway	68	6	0.89	0.00025
cluster	31	GO:0071222	cellular response to lipopolysaccharide	97	7	1.27	0.00027
cluster	31	GO:0035994	response to muscle stretch	12	3	0.16	0.00044
cluster	31	GO:0061158	3'-UTR-mediated mRNA destabilization	12	3	0.16	0.00044
cluster	31	GO:1990869	cellular response to chemokine	29	4	0.38	0.00052
cluster	31	GO:0001776	leukocyte homeostasis	56	5	0.73	0.0008
cluster	31	GO:0043065	positive regulation of apoptotic process	316	12	4.14	0.00088
cluster	31	GO:0070233	negative regulation of T cell apoptotic process	15	3	0.2	0.00089
cluster	31	GO:0032703	negative regulation of interleukin-2 production	15	3	0.2	0.00089
cluster	31	GO:0071243	cellular response to arsenic-containing substance	15	3	0.2	0.00089
cluster	31	GO:0050728	negative regulation of inflammatory response	87	6	1.14	0.00095
cluster	31	GO:0001819	positive regulation of cytokine production	279	11	3.65	0.00107
cluster	31	GO:0032495	response to muramyl dipeptide	16	3	0.21	0.00108
cluster	31	GO:0043407	negative regulation of MAP kinase activity	36	4	0.47	0.0012
cluster	31	GO:0010951	negative regulation of endopeptidase activity	64	5	0.84	0.00147
cluster	31	GO:0036003	positive regulation of transcription from RNA polymerase II promoter in response to stress	18	3	0.24	0.00155
cluster	31	GO:1900087	positive regulation of G1/S transition of mitotic cell cycle	18	3	0.24	0.00155
cluster	31	GO:0002313	mature B cell differentiation involved in immune response	18	3	0.24	0.00155
cluster	31	GO:0048008	platelet-derived growth factor receptor signaling pathway	39	4	0.51	0.00162
cluster	31	GO:1901722	regulation of cell proliferation involved in kidney development	5	2	0.07	0.00166
cluster	31	GO:0002248	connective tissue replacement involved in inflammatory response wound healing	5	2	0.07	0.00166
cluster	31	GO:0045944	positive regulation of transcription by RNA polymerase II	676	21	8.85	0.00178
cluster	31	GO:0009967	positive regulation of signal transduction	812	21	10.63	0.00192
cluster	31	GO:0050729	positive regulation of inflammatory response	68	5	0.89	0.00192
cluster	31	GO:0051093	negative regulation of developmental process	501	19	6.56	0.00198
cluster	31	GO:0008284	positive regulation of cell population proliferation	446	14	5.84	0.00207
cluster	31	GO:0045428	regulation of nitric oxide biosynthetic process	20	3	0.26	0.00213
cluster	31	GO:0050852	T cell receptor signaling pathway	70	5	0.92	0.00219
cluster	31	GO:0045639	positive regulation of myeloid cell differentiation	71	5	0.93	0.00233
cluster	31	GO:0045577	regulation of B cell differentiation	21	3	0.27	0.00246
cluster	31	GO:0032352	positive regulation of hormone metabolic process	6	2	0.08	0.00247
cluster	31	GO:0032769	negative regulation of monooxygenase activity	6	2	0.08	0.00247
cluster	31	GO:0086103	G protein-coupled receptor signaling pathway involved in heart process	6	2	0.08	0.00247
cluster	31	GO:0070427	nucleotide-binding oligomerization domain containing 1 signaling pathway	6	2	0.08	0.00247
cluster	31	GO:0002761	regulation of myeloid leukocyte differentiation	72	5	0.94	0.00247
cluster	31	GO:0071470	cellular response to osmotic stress	22	3	0.29	0.00282
cluster	31	GO:0006935	chemotaxis	270	10	3.54	0.00285
cluster	31	GO:0022408	negative regulation of cell-cell adhesion	107	8	1.4	0.00304
cluster	31	GO:0033077	T cell differentiation in thymus	54	6	0.71	0.00307
cluster	31	GO:0003330	regulation of extracellular matrix constituent secretion	7	2	0.09	0.00342
cluster	31	GO:0045060	negative thymic T cell selection	7	2	0.09	0.00342
cluster	31	GO:2000644	regulation of receptor catabolic process	7	2	0.09	0.00342
cluster	31	GO:2000630	positive regulation of miRNA metabolic process	7	2	0.09	0.00342
cluster	31	GO:1903427	negative regulation of reactive oxygen species biosynthetic process	7	2	0.09	0.00342
cluster	31	GO:0045598	regulation of fat cell differentiation	78	5	1.02	0.00351
cluster	31	GO:0002828	regulation of type 2 immune response	24	3	0.31	0.00363
cluster	31	GO:0006959	humoral immune response	79	5	1.03	0.00371
cluster	31	GO:0032024	positive regulation of insulin secretion	25	3	0.33	0.00409
cluster	31	GO:0045766	positive regulation of angiogenesis	84	5	1.1	0.00482
cluster	31	GO:0044344	cellular response to fibroblast growth factor stimulus	53	4	0.69	0.00501
cluster	31	GO:0072359	circulatory system development	539	18	7.06	0.00509
cluster	31	GO:0002823	negative regulation of adaptive immune response based on somatic recombination of immune receptors built from immunoglobulin superfamily domains	27	3	0.35	0.0051
cluster	31	GO:0010629	negative regulation of gene expression	1084	35	14.19	0.00538
cluster	31	GO:0030218	erythrocyte differentiation	87	5	1.14	0.00559
cluster	31	GO:0045661	regulation of myoblast differentiation	28	3	0.37	0.00566
cluster	31	GO:1902916	positive regulation of protein polyubiquitination	9	2	0.12	0.00577
cluster	31	GO:1900044	regulation of protein K63-linked ubiquitination	9	2	0.12	0.00577
cluster	31	GO:0060644	mammary gland epithelial cell differentiation	9	2	0.12	0.00577
cluster	31	GO:0097237	cellular response to toxic substance	88	5	1.15	0.00587
cluster	31	GO:0043370	regulation of CD4-positive, alpha-beta T cell differentiation	29	3	0.38	0.00625
cluster	31	GO:0044419	interspecies interaction between organisms	739	23	9.68	0.00625
cluster	31	GO:0030216	keratinocyte differentiation	57	4	0.75	0.00649
cluster	31	GO:0045581	negative regulation of T cell differentiation	30	3	0.39	0.00688
cluster	31	GO:0038066	p38MAPK cascade	30	3	0.39	0.00688
cluster	31	GO:0001892	embryonic placenta development	58	4	0.76	0.0069
cluster	31	GO:0035690	cellular response to drug	170	7	2.23	0.00693
cluster	31	GO:0042492	gamma-delta T cell differentiation	10	2	0.13	0.00715
cluster	31	GO:0034154	toll-like receptor 7 signaling pathway	10	2	0.13	0.00715
cluster	31	GO:0045064	T-helper 2 cell differentiation	10	2	0.13	0.00715
cluster	31	GO:0036490	regulation of translation in response to endoplasmic reticulum stress	10	2	0.13	0.00715
cluster	31	GO:0071875	adrenergic receptor signaling pathway	10	2	0.13	0.00715
cluster	31	GO:0070262	peptidyl-serine dephosphorylation	10	2	0.13	0.00715
cluster	31	GO:0051250	negative regulation of lymphocyte activation	90	7	1.18	0.00725
cluster	31	GO:0008285	negative regulation of cell population proliferation	359	11	4.7	0.00741
cluster	31	GO:0032410	negative regulation of transporter activity	31	3	0.41	0.00755
cluster	31	GO:0042093	T-helper cell differentiation	42	5	0.55	0.00793
cluster	31	GO:0071345	cellular response to cytokine stimulus	410	20	5.37	0.00819
cluster	31	GO:0043535	regulation of blood vessel endothelial cell migration	61	4	0.8	0.00824
cluster	31	GO:2000351	regulation of endothelial cell apoptotic process	32	3	0.42	0.00825
cluster	31	GO:0050673	epithelial cell proliferation	220	8	2.88	0.00825
cluster	31	GO:0060546	negative regulation of necroptotic process	11	2	0.14	0.00866
cluster	31	GO:0030502	negative regulation of bone mineralization	11	2	0.14	0.00866
cluster	31	GO:0014911	positive regulation of smooth muscle cell migration	11	2	0.14	0.00866
cluster	31	GO:0048385	regulation of retinoic acid receptor signaling pathway	11	2	0.14	0.00866
cluster	31	GO:0070431	nucleotide-binding oligomerization domain containing 2 signaling pathway	11	2	0.14	0.00866
cluster	31	GO:0032656	regulation of interleukin-13 production	11	2	0.14	0.00866
cluster	31	GO:0032674	regulation of interleukin-5 production	11	2	0.14	0.00866
cluster	31	GO:0010595	positive regulation of endothelial cell migration	62	4	0.81	0.00872
cluster	31	GO:0071236	cellular response to antibiotic	62	4	0.81	0.00872
cluster	31	GO:0002456	T cell mediated immunity	62	4	0.81	0.00872
cluster	31	GO:0051247	positive regulation of protein metabolic process	888	22	11.63	0.00874
cluster	31	GO:0007187	G protein-coupled receptor signaling pathway, coupled to cyclic nucleotide second messenger	63	4	0.82	0.00922
cluster	31	GO:0001909	leukocyte mediated cytotoxicity	64	4	0.84	0.00974
cluster	31	GO:0042129	regulation of T cell proliferation	100	5	1.31	0.00997
cluster	31	GO:0032967	positive regulation of collagen biosynthetic process	12	2	0.16	0.01031
cluster	31	GO:0045063	T-helper 1 cell differentiation	12	2	0.16	0.01031
cluster	31	GO:0044403	symbiotic process	229	8	3	0.01037
cluster	31	GO:0045646	regulation of erythrocyte differentiation	35	3	0.46	0.01058
cluster	31	GO:0030855	epithelial cell differentiation	305	14	3.99	0.01101
cluster	31	GO:0007517	muscle organ development	143	6	1.87	0.01116
cluster	31	GO:0035924	cellular response to vascular endothelial growth factor stimulus	36	3	0.47	0.01143
cluster	31	GO:0000122	negative regulation of transcription by RNA polymerase II	488	13	6.39	0.01146
cluster	31	GO:0050868	negative regulation of T cell activation	67	6	0.88	0.01168
cluster	31	GO:0000956	nuclear-transcribed mRNA catabolic process	68	4	0.89	0.01199
cluster	31	GO:0150077	regulation of neuroinflammatory response	13	2	0.17	0.01208
cluster	31	GO:0002829	negative regulation of type 2 immune response	13	2	0.17	0.01208
cluster	31	GO:0060713	labyrinthine layer morphogenesis	13	2	0.17	0.01208
cluster	31	GO:0060561	apoptotic process involved in morphogenesis	13	2	0.17	0.01208
cluster	31	GO:0010714	positive regulation of collagen metabolic process	13	2	0.17	0.01208
cluster	31	GO:0072574	hepatocyte proliferation	13	2	0.17	0.01208
cluster	31	GO:0072575	epithelial cell proliferation involved in liver morphogenesis	13	2	0.17	0.01208
cluster	31	GO:0043951	negative regulation of cAMP-mediated signaling	13	2	0.17	0.01208
cluster	31	GO:0045623	negative regulation of T-helper cell differentiation	13	2	0.17	0.01208
cluster	31	GO:0032695	negative regulation of interleukin-12 production	13	2	0.17	0.01208
cluster	31	GO:0045932	negative regulation of muscle contraction	13	2	0.17	0.01208
cluster	31	GO:1903037	regulation of leukocyte cell-cell adhesion	190	13	2.49	0.01219
cluster	31	GO:0007249	I-kappaB kinase/NF-kappaB signaling	146	6	1.91	0.01227
cluster	31	GO:0006446	regulation of translational initiation	37	3	0.48	0.01232
cluster	31	GO:0002088	lens development in camera-type eye	37	3	0.48	0.01232
cluster	31	GO:0045600	positive regulation of fat cell differentiation	37	3	0.48	0.01232
cluster	31	GO:0006413	translational initiation	69	4	0.9	0.0126
cluster	31	GO:0048524	positive regulation of viral process	69	4	0.9	0.0126
cluster	31	GO:0009607	response to biotic stimulus	616	20	8.07	0.01294
cluster	31	GO:0002706	regulation of lymphocyte mediated immunity	107	5	1.4	0.0131
cluster	31	GO:0032963	collagen metabolic process	38	3	0.5	0.01325
cluster	31	GO:0043433	negative regulation of DNA-binding transcription factor activity	108	5	1.41	0.01359
cluster	31	GO:0010035	response to inorganic substance	194	7	2.54	0.01373
cluster	31	GO:0032965	regulation of collagen biosynthetic process	14	2	0.18	0.01397
cluster	31	GO:0018149	peptide cross-linking	14	2	0.18	0.01397
cluster	31	GO:0071398	cellular response to fatty acid	14	2	0.18	0.01397
cluster	31	GO:1902236	negative regulation of endoplasmic reticulum stress-induced intrinsic apoptotic signaling pathway	14	2	0.18	0.01397
cluster	31	GO:1902742	apoptotic process involved in development	14	2	0.18	0.01397
cluster	31	GO:0072576	liver morphogenesis	14	2	0.18	0.01397
cluster	31	GO:0043371	negative regulation of CD4-positive, alpha-beta T cell differentiation	14	2	0.18	0.01397
cluster	31	GO:0002407	dendritic cell chemotaxis	14	2	0.18	0.01397
cluster	31	GO:0030947	regulation of vascular endothelial growth factor receptor signaling pathway	14	2	0.18	0.01397
cluster	31	GO:0016032	viral process	195	7	2.55	0.01409
cluster	31	GO:0050920	regulation of chemotaxis	109	5	1.43	0.0141
cluster	31	GO:0002763	positive regulation of myeloid leukocyte differentiation	39	3	0.51	0.01422
cluster	31	GO:0070059	intrinsic apoptotic signaling pathway in response to endoplasmic reticulum stress	39	3	0.51	0.01422
cluster	31	GO:1904894	positive regulation of receptor signaling pathway via STAT	39	3	0.51	0.01422
cluster	31	GO:0019932	second-messenger-mediated signaling	151	6	1.98	0.0143
cluster	31	GO:0002040	sprouting angiogenesis	72	4	0.94	0.01456
cluster	31	GO:0002697	regulation of immune effector process	244	8	3.19	0.01477
cluster	31	GO:0002260	lymphocyte homeostasis	40	3	0.52	0.01523
cluster	31	GO:0002698	negative regulation of immune effector process	73	4	0.96	0.01525
cluster	31	GO:0031333	negative regulation of protein-containing complex assembly	73	4	0.96	0.01525
cluster	31	GO:0001101	response to acid chemical	112	5	1.47	0.0157
cluster	31	GO:0061061	muscle structure development	280	11	3.67	0.01576
cluster	31	GO:0035162	embryonic hemopoiesis	15	2	0.2	0.01598
cluster	31	GO:2000108	positive regulation of leukocyte apoptotic process	15	2	0.2	0.01598
cluster	31	GO:0051043	regulation of membrane protein ectodomain proteolysis	15	2	0.2	0.01598
cluster	31	GO:0046622	positive regulation of organ growth	15	2	0.2	0.01598
cluster	31	GO:0060669	embryonic placenta morphogenesis	15	2	0.2	0.01598
cluster	31	GO:0009648	photoperiodism	15	2	0.2	0.01598
cluster	31	GO:0043153	entrainment of circadian clock by photoperiod	15	2	0.2	0.01598
cluster	31	GO:0002532	production of molecular mediator involved in inflammatory response	41	3	0.54	0.01628
cluster	31	GO:0071347	cellular response to interleukin-1	41	3	0.54	0.01628
cluster	31	GO:0001666	response to hypoxia	114	5	1.49	0.01683
cluster	31	GO:0036293	response to decreased oxygen levels	115	5	1.51	0.01742
cluster	31	GO:0007186	G protein-coupled receptor signaling pathway	326	12	4.27	0.0179
cluster	31	GO:0042311	vasodilation	16	2	0.21	0.01811
cluster	31	GO:0045843	negative regulation of striated muscle tissue development	16	2	0.21	0.01811
cluster	31	GO:0032753	positive regulation of interleukin-4 production	16	2	0.21	0.01811
cluster	31	GO:0043949	regulation of cAMP-mediated signaling	16	2	0.21	0.01811
cluster	31	GO:0070306	lens fiber cell differentiation	16	2	0.21	0.01811
cluster	31	GO:1901223	negative regulation of NIK/NF-kappaB signaling	16	2	0.21	0.01811
cluster	31	GO:1902042	negative regulation of extrinsic apoptotic signaling pathway via death domain receptors	16	2	0.21	0.01811
cluster	31	GO:0009649	entrainment of circadian clock	16	2	0.21	0.01811
cluster	31	GO:0060021	roof of mouth development	43	3	0.56	0.0185
cluster	31	GO:0006879	cellular iron ion homeostasis	43	3	0.56	0.0185
cluster	31	GO:0070988	demethylation	43	3	0.56	0.0185
cluster	31	GO:0060326	cell chemotaxis	160	6	2.1	0.01853
cluster	31	GO:0045934	negative regulation of nucleobase-containing compound metabolic process	812	18	10.63	0.01874
cluster	31	GO:0051090	regulation of DNA-binding transcription factor activity	255	8	3.34	0.01877
cluster	31	GO:0002822	regulation of adaptive immune response based on somatic recombination of immune receptors built from immunoglobulin superfamily domains	107	7	1.4	0.01934
cluster	31	GO:0050848	regulation of calcium-mediated signaling	44	3	0.58	0.01966
cluster	31	GO:0098586	cellular response to virus	44	3	0.58	0.01966
cluster	31	GO:0048646	anatomical structure formation involved in morphogenesis	567	17	7.42	0.01968
cluster	31	GO:0046639	negative regulation of alpha-beta T cell differentiation	17	2	0.22	0.02035
cluster	31	GO:0003176	aortic valve development	17	2	0.22	0.02035
cluster	31	GO:0048635	negative regulation of muscle organ development	17	2	0.22	0.02035
cluster	31	GO:0051172	negative regulation of nitrogen compound metabolic process	1274	34	16.68	0.02046
cluster	31	GO:0032675	regulation of interleukin-6 production	80	4	1.05	0.02067
cluster	31	GO:0032635	interleukin-6 production	80	4	1.05	0.02067
cluster	31	GO:1903038	negative regulation of leukocyte cell-cell adhesion	76	6	1	0.02099
cluster	31	GO:0032270	positive regulation of cellular protein metabolic process	845	20	11.06	0.02136
cluster	31	GO:0050792	regulation of viral process	122	5	1.6	0.0219
cluster	31	GO:0071229	cellular response to acid chemical	82	4	1.07	0.02241
cluster	31	GO:1900101	regulation of endoplasmic reticulum unfolded protein response	18	2	0.24	0.0227
cluster	31	GO:0046885	regulation of hormone biosynthetic process	18	2	0.24	0.0227
cluster	31	GO:0032964	collagen biosynthetic process	18	2	0.24	0.0227
cluster	31	GO:0050849	negative regulation of calcium-mediated signaling	18	2	0.24	0.0227
cluster	31	GO:0010712	regulation of collagen metabolic process	18	2	0.24	0.0227
cluster	31	GO:0080111	DNA demethylation	18	2	0.24	0.0227
cluster	31	GO:0070482	response to oxygen levels	124	5	1.62	0.0233
cluster	31	GO:0043122	regulation of I-kappaB kinase/NF-kappaB signaling	124	5	1.62	0.0233
cluster	31	GO:0001525	angiogenesis	258	11	3.38	0.02341
cluster	31	GO:0008406	gonad development	84	4	1.1	0.02424
cluster	31	GO:0042113	B cell activation	166	10	2.17	0.02441
cluster	31	GO:0033598	mammary gland epithelial cell proliferation	19	2	0.25	0.02516
cluster	31	GO:2000515	negative regulation of CD4-positive, alpha-beta T cell activation	19	2	0.25	0.02516
cluster	31	GO:0010573	vascular endothelial growth factor production	19	2	0.25	0.02516
cluster	31	GO:0036336	dendritic cell migration	19	2	0.25	0.02516
cluster	31	GO:0060325	face morphogenesis	19	2	0.25	0.02516
cluster	31	GO:1901862	negative regulation of muscle tissue development	19	2	0.25	0.02516
cluster	31	GO:1905314	semi-lunar valve development	19	2	0.25	0.02516
cluster	31	GO:0010876	lipid localization	221	7	2.89	0.026
cluster	31	GO:1903902	positive regulation of viral life cycle	49	3	0.64	0.0261
cluster	31	GO:0030968	endoplasmic reticulum unfolded protein response	49	3	0.64	0.0261
cluster	31	GO:0007159	leukocyte cell-cell adhesion	214	13	2.8	0.02614
cluster	31	GO:0045137	development of primary sexual characteristics	87	4	1.14	0.02714
cluster	31	GO:0002819	regulation of adaptive immune response	116	7	1.52	0.02736
cluster	31	GO:0002709	regulation of T cell mediated immunity	50	3	0.65	0.02751
cluster	31	GO:0070555	response to interleukin-1	50	3	0.65	0.02751
cluster	31	GO:0019933	cAMP-mediated signaling	50	3	0.65	0.02751
cluster	31	GO:0070741	response to interleukin-6	20	2	0.26	0.02771
cluster	31	GO:0031641	regulation of myelination	20	2	0.26	0.02771
cluster	31	GO:0070542	response to fatty acid	20	2	0.26	0.02771
cluster	31	GO:0071354	cellular response to interleukin-6	20	2	0.26	0.02771
cluster	31	GO:0001782	B cell homeostasis	20	2	0.26	0.02771
cluster	31	GO:0090184	positive regulation of kidney development	20	2	0.26	0.02771
cluster	31	GO:0035510	DNA dealkylation	20	2	0.26	0.02771
cluster	31	GO:2000352	negative regulation of endothelial cell apoptotic process	20	2	0.26	0.02771
cluster	31	GO:0001568	blood vessel development	368	13	4.82	0.02817
cluster	31	GO:0048514	blood vessel morphogenesis	316	12	4.14	0.02832
cluster	31	GO:0055072	iron ion homeostasis	51	3	0.67	0.02895
cluster	31	GO:0043903	regulation of interspecies interactions between organisms	132	5	1.73	0.0295
cluster	31	GO:0045444	fat cell differentiation	131	8	1.72	0.02954
cluster	31	GO:0031327	negative regulation of cellular biosynthetic process	824	20	10.79	0.02982
cluster	31	GO:1903900	regulation of viral life cycle	90	4	1.18	0.03025
cluster	31	GO:0097755	positive regulation of blood vessel diameter	21	2	0.27	0.03037
cluster	31	GO:0043537	negative regulation of blood vessel endothelial cell migration	21	2	0.27	0.03037
cluster	31	GO:0070098	chemokine-mediated signaling pathway	21	2	0.27	0.03037
cluster	31	GO:0050850	positive regulation of calcium-mediated signaling	21	2	0.27	0.03037
cluster	31	GO:0002347	response to tumor cell	21	2	0.27	0.03037
cluster	31	GO:0017145	stem cell division	21	2	0.27	0.03037
cluster	31	GO:0032689	negative regulation of interferon-gamma production	21	2	0.27	0.03037
cluster	31	GO:0008584	male gonad development	52	3	0.68	0.03044
cluster	31	GO:0001889	liver development	52	3	0.68	0.03044
cluster	31	GO:0046546	development of primary male sexual characteristics	53	3	0.69	0.03197
cluster	31	GO:0061008	hepaticobiliary system development	53	3	0.69	0.03197
cluster	31	GO:0048660	regulation of smooth muscle cell proliferation	53	3	0.69	0.03197
cluster	31	GO:0006757	ATP generation from ADP	53	3	0.69	0.03197
cluster	31	GO:0006096	glycolytic process	53	3	0.69	0.03197
cluster	31	GO:0150076	neuroinflammatory response	22	2	0.29	0.03313
cluster	31	GO:0001913	T cell mediated cytotoxicity	22	2	0.29	0.03313
cluster	31	GO:0071364	cellular response to epidermal growth factor stimulus	22	2	0.29	0.03313
cluster	31	GO:0071353	cellular response to interleukin-4	22	2	0.29	0.03313
cluster	31	GO:0050869	negative regulation of B cell activation	22	2	0.29	0.03313
cluster	31	GO:1902235	regulation of endoplasmic reticulum stress-induced intrinsic apoptotic signaling pathway	22	2	0.29	0.03313
cluster	31	GO:0042100	B cell proliferation	54	3	0.71	0.03353
cluster	31	GO:0019722	calcium-mediated signaling	93	4	1.22	0.03356
cluster	31	GO:0000302	response to reactive oxygen species	93	4	1.22	0.03356
cluster	31	GO:0001837	epithelial to mesenchymal transition	93	4	1.22	0.03356
cluster	31	GO:0060548	negative regulation of cell death	510	19	6.68	0.03371
cluster	31	GO:0098542	defense response to other organism	394	10	5.16	0.03388
cluster	31	GO:0051253	negative regulation of RNA metabolic process	746	16	9.77	0.03416
cluster	31	GO:0030099	myeloid cell differentiation	255	13	3.34	0.03436
cluster	31	GO:0050678	regulation of epithelial cell proliferation	185	6	2.42	0.03455
cluster	31	GO:0006869	lipid transport	185	6	2.42	0.03455
cluster	31	GO:0009888	tissue development	924	24	12.1	0.0351
cluster	31	GO:0048659	smooth muscle cell proliferation	55	3	0.72	0.03514
cluster	31	GO:1902533	positive regulation of intracellular signal transduction	511	12	6.69	0.03548
cluster	31	GO:1901653	cellular response to peptide	139	5	1.82	0.03571
cluster	31	GO:0071634	regulation of transforming growth factor beta production	23	2	0.3	0.03598
cluster	31	GO:0002707	negative regulation of lymphocyte mediated immunity	23	2	0.3	0.03598
cluster	31	GO:0043627	response to estrogen	23	2	0.3	0.03598
cluster	31	GO:0070670	response to interleukin-4	23	2	0.3	0.03598
cluster	31	GO:0001569	branching involved in blood vessel morphogenesis	23	2	0.3	0.03598
cluster	31	GO:0045622	regulation of T-helper cell differentiation	23	2	0.3	0.03598
cluster	31	GO:0009615	response to virus	187	6	2.45	0.03612
cluster	31	GO:0002703	regulation of leukocyte mediated immunity	140	5	1.83	0.03666
cluster	31	GO:0045446	endothelial cell differentiation	56	3	0.73	0.03678
cluster	31	GO:0046031	ADP metabolic process	56	3	0.73	0.03678
cluster	31	GO:0019915	lipid storage	56	3	0.73	0.03678
cluster	31	GO:0062014	negative regulation of small molecule metabolic process	56	3	0.73	0.03678
cluster	31	GO:0051702	interaction with symbiont	56	3	0.73	0.03678
cluster	31	GO:1901342	regulation of vasculature development	183	9	2.4	0.03713
cluster	31	GO:0045069	regulation of viral genome replication	57	3	0.75	0.03846
cluster	31	GO:0032088	negative regulation of NF-kappaB transcription factor activity	57	3	0.75	0.03846
cluster	31	GO:0019058	viral life cycle	142	5	1.86	0.0386
cluster	31	GO:0070849	response to epidermal growth factor	24	2	0.31	0.03892
cluster	31	GO:0002548	monocyte chemotaxis	24	2	0.31	0.03892
cluster	31	GO:0048010	vascular endothelial growth factor receptor signaling pathway	24	2	0.31	0.03892
cluster	31	GO:0045648	positive regulation of erythrocyte differentiation	24	2	0.31	0.03892
cluster	31	GO:0060323	head morphogenesis	24	2	0.31	0.03892
cluster	31	GO:2000113	negative regulation of cellular macromolecule biosynthetic process	788	19	10.32	0.03907
cluster	31	GO:0060485	mesenchyme development	143	5	1.87	0.03959
cluster	31	GO:0035270	endocrine system development	58	3	0.76	0.04018
cluster	31	GO:0019935	cyclic-nucleotide-mediated signaling	58	3	0.76	0.04018
cluster	31	GO:0090066	regulation of anatomical structure size	243	7	3.18	0.04039
cluster	31	GO:0001944	vasculature development	390	13	5.11	0.04103
cluster	31	GO:0072358	cardiovascular system development	390	13	5.11	0.04103
cluster	31	GO:0010558	negative regulation of macromolecule biosynthetic process	795	19	10.41	0.04187
cluster	31	GO:0034620	cellular response to unfolded protein	59	3	0.77	0.04194
cluster	31	GO:0009791	post-embryonic development	59	3	0.77	0.04194
cluster	31	GO:0071604	transforming growth factor beta production	25	2	0.33	0.04195
cluster	31	GO:1900744	regulation of p38MAPK cascade	25	2	0.33	0.04195
cluster	31	GO:1905898	positive regulation of response to endoplasmic reticulum stress	25	2	0.33	0.04195
cluster	31	GO:1901701	cellular response to oxygen-containing compound	526	17	6.89	0.04256
cluster	31	GO:0043066	negative regulation of apoptotic process	456	17	5.97	0.0427
cluster	31	GO:0009179	purine ribonucleoside diphosphate metabolic process	60	3	0.79	0.04374
cluster	31	GO:0003158	endothelium development	60	3	0.79	0.04374
cluster	31	GO:0043207	response to external biotic stimulus	589	18	7.71	0.04413
cluster	31	GO:0051707	response to other organism	589	18	7.71	0.04413
cluster	31	GO:0002724	regulation of T cell cytokine production	26	2	0.34	0.04506
cluster	31	GO:0046636	negative regulation of alpha-beta T cell activation	26	2	0.34	0.04506
cluster	31	GO:0045744	negative regulation of G protein-coupled receptor signaling pathway	26	2	0.34	0.04506
cluster	31	GO:0002369	T cell cytokine production	26	2	0.34	0.04506
cluster	31	GO:0043069	negative regulation of programmed cell death	472	18	6.18	0.04531
cluster	31	GO:0046661	male sex differentiation	61	3	0.8	0.04558
cluster	31	GO:0009185	ribonucleoside diphosphate metabolic process	61	3	0.8	0.04558
cluster	31	GO:0009135	purine nucleoside diphosphate metabolic process	61	3	0.8	0.04558
cluster	31	GO:0007188	adenylate cyclase-modulating G protein-coupled receptor signaling pathway	61	3	0.8	0.04558
cluster	31	GO:1902532	negative regulation of intracellular signal transduction	314	15	4.11	0.04615
cluster	31	GO:2000026	regulation of multicellular organismal development	1006	32	13.17	0.04681
cluster	31	GO:0022603	regulation of anatomical structure morphogenesis	514	15	6.73	0.04686
cluster	31	GO:0034599	cellular response to oxidative stress	150	5	1.96	0.04699
cluster	31	GO:0046651	lymphocyte proliferation	164	8	2.15	0.04783
cluster	31	GO:1903320	regulation of protein modification by small protein conjugation or removal	167	7	2.19	0.04798
cluster	31	GO:0006366	transcription by RNA polymerase II	1142	31	14.95	0.04816
cluster	31	GO:1904036	negative regulation of epithelial cell apoptotic process	27	2	0.35	0.04826
cluster	31	GO:0050856	regulation of T cell receptor signaling pathway	27	2	0.35	0.04826
cluster	31	GO:0032715	negative regulation of interleukin-6 production	27	2	0.35	0.04826
cluster	31	GO:0010596	negative regulation of endothelial cell migration	27	2	0.35	0.04826
cluster	31	GO:0007507	heart development	253	7	3.31	0.04838
cluster	31	GO:0002250	adaptive immune response	186	10	2.44	0.04861
cluster	31	GO:0006952	defense response	672	23	8.8	0.04903
cluster	31	GO:2000146	negative regulation of cell motility	152	5	1.99	0.04924
cluster	31	GO:0002573	myeloid leukocyte differentiation	137	8	1.79	0.04936
cluster	31	GO:0071456	cellular response to hypoxia	63	3	0.82	0.04936
cluster	31	GO:0010717	regulation of epithelial to mesenchymal transition	63	3	0.82	0.04936
cluster	31	GO:0046916	cellular transition metal ion homeostasis	63	3	0.82	0.04936
cluster	31	GO:1904892	regulation of receptor signaling pathway via STAT	63	3	0.82	0.04936
cluster	31	GO:0036294	cellular response to decreased oxygen levels	63	3	0.82	0.04936
cluster	31	GO:0031324	negative regulation of cellular metabolic process	1399	35	18.32	0.04948
cluster	31	GO:0007165	signal transduction	2722	62	35.64	0.04968
cluster	31	GO:0040012	regulation of locomotion	541	18	7.08	0.0499
cluster	31	GO:0060429	epithelium development	564	17	7.38	0.04997
cluster	29	GO:0006414	translational elongation	34	4	0.3	0.00022
cluster	29	GO:2001244	positive regulation of intrinsic apoptotic signaling pathway	40	4	0.36	0.00042
cluster	29	GO:0033153	T cell receptor V(D)J recombination	5	2	0.04	0.00077
cluster	29	GO:0001541	ovarian follicle development	21	3	0.19	0.00081
cluster	29	GO:0042274	ribosomal small subunit biogenesis	23	3	0.21	0.00107
cluster	29	GO:0032071	regulation of endodeoxyribonuclease activity	6	2	0.05	0.00116
cluster	29	GO:1904667	negative regulation of ubiquitin protein ligase activity	7	2	0.06	0.00161
cluster	29	GO:0045986	negative regulation of smooth muscle contraction	7	2	0.06	0.00161
cluster	29	GO:0008284	positive regulation of cell population proliferation	446	11	3.98	0.00199
cluster	29	GO:0010998	regulation of translational initiation by eIF2 alpha phosphorylation	8	2	0.07	0.00213
cluster	29	GO:0097201	negative regulation of transcription from RNA polymerase II promoter in response to stress	8	2	0.07	0.00213
cluster	29	GO:0042771	intrinsic apoptotic signaling pathway in response to DNA damage by p53 class mediator	30	3	0.27	0.00235
cluster	29	GO:0045727	positive regulation of translation	68	4	0.61	0.00313
cluster	29	GO:0042492	gamma-delta T cell differentiation	10	2	0.09	0.00339
cluster	29	GO:0034614	cellular response to reactive oxygen species	75	4	0.67	0.00446
cluster	29	GO:0050870	positive regulation of T cell activation	121	5	1.08	0.00447
cluster	29	GO:0042098	T cell proliferation	123	5	1.1	0.0048
cluster	29	GO:0051085	chaperone cofactor-dependent protein refolding	12	2	0.11	0.00491
cluster	29	GO:1901798	positive regulation of signal transduction by p53 class mediator	12	2	0.11	0.00491
cluster	29	GO:0060548	negative regulation of cell death	510	11	4.55	0.00554
cluster	29	GO:0090075	relaxation of muscle	13	2	0.12	0.00577
cluster	29	GO:0006364	rRNA processing	83	4	0.74	0.00638
cluster	29	GO:0006749	glutathione metabolic process	43	3	0.38	0.00656
cluster	29	GO:0035855	megakaryocyte development	14	2	0.12	0.00669
cluster	29	GO:0000027	ribosomal large subunit assembly	15	2	0.13	0.00767
cluster	29	GO:0046677	response to antibiotic	89	4	0.79	0.00815
cluster	29	GO:0032753	positive regulation of interleukin-4 production	16	2	0.14	0.00872
cluster	29	GO:0033119	negative regulation of RNA splicing	16	2	0.14	0.00872
cluster	29	GO:0042311	vasodilation	16	2	0.14	0.00872
cluster	29	GO:0010458	exit from mitosis	17	2	0.15	0.00983
cluster	29	GO:0033137	negative regulation of peptidyl-serine phosphorylation	18	2	0.16	0.01099
cluster	29	GO:0042542	response to hydrogen peroxide	52	3	0.46	0.01109
cluster	29	GO:0042273	ribosomal large subunit biogenesis	34	4	0.3	0.01173
cluster	29	GO:0042129	regulation of T cell proliferation	100	4	0.89	0.01215
cluster	29	GO:0097581	lamellipodium organization	55	3	0.49	0.01292
cluster	29	GO:0042102	positive regulation of T cell proliferation	56	3	0.5	0.01357
cluster	29	GO:0000184	nuclear-transcribed mRNA catabolic process, nonsense-mediated decay	22	2	0.2	0.01621
cluster	29	GO:0071236	cellular response to antibiotic	62	3	0.55	0.01782
cluster	29	GO:0043280	positive regulation of cysteine-type endopeptidase activity involved in apoptotic process	62	3	0.55	0.01782
cluster	29	GO:0030879	mammary gland development	63	3	0.56	0.01859
cluster	29	GO:0032743	positive regulation of interleukin-2 production	24	2	0.21	0.01915
cluster	29	GO:0006807	nitrogen compound metabolic process	5753	79	51.36	0.01975
cluster	29	GO:1902532	negative regulation of intracellular signal transduction	314	7	2.8	0.02196
cluster	29	GO:0045576	mast cell activation	26	2	0.23	0.02229
cluster	29	GO:0048524	positive regulation of viral process	69	3	0.62	0.02361
cluster	29	GO:0043069	negative regulation of programmed cell death	472	9	4.21	0.02462
cluster	29	GO:1902105	regulation of leukocyte differentiation	186	5	1.66	0.02526
cluster	29	GO:0045070	positive regulation of viral genome replication	28	2	0.25	0.02563
cluster	29	GO:0009615	response to virus	187	5	1.67	0.02577
cluster	29	GO:0032673	regulation of interleukin-4 production	19	3	0.17	0.026
cluster	29	GO:0032633	interleukin-4 production	19	3	0.17	0.026
cluster	29	GO:0002761	regulation of myeloid leukocyte differentiation	72	3	0.64	0.02637
cluster	29	GO:2001056	positive regulation of cysteine-type endopeptidase activity	72	3	0.64	0.02637
cluster	29	GO:0050873	brown fat cell differentiation	29	2	0.26	0.02737
cluster	29	GO:0050670	regulation of lymphocyte proliferation	128	4	1.14	0.02743
cluster	29	GO:0032944	regulation of mononuclear cell proliferation	130	4	1.16	0.02882
cluster	29	GO:0043124	negative regulation of I-kappaB kinase/NF-kappaB signaling	30	2	0.27	0.02916
cluster	29	GO:0045840	positive regulation of mitotic nuclear division	30	2	0.27	0.02916
cluster	29	GO:0050671	positive regulation of lymphocyte proliferation	75	3	0.67	0.02929
cluster	29	GO:0009628	response to abiotic stimulus	487	9	4.35	0.02935
cluster	29	GO:0010035	response to inorganic substance	194	5	1.73	0.02958
cluster	29	GO:1901796	regulation of signal transduction by p53 class mediator	43	4	0.38	0.0298
cluster	29	GO:0032946	positive regulation of mononuclear cell proliferation	76	3	0.68	0.03031
cluster	29	GO:0002573	myeloid leukocyte differentiation	137	4	1.22	0.03401
cluster	29	GO:0070663	regulation of leukocyte proliferation	138	4	1.23	0.0348
cluster	29	GO:0070665	positive regulation of leukocyte proliferation	82	3	0.73	0.03676
cluster	29	GO:0051495	positive regulation of cytoskeleton organization	141	4	1.26	0.03721
cluster	29	GO:0010718	positive regulation of epithelial to mesenchymal transition	35	2	0.31	0.03876
cluster	29	GO:0051785	positive regulation of nuclear division	35	2	0.31	0.03876
cluster	29	GO:0010950	positive regulation of endopeptidase activity	84	3	0.75	0.03906
cluster	29	GO:1903201	regulation of oxidative stress-induced cell death	36	2	0.32	0.04081
cluster	29	GO:0030223	neutrophil differentiation	5	1	0.04	0.04386
cluster	29	GO:0032287	peripheral nervous system myelin maintenance	5	1	0.04	0.04386
cluster	29	GO:0055119	relaxation of cardiac muscle	5	1	0.04	0.04386
cluster	29	GO:0000463	maturation of LSU-rRNA from tricistronic rRNA transcript (SSU-rRNA, 5.8S rRNA, LSU-rRNA)	5	1	0.04	0.04386
cluster	29	GO:0006924	activation-induced cell death of T cells	5	1	0.04	0.04386
cluster	29	GO:0032056	positive regulation of translation in response to stress	5	1	0.04	0.04386
cluster	29	GO:0032075	positive regulation of nuclease activity	5	1	0.04	0.04386
cluster	29	GO:0060019	radial glial cell differentiation	5	1	0.04	0.04386
cluster	29	GO:2000767	positive regulation of cytoplasmic translation	5	1	0.04	0.04386
cluster	29	GO:0048341	paraxial mesoderm formation	5	1	0.04	0.04386
cluster	29	GO:0042998	positive regulation of Golgi to plasma membrane protein transport	5	1	0.04	0.04386
cluster	29	GO:0061684	chaperone-mediated autophagy	5	1	0.04	0.04386
cluster	29	GO:0036493	positive regulation of translation in response to endoplasmic reticulum stress	5	1	0.04	0.04386
cluster	29	GO:0071838	cell proliferation in bone marrow	5	1	0.04	0.04386
cluster	29	GO:1904181	positive regulation of membrane depolarization	5	1	0.04	0.04386
cluster	29	GO:0097421	liver regeneration	5	1	0.04	0.04386
cluster	29	GO:0042769	DNA damage response, detection of DNA damage	5	1	0.04	0.04386
cluster	29	GO:0010966	regulation of phosphate transport	5	1	0.04	0.04386
cluster	29	GO:0021932	hindbrain radial glia guided cell migration	5	1	0.04	0.04386
cluster	29	GO:0051901	positive regulation of mitochondrial depolarization	5	1	0.04	0.04386
cluster	29	GO:0045793	positive regulation of cell size	5	1	0.04	0.04386
cluster	29	GO:0006450	regulation of translational fidelity	5	1	0.04	0.04386
cluster	29	GO:0050910	detection of mechanical stimulus involved in sensory perception of sound	5	1	0.04	0.04386
cluster	29	GO:0008090	retrograde axonal transport	5	1	0.04	0.04386
cluster	29	GO:0072537	fibroblast activation	5	1	0.04	0.04386
cluster	29	GO:0060192	negative regulation of lipase activity	5	1	0.04	0.04386
cluster	29	GO:0051896	regulation of protein kinase B signaling	88	3	0.79	0.04386
cluster	29	GO:0097237	cellular response to toxic substance	88	3	0.79	0.04386
cluster	29	GO:0006919	activation of cysteine-type endopeptidase activity involved in apoptotic process	38	2	0.34	0.04502
cluster	29	GO:0001756	somitogenesis	38	2	0.34	0.04502
cluster	29	GO:0009408	response to heat	38	2	0.34	0.04502
cluster	29	GO:0043405	regulation of MAP kinase activity	151	4	1.35	0.04594
cluster	29	GO:0048568	embryonic organ development	219	5	1.96	0.04599
cluster	29	GO:0010952	positive regulation of peptidase activity	90	3	0.8	0.04637
cluster	29	GO:0051091	positive regulation of DNA-binding transcription factor activity	152	4	1.36	0.04687
cluster	29	GO:0045670	regulation of osteoclast differentiation	39	2	0.35	0.04719
cluster	29	GO:0070059	intrinsic apoptotic signaling pathway in response to endoplasmic reticulum stress	39	2	0.35	0.04719
cluster	29	GO:0002763	positive regulation of myeloid leukocyte differentiation	39	2	0.35	0.04719
cluster	29	GO:0034641	cellular nitrogen compound metabolic process	3652	69	32.6	0.04817
cluster	29	GO:0071902	positive regulation of protein serine/threonine kinase activity	154	4	1.37	0.04877
cluster	29	GO:0032663	regulation of interleukin-2 production	40	2	0.36	0.04939
cluster	29	GO:0032623	interleukin-2 production	40	2	0.36	0.04939
cluster	6	GO:0002220	innate immune response activating cell surface receptor signaling pathway	5	2	0.02	0.00024
cluster	6	GO:0006955	immune response	721	20	3.58	0.00031
cluster	6	GO:0002551	mast cell chemotaxis	6	2	0.03	0.00036
cluster	6	GO:0002705	positive regulation of leukocyte mediated immunity	98	6	0.49	0.00053
cluster	6	GO:0030183	B cell differentiation	79	4	0.39	0.00061
cluster	6	GO:0070206	protein trimerization	10	2	0.05	0.00106
cluster	6	GO:0002381	immunoglobulin production involved in immunoglobulin mediated immune response	42	3	0.21	0.00115
cluster	6	GO:0061081	positive regulation of myeloid leukocyte cytokine production involved in immune response	11	2	0.05	0.00129
cluster	6	GO:0071222	cellular response to lipopolysaccharide	97	4	0.48	0.00132
cluster	6	GO:0030217	T cell differentiation	175	5	0.87	0.00168
cluster	6	GO:0035855	megakaryocyte development	14	2	0.07	0.00211
cluster	6	GO:0051491	positive regulation of filopodium assembly	15	2	0.07	0.00243
cluster	6	GO:1901623	regulation of lymphocyte chemotaxis	15	2	0.07	0.00243
cluster	6	GO:0032729	positive regulation of interferon-gamma production	55	3	0.27	0.00251
cluster	6	GO:0010592	positive regulation of lamellipodium assembly	16	2	0.08	0.00277
cluster	6	GO:0002827	positive regulation of T-helper 1 type immune response	17	2	0.08	0.00313
cluster	6	GO:0002228	natural killer cell mediated immunity	38	4	0.19	0.00362
cluster	6	GO:0045954	positive regulation of natural killer cell mediated cytotoxicity	19	2	0.09	0.00391
cluster	6	GO:0043303	mast cell degranulation	20	2	0.1	0.00433
cluster	6	GO:0006739	NADP metabolic process	20	2	0.1	0.00433
cluster	6	GO:0014065	phosphatidylinositol 3-kinase signaling	67	3	0.33	0.0044
cluster	6	GO:2000516	positive regulation of CD4-positive, alpha-beta T cell activation	22	2	0.11	0.00523
cluster	6	GO:0071353	cellular response to interleukin-4	22	2	0.11	0.00523
cluster	6	GO:0002707	negative regulation of lymphocyte mediated immunity	23	2	0.11	0.00571
cluster	6	GO:0043405	regulation of MAP kinase activity	151	4	0.75	0.00653
cluster	6	GO:0019932	second-messenger-mediated signaling	151	4	0.75	0.00653
cluster	6	GO:0051249	regulation of lymphocyte activation	275	7	1.36	0.00686
cluster	6	GO:0042113	B cell activation	166	7	0.82	0.00737
cluster	6	GO:0002696	positive regulation of leukocyte activation	187	6	0.93	0.00775
cluster	6	GO:0050856	regulation of T cell receptor signaling pathway	27	2	0.13	0.00782
cluster	6	GO:0018108	peptidyl-tyrosine phosphorylation	164	4	0.81	0.0087
cluster	6	GO:0032680	regulation of tumor necrosis factor production	86	3	0.43	0.0088
cluster	6	GO:0002700	regulation of production of molecular mediator of immune response	106	5	0.53	0.01035
cluster	6	GO:0019722	calcium-mediated signaling	93	3	0.46	0.01089
cluster	6	GO:0042742	defense response to bacterium	95	3	0.47	0.01154
cluster	6	GO:0002711	positive regulation of T cell mediated immunity	34	2	0.17	0.01222
cluster	6	GO:0051049	regulation of transport	778	9	3.86	0.01319
cluster	6	GO:1902105	regulation of leukocyte differentiation	186	4	0.92	0.01335
cluster	6	GO:0043407	negative regulation of MAP kinase activity	36	2	0.18	0.01364
cluster	6	GO:0014068	positive regulation of phosphatidylinositol 3-kinase signaling	38	2	0.19	0.01513
cluster	6	GO:0050830	defense response to Gram-positive bacterium	39	2	0.19	0.01589
cluster	6	GO:0050853	B cell receptor signaling pathway	40	2	0.2	0.01668
cluster	6	GO:0002712	regulation of B cell mediated immunity	41	2	0.2	0.01748
cluster	6	GO:0002889	regulation of immunoglobulin mediated immune response	41	2	0.2	0.01748
cluster	6	GO:0044070	regulation of anion transport	42	2	0.21	0.01829
cluster	6	GO:1901796	regulation of signal transduction by p53 class mediator	43	2	0.21	0.01913
cluster	6	GO:0001909	leukocyte mediated cytotoxicity	64	4	0.32	0.01936
cluster	6	GO:0002718	regulation of cytokine production involved in immune response	57	4	0.28	0.02015
cluster	6	GO:0002367	cytokine production involved in immune response	57	4	0.28	0.02015
cluster	6	GO:2000379	positive regulation of reactive oxygen species metabolic process	46	2	0.23	0.02172
cluster	6	GO:0045619	regulation of lymphocyte differentiation	121	3	0.6	0.02196
cluster	6	GO:0002285	lymphocyte activation involved in immune response	121	3	0.6	0.02196
cluster	6	GO:0007186	G protein-coupled receptor signaling pathway	326	5	1.62	0.02212
cluster	6	GO:0002495	antigen processing and presentation of peptide antigen via MHC class II	11	4	0.05	0.02311
cluster	6	GO:0016444	somatic cell DNA recombination	48	2	0.24	0.02352
cluster	6	GO:0002562	somatic diversification of immune receptors via germline recombination within a single locus	48	2	0.24	0.02352
cluster	6	GO:0010561	negative regulation of glycoprotein biosynthetic process	5	1	0.02	0.02456
cluster	6	GO:0031452	negative regulation of heterochromatin assembly	5	1	0.02	0.02456
cluster	6	GO:0045798	negative regulation of chromatin assembly or disassembly	5	1	0.02	0.02456
cluster	6	GO:0002716	negative regulation of natural killer cell mediated immunity	5	1	0.02	0.02456
cluster	6	GO:0002921	negative regulation of humoral immune response	5	1	0.02	0.02456
cluster	6	GO:2000554	regulation of T-helper 1 cell cytokine production	5	1	0.02	0.02456
cluster	6	GO:2000556	positive regulation of T-helper 1 cell cytokine production	5	1	0.02	0.02456
cluster	6	GO:0002568	somatic diversification of T cell receptor genes	5	1	0.02	0.02456
cluster	6	GO:0035754	B cell chemotaxis	5	1	0.02	0.02456
cluster	6	GO:0055119	relaxation of cardiac muscle	5	1	0.02	0.02456
cluster	6	GO:0035744	T-helper 1 cell cytokine production	5	1	0.02	0.02456
cluster	6	GO:0002681	somatic recombination of T cell receptor gene segments	5	1	0.02	0.02456
cluster	6	GO:0050910	detection of mechanical stimulus involved in sensory perception of sound	5	1	0.02	0.02456
cluster	6	GO:0010760	negative regulation of macrophage chemotaxis	5	1	0.02	0.02456
cluster	6	GO:0032305	positive regulation of icosanoid secretion	5	1	0.02	0.02456
cluster	6	GO:0032306	regulation of prostaglandin secretion	5	1	0.02	0.02456
cluster	6	GO:0032308	positive regulation of prostaglandin secretion	5	1	0.02	0.02456
cluster	6	GO:0032534	regulation of microvillus assembly	5	1	0.02	0.02456
cluster	6	GO:0033153	T cell receptor V(D)J recombination	5	1	0.02	0.02456
cluster	6	GO:0048387	negative regulation of retinoic acid receptor signaling pathway	5	1	0.02	0.02456
cluster	6	GO:0060192	negative regulation of lipase activity	5	1	0.02	0.02456
cluster	6	GO:0002709	regulation of T cell mediated immunity	50	2	0.25	0.02538
cluster	6	GO:0050670	regulation of lymphocyte proliferation	128	3	0.63	0.02541
cluster	6	GO:0014066	regulation of phosphatidylinositol 3-kinase signaling	51	2	0.25	0.02634
cluster	6	GO:0032944	regulation of mononuclear cell proliferation	130	3	0.64	0.02645
cluster	6	GO:0050730	regulation of peptidyl-tyrosine phosphorylation	131	3	0.65	0.02697
cluster	6	GO:0032760	positive regulation of tumor necrosis factor production	52	2	0.26	0.02731
cluster	6	GO:0051283	negative regulation of sequestering of calcium ion	52	2	0.26	0.02731
cluster	6	GO:0051209	release of sequestered calcium ion into cytosol	52	2	0.26	0.02731
cluster	6	GO:0002200	somatic diversification of immune receptors	53	2	0.26	0.02829
cluster	6	GO:0051282	regulation of sequestering of calcium ion	53	2	0.26	0.02829
cluster	6	GO:0002715	regulation of natural killer cell mediated immunity	25	3	0.12	0.02829
cluster	6	GO:0051208	sequestering of calcium ion	54	2	0.27	0.02928
cluster	6	GO:0033008	positive regulation of mast cell activation involved in immune response	6	1	0.03	0.0294
cluster	6	GO:1903441	protein localization to ciliary membrane	6	1	0.03	0.0294
cluster	6	GO:0042983	amyloid precursor protein biosynthetic process	6	1	0.03	0.0294
cluster	6	GO:0042984	regulation of amyloid precursor protein biosynthetic process	6	1	0.03	0.0294
cluster	6	GO:0043380	regulation of memory T cell differentiation	6	1	0.03	0.0294
cluster	6	GO:2000341	regulation of chemokine (C-X-C motif) ligand 2 production	6	1	0.03	0.0294
cluster	6	GO:0043379	memory T cell differentiation	6	1	0.03	0.0294
cluster	6	GO:1905522	negative regulation of macrophage migration	6	1	0.03	0.0294
cluster	6	GO:0010623	programmed cell death involved in cell development	6	1	0.03	0.0294
cluster	6	GO:0090091	positive regulation of extracellular matrix disassembly	6	1	0.03	0.0294
cluster	6	GO:0043306	positive regulation of mast cell degranulation	6	1	0.03	0.0294
cluster	6	GO:0002361	CD4-positive, CD25-positive, alpha-beta regulatory T cell differentiation	6	1	0.03	0.0294
cluster	6	GO:0002579	positive regulation of antigen processing and presentation	6	1	0.03	0.0294
cluster	6	GO:1903019	negative regulation of glycoprotein metabolic process	6	1	0.03	0.0294
cluster	6	GO:2000193	positive regulation of fatty acid transport	6	1	0.03	0.0294
cluster	6	GO:0086103	G protein-coupled receptor signaling pathway involved in heart process	6	1	0.03	0.0294
cluster	6	GO:0002468	dendritic cell antigen processing and presentation	6	1	0.03	0.0294
cluster	6	GO:0072567	chemokine (C-X-C motif) ligand 2 production	6	1	0.03	0.0294
cluster	6	GO:0051152	positive regulation of smooth muscle cell differentiation	6	1	0.03	0.0294
cluster	6	GO:0046135	pyrimidine nucleoside catabolic process	6	1	0.03	0.0294
cluster	6	GO:0032310	prostaglandin secretion	6	1	0.03	0.0294
cluster	6	GO:0006213	pyrimidine nucleoside metabolic process	6	1	0.03	0.0294
cluster	6	GO:0032303	regulation of icosanoid secretion	6	1	0.03	0.0294
cluster	6	GO:1902932	positive regulation of alcohol biosynthetic process	6	1	0.03	0.0294
cluster	6	GO:0002366	leukocyte activation involved in immune response	162	5	0.8	0.03
cluster	6	GO:1903557	positive regulation of tumor necrosis factor superfamily cytokine production	55	2	0.27	0.03029
cluster	6	GO:0097553	calcium ion transmembrane import into cytosol	55	2	0.27	0.03029
cluster	6	GO:0070663	regulation of leukocyte proliferation	138	3	0.68	0.03082
cluster	6	GO:1903530	regulation of secretion by cell	242	4	1.2	0.03152
cluster	6	GO:0002263	cell activation involved in immune response	165	5	0.82	0.03164
cluster	6	GO:0008277	regulation of G protein-coupled receptor signaling pathway	57	2	0.28	0.03236
cluster	6	GO:0002708	positive regulation of lymphocyte mediated immunity	79	4	0.39	0.0331
cluster	6	GO:0051251	positive regulation of lymphocyte activation	170	5	0.84	0.03335
cluster	6	GO:0033033	negative regulation of myeloid cell apoptotic process	7	1	0.03	0.03422
cluster	6	GO:0033005	positive regulation of mast cell activation	7	1	0.03	0.03422
cluster	6	GO:0019321	pentose metabolic process	7	1	0.03	0.03422
cluster	6	GO:0031666	positive regulation of lipopolysaccharide-mediated signaling pathway	7	1	0.03	0.03422
cluster	6	GO:0002732	positive regulation of dendritic cell cytokine production	7	1	0.03	0.03422
cluster	6	GO:0045986	negative regulation of smooth muscle contraction	7	1	0.03	0.03422
cluster	6	GO:0045989	positive regulation of striated muscle contraction	7	1	0.03	0.03422
cluster	6	GO:2000553	positive regulation of T-helper 2 cell cytokine production	7	1	0.03	0.03422
cluster	6	GO:0002318	myeloid progenitor cell differentiation	7	1	0.03	0.03422
cluster	6	GO:2000434	regulation of protein neddylation	7	1	0.03	0.03422
cluster	6	GO:0032815	negative regulation of natural killer cell activation	7	1	0.03	0.03422
cluster	6	GO:0090715	immunological memory formation process	7	1	0.03	0.03422
cluster	6	GO:0010739	positive regulation of protein kinase A signaling	7	1	0.03	0.03422
cluster	6	GO:1904667	negative regulation of ubiquitin protein ligase activity	7	1	0.03	0.03422
cluster	6	GO:0001906	cell killing	81	4	0.4	0.03515
cluster	6	GO:0001817	regulation of cytokine production	419	11	2.08	0.03541
cluster	6	GO:0045582	positive regulation of T cell differentiation	60	2	0.3	0.03555
cluster	6	GO:0002706	regulation of lymphocyte mediated immunity	107	6	0.53	0.03659
cluster	6	GO:0060402	calcium ion transport into cytosol	61	2	0.3	0.03664
cluster	6	GO:0002702	positive regulation of production of molecular mediator of immune response	75	4	0.37	0.03719
cluster	6	GO:0001816	cytokine production	424	11	2.1	0.03736
cluster	6	GO:1903706	regulation of hemopoiesis	256	4	1.27	0.0376
cluster	6	GO:0002456	T cell mediated immunity	62	2	0.31	0.03774
cluster	6	GO:0051046	regulation of secretion	257	4	1.27	0.03806
cluster	6	GO:0051348	negative regulation of transferase activity	151	3	0.75	0.0387
cluster	6	GO:1903564	regulation of protein localization to cilium	8	1	0.04	0.03901
cluster	6	GO:0033262	regulation of nuclear cell cycle DNA replication	8	1	0.04	0.03901
cluster	6	GO:0015732	prostaglandin transport	8	1	0.04	0.03901
cluster	6	GO:0002713	negative regulation of B cell mediated immunity	8	1	0.04	0.03901
cluster	6	GO:0002923	regulation of humoral immune response mediated by circulating immunoglobulin	8	1	0.04	0.03901
cluster	6	GO:0002890	negative regulation of immunoglobulin mediated immune response	8	1	0.04	0.03901
cluster	6	GO:0002903	negative regulation of B cell apoptotic process	8	1	0.04	0.03901
cluster	6	GO:2000561	regulation of CD4-positive, alpha-beta T cell proliferation	8	1	0.04	0.03901
cluster	6	GO:0016446	somatic hypermutation of immunoglobulin genes	8	1	0.04	0.03901
cluster	6	GO:1900103	positive regulation of endoplasmic reticulum unfolded protein response	8	1	0.04	0.03901
cluster	6	GO:0002327	immature B cell differentiation	8	1	0.04	0.03901
cluster	6	GO:0038166	angiotensin-activated signaling pathway	8	1	0.04	0.03901
cluster	6	GO:0035739	CD4-positive, alpha-beta T cell proliferation	8	1	0.04	0.03901
cluster	6	GO:1902166	negative regulation of intrinsic apoptotic signaling pathway in response to DNA damage by p53 class mediator	8	1	0.04	0.03901
cluster	6	GO:0035701	hematopoietic stem cell migration	8	1	0.04	0.03901
cluster	6	GO:0038093	Fc receptor signaling pathway	8	1	0.04	0.03901
cluster	6	GO:0043129	surfactant homeostasis	8	1	0.04	0.03901
cluster	6	GO:0090713	immunological memory process	8	1	0.04	0.03901
cluster	6	GO:0002091	negative regulation of receptor internalization	8	1	0.04	0.03901
cluster	6	GO:0070207	protein homotrimerization	8	1	0.04	0.03901
cluster	6	GO:0034341	response to interferon-gamma	64	2	0.32	0.03999
cluster	6	GO:0002440	production of molecular mediator of immune response	124	7	0.62	0.04024
cluster	6	GO:0002831	regulation of response to biotic stimulus	182	5	0.9	0.04119
cluster	6	GO:0002504	antigen processing and presentation of peptide or polysaccharide antigen via MHC class II	15	4	0.07	0.04123
cluster	6	GO:0071901	negative regulation of protein serine/threonine kinase activity	66	2	0.33	0.04228
cluster	6	GO:0009617	response to bacterium	267	7	1.32	0.04318
cluster	6	GO:0001678	cellular glucose homeostasis	67	2	0.33	0.04345
cluster	6	GO:2000551	regulation of T-helper 2 cell cytokine production	9	1	0.04	0.04378
cluster	6	GO:0010614	negative regulation of cardiac muscle hypertrophy	9	1	0.04	0.04378
cluster	6	GO:0002323	natural killer cell activation involved in immune response	9	1	0.04	0.04378
cluster	6	GO:0002566	somatic diversification of immune receptors via somatic mutation	9	1	0.04	0.04378
cluster	6	GO:2000402	negative regulation of lymphocyte migration	9	1	0.04	0.04378
cluster	6	GO:0035745	T-helper 2 cell cytokine production	9	1	0.04	0.04378
cluster	6	GO:0060396	growth hormone receptor signaling pathway	9	1	0.04	0.04378
cluster	6	GO:0046184	aldehyde biosynthetic process	9	1	0.04	0.04378
cluster	6	GO:1905063	regulation of vascular smooth muscle cell differentiation	9	1	0.04	0.04378
cluster	6	GO:0071378	cellular response to growth hormone stimulus	9	1	0.04	0.04378
cluster	6	GO:0097494	regulation of vesicle size	9	1	0.04	0.04378
cluster	6	GO:0010820	positive regulation of T cell chemotaxis	9	1	0.04	0.04378
cluster	6	GO:1903037	regulation of leukocyte cell-cell adhesion	190	5	0.94	0.04579
cluster	6	GO:0008630	intrinsic apoptotic signaling pathway in response to DNA damage	69	2	0.34	0.04582
cluster	6	GO:0046651	lymphocyte proliferation	164	3	0.81	0.04751
cluster	6	GO:0060341	regulation of cellular localization	536	6	2.66	0.04808
cluster	6	GO:0045621	positive regulation of lymphocyte differentiation	71	2	0.35	0.04823
cluster	6	GO:0002730	regulation of dendritic cell cytokine production	10	1	0.05	0.04853
cluster	6	GO:0002830	positive regulation of type 2 immune response	10	1	0.05	0.04853
cluster	6	GO:0002371	dendritic cell cytokine production	10	1	0.05	0.04853
cluster	6	GO:0045591	positive regulation of regulatory T cell differentiation	10	1	0.05	0.04853
cluster	6	GO:1902165	regulation of intrinsic apoptotic signaling pathway in response to DNA damage by p53 class mediator	10	1	0.05	0.04853
cluster	6	GO:0002483	antigen processing and presentation of endogenous peptide antigen	10	1	0.05	0.04853
cluster	6	GO:0042492	gamma-delta T cell differentiation	10	1	0.05	0.04853
cluster	6	GO:0014741	negative regulation of muscle hypertrophy	10	1	0.05	0.04853
cluster	6	GO:0071875	adrenergic receptor signaling pathway	10	1	0.05	0.04853
cluster	6	GO:0071801	regulation of podosome assembly	10	1	0.05	0.04853
cluster	6	GO:0071803	positive regulation of podosome assembly	10	1	0.05	0.04853
cluster	6	GO:0048875	chemical homeostasis within a tissue	10	1	0.05	0.04853
cluster	6	GO:0010715	regulation of extracellular matrix disassembly	10	1	0.05	0.04853
cluster	6	GO:0060416	response to growth hormone	10	1	0.05	0.04853
cluster	6	GO:0032530	regulation of microvillus organization	10	1	0.05	0.04853
cluster	6	GO:0010819	regulation of T cell chemotaxis	10	1	0.05	0.04853
cluster	6	GO:0150146	cell junction disassembly	10	1	0.05	0.04853
cluster	6	GO:0050776	regulation of immune response	403	12	2	0.04866
cluster	6	GO:0032943	mononuclear cell proliferation	166	3	0.82	0.04894
cluster	6	GO:0050863	regulation of T cell activation	195	5	0.97	0.04922
cluster	34	GO:0002220	innate immune response activating cell surface receptor signaling pathway	5	2	0.02	0.00013
cluster	34	GO:0071222	cellular response to lipopolysaccharide	97	4	0.36	0.00042
cluster	34	GO:0002381	immunoglobulin production involved in immunoglobulin mediated immune response	42	3	0.15	0.00047
cluster	34	GO:0030101	natural killer cell activation	44	3	0.16	0.00054
cluster	34	GO:0042492	gamma-delta T cell differentiation	10	2	0.04	0.00058
cluster	34	GO:0070206	protein trimerization	10	2	0.04	0.00058
cluster	34	GO:0061081	positive regulation of myeloid leukocyte cytokine production involved in immune response	11	2	0.04	0.00071
cluster	34	GO:0048523	negative regulation of cellular process	2643	21	9.7	0.00076
cluster	34	GO:0001817	regulation of cytokine production	419	11	1.54	0.00078
cluster	34	GO:0032729	positive regulation of interferon-gamma production	55	3	0.2	0.00105
cluster	34	GO:0036037	CD8-positive, alpha-beta T cell activation	15	2	0.06	0.00134
cluster	34	GO:1901623	regulation of lymphocyte chemotaxis	15	2	0.06	0.00134
cluster	34	GO:0002827	positive regulation of T-helper 1 type immune response	17	2	0.06	0.00172
cluster	34	GO:0002705	positive regulation of leukocyte mediated immunity	98	6	0.36	0.00234
cluster	34	GO:0043303	mast cell degranulation	20	2	0.07	0.00239
cluster	34	GO:0030217	T cell differentiation	175	6	0.64	0.00245
cluster	34	GO:0071353	cellular response to interleukin-4	22	2	0.08	0.00289
cluster	34	GO:0030183	B cell differentiation	79	3	0.29	0.00297
cluster	34	GO:0019722	calcium-mediated signaling	93	3	0.34	0.00471
cluster	34	GO:0009605	response to external stimulus	1188	17	4.36	0.00591
cluster	34	GO:0097529	myeloid leukocyte migration	102	3	0.37	0.00609
cluster	34	GO:0007186	G protein-coupled receptor signaling pathway	326	5	1.2	0.00639
cluster	34	GO:0009966	regulation of signal transduction	1571	12	5.77	0.00819
cluster	34	GO:0001666	response to hypoxia	114	3	0.42	0.00827
cluster	34	GO:0051249	regulation of lymphocyte activation	275	6	1.01	0.00854
cluster	34	GO:0050790	regulation of catalytic activity	1000	9	3.67	0.00867
cluster	34	GO:0050830	defense response to Gram-positive bacterium	39	2	0.14	0.00892
cluster	34	GO:0046635	positive regulation of alpha-beta T cell activation	41	2	0.15	0.00982
cluster	34	GO:0002683	negative regulation of immune system process	269	7	0.99	0.0104
cluster	34	GO:1901796	regulation of signal transduction by p53 class mediator	43	2	0.16	0.01077
cluster	34	GO:0002718	regulation of cytokine production involved in immune response	57	4	0.21	0.01104
cluster	34	GO:0002367	cytokine production involved in immune response	57	4	0.21	0.01104
cluster	34	GO:0050670	regulation of lymphocyte proliferation	128	3	0.47	0.01134
cluster	34	GO:0032944	regulation of mononuclear cell proliferation	130	3	0.48	0.01183
cluster	34	GO:0016444	somatic cell DNA recombination	48	2	0.18	0.0133
cluster	34	GO:0002562	somatic diversification of immune receptors via germline recombination within a single locus	48	2	0.18	0.0133
cluster	34	GO:0070663	regulation of leukocyte proliferation	138	3	0.51	0.01389
cluster	34	GO:0002200	somatic diversification of immune receptors	53	2	0.19	0.01606
cluster	34	GO:0002831	regulation of response to biotic stimulus	182	6	0.67	0.01674
cluster	34	GO:0001818	negative regulation of cytokine production	151	3	0.55	0.01764
cluster	34	GO:0031452	negative regulation of heterochromatin assembly	5	1	0.02	0.01822
cluster	34	GO:0045798	negative regulation of chromatin assembly or disassembly	5	1	0.02	0.01822
cluster	34	GO:0002716	negative regulation of natural killer cell mediated immunity	5	1	0.02	0.01822
cluster	34	GO:0097021	lymphocyte migration into lymphoid organs	5	1	0.02	0.01822
cluster	34	GO:2000554	regulation of T-helper 1 cell cytokine production	5	1	0.02	0.01822
cluster	34	GO:0002855	regulation of natural killer cell mediated immune response to tumor cell	5	1	0.02	0.01822
cluster	34	GO:2000556	positive regulation of T-helper 1 cell cytokine production	5	1	0.02	0.01822
cluster	34	GO:0002858	regulation of natural killer cell mediated cytotoxicity directed against tumor cell target	5	1	0.02	0.01822
cluster	34	GO:0002568	somatic diversification of T cell receptor genes	5	1	0.02	0.01822
cluster	34	GO:0035754	B cell chemotaxis	5	1	0.02	0.01822
cluster	34	GO:0035744	T-helper 1 cell cytokine production	5	1	0.02	0.01822
cluster	34	GO:0002420	natural killer cell mediated cytotoxicity directed against tumor cell target	5	1	0.02	0.01822
cluster	34	GO:0002423	natural killer cell mediated immune response to tumor cell	5	1	0.02	0.01822
cluster	34	GO:0002681	somatic recombination of T cell receptor gene segments	5	1	0.02	0.01822
cluster	34	GO:0050910	detection of mechanical stimulus involved in sensory perception of sound	5	1	0.02	0.01822
cluster	34	GO:0010760	negative regulation of macrophage chemotaxis	5	1	0.02	0.01822
cluster	34	GO:0032305	positive regulation of icosanoid secretion	5	1	0.02	0.01822
cluster	34	GO:0032306	regulation of prostaglandin secretion	5	1	0.02	0.01822
cluster	34	GO:0032308	positive regulation of prostaglandin secretion	5	1	0.02	0.01822
cluster	34	GO:0033153	T cell receptor V(D)J recombination	5	1	0.02	0.01822
cluster	34	GO:0048387	negative regulation of retinoic acid receptor signaling pathway	5	1	0.02	0.01822
cluster	34	GO:0008277	regulation of G protein-coupled receptor signaling pathway	57	2	0.21	0.01843
cluster	34	GO:0019882	antigen processing and presentation	57	2	0.21	0.01843
cluster	34	GO:0007229	integrin-mediated signaling pathway	59	2	0.22	0.01967
cluster	34	GO:0002715	regulation of natural killer cell mediated immunity	25	4	0.09	0.02011
cluster	34	GO:0043085	positive regulation of catalytic activity	596	6	2.19	0.02019
cluster	34	GO:0033008	positive regulation of mast cell activation involved in immune response	6	1	0.02	0.02183
cluster	34	GO:1903441	protein localization to ciliary membrane	6	1	0.02	0.02183
cluster	34	GO:2000341	regulation of chemokine (C-X-C motif) ligand 2 production	6	1	0.02	0.02183
cluster	34	GO:1905522	negative regulation of macrophage migration	6	1	0.02	0.02183
cluster	34	GO:0010623	programmed cell death involved in cell development	6	1	0.02	0.02183
cluster	34	GO:0008298	intracellular mRNA localization	6	1	0.02	0.02183
cluster	34	GO:0060770	negative regulation of epithelial cell proliferation involved in prostate gland development	6	1	0.02	0.02183
cluster	34	GO:0043306	positive regulation of mast cell degranulation	6	1	0.02	0.02183
cluster	34	GO:0002551	mast cell chemotaxis	6	1	0.02	0.02183
cluster	34	GO:0002576	platelet degranulation	6	1	0.02	0.02183
cluster	34	GO:0002579	positive regulation of antigen processing and presentation	6	1	0.02	0.02183
cluster	34	GO:2000193	positive regulation of fatty acid transport	6	1	0.02	0.02183
cluster	34	GO:0072567	chemokine (C-X-C motif) ligand 2 production	6	1	0.02	0.02183
cluster	34	GO:0051152	positive regulation of smooth muscle cell differentiation	6	1	0.02	0.02183
cluster	34	GO:0042416	dopamine biosynthetic process	6	1	0.02	0.02183
cluster	34	GO:0046135	pyrimidine nucleoside catabolic process	6	1	0.02	0.02183
cluster	34	GO:0045657	positive regulation of monocyte differentiation	6	1	0.02	0.02183
cluster	34	GO:0032310	prostaglandin secretion	6	1	0.02	0.02183
cluster	34	GO:0006213	pyrimidine nucleoside metabolic process	6	1	0.02	0.02183
cluster	34	GO:0032303	regulation of icosanoid secretion	6	1	0.02	0.02183
cluster	34	GO:0048382	mesendoderm development	6	1	0.02	0.02183
cluster	34	GO:0019886	antigen processing and presentation of exogenous peptide antigen via MHC class II	6	1	0.02	0.02183
cluster	34	GO:0018108	peptidyl-tyrosine phosphorylation	164	3	0.6	0.02192
cluster	34	GO:0046651	lymphocyte proliferation	164	3	0.6	0.02192
cluster	34	GO:0051241	negative regulation of multicellular organismal process	608	6	2.23	0.02205
cluster	34	GO:0051606	detection of stimulus	63	2	0.23	0.02225
cluster	34	GO:0018212	peptidyl-tyrosine modification	166	3	0.61	0.02262
cluster	34	GO:0032943	mononuclear cell proliferation	166	3	0.61	0.02262
cluster	34	GO:0014065	phosphatidylinositol 3-kinase signaling	67	2	0.25	0.02496
cluster	34	GO:0033033	negative regulation of myeloid cell apoptotic process	7	1	0.03	0.02542
cluster	34	GO:0033005	positive regulation of mast cell activation	7	1	0.03	0.02542
cluster	34	GO:0031666	positive regulation of lipopolysaccharide-mediated signaling pathway	7	1	0.03	0.02542
cluster	34	GO:0002732	positive regulation of dendritic cell cytokine production	7	1	0.03	0.02542
cluster	34	GO:2000553	positive regulation of T-helper 2 cell cytokine production	7	1	0.03	0.02542
cluster	34	GO:0001767	establishment of lymphocyte polarity	7	1	0.03	0.02542
cluster	34	GO:0001768	establishment of T cell polarity	7	1	0.03	0.02542
cluster	34	GO:0002318	myeloid progenitor cell differentiation	7	1	0.03	0.02542
cluster	34	GO:0070493	thrombin-activated receptor signaling pathway	7	1	0.03	0.02542
cluster	34	GO:2000434	regulation of protein neddylation	7	1	0.03	0.02542
cluster	34	GO:0032815	negative regulation of natural killer cell activation	7	1	0.03	0.02542
cluster	34	GO:0042423	catecholamine biosynthetic process	7	1	0.03	0.02542
cluster	34	GO:0045647	negative regulation of erythrocyte differentiation	7	1	0.03	0.02542
cluster	34	GO:0010739	positive regulation of protein kinase A signaling	7	1	0.03	0.02542
cluster	34	GO:0097531	mast cell migration	7	1	0.03	0.02542
cluster	34	GO:0042069	regulation of catecholamine metabolic process	7	1	0.03	0.02542
cluster	34	GO:0042053	regulation of dopamine metabolic process	7	1	0.03	0.02542
cluster	34	GO:0071472	cellular response to salt stress	7	1	0.03	0.02542
cluster	34	GO:0009713	catechol-containing compound biosynthetic process	7	1	0.03	0.02542
cluster	34	GO:1904667	negative regulation of ubiquitin protein ligase activity	7	1	0.03	0.02542
cluster	34	GO:0031532	actin cytoskeleton reorganization	69	2	0.25	0.02636
cluster	34	GO:0070661	leukocyte proliferation	181	3	0.66	0.02829
cluster	34	GO:1903564	regulation of protein localization to cilium	8	1	0.03	0.029
cluster	34	GO:0033262	regulation of nuclear cell cycle DNA replication	8	1	0.03	0.029
cluster	34	GO:0015732	prostaglandin transport	8	1	0.03	0.029
cluster	34	GO:0002903	negative regulation of B cell apoptotic process	8	1	0.03	0.029
cluster	34	GO:2000561	regulation of CD4-positive, alpha-beta T cell proliferation	8	1	0.03	0.029
cluster	34	GO:0016446	somatic hypermutation of immunoglobulin genes	8	1	0.03	0.029
cluster	34	GO:0014075	response to amine	8	1	0.03	0.029
cluster	34	GO:0001975	response to amphetamine	8	1	0.03	0.029
cluster	34	GO:0002327	immature B cell differentiation	8	1	0.03	0.029
cluster	34	GO:0035739	CD4-positive, alpha-beta T cell proliferation	8	1	0.03	0.029
cluster	34	GO:1902166	negative regulation of intrinsic apoptotic signaling pathway in response to DNA damage by p53 class mediator	8	1	0.03	0.029
cluster	34	GO:0035701	hematopoietic stem cell migration	8	1	0.03	0.029
cluster	34	GO:0038093	Fc receptor signaling pathway	8	1	0.03	0.029
cluster	34	GO:0043129	surfactant homeostasis	8	1	0.03	0.029
cluster	34	GO:0071542	dopaminergic neuron differentiation	8	1	0.03	0.029
cluster	34	GO:0046007	negative regulation of activated T cell proliferation	8	1	0.03	0.029
cluster	34	GO:0070207	protein homotrimerization	8	1	0.03	0.029
cluster	34	GO:0007166	cell surface receptor signaling pathway	1300	11	4.77	0.02929
cluster	34	GO:0009892	negative regulation of metabolic process	1643	11	6.03	0.02961
cluster	34	GO:0050671	positive regulation of lymphocyte proliferation	75	2	0.28	0.03075
cluster	34	GO:0032946	positive regulation of mononuclear cell proliferation	76	2	0.28	0.03151
cluster	34	GO:0008360	regulation of cell shape	76	2	0.28	0.03151
cluster	34	GO:2000551	regulation of T-helper 2 cell cytokine production	9	1	0.03	0.03256
cluster	34	GO:0060768	regulation of epithelial cell proliferation involved in prostate gland development	9	1	0.03	0.03256
cluster	34	GO:0043374	CD8-positive, alpha-beta T cell differentiation	9	1	0.03	0.03256
cluster	34	GO:0043576	regulation of respiratory gaseous exchange	9	1	0.03	0.03256
cluster	34	GO:0002836	positive regulation of response to tumor cell	9	1	0.03	0.03256
cluster	34	GO:0002839	positive regulation of immune response to tumor cell	9	1	0.03	0.03256
cluster	34	GO:0002566	somatic diversification of immune receptors via somatic mutation	9	1	0.03	0.03256
cluster	34	GO:2000402	negative regulation of lymphocyte migration	9	1	0.03	0.03256
cluster	34	GO:0035745	T-helper 2 cell cytokine production	9	1	0.03	0.03256
cluster	34	GO:0002478	antigen processing and presentation of exogenous peptide antigen	9	1	0.03	0.03256
cluster	34	GO:1905063	regulation of vascular smooth muscle cell differentiation	9	1	0.03	0.03256
cluster	34	GO:0010820	positive regulation of T cell chemotaxis	9	1	0.03	0.03256
cluster	34	GO:0002244	hematopoietic progenitor cell differentiation	79	2	0.29	0.03384
cluster	34	GO:0048872	homeostasis of number of cells	195	3	0.72	0.03421
cluster	34	GO:0042113	B cell activation	166	5	0.61	0.03505
cluster	34	GO:0002706	regulation of lymphocyte mediated immunity	107	5	0.39	0.0354
cluster	34	GO:0048015	phosphatidylinositol-mediated signaling	81	2	0.3	0.03542
cluster	34	GO:0002730	regulation of dendritic cell cytokine production	10	1	0.04	0.03612
cluster	34	GO:0060767	epithelial cell proliferation involved in prostate gland development	10	1	0.04	0.03612
cluster	34	GO:0060712	spongiotrophoblast layer development	10	1	0.04	0.03612
cluster	34	GO:0002830	positive regulation of type 2 immune response	10	1	0.04	0.03612
cluster	34	GO:0002371	dendritic cell cytokine production	10	1	0.04	0.03612
cluster	34	GO:0030836	positive regulation of actin filament depolymerization	10	1	0.04	0.03612
cluster	34	GO:0009651	response to salt stress	10	1	0.04	0.03612
cluster	34	GO:1902165	regulation of intrinsic apoptotic signaling pathway in response to DNA damage by p53 class mediator	10	1	0.04	0.03612
cluster	34	GO:0048875	chemical homeostasis within a tissue	10	1	0.04	0.03612
cluster	34	GO:0032691	negative regulation of interleukin-1 beta production	10	1	0.04	0.03612
cluster	34	GO:0010819	regulation of T cell chemotaxis	10	1	0.04	0.03612
cluster	34	GO:1902931	negative regulation of alcohol biosynthetic process	10	1	0.04	0.03612
cluster	34	GO:0045088	regulation of innate immune response	110	5	0.4	0.03615
cluster	34	GO:0070665	positive regulation of leukocyte proliferation	82	2	0.3	0.03622
cluster	34	GO:0048017	inositol lipid-mediated signaling	83	2	0.3	0.03703
cluster	34	GO:0010605	negative regulation of macromolecule metabolic process	1499	10	5.5	0.03946
cluster	34	GO:0032680	regulation of tumor necrosis factor production	86	2	0.32	0.03951
cluster	34	GO:0032640	tumor necrosis factor production	86	2	0.32	0.03951
cluster	34	GO:0090308	regulation of DNA methylation-dependent heterochromatin assembly	11	1	0.04	0.03966
cluster	34	GO:2001185	regulation of CD8-positive, alpha-beta T cell activation	11	1	0.04	0.03966
cluster	34	GO:0071157	negative regulation of cell cycle arrest	11	1	0.04	0.03966
cluster	34	GO:0097066	response to thyroid hormone	11	1	0.04	0.03966
cluster	34	GO:0097067	cellular response to thyroid hormone stimulus	11	1	0.04	0.03966
cluster	34	GO:0002902	regulation of B cell apoptotic process	11	1	0.04	0.03966
cluster	34	GO:1901881	positive regulation of protein depolymerization	11	1	0.04	0.03966
cluster	34	GO:0002834	regulation of response to tumor cell	11	1	0.04	0.03966
cluster	34	GO:0002837	regulation of immune response to tumor cell	11	1	0.04	0.03966
cluster	34	GO:0043518	negative regulation of DNA damage response, signal transduction by p53 class mediator	11	1	0.04	0.03966
cluster	34	GO:0043302	positive regulation of leukocyte degranulation	11	1	0.04	0.03966
cluster	34	GO:0140131	positive regulation of lymphocyte chemotaxis	11	1	0.04	0.03966
cluster	34	GO:0032958	inositol phosphate biosynthetic process	11	1	0.04	0.03966
cluster	34	GO:2000191	regulation of fatty acid transport	11	1	0.04	0.03966
cluster	34	GO:0002495	antigen processing and presentation of peptide antigen via MHC class II	11	1	0.04	0.03966
cluster	34	GO:0030318	melanocyte differentiation	11	1	0.04	0.03966
cluster	34	GO:0032892	positive regulation of organic acid transport	11	1	0.04	0.03966
cluster	34	GO:0050974	detection of mechanical stimulus involved in sensory perception	11	1	0.04	0.03966
cluster	34	GO:0042417	dopamine metabolic process	11	1	0.04	0.03966
cluster	34	GO:0045655	regulation of monocyte differentiation	11	1	0.04	0.03966
cluster	34	GO:0097366	response to bronchodilator	11	1	0.04	0.03966
cluster	34	GO:0010738	regulation of protein kinase A signaling	11	1	0.04	0.03966
cluster	34	GO:0033151	V(D)J recombination	11	1	0.04	0.03966
cluster	34	GO:0048385	regulation of retinoic acid receptor signaling pathway	11	1	0.04	0.03966
cluster	34	GO:0019884	antigen processing and presentation of exogenous antigen	11	1	0.04	0.03966
cluster	34	GO:0010629	negative regulation of gene expression	1084	8	3.98	0.03973
cluster	34	GO:0030218	erythrocyte differentiation	87	2	0.32	0.04034
cluster	34	GO:0002700	regulation of production of molecular mediator of immune response	106	4	0.39	0.04284
cluster	34	GO:1903555	regulation of tumor necrosis factor superfamily cytokine production	90	2	0.33	0.0429
cluster	34	GO:0071706	tumor necrosis factor superfamily cytokine production	90	2	0.33	0.0429
cluster	34	GO:0051250	negative regulation of lymphocyte activation	90	2	0.33	0.0429
cluster	34	GO:0033238	regulation of cellular amine metabolic process	12	1	0.04	0.04319
cluster	34	GO:0060216	definitive hemopoiesis	12	1	0.04	0.04319
cluster	34	GO:0090136	epithelial cell-cell adhesion	12	1	0.04	0.04319
cluster	34	GO:0061158	3'-UTR-mediated mRNA destabilization	12	1	0.04	0.04319
cluster	34	GO:0007157	heterophilic cell-cell adhesion via plasma membrane cell adhesion molecules	12	1	0.04	0.04319
cluster	34	GO:0046457	prostanoid biosynthetic process	12	1	0.04	0.04319
cluster	34	GO:0042572	retinol metabolic process	12	1	0.04	0.04319
cluster	34	GO:0001516	prostaglandin biosynthetic process	12	1	0.04	0.04319
cluster	34	GO:0050862	positive regulation of T cell receptor signaling pathway	12	1	0.04	0.04319
cluster	34	GO:0032692	negative regulation of interleukin-1 production	12	1	0.04	0.04319
cluster	34	GO:0072331	signal transduction by p53 class mediator	91	2	0.33	0.04376
cluster	34	GO:0050731	positive regulation of peptidyl-tyrosine phosphorylation	91	2	0.33	0.04376
cluster	34	GO:0071345	cellular response to cytokine stimulus	410	6	1.5	0.04449
cluster	34	GO:0050864	regulation of B cell activation	92	2	0.34	0.04463
cluster	34	GO:0048608	reproductive structure development	217	3	0.8	0.04472
cluster	34	GO:0044255	cellular lipid metabolic process	539	5	1.98	0.0455
cluster	34	GO:0034101	erythrocyte homeostasis	93	2	0.34	0.04551
cluster	34	GO:0006935	chemotaxis	270	7	0.99	0.04557
cluster	34	GO:0061458	reproductive system development	219	3	0.8	0.04574
cluster	34	GO:0042330	taxis	271	7	0.99	0.04603
cluster	34	GO:0050673	epithelial cell proliferation	220	3	0.81	0.04626
cluster	34	GO:0050482	arachidonic acid secretion	13	1	0.05	0.0467
cluster	34	GO:0044342	type B pancreatic cell proliferation	13	1	0.05	0.0467
cluster	34	GO:0060713	labyrinthine layer morphogenesis	13	1	0.05	0.0467
cluster	34	GO:0002577	regulation of antigen processing and presentation	13	1	0.05	0.0467
cluster	34	GO:0035743	CD4-positive, alpha-beta T cell cytokine production	13	1	0.05	0.0467
cluster	34	GO:0051444	negative regulation of ubiquitin-protein transferase activity	13	1	0.05	0.0467
cluster	34	GO:0046641	positive regulation of alpha-beta T cell proliferation	13	1	0.05	0.0467
cluster	34	GO:0002418	immune response to tumor cell	13	1	0.05	0.0467
cluster	34	GO:0042454	ribonucleoside catabolic process	13	1	0.05	0.0467
cluster	34	GO:1902254	negative regulation of intrinsic apoptotic signaling pathway by p53 class mediator	13	1	0.05	0.0467
cluster	34	GO:1903963	arachidonate transport	13	1	0.05	0.0467
cluster	34	GO:1904666	regulation of ubiquitin protein ligase activity	13	1	0.05	0.0467
cluster	34	GO:0045087	innate immune response	263	6	0.97	0.0476
cluster	34	GO:0002376	immune system process	1326	18	4.87	0.04867
cluster	34	GO:1901615	organic hydroxy compound metabolic process	225	3	0.83	0.04889
cluster	7	GO:0002827	positive regulation of T-helper 1 type immune response	17	2	0.04	0.00061
cluster	7	GO:0071353	cellular response to interleukin-4	22	2	0.05	0.00102
cluster	7	GO:2000516	positive regulation of CD4-positive, alpha-beta T cell activation	22	2	0.05	0.00102
cluster	7	GO:0002711	positive regulation of T cell mediated immunity	34	2	0.07	0.00244
cluster	7	GO:0030593	neutrophil chemotaxis	36	2	0.08	0.00274
cluster	7	GO:0002376	immune system process	1326	13	2.89	0.00362
cluster	7	GO:0002381	immunoglobulin production involved in immunoglobulin mediated immune response	42	2	0.09	0.00371
cluster	7	GO:0050870	positive regulation of T cell activation	121	5	0.26	0.00529
cluster	7	GO:0071346	cellular response to interferon-gamma	52	2	0.11	0.00564
cluster	7	GO:0045582	positive regulation of T cell differentiation	60	2	0.13	0.00745
cluster	7	GO:0002681	somatic recombination of T cell receptor gene segments	5	1	0.01	0.01087
cluster	7	GO:0033153	T cell receptor V(D)J recombination	5	1	0.01	0.01087
cluster	7	GO:0035754	B cell chemotaxis	5	1	0.01	0.01087
cluster	7	GO:0035744	T-helper 1 cell cytokine production	5	1	0.01	0.01087
cluster	7	GO:2000554	regulation of T-helper 1 cell cytokine production	5	1	0.01	0.01087
cluster	7	GO:2000556	positive regulation of T-helper 1 cell cytokine production	5	1	0.01	0.01087
cluster	7	GO:0002568	somatic diversification of T cell receptor genes	5	1	0.01	0.01087
cluster	7	GO:0043380	regulation of memory T cell differentiation	6	1	0.01	0.01303
cluster	7	GO:0043379	memory T cell differentiation	6	1	0.01	0.01303
cluster	7	GO:0002361	CD4-positive, CD25-positive, alpha-beta regulatory T cell differentiation	6	1	0.01	0.01303
cluster	7	GO:0002579	positive regulation of antigen processing and presentation	6	1	0.01	0.01303
cluster	7	GO:0002468	dendritic cell antigen processing and presentation	6	1	0.01	0.01303
cluster	7	GO:0090715	immunological memory formation process	7	1	0.02	0.01518
cluster	7	GO:0070307	lens fiber cell development	7	1	0.02	0.01518
cluster	7	GO:0048102	autophagic cell death	7	1	0.02	0.01518
cluster	7	GO:2000553	positive regulation of T-helper 2 cell cytokine production	7	1	0.02	0.01518
cluster	7	GO:0071225	cellular response to muramyl dipeptide	7	1	0.02	0.01518
cluster	7	GO:0072672	neutrophil extravasation	8	1	0.02	0.01733
cluster	7	GO:0090713	immunological memory process	8	1	0.02	0.01733
cluster	7	GO:0035739	CD4-positive, alpha-beta T cell proliferation	8	1	0.02	0.01733
cluster	7	GO:0002357	defense response to tumor cell	8	1	0.02	0.01733
cluster	7	GO:0095500	acetylcholine receptor signaling pathway	8	1	0.02	0.01733
cluster	7	GO:2000561	regulation of CD4-positive, alpha-beta T cell proliferation	8	1	0.02	0.01733
cluster	7	GO:0043129	surfactant homeostasis	8	1	0.02	0.01733
cluster	7	GO:0006955	immune response	721	8	1.57	0.01944
cluster	7	GO:0010820	positive regulation of T cell chemotaxis	9	1	0.02	0.01948
cluster	7	GO:0001765	membrane raft assembly	9	1	0.02	0.01948
cluster	7	GO:0035745	T-helper 2 cell cytokine production	9	1	0.02	0.01948
cluster	7	GO:1905144	response to acetylcholine	9	1	0.02	0.01948
cluster	7	GO:1905145	cellular response to acetylcholine	9	1	0.02	0.01948
cluster	7	GO:0060020	Bergmann glial cell differentiation	9	1	0.02	0.01948
cluster	7	GO:2000551	regulation of T-helper 2 cell cytokine production	9	1	0.02	0.01948
cluster	7	GO:0010819	regulation of T cell chemotaxis	10	1	0.02	0.02162
cluster	7	GO:0045591	positive regulation of regulatory T cell differentiation	10	1	0.02	0.02162
[truncated: 4,121 more rows]
