# Supplementary material for: Intestinal single-cell atlas reveals novel lymphocytes in pigs with similarities to human cells
Source: Life Sci Alliance. 2022 Aug 22;5(10):e202201442. doi: 10.26508/lsa.202201442 (PMC9396248; doi:10.26508/lsa.202201442)
Supplement: Supplementary file 5 [file LSA-2022-01442_TableS5.xlsx]

## Sheet: File_key
Supplementary Data 5. Differential gene expression and biological process enrichment results in porcine ileal B cells and antibody-secreting cells.
Sheet name	Sheet description
cluster_DGE	Results from differential gene expression analysis between cell clusters
topic_DGE	Results from differential gene expression analysis between cell topics
multidim_DGE	Results from differential gene expression analysis across multidimensional space
GO_results	Biological processes enriched in cell clusters, topics, or gene modules

## Sheet: cluster_DGE
gene	p_val	avg_logFC	pct.1	pct.2	p_val_adj	cluster
MS4A1	1.00514e-179	0.759825	0.949	0.756	1.5842e-175	11
CD74	2.90534e-162	0.464144	1	0.979	4.5791e-158	11
PTMA	3.71537e-154	-0.588826	0.999	0.999	5.85579e-150	11
STMN1	2.83853e-133	-1.26042	0.51	0.77	4.47381e-129	11
HLA-DRA	3.50674e-128	0.396997	0.99	0.885	5.52697e-124	11
SLA-DMA	2.54421e-127	0.693964	0.846	0.627	4.00992e-123	11
PCLAF	6.18317e-125	-1.7257	0.098	0.487	9.74529e-121	11
TUBB	2.09266e-116	-1.22341	0.357	0.654	3.29825e-112	11
HMGN2	1.98307e-115	-0.952026	0.831	0.903	3.12551e-111	11
TUBA1B	3.43807e-112	-1.00214	0.754	0.885	5.41873e-108	11
HMGB2	2.33684e-107	-1.2672	0.694	0.813	3.6831e-103	11
LAPTM5	3.33041e-104	0.565496	0.898	0.779	5.24906e-100	11
SLA-DMB	1.42723e-102	0.662648	0.736	0.482	2.24945e-98	11
COX1	1.27371e-101	0.335504	0.999	0.972	2.0075e-97	11
ENSSSCG00000001456	1.75851e-101	0.413542	0.95	0.75	2.77158e-97	11
ENSSSCG00000001455	4.6927e-99	0.427149	0.95	0.771	7.39617e-95	11
SLA-DQB1	1.58178e-92	0.306064	0.928	0.702	2.49305e-88	11
ENSSSCG00000005453	3.61981e-90	-0.717513	0.487	0.758	5.70518e-86	11
CD79B	2.18451e-89	0.424205	0.972	0.888	3.44301e-85	11
SMC2	4.2815e-88	-0.898984	0.043	0.366	6.74806e-84	11
HSP90AA1	2.2076e-85	-0.728504	0.818	0.914	3.4794e-81	11
TOP2A	3.13374e-83	-1.19576	0.012	0.312	4.93909e-79	11
BIRC5	1.48991e-82	-0.919765	0.116	0.44	2.34826e-78	11
TPX2	1.23872e-80	-0.974995	0.022	0.32	1.95234e-76	11
UBE2C	1.32109e-80	-1.43147	0.041	0.338	2.08217e-76	11
TK1	7.26652e-76	-0.81159	0.017	0.299	1.14528e-71	11
ENSSSCG00000012119	2.78007e-72	0.250765	1	0.998	4.38167e-68	11
SMC4	6.17329e-72	-0.856026	0.215	0.506	9.72972e-68	11
H2AFZ	1.11254e-70	-0.77734	0.796	0.853	1.75348e-66	11
KIFC1	2.44102e-69	-0.682204	0.011	0.273	3.8473e-65	11
UBE2T	1.95009e-65	-0.763962	0.031	0.291	3.07354e-61	11
CENPF	2.98153e-65	-0.959296	0.041	0.307	4.69919e-61	11
ENSSSCG00000028485	9.91914e-65	-0.462773	0.799	0.883	1.56336e-60	11
PCNA	1.28581e-63	-0.88946	0.321	0.562	2.02657e-59	11
LMNB1	3.70219e-63	-0.627966	0.09	0.368	5.83502e-59	11
HIST1H2AB	4.59716e-63	-1.85378	0.355	0.581	7.24558e-59	11
NUF2	2.51585e-62	-0.630082	0.017	0.262	3.96524e-58	11
ENSSSCG00000009327	3.1296e-62	-0.679827	0.962	0.935	4.93256e-58	11
SPC24	2.36189e-61	-0.609737	0.059	0.319	3.72257e-57	11
CKS1B	5.36927e-61	-0.730381	0.218	0.491	8.4625e-57	11
ENSSSCG00000010214	7.08192e-61	-0.659707	0.021	0.263	1.11618e-56	11
ACTG1	1.1497e-59	0.281435	0.994	0.954	1.81204e-55	11
CORO1A	1.15119e-59	0.330149	0.978	0.944	1.81439e-55	11
TUBB4B	8.78172e-59	-0.806955	0.179	0.447	1.38409e-54	11
MAD2L1	1.96042e-58	-0.540082	0.064	0.322	3.08981e-54	11
PTPRCAP	9.74825e-58	0.339357	0.946	0.904	1.53642e-53	11
UHRF1	6.5246e-57	-0.554624	0.021	0.252	1.02834e-52	11
KIF20B	1.12989e-56	-0.597204	0.029	0.263	1.78082e-52	11
HSPA8	2.02938e-56	-0.536555	0.862	0.912	3.19851e-52	11
ENSSSCG00000014540	6.89061e-54	-0.379669	0.844	0.951	1.08603e-49	11
CDCA8	2.05504e-53	-0.550384	0.007	0.219	3.23895e-49	11
CDC20	2.76478e-53	-0.687351	0.01	0.22	4.35757e-49	11
MCM7	3.9535e-53	-0.634556	0.172	0.429	6.23111e-49	11
CENPE	7.95043e-52	-0.632936	0.094	0.339	1.25307e-47	11
HMMR	1.89313e-51	-0.549856	0.028	0.246	2.98376e-47	11
CKS2	2.02852e-51	-0.673655	0.441	0.649	3.19714e-47	11
DLGAP5	3.99657e-51	-0.573554	0.005	0.207	6.29899e-47	11
MXD3	2.95114e-50	-0.570546	0.022	0.232	4.6513e-46	11
ENSSSCG00000008677	8.97631e-50	-0.500093	0.017	0.222	1.41476e-45	11
ASF1B	2.88393e-49	-0.481894	0.015	0.217	4.54537e-45	11
ENSSSCG00000010077	2.90138e-49	-0.692988	0.098	0.334	4.57287e-45	11
SHCBP1	3.93073e-49	-0.511597	0.041	0.26	6.19522e-45	11
CDCA3	8.17462e-49	-0.484637	0.003	0.196	1.2884e-44	11
PBK	1.20987e-48	-0.486117	0.013	0.21	1.90688e-44	11
ENSSSCG00000035209	2.24211e-48	-0.494721	0.219	0.483	3.53378e-44	11
CREM	2.59294e-48	0.438524	0.785	0.677	4.08673e-44	11
TMEM123	5.33091e-48	0.347663	0.903	0.813	8.40205e-44	11
CCNB1	3.02745e-47	-0.601901	0.013	0.206	4.77157e-43	11
SIVA1	3.72446e-47	-0.500472	0.19	0.443	5.87012e-43	11
NDC80	5.54679e-47	-0.428928	0	0.184	8.74229e-43	11
ENSSSCG00000026302	5.93112e-47	-0.447199	0.006	0.195	9.34803e-43	11
AURKB	6.59525e-47	-0.453862	0.002	0.188	1.03948e-42	11
ENSSSCG00000036350	6.56944e-46	-0.336208	0.924	0.95	1.03541e-41	11
LAT2	6.60217e-46	0.447689	0.702	0.599	1.04057e-41	11
ENSSSCG00000008433	3.74645e-45	-0.439223	0.77	0.882	5.90479e-41	11
ENSSSCG00000017032	6.09609e-45	-0.489897	0.015	0.202	9.60804e-41	11
KIF11	1.32579e-44	-0.442498	0.005	0.185	2.08958e-40	11
CLSPN	1.90432e-44	-0.419489	0.026	0.221	3.00139e-40	11
NANS	2.34376e-44	-0.474805	0.533	0.714	3.694e-40	11
TMPO	2.35989e-44	-0.466364	0.11	0.342	3.71942e-40	11
RPA3	4.60442e-44	-0.509697	0.263	0.496	7.25703e-40	11
HIST1H2AG	8.26365e-44	-0.489657	0.076	0.29	1.30243e-39	11
RANBP1	1.26405e-43	-0.511138	0.34	0.563	1.99226e-39	11
MND1	1.44663e-43	-0.414785	0.027	0.219	2.28003e-39	11
ENSSSCG00000026064	3.23317e-43	-0.510459	0.306	0.536	5.09579e-39	11
NUCKS1	4.03957e-43	-0.585335	0.477	0.665	6.36677e-39	11
SGO1	4.24716e-43	-0.435226	0.011	0.189	6.69394e-39	11
RAN	6.05169e-43	-0.410237	0.774	0.844	9.53808e-39	11
RFC4	1.44498e-42	-0.416864	0.054	0.256	2.27744e-38	11
SGO2	1.84112e-42	-0.514526	0.019	0.2	2.9018e-38	11
BBS7	6.16974e-42	-0.397342	0.014	0.19	9.72413e-38	11
ENSSSCG00000035544	9.66665e-42	-0.546562	0.111	0.328	1.52356e-37	11
CENPA	1.74689e-41	-0.446575	0.005	0.175	2.75327e-37	11
LCP1	4.7382e-41	0.351226	0.843	0.757	7.46787e-37	11
POC1A	7.82612e-41	-0.344701	0.011	0.183	1.23347e-36	11
SKA2	1.10396e-40	-0.423803	0.049	0.241	1.73996e-36	11
CCNB2	2.00523e-40	-0.403615	0.004	0.169	3.16044e-36	11
ENSSSCG00000032060	5.25661e-40	-0.424157	0.146	0.375	8.28495e-36	11
CDKN3	1.66555e-39	-0.435592	0.032	0.213	2.62507e-35	11
BUB3	6.12365e-39	-0.410247	0.138	0.362	9.65148e-35	11
IFI30	6.7968e-39	0.381293	0.734	0.619	1.07124e-34	11
ENSSSCG00000016737	3.72741e-38	-0.257122	0.986	0.985	5.87478e-34	11
BLK	6.72699e-38	0.450686	0.545	0.403	1.06024e-33	11
ENSSSCG00000034913	7.99966e-38	-0.336082	0.015	0.179	1.26083e-33	11
MCM6	8.28817e-38	-0.447327	0.121	0.331	1.3063e-33	11
CD19	1.6536e-37	0.420174	0.596	0.456	2.60624e-33	11
ENSSSCG00000018063	2.51131e-37	0.479457	0.723	0.641	3.95807e-33	11
ENSSSCG00000004969	4.05534e-37	-0.395484	0.013	0.172	6.39163e-33	11
ENSSSCG00000028695	1.66991e-36	-0.512145	0.054	0.233	2.63195e-32	11
NCAPG	2.1936e-36	-0.352022	0.018	0.179	3.45734e-32	11
PTPRC	2.26823e-36	0.338152	0.873	0.812	3.57495e-32	11
CD53	3.50616e-36	0.380097	0.793	0.709	5.52605e-32	11
RGS1	4.61076e-36	0.33303	0.77	0.648	7.26702e-32	11
JCHAIN	6.12061e-36	-2.0526	0.733	0.53	9.64669e-32	11
ENSSSCG00000039111	1.1179e-35	-2.17709	0.39	0.234	1.76191e-31	11
PEA15	1.30206e-35	0.42231	0.659	0.551	2.05218e-31	11
ENSSSCG00000007493	2.47803e-35	-0.380634	0.018	0.174	3.90562e-31	11
ENSSSCG00000001075	4.21797e-35	-0.420132	0.456	0.631	6.64794e-31	11
KPNA2	1.35242e-34	-0.464344	0.049	0.218	2.13155e-30	11
ATAD2	2.22902e-34	-0.367919	0.043	0.211	3.51316e-30	11
KIF2C	4.58478e-34	-0.323526	0.014	0.163	7.22607e-30	11
CENPU	4.64587e-34	-0.324839	0.017	0.168	7.32235e-30	11
MTFR2	7.56563e-34	-0.293549	0.006	0.149	1.19242e-29	11
CDT1	1.98963e-33	-0.365865	0.05	0.219	3.13585e-29	11
CENPN	2.24858e-33	-0.296675	0.011	0.154	3.54398e-29	11
ENSSSCG00000037775	2.48967e-33	-1.06305	0.771	0.899	3.92396e-29	11
HSPH1	4.32324e-33	-0.47267	0.219	0.428	6.81386e-29	11
SLC25A5	4.68372e-33	-0.382977	0.373	0.577	7.382e-29	11
CENPS	3.98215e-32	-0.309238	0.054	0.222	6.27627e-28	11
KNSTRN	1.1093e-31	-0.336091	0.011	0.148	1.74837e-27	11
CBX5	1.19011e-31	-0.354351	0.126	0.318	1.87573e-27	11
LYAR	2.9627e-31	-0.378109	0.093	0.269	4.66951e-27	11
DUT	6.39575e-31	-0.555113	0.698	0.73	1.00803e-26	11
MCM4	1.40519e-30	-0.347005	0.085	0.26	2.21471e-26	11
ARPC5L	1.56677e-30	0.277385	0.881	0.812	2.46939e-26	11
GMNN	1.87841e-30	-0.334982	0.148	0.346	2.96056e-26	11
TCF19	2.41588e-30	-0.27749	0.006	0.136	3.80766e-26	11
KIF4A	3.92104e-30	-0.281931	0.005	0.133	6.17995e-26	11
LSM6	5.89931e-30	-0.322805	0.196	0.404	9.2979e-26	11
GCN1	7.35984e-30	0.485392	0.294	0.171	1.15998e-25	11
ENSSSCG00000039107	7.40142e-30	-0.278531	0.009	0.138	1.16654e-25	11
MDH1	7.64466e-30	-0.325275	0.191	0.397	1.20487e-25	11
ZNF367	7.65574e-30	-0.282398	0.022	0.162	1.20662e-25	11
ENSSSCG00000029066	7.73413e-30	-0.341187	0.139	0.334	1.21898e-25	11
AHSA1	7.95298e-30	-0.346125	0.259	0.474	1.25347e-25	11
CKAP2	8.39314e-30	-0.281643	0.006	0.134	1.32284e-25	11
KIF15	1.47653e-29	-0.274765	0.006	0.133	2.32716e-25	11
MCM3	1.51999e-29	-0.362185	0.05	0.204	2.39566e-25	11
NEIL1	1.64171e-29	0.35609	0.539	0.395	2.5875e-25	11
BCL11A	1.72798e-29	0.451364	0.382	0.25	2.72347e-25	11
VRK1	1.83924e-29	-0.262422	0.011	0.14	2.89883e-25	11
SCIMP	3.24729e-29	0.384625	0.209	0.1	5.11805e-25	11
KIF22	5.41989e-29	-0.308094	0.004	0.127	8.54229e-25	11
ID3	7.29884e-29	0.295971	0.776	0.685	1.15037e-24	11
MRPS25	8.70086e-29	-0.294362	0.12	0.307	1.37134e-24	11
GPN3	8.93207e-29	-0.274338	0.068	0.233	1.40778e-24	11
MGST1	9.15056e-29	0.351262	0.704	0.619	1.44222e-24	11
ORC6	1.07137e-28	-0.280758	0.068	0.231	1.68858e-24	11
CENPW	1.26081e-28	-0.2735	0.115	0.301	1.98717e-24	11
RNASEH2B	1.55893e-28	-0.264461	0.016	0.145	2.45703e-24	11
NCAPH	2.80211e-28	-0.253195	0.007	0.129	4.41641e-24	11
SLBP	2.88961e-28	-0.266876	0.059	0.215	4.55432e-24	11
H2AFV	3.13075e-28	-0.388304	0.774	0.825	4.93437e-24	11
ENSSSCG00000032946	3.48251e-28	-0.294207	0.017	0.146	5.48878e-24	11
ASPM	1.17503e-27	-0.326208	0.002	0.117	1.85197e-23	11
FAM129A	1.29668e-27	0.406354	0.193	0.093	2.04369e-23	11
ENSSSCG00000004782	1.86172e-27	-0.255148	0.012	0.134	2.93425e-23	11
CDC45	2.19318e-27	-0.263852	0.024	0.156	3.45668e-23	11
PDIA6	2.45446e-27	0.291778	0.764	0.677	3.86848e-23	11
CALM3	5.31303e-27	-0.349728	0.296	0.495	8.37387e-23	11
CD40	6.06339e-27	0.411603	0.472	0.349	9.5565e-23	11
CCDC34	6.26889e-27	-0.252228	0.031	0.166	9.8804e-23	11
DTYMK	6.63201e-27	-0.259287	0.062	0.215	1.04527e-22	11
LSM8	7.87992e-27	-0.287079	0.263	0.467	1.24195e-22	11
ENSSSCG00000035908	1.00115e-26	-0.270181	0.013	0.133	1.57791e-22	11
ATAD5	1.07429e-26	-0.265719	0.064	0.216	1.69319e-22	11
NEK2	1.87874e-26	-0.264114	0.002	0.113	2.96109e-22	11
HELLS	2.42288e-26	-0.266042	0.065	0.217	3.81871e-22	11
NUDC	2.87859e-26	-0.313605	0.329	0.529	4.53694e-22	11
FABP3	2.88788e-26	-0.346844	0.086	0.24	4.55158e-22	11
HSPD1	3.52824e-26	-0.393168	0.474	0.642	5.56085e-22	11
DDX39A	4.78522e-26	-0.329969	0.189	0.38	7.54198e-22	11
ENSSSCG00000012517	6.20921e-26	-0.283689	0.117	0.288	9.78634e-22	11
RAD21	7.9785e-26	-0.343322	0.247	0.44	1.25749e-21	11
ENSSSCG00000006395	8.04021e-26	-0.363594	0.174	0.355	1.26722e-21	11
ENSSSCG00000000635	9.80383e-26	-0.286375	0.131	0.304	1.54518e-21	11
DNAJC9	9.80851e-26	-0.282665	0.106	0.272	1.54592e-21	11
LCK	9.89342e-26	0.421017	0.389	0.269	1.5593e-21	11
ENSSSCG00000014031	1.14998e-25	-0.297434	0.248	0.444	1.81249e-21	11
CCDC167	1.50868e-25	-0.279643	0.148	0.33	2.37783e-21	11
CDKN2C	1.66122e-25	-0.260526	0.049	0.188	2.61824e-21	11
NASP	2.75597e-25	-0.269082	0.133	0.308	4.34368e-21	11
RPA2	3.47951e-25	-0.270526	0.094	0.252	5.48406e-21	11
COMMD4	4.77468e-25	0.286663	0.685	0.586	7.52537e-21	11
MSH6	6.7615e-25	-0.305032	0.09	0.243	1.06568e-20	11
CCDC50	7.52955e-25	0.364155	0.611	0.535	1.18673e-20	11
FAM3C	9.12808e-25	0.354569	0.603	0.508	1.43868e-20	11
FTL	1.28299e-24	-0.26482	0.765	0.871	2.02211e-20	11
SMC3	1.70269e-24	-0.313129	0.34	0.535	2.68361e-20	11
ENSSSCG00000015434	2.32831e-24	0.278507	0.757	0.658	3.66966e-20	11
CACYBP	2.44222e-24	-0.331174	0.479	0.644	3.84918e-20	11
ENSSSCG00000000377	4.42905e-24	-0.296143	0.198	0.38	6.98063e-20	11
DNAJA1	6.56888e-24	-0.313432	0.587	0.74	1.03532e-19	11
HIST2H2AC	6.69397e-24	-0.257291	0.024	0.142	1.05504e-19	11
SYNGR2	9.91172e-24	0.342304	0.486	0.375	1.56219e-19	11
TMEM258	9.93323e-24	-0.275422	0.431	0.618	1.56558e-19	11
EZH2	1.07258e-23	-0.255758	0.078	0.224	1.69049e-19	11
SEPT11	1.22663e-23	-0.299123	0.063	0.201	1.93328e-19	11
FKBP4	2.05263e-23	-0.293981	0.144	0.31	3.23515e-19	11
LIMD2	2.1745e-23	0.262714	0.809	0.772	3.42723e-19	11
GON7	5.81135e-23	-0.292299	0.235	0.419	9.15926e-19	11
ENSSSCG00000020808	6.29384e-23	-0.280447	0.227	0.412	9.91973e-19	11
ENSSSCG00000040857	8.74326e-23	-0.27278	0.564	0.71	1.37802e-18	11
ZNRF1	9.00555e-23	0.376398	0.495	0.394	1.41936e-18	11
HHEX	9.22923e-23	0.407839	0.401	0.286	1.45462e-18	11
LSM2	1.035e-22	-0.288327	0.281	0.467	1.63126e-18	11
SMC1A	1.05898e-22	-0.266142	0.19	0.373	1.66906e-18	11
CDCA7	1.43576e-22	-0.25559	0.088	0.234	2.2629e-18	11
LBR	1.70452e-22	-0.311442	0.274	0.463	2.68649e-18	11
SEC11C	2.56799e-22	-0.396692	0.124	0.277	4.04741e-18	11
NFKBIA	3.21032e-22	-0.533784	0.288	0.463	5.05978e-18	11
HIST1H1E	4.83072e-22	-0.273468	0.06	0.188	7.61369e-18	11
SRSF7	1.20037e-21	-0.295192	0.437	0.61	1.89191e-17	11
ENSSSCG00000031117	1.51926e-21	-0.339913	0.286	0.448	2.3945e-17	11
TMEM255B	1.91377e-21	0.362178	0.294	0.186	3.01629e-17	11
ERH	3.27834e-21	-0.270884	0.571	0.715	5.16699e-17	11
GCSAM	3.32802e-21	0.35002	0.58	0.504	5.2453e-17	11
LY86	3.91878e-21	0.291054	0.699	0.637	6.17639e-17	11
MISP3	3.98659e-21	-0.25059	0.044	0.16	6.28326e-17	11
ARPC4	6.64763e-21	0.311886	0.696	0.644	1.04773e-16	11
ACAT2	7.12881e-21	-0.253233	0.072	0.202	1.12357e-16	11
VIM	1.21776e-20	-0.31277	0.022	0.124	1.9193e-16	11
SSX2IP	4.37344e-20	-0.268846	0.06	0.18	6.89299e-16	11
HSP90AB1	4.43947e-20	-0.255085	0.835	0.896	6.99705e-16	11
ENSSSCG00000031741	6.3431e-20	-0.281231	0.29	0.465	9.99736e-16	11
ENSSSCG00000000576	8.90832e-20	-0.281405	0.568	0.701	1.40404e-15	11
SRSF2	1.77716e-19	-0.265911	0.607	0.731	2.80099e-15	11
CCR7	2.16257e-19	-0.629476	0.023	0.118	3.40843e-15	11
NUPR1	2.19988e-19	0.367983	0.256	0.155	3.46723e-15	11
VASP	2.41653e-19	0.353401	0.509	0.431	3.80869e-15	11
IDH2	3.34211e-19	0.364566	0.609	0.551	5.2675e-15	11
ENSSSCG00000035224	5.67856e-19	0.30207	0.596	0.528	8.94998e-15	11
DCK	5.9942e-19	-0.250047	0.155	0.304	9.44746e-15	11
IFI6	6.77425e-19	-0.852145	0.176	0.29	1.06769e-14	11
HLA-DOB	1.7009e-18	0.313774	0.249	0.151	2.68079e-14	11
GPR183	2.75448e-18	-0.556024	0.059	0.163	4.34133e-14	11
ENSSSCG00000039731	5.0772e-18	-0.279472	0.047	0.151	8.00217e-14	11
ENSSSCG00000036224	6.64359e-18	-0.86235	0.971	0.925	1.0471e-13	11
ENSSSCG00000037141	2.55006e-17	-2.28756	0.377	0.261	4.01916e-13	11
TNFAIP8	2.56574e-17	0.297656	0.568	0.513	4.04386e-13	11
SH3KBP1	6.82451e-17	0.334624	0.454	0.376	1.07561e-12	11
FABP5	7.54824e-17	-0.309118	0.044	0.141	1.18968e-12	11
DDIT4	8.38409e-17	-0.341184	0.187	0.328	1.32142e-12	11
IFITM3	1.26082e-16	-0.337778	0.124	0.245	1.98718e-12	11
UBAC2	7.40279e-16	0.330629	0.355	0.269	1.16675e-11	11
UBL3	8.70543e-16	0.282211	0.607	0.547	1.37206e-11	11
KLF2	1.42376e-15	-0.604	0.037	0.123	2.24399e-11	11
VPREB1	2.01407e-15	-0.266958	0.173	0.309	3.17438e-11	11
RGS2	2.05342e-15	0.301378	0.591	0.533	3.2364e-11	11
NPM3	3.17135e-15	-0.288734	0.062	0.157	4.99836e-11	11
ENSSSCG00000036114	3.59239e-15	-0.270995	0.557	0.665	5.66197e-11	11
IRF8	3.83679e-15	0.281597	0.573	0.528	6.04716e-11	11
JARID2	4.34636e-15	-0.267909	0.043	0.131	6.8503e-11	11
PRDX4	5.87861e-15	-0.348451	0.103	0.214	9.26528e-11	11
ENSSSCG00000017213	6.32545e-15	-0.285502	0.419	0.554	9.96955e-11	11
ENSSSCG00000039490	1.41898e-14	0.504449	0.133	0.07	2.23645e-10	11
ENSSSCG00000000849	1.6214e-14	-0.309354	0.153	0.276	2.55549e-10	11
ENSSSCG00000034697	2.39666e-14	0.315985	0.437	0.369	3.77738e-10	11
CD99	3.05579e-14	0.374634	0.302	0.223	4.81623e-10	11
SWAP70	4.54603e-14	0.299976	0.495	0.431	7.165e-10	11
C16orf87	8.7064e-14	0.356146	0.405	0.33	1.37222e-09	11
CD86	8.73498e-14	0.334116	0.415	0.348	1.37672e-09	11
DAPP1	9.64779e-14	0.297264	0.463	0.399	1.52059e-09	11
S1PR2	3.24142e-13	0.329253	0.34	0.266	5.10881e-09	11
MBNL1	5.36328e-13	0.27553	0.562	0.523	8.45307e-09	11
ENSSSCG00000006418	9.58948e-13	-0.313961	0.074	0.162	1.5114e-08	11
TNFRSF13C	4.01362e-12	0.270682	0.362	0.286	6.32587e-08	11
DUSP5	1.94748e-11	-0.348873	0.126	0.219	3.06943e-07	11
ARL6IP1	6.68467e-11	-0.31557	0.311	0.433	1.05357e-06	11
ABLIM1	2.61883e-10	0.268642	0.424	0.37	4.12753e-06	11
DNAJB1	3.87241e-10	-0.359869	0.298	0.423	6.1033e-06	11
HCLS1	8.65067e-10	0.2589	0.494	0.467	1.36343e-05	11
ACP5	9.87623e-10	0.270491	0.314	0.251	1.55659e-05	11
GP91-PHOX	1.25863e-09	0.309095	0.263	0.202	1.98372e-05	11
ENSSSCG00000034072	1.89162e-09	-0.370121	0.26	0.37	2.98137e-05	11
ELMO1	2.52203e-09	0.297087	0.322	0.263	3.97497e-05	11
CNPY3	2.79508e-09	0.293242	0.303	0.245	4.40533e-05	11
SLA-DOA	7.05718e-09	0.274802	0.241	0.182	0.000111228	11
GPR18	7.56209e-09	0.274925	0.251	0.192	0.000119186	11
ENSSSCG00000029160	9.22201e-09	-0.295372	0.078	0.147	0.000145348	11
BAD	9.32311e-09	0.259574	0.373	0.322	0.000146942	11
ANGPTL1	1.08949e-08	0.267442	0.365	0.307	0.000171715	11
POU2F2	1.49791e-08	0.261142	0.369	0.321	0.000236086	11
GTF2IRD1	3.1475e-08	0.254836	0.317	0.259	0.000496077	11
RFTN1	3.32191e-08	0.251598	0.369	0.326	0.000523567	11
FKBP11	5.19101e-08	-0.303185	0.121	0.194	0.000818156	11
SH3BP5	8.16164e-08	0.258031	0.295	0.243	0.00128636	11
SLC5A10	1.0072e-07	0.25765	0.267	0.218	0.00158744	11
RASGRP3	2.51811e-07	0.266872	0.19	0.143	0.0039688	11
EXO1	2.53596e-07	0.255969	0.396	0.357	0.00399693	11
ENSSSCG00000014565	2.63384e-07	-0.375027	0.557	0.637	0.0041512	11
RGS13	3.36153e-07	0.26806	0.335	0.29	0.00529811	11
SRGN	4.03212e-07	-0.3523	0.128	0.188	0.00635502	11
DNAJC10	9.99161e-07	0.290064	0.346	0.315	0.0157478	11
ENSSSCG00000037009	2.02058e-06	-1.93007	0.381	0.325	0.0318463	11
ENSSSCG00000038719	2.02488e-06	-1.39599	0.58	0.676	0.0319142	11
CD74	4.63744e-289	1.10798	1	0.979	7.30907e-285	21
SLA-DQB1	1.17898e-267	1.25042	0.993	0.703	1.85819e-263	21
HLA-DRA	2.67017e-258	1.07364	1	0.886	4.20845e-254	21
ENSSSCG00000001456	1.69454e-255	1.16471	0.988	0.752	2.67077e-251	21
ENSSSCG00000001455	1.47056e-245	1.12517	0.987	0.772	2.31775e-241	21
SLA-DMB	1.19423e-137	0.900614	0.812	0.483	1.88223e-133	21
SLA-DMA	1.91071e-130	0.865142	0.876	0.629	3.01147e-126	21
MS4A1	3.34383e-130	0.861289	0.909	0.761	5.27021e-126	21
STMN1	4.64256e-109	-1.34575	0.465	0.767	7.31714e-105	21
HMGN2	5.51721e-100	-1.09917	0.808	0.903	8.69567e-96	21
PCLAF	7.2931e-87	-1.61397	0.092	0.481	1.14947e-82	21
HMGB2	1.4545e-82	-1.24785	0.636	0.813	2.29243e-78	21
ENSSSCG00000001229	6.05889e-82	0.419304	0.984	0.882	9.54941e-78	21
ENSSSCG00000012119	3.7847e-80	0.383923	0.999	0.998	5.96506e-76	21
TUBB	2.88351e-79	-1.15771	0.347	0.65	4.5447e-75	21
ENSSSCG00000005453	6.65179e-79	-0.799598	0.446	0.755	1.04839e-74	21
RGS1	9.43838e-79	0.651879	0.842	0.647	1.48758e-74	21
BIRC5	4.75659e-74	-1.06975	0.073	0.436	7.49686e-70	21
CD40	3.42861e-68	0.773471	0.589	0.346	5.40383e-64	21
IFI30	1.56806e-67	0.665454	0.779	0.619	2.47142e-63	21
SCIMP	5.589e-62	0.655248	0.286	0.098	8.80882e-58	21
BTG1	6.175e-62	0.445691	0.911	0.813	9.73242e-58	21
DUT	2.35544e-59	-0.888706	0.56	0.735	3.71242e-55	21
H2AFZ	1.20578e-58	-0.803911	0.751	0.854	1.90043e-54	21
ENSSSCG00000009327	5.41231e-58	-0.752731	0.917	0.937	8.53034e-54	21
ENSSSCG00000010077	2.14668e-56	-0.944349	0.036	0.332	3.38339e-52	21
TOP2A	3.01574e-56	-1.1591	0.019	0.306	4.75311e-52	21
TUBA1B	1.58517e-55	-0.830132	0.812	0.88	2.49838e-51	21
TPX2	2.24119e-55	-0.944792	0.027	0.315	3.53233e-51	21
UBE2C	5.26231e-55	-1.37126	0.046	0.332	8.29392e-51	21
LAPTM5	3.302e-54	0.487027	0.897	0.781	5.20428e-50	21
CENPF	1.10224e-53	-1.04993	0.022	0.303	1.73725e-49	21
NANS	2.17232e-53	-0.646274	0.463	0.714	3.4238e-49	21
SMC2	4.39602e-52	-0.775683	0.069	0.359	6.92856e-48	21
COX1	2.35617e-51	0.273902	1	0.972	3.71356e-47	21
HIST1H2AB	2.69712e-51	-1.81388	0.326	0.578	4.25092e-47	21
PTPRC	1.5569e-49	0.425266	0.903	0.812	2.45384e-45	21
PEA15	1.45229e-48	0.593357	0.696	0.551	2.28896e-44	21
MCM7	7.70939e-47	-0.679182	0.136	0.426	1.21508e-42	21
ATP5PB	1.83444e-46	-0.497083	0.675	0.85	2.89126e-42	21
MGST1	4.04762e-46	0.544068	0.75	0.619	6.37946e-42	21
TK1	1.48785e-44	-0.706278	0.042	0.293	2.34499e-40	21
CD83	2.03136e-44	0.56158	0.538	0.329	3.20162e-40	21
H2AFV	2.34274e-44	-0.575073	0.697	0.827	3.6924e-40	21
MYL6	1.18902e-43	0.429141	0.876	0.823	1.87401e-39	21
SYNGR2	2.58791e-43	0.579632	0.562	0.374	4.07881e-39	21
KIFC1	2.69459e-43	-0.637329	0.028	0.267	4.24695e-39	21
SPC24	3.35934e-43	-0.577483	0.057	0.314	5.29465e-39	21
CKS1B	1.05403e-42	-0.723754	0.222	0.486	1.66126e-38	21
LAT2	1.365e-42	0.511307	0.724	0.6	2.15137e-38	21
NUF2	1.77107e-42	-0.595378	0.021	0.257	2.79138e-38	21
CREM	7.47211e-42	0.589983	0.776	0.68	1.17768e-37	21
SMC4	1.38167e-41	-0.747602	0.241	0.5	2.17766e-37	21
UBE2T	3.72952e-41	-0.696397	0.045	0.285	5.8781e-37	21
ENSSSCG00000016737	1.33843e-40	-0.311358	0.982	0.985	2.1095e-36	21
BCL2A1	1.70336e-40	0.610256	0.492	0.29	2.68466e-36	21
UHRF1	2.66506e-40	-0.549358	0.022	0.248	4.20041e-36	21
CD53	3.43693e-40	0.493648	0.802	0.71	5.41695e-36	21
ENSSSCG00000036114	1.01155e-39	-0.573048	0.446	0.668	1.59431e-35	21
MAD2L1	2.22405e-39	-0.505979	0.07	0.318	3.50533e-35	21
PLAC8	5.96527e-39	0.512746	0.674	0.504	9.40186e-35	21
TMEM123	2.11309e-38	0.397798	0.866	0.816	3.33045e-34	21
ENSSSCG00000010214	4.69262e-38	-0.601256	0.036	0.258	7.39603e-34	21
ENSSSCG00000031741	1.52017e-37	-0.519491	0.195	0.466	2.39594e-33	21
LRMP	3.41976e-37	0.541652	0.648	0.49	5.38988e-33	21
CDC20	3.5078e-37	-0.677589	0.012	0.217	5.52864e-33	21
HIST1H2AG	4.27764e-37	-0.507909	0.055	0.287	6.74198e-33	21
CDCA8	6.01592e-37	-0.531519	0.01	0.215	9.48169e-33	21
LMNB1	1.19236e-36	-0.528763	0.113	0.362	1.87928e-32	21
ENSSSCG00000008677	2.12378e-36	-0.505817	0.015	0.219	3.34728e-32	21
CENPE	2.26052e-36	-0.624943	0.095	0.335	3.56281e-32	21
TUBB4B	3.56111e-36	-0.765181	0.201	0.441	5.61266e-32	21
ENSSSCG00000040849	5.22784e-36	0.453626	0.374	0.191	8.23959e-32	21
HMMR	5.29529e-36	-0.541565	0.03	0.242	8.3459e-32	21
PTMA	7.12927e-36	-0.322668	1	0.999	1.12364e-31	21
ACTG1	8.38919e-36	0.275644	0.99	0.955	1.32222e-31	21
TMPO	9.00487e-36	-0.478536	0.094	0.338	1.41926e-31	21
TCEA1	1.00847e-35	-0.511549	0.684	0.813	1.58945e-31	21
ASF1B	1.12797e-35	-0.482047	0.013	0.214	1.77779e-31	21
DLGAP5	4.68342e-35	-0.549784	0.009	0.203	7.38154e-31	21
VPREB1	8.35303e-35	-0.647592	0.082	0.311	1.31652e-30	21
PBK	2.76254e-34	-0.472731	0.013	0.207	4.35403e-30	21
ENSSSCG00000028485	8.02959e-34	-0.383692	0.784	0.882	1.26554e-29	21
MXD3	1.38237e-33	-0.553084	0.03	0.228	2.17876e-29	21
CBX5	1.6352e-33	-0.450079	0.086	0.316	2.57724e-29	21
LCP1	2.38467e-33	0.418259	0.836	0.758	3.75848e-29	21
SGO2	3.44982e-33	-0.524575	0.01	0.197	5.43726e-29	21
CCNB1	4.76584e-33	-0.593052	0.015	0.203	7.51143e-29	21
PCNA	5.47403e-33	-0.719041	0.356	0.556	8.62762e-29	21
MND1	1.47327e-32	-0.411975	0.022	0.216	2.32203e-28	21
COX8A	1.85795e-32	-0.329027	0.791	0.893	2.92831e-28	21
ENSSSCG00000028695	2.36976e-32	-0.530243	0.033	0.231	3.73498e-28	21
RPA3	2.76747e-32	-0.474491	0.246	0.493	4.36182e-28	21
SHCBP1	2.82877e-32	-0.473529	0.049	0.256	4.45842e-28	21
CDCA3	3.51862e-32	-0.455919	0.01	0.192	5.54569e-28	21
RAC2	7.16729e-32	0.279014	0.964	0.943	1.12964e-27	21
ENSSSCG00000032060	8.25752e-32	-0.424065	0.131	0.371	1.30147e-27	21
SAT1	8.91381e-32	0.413862	0.818	0.74	1.40491e-27	21
HSPE1	1.14446e-31	-0.370288	0.839	0.922	1.80379e-27	21
AURKB	1.16434e-31	-0.438088	0.007	0.184	1.83512e-27	21
PDIA6	1.49772e-31	0.40621	0.77	0.678	2.36056e-27	21
STAP1	1.92484e-31	0.309604	0.124	0.036	3.03374e-27	21
CLSPN	2.23238e-31	-0.421461	0.027	0.217	3.51845e-27	21
RAN	2.26404e-31	-0.38305	0.741	0.844	3.56835e-27	21
SKA2	4.60227e-31	-0.431538	0.042	0.238	7.25363e-27	21
SLA-DOA	1.02341e-30	0.532618	0.329	0.179	1.61299e-26	21
PTPRCAP	1.1839e-30	0.289961	0.942	0.905	1.86595e-26	21
KIF11	2.14188e-30	-0.418318	0.009	0.182	3.37582e-26	21
FAM3C	3.68593e-30	0.503305	0.617	0.509	5.80939e-26	21
ENSSSCG00000026302	6.75768e-30	-0.40129	0.016	0.191	1.06508e-25	21
SGO1	1.13138e-29	-0.430912	0.015	0.186	1.78317e-25	21
RFC4	1.99554e-29	-0.386162	0.055	0.253	3.14516e-25	21
MCM6	2.29601e-29	-0.461988	0.112	0.328	3.61874e-25	21
HSPA5	2.96482e-29	0.374462	0.846	0.786	4.67286e-25	21
RANBP1	3.35791e-29	-0.488638	0.34	0.559	5.2924e-25	21
CDKN3	3.65776e-29	-0.445	0.03	0.21	5.765e-25	21
BBS7	4.74656e-29	-0.385093	0.016	0.187	7.48105e-25	21
CENPA	7.73426e-29	-0.422572	0.007	0.172	1.219e-24	21
NDC80	1.00756e-28	-0.384636	0.013	0.181	1.58802e-24	21
SH3BGRL3	1.0504e-28	0.329502	0.806	0.745	1.65553e-24	21
CCNB2	2.00113e-28	-0.400782	0.006	0.166	3.15398e-24	21
CENPS	2.10588e-28	-0.367913	0.037	0.22	3.31908e-24	21
COTL1	3.30054e-28	0.460405	0.514	0.357	5.20198e-24	21
KPNA2	3.45729e-28	-0.479911	0.037	0.215	5.44903e-24	21
CDT1	7.73664e-28	-0.403571	0.039	0.217	1.21937e-23	21
CDCA7	1.13861e-27	-0.399663	0.049	0.233	1.79456e-23	21
ENSSSCG00000017032	1.25458e-27	-0.424839	0.027	0.198	1.97735e-23	21
ENSSSCG00000012397	1.3118e-27	0.486769	0.452	0.299	2.06752e-23	21
HLA-DOB	1.93936e-27	0.459881	0.291	0.151	3.05662e-23	21
POC1A	2.57633e-27	-0.330239	0.016	0.179	4.06055e-23	21
LCK	3.23179e-27	0.52209	0.416	0.27	5.09363e-23	21
CD19	4.62111e-27	0.462052	0.584	0.459	7.28333e-23	21
HSP90AA1	5.63904e-27	-0.464088	0.855	0.91	8.88769e-23	21
ENSSSCG00000004969	7.87743e-27	-0.399495	0.012	0.169	1.24156e-22	21
CTSH	1.13365e-26	0.467253	0.551	0.428	1.78674e-22	21
ENSSSCG00000034913	1.23948e-26	-0.332529	0.016	0.176	1.95354e-22	21
GP91-PHOX	1.36277e-26	0.498974	0.338	0.199	2.14786e-22	21
NUCKS1	1.4894e-26	-0.5342	0.495	0.66	2.34744e-22	21
KIF20B	1.54169e-26	-0.446911	0.07	0.257	2.42986e-22	21
MCM4	1.87743e-26	-0.373643	0.069	0.258	2.95902e-22	21
ENSSSCG00000006380	2.14781e-26	0.48116	0.212	0.096	3.38517e-22	21
SIVA1	2.3289e-26	-0.401833	0.209	0.438	3.67059e-22	21
SMC3	3.62405e-26	-0.387757	0.295	0.534	5.71186e-22	21
VASP	3.9064e-26	0.453719	0.551	0.431	6.15687e-22	21
ATAD5	4.63029e-26	-0.331404	0.04	0.214	7.2978e-22	21
WDR77	8.17855e-26	-0.422655	0.14	0.353	1.28902e-21	21
CD37	8.81563e-26	0.394879	0.73	0.654	1.38943e-21	21
ENSSSCG00000033733	1.1959e-25	-0.346619	0.854	0.905	1.88486e-21	21
DDX5	2.30113e-25	0.299535	0.942	0.925	3.62682e-21	21
DNMT1	2.82979e-25	-0.401691	0.344	0.561	4.46003e-21	21
CD247	6.63074e-25	-0.405661	0.346	0.574	1.04507e-20	21
ID3	1.10122e-24	0.38989	0.759	0.688	1.73563e-20	21
CENPU	1.12748e-24	-0.325014	0.016	0.166	1.77703e-20	21
ARPC4	1.7711e-24	0.382288	0.706	0.645	2.79144e-20	21
SNRPE	3.03494e-24	-0.313934	0.666	0.801	4.78337e-20	21
FOS	3.63219e-24	0.313736	0.493	0.348	5.7247e-20	21
LSM6	5.79592e-24	-0.34309	0.188	0.4	9.13494e-20	21
IRF8	7.00614e-24	0.446251	0.611	0.527	1.10424e-19	21
CENPW	1.28455e-23	-0.345958	0.107	0.298	2.02458e-19	21
ATAD2	2.64536e-23	-0.36154	0.048	0.208	4.16936e-19	21
ZC3H12D	2.92494e-23	0.451591	0.267	0.145	4.61e-19	21
KNSTRN	2.97037e-23	-0.335423	0.009	0.146	4.6816e-19	21
GON7	3.91777e-23	-0.342504	0.204	0.417	6.17479e-19	21
USP1	4.00557e-23	-0.346753	0.356	0.576	6.31318e-19	21
CD79B	4.04076e-23	0.26356	0.911	0.892	6.36864e-19	21
CCDC167	6.56901e-23	-0.311312	0.131	0.328	1.03534e-18	21
ZNF367	7.06437e-23	-0.29464	0.018	0.16	1.11342e-18	21
CENPN	7.63153e-23	-0.276489	0.013	0.151	1.20281e-18	21
FADS3	7.80284e-23	-0.427611	0.069	0.236	1.22981e-18	21
MTFR2	8.23598e-23	-0.27751	0.01	0.146	1.29807e-18	21
KIF2C	1.33935e-22	-0.308258	0.019	0.16	2.11095e-18	21
DCK	1.50923e-22	-0.372515	0.116	0.303	2.37869e-18	21
RGS2	1.54507e-22	0.514107	0.611	0.533	2.43519e-18	21
ENSSSCG00000001341	2.20247e-22	0.349043	0.711	0.62	3.47132e-18	21
MSH6	3.89965e-22	-0.337429	0.073	0.242	6.14624e-18	21
NCAPG	4.77452e-22	-0.322919	0.031	0.175	7.52511e-18	21
CDK4	5.40444e-22	-0.322142	0.2	0.417	8.51794e-18	21
ENSSSCG00000000635	5.86716e-22	-0.279334	0.112	0.302	9.24723e-18	21
ENSSSCG00000030197	5.96722e-22	-0.397431	0.241	0.45	9.40494e-18	21
CALM3	6.26073e-22	-0.33262	0.274	0.492	9.86753e-18	21
ENSSSCG00000039107	6.60667e-22	-0.282739	0.007	0.136	1.04128e-17	21
HNRNPD	6.77192e-22	-0.306443	0.162	0.367	1.06732e-17	21
ORC6	7.89659e-22	-0.305304	0.066	0.228	1.24458e-17	21
RAD21	1.18247e-21	-0.334653	0.221	0.438	1.86369e-17	21
GMNN	1.23932e-21	-0.293444	0.145	0.343	1.9533e-17	21
CASP3	1.3183e-21	-0.349567	0.055	0.211	2.07778e-17	21
GRB2	2.71249e-21	0.417585	0.632	0.58	4.27515e-17	21
HVCN1	2.77122e-21	0.420063	0.471	0.349	4.36772e-17	21
COX17	3.0825e-21	-0.285927	0.68	0.828	4.85833e-17	21
MRPS25	3.38503e-21	-0.308935	0.121	0.304	5.33514e-17	21
EZH2	3.80839e-21	-0.295504	0.063	0.222	6.0024e-17	21
DDX39A	4.73204e-21	-0.321502	0.176	0.377	7.45816e-17	21
ENSSSCG00000024776	5.26496e-21	-0.319633	0.596	0.744	8.29811e-17	21
CCDC34	5.30053e-21	-0.279674	0.027	0.163	8.35416e-17	21
CKAP2	5.71585e-21	-0.267278	0.007	0.131	9.00874e-17	21
KIF4A	6.0399e-21	-0.274033	0.007	0.13	9.51948e-17	21
ENSSSCG00000038719	1.29374e-20	-1.59385	0.48	0.679	2.03907e-16	21
ENSSSCG00000035544	1.37756e-20	-0.442209	0.148	0.323	2.17118e-16	21
MARC2	1.42393e-20	-0.341785	0.089	0.256	2.24426e-16	21
PRDX3	1.57409e-20	-0.282139	0.209	0.418	2.48092e-16	21
SNRPF	1.6984e-20	-0.332843	0.41	0.605	2.67684e-16	21
BUB3	1.71598e-20	-0.327904	0.165	0.357	2.70456e-16	21
ENSSSCG00000007493	2.071e-20	-0.345714	0.034	0.171	3.26411e-16	21
ENSSSCG00000040857	3.78924e-20	-0.274117	0.513	0.71	5.97222e-16	21
ASPM	4.22533e-20	-0.323473	0.001	0.115	6.65954e-16	21
FAM129A	5.27938e-20	0.429719	0.192	0.095	8.32083e-16	21
TCF19	6.37301e-20	-0.256323	0.012	0.133	1.00445e-15	21
KIF15	6.51425e-20	-0.255751	0.01	0.13	1.02671e-15	21
CCDC181	7.10576e-20	-0.330152	0.139	0.321	1.11994e-15	21
ENSSSCG00000034697	7.92406e-20	0.464049	0.469	0.369	1.24891e-15	21
HMGA1	7.93732e-20	-0.313682	0.206	0.401	1.251e-15	21
ENSSSCG00000012517	8.28205e-20	-0.288884	0.113	0.286	1.30533e-15	21
ISG15	8.83005e-20	0.40893	0.461	0.328	1.3917e-15	21
CD5	1.17847e-19	0.351567	0.134	0.054	1.85739e-15	21
MCM3	1.28029e-19	-0.324132	0.055	0.201	2.01786e-15	21
ENSSSCG00000001075	1.35087e-19	-0.360742	0.468	0.628	2.1291e-15	21
DNAJC9	1.4132e-19	-0.286207	0.101	0.269	2.22734e-15	21
ENSSSCG00000035209	1.60574e-19	-0.344865	0.279	0.475	2.53081e-15	21
ENSSSCG00000023796	2.08809e-19	0.285296	0.133	0.053	3.29104e-15	21
ERH	2.33787e-19	-0.311118	0.566	0.713	3.68472e-15	21
PLEK	2.41308e-19	0.399877	0.183	0.087	3.80325e-15	21
ENSSSCG00000004782	2.94569e-19	-0.254145	0.013	0.132	4.6427e-15	21
AICDA	3.03363e-19	-0.439792	0.413	0.576	4.7813e-15	21
CDKN2C	3.07167e-19	-0.274	0.046	0.186	4.84125e-15	21
NT5DC2	3.33586e-19	-0.294587	0.063	0.208	5.25766e-15	21
ATOX1	4.547e-19	-0.289941	0.261	0.474	7.16653e-15	21
PRPS1	4.69065e-19	-0.274674	0.131	0.31	7.39293e-15	21
GPN3	5.00787e-19	-0.253681	0.075	0.229	7.89291e-15	21
NREP	5.81052e-19	-0.325512	0.118	0.287	9.15795e-15	21
TOPBP1	8.1609e-19	-0.273754	0.143	0.325	1.28624e-14	21
HES1	1.40216e-18	0.478842	0.303	0.187	2.20995e-14	21
SNX3	1.88004e-18	0.37278	0.636	0.596	2.96313e-14	21
ENSSSCG00000037071	2.06313e-18	-0.279087	0.215	0.413	3.25171e-14	21
COX5B	2.23326e-18	-0.255436	0.669	0.822	3.51984e-14	21
HIST2H2AC	2.39666e-18	-0.268757	0.021	0.14	3.77737e-14	21
CKAP5	3.01212e-18	-0.275331	0.031	0.156	4.7474e-14	21
ENSSSCG00000032946	3.1427e-18	-0.272079	0.024	0.144	4.9532e-14	21
AHSA1	4.03398e-18	-0.31285	0.274	0.469	6.35796e-14	21
CDK6	4.05199e-18	-0.328435	0.034	0.16	6.38634e-14	21
ENSSSCG00000036350	4.10918e-18	-0.258412	0.923	0.949	6.47648e-14	21
AKR1B1	4.15503e-18	-0.280745	0.06	0.201	6.54874e-14	21
SNRPD3	4.80219e-18	-0.314057	0.313	0.511	7.56874e-14	21
KIF22	5.61565e-18	-0.286516	0.013	0.124	8.85083e-14	21
CDC45	5.8766e-18	-0.260895	0.031	0.153	9.26212e-14	21
ACSS1	7.30262e-18	-0.259993	0.124	0.29	1.15097e-13	21
NEK2	8.50896e-18	-0.251724	0.006	0.111	1.3411e-13	21
ACP1	1.15817e-17	-0.260214	0.411	0.602	1.8254e-13	21
ENSSSCG00000035908	1.21587e-17	-0.251401	0.018	0.131	1.91634e-13	21
ENSSSCG00000014031	1.36858e-17	-0.287958	0.246	0.441	2.15702e-13	21
MDH1	1.57298e-17	-0.272674	0.206	0.392	2.47918e-13	21
ATP5MD	2.03731e-17	-0.285148	0.44	0.631	3.21101e-13	21
CACYBP	4.16109e-17	-0.277974	0.45	0.643	6.55829e-13	21
NUDC	4.3456e-17	-0.280109	0.329	0.526	6.84911e-13	21
ENSSSCG00000040396	4.36188e-17	-0.252633	0.156	0.33	6.87475e-13	21
PHGDH	4.94357e-17	-0.279119	0.015	0.122	7.79157e-13	21
LSM8	5.34128e-17	-0.253385	0.271	0.463	8.41839e-13	21
TYMS	5.36921e-17	-0.308063	0.34	0.534	8.46241e-13	21
LY75	8.94388e-17	0.363074	0.188	0.097	1.40965e-12	21
COX7B	1.178e-16	-0.262303	0.812	0.891	1.85665e-12	21
UBC	1.34225e-16	0.326163	0.763	0.742	2.11553e-12	21
NASP	1.41904e-16	-0.258412	0.14	0.304	2.23655e-12	21
CCT7	2.47376e-16	-0.256356	0.32	0.519	3.8989e-12	21
ENSSSCG00000037869	2.55257e-16	-0.251626	0.209	0.391	4.0231e-12	21
CKS2	2.68633e-16	-0.447709	0.513	0.643	4.23392e-12	21
SNRPA1	3.42934e-16	-0.250141	0.201	0.382	5.40498e-12	21
ENSSSCG00000031023	7.09174e-16	-0.306074	0.142	0.298	1.11773e-11	21
LIMD2	7.49081e-16	0.257224	0.797	0.774	1.18063e-11	21
CD302	7.50974e-16	-0.269959	0.103	0.248	1.18361e-11	21
LYAR	8.20719e-16	-0.259466	0.115	0.264	1.29354e-11	21
GPR18	8.5992e-16	0.41043	0.292	0.192	1.35532e-11	21
TMBIM6	8.99681e-16	0.287174	0.714	0.686	1.41799e-11	21
SSX2IP	1.18592e-15	-0.273231	0.055	0.178	1.86913e-11	21
BIRC3	1.89677e-15	0.425743	0.468	0.385	2.9895e-11	21
ENSSSCG00000034314	2.22187e-15	-0.273834	0.338	0.525	3.50189e-11	21
REL	2.5912e-15	0.406952	0.501	0.421	4.084e-11	21
ATP5MC3	5.14151e-15	-0.258194	0.446	0.614	8.10354e-11	21
WDR76	5.7532e-15	-0.288303	0.168	0.328	9.06761e-11	21
PRRT1B	5.80853e-15	-0.278494	0.037	0.146	9.15482e-11	21
SPCS1	6.24375e-15	0.250909	0.763	0.705	9.84078e-11	21
ENSSSCG00000026064	7.57952e-15	-0.318502	0.371	0.529	1.19461e-10	21
HSPH1	7.77147e-15	-0.328218	0.255	0.423	1.22486e-10	21
UBAC2	7.8662e-15	0.391482	0.367	0.27	1.23979e-10	21
SEC61B	1.6791e-14	-0.253872	0.608	0.757	2.64643e-10	21
SRSF10	2.21755e-14	-0.262636	0.52	0.7	3.49507e-10	21
SGK1	3.80105e-14	0.389218	0.271	0.175	5.99083e-10	21
ENSSSCG00000040379	5.21945e-14	-0.330247	0.34	0.509	8.22638e-10	21
CALM1	6.93806e-14	0.265186	0.784	0.768	1.09351e-09	21
GCN1	7.11542e-14	0.492024	0.265	0.175	1.12146e-09	21
ENSSSCG00000018063	7.45848e-14	0.334282	0.692	0.644	1.17553e-09	21
AHI1	8.58646e-14	0.309307	0.385	0.278	1.35331e-09	21
ENSSSCG00000033734	1.14217e-13	0.340865	0.694	0.675	1.80017e-09	21
ENSSSCG00000008433	1.62185e-13	-0.250286	0.788	0.88	2.55619e-09	21
TRAF4	1.83719e-13	0.420108	0.338	0.25	2.8956e-09	21
ENSSSCG00000002004	2.50253e-13	0.31694	0.551	0.486	3.94424e-09	21
ENSSSCG00000022246	2.99135e-13	0.328498	0.377	0.28	4.71467e-09	21
JMJD1C	4.77986e-13	0.362733	0.444	0.367	7.53354e-09	21
CD72	6.26399e-13	0.37433	0.219	0.134	9.87268e-09	21
CYBA	1.69397e-12	0.384667	0.34	0.255	2.66986e-08	21
HMCES	4.32999e-12	-0.311416	0.577	0.671	6.8245e-08	21
ID2	4.36225e-12	0.290413	0.389	0.291	6.87535e-08	21
MICAL1	4.67264e-12	0.355545	0.237	0.155	7.36455e-08	21
ENSSSCG00000033009	6.92176e-12	0.259246	0.116	0.056	1.09094e-07	21
UBL3	2.03232e-11	0.28299	0.604	0.548	3.20313e-07	21
RFC1	2.58288e-11	-0.253847	0.441	0.592	4.07088e-07	21
HSPD1	3.64538e-11	-0.253599	0.498	0.638	5.74548e-07	21
TNFRSF13C	4.03347e-11	0.383063	0.365	0.288	6.35715e-07	21
TSC22D3	4.90216e-11	0.270882	0.306	0.215	7.7263e-07	21
CNN2	5.67922e-11	0.324509	0.526	0.489	8.95102e-07	21
MEF2A	9.74621e-11	0.27143	0.106	0.052	1.5361e-06	21
PKIA	1.16323e-10	0.317735	0.167	0.099	1.83336e-06	21
BCL11A	1.9887e-10	0.370021	0.335	0.255	3.13439e-06	21
CCNL1	2.11086e-10	0.300298	0.532	0.489	3.32693e-06	21
CD2	2.74131e-10	0.290099	0.191	0.115	4.32057e-06	21
TMEM255B	3.0172e-10	0.360963	0.267	0.189	4.7554e-06	21
ZFP36L2	4.21204e-10	0.372953	0.545	0.506	6.63859e-06	21
IDH2	6.19109e-10	0.355621	0.575	0.554	9.75778e-06	21
DNAJC10	8.47466e-10	0.368201	0.376	0.314	1.33569e-05	21
SEC11C	8.89418e-10	-0.304975	0.155	0.273	1.40181e-05	21
ZFP36L1	1.25097e-09	0.260238	0.613	0.59	1.97165e-05	21
EVL	1.29747e-09	0.269511	0.584	0.567	2.04495e-05	21
TNFAIP8	1.85661e-09	0.283639	0.547	0.515	2.9262e-05	21
GRAP	1.93474e-09	0.349142	0.399	0.344	3.04935e-05	21
JAK1	4.54022e-09	0.297569	0.471	0.422	7.15584e-05	21
RGS19	6.05558e-09	0.314443	0.469	0.434	9.54419e-05	21
ENSSSCG00000028674	6.27517e-09	0.317886	0.297	0.227	9.8903e-05	21
SH3KBP1	6.38675e-09	0.291227	0.429	0.378	0.000100662	21
ENSSSCG00000024973	7.08831e-09	0.269999	0.235	0.161	0.000111719	21
SRSF5	8.31161e-09	0.250069	0.692	0.695	0.000130999	21
RASGRP1	1.37331e-08	0.360699	0.367	0.315	0.000216447	21
ENSSSCG00000039111	1.61672e-08	-2.29084	0.319	0.24	0.000254811	21
REEP3	1.72653e-08	0.25038	0.148	0.089	0.000272119	21
SWAP70	2.00519e-08	0.279769	0.478	0.433	0.000316038	21
MBOAT2	2.18018e-08	0.299559	0.137	0.082	0.000343618	21
JAK3	3.60201e-08	0.26918	0.142	0.086	0.000567713	21
ARHGAP15	4.57114e-08	0.268639	0.2	0.135	0.000720458	21
CD81	5.74779e-08	0.296255	0.399	0.346	0.000905909	21
SIT1	5.83859e-08	0.281135	0.542	0.524	0.00092022	21
DDIT3	8.70081e-08	0.370404	0.392	0.344	0.00137133	21
CCL5	1.15226e-07	0.423201	0.145	0.085	0.00181607	21
SH3BP5	1.20427e-07	0.33096	0.301	0.243	0.00189805	21
KLF2	2.48814e-07	-0.524987	0.057	0.12	0.00392156	21
LAMP2	2.79167e-07	0.332396	0.277	0.222	0.00439995	21
PRDX4	3.29782e-07	-0.275434	0.124	0.211	0.00519769	21
DUSP1	4.30934e-07	0.275816	0.489	0.458	0.00679195	21
GPR183	4.40719e-07	-0.358079	0.088	0.16	0.00694618	21
CALR	4.87111e-07	0.296249	0.465	0.432	0.00767736	21
ENSSSCG00000036224	5.48405e-07	-0.885132	0.909	0.928	0.00864341	21
DBNL	5.53754e-07	0.280461	0.444	0.413	0.00872772	21
EPS15	6.02777e-07	0.317557	0.347	0.304	0.00950036	21
ENSSSCG00000015499	6.09314e-07	0.364048	0.234	0.179	0.0096034	21
LY96	9.97138e-07	0.287571	0.227	0.17	0.0157159	21
FCRL1	1.04425e-06	0.29376	0.24	0.182	0.0164584	21
TENT5C	1.16841e-06	0.346993	0.244	0.185	0.0184154	21
SLC5A10	1.30034e-06	0.312388	0.27	0.219	0.0204947	21
HCLS1	1.4277e-06	0.276856	0.477	0.468	0.022502	21
EXO1	1.63657e-06	0.322358	0.398	0.358	0.025794	21
DNASE2	1.8516e-06	0.271344	0.212	0.155	0.029183	21
ENSSSCG00000016262	2.13945e-06	0.270688	0.228	0.172	0.0337199	21
CCR7	2.30014e-06	-0.481084	0.058	0.115	0.0362525	21
CNPY3	2.30167e-06	0.302218	0.297	0.246	0.0362766	21
ARHGAP25	2.30568e-06	0.312776	0.356	0.316	0.0363398	21
ITSN2	2.50313e-06	0.253794	0.42	0.386	0.0394519	21
LFNG	3.10787e-06	0.270219	0.186	0.133	0.0489832	21
PCLAF	1.50189e-210	-1.76935	0.084	0.503	2.36713e-206	0
DUT	1.46088e-187	-1.06113	0.458	0.755	2.3025e-183	0
CD79B	3.45591e-184	0.523713	0.951	0.887	5.44687e-180	0
BIRC5	1.4421e-153	-0.999887	0.084	0.455	2.2729e-149	0
PTMA	1.07238e-152	-0.462135	0.999	0.999	1.69017e-148	0
HMGB2	1.89262e-149	-1.17839	0.677	0.819	2.98296e-145	0
TUBB	2.1424e-149	-1.04727	0.365	0.665	3.37663e-145	0
STMN1	2.03896e-144	-1.03271	0.567	0.774	3.2136e-140	0
SMC2	1.48283e-138	-0.882477	0.043	0.378	2.33709e-134	0
TOP2A	2.80303e-131	-1.19783	0.015	0.323	4.41785e-127	0
UBE2C	6.51041e-130	-1.43569	0.04	0.349	1.02611e-125	0
TPX2	6.86409e-127	-0.954447	0.025	0.331	1.08185e-122	0
ENSSSCG00000028485	1.08846e-124	-0.530135	0.727	0.894	1.71552e-120	0
HMGN2	7.32263e-120	-0.779532	0.838	0.905	1.15412e-115	0
SMC4	3.30162e-115	-0.804327	0.191	0.52	5.20368e-111	0
SPC24	1.9898e-114	-0.652325	0.036	0.331	3.13613e-110	0
TK1	1.32066e-112	-0.772019	0.027	0.309	2.0815e-108	0
CENPE	3.00743e-108	-0.723268	0.058	0.352	4.74001e-104	0
CENPF	2.41349e-105	-0.980783	0.042	0.316	3.80391e-101	0
ENSSSCG00000010214	8.42815e-105	-0.686544	0.013	0.273	1.32836e-100	0
HIST1H2AB	6.61165e-104	-1.82286	0.324	0.593	1.04206e-99	0
LMNB1	1.25761e-103	-0.595173	0.078	0.38	1.98212e-99	0
NUF2	1.24104e-101	-0.638506	0.015	0.271	1.95601e-97	0
TUBB4B	5.57068e-101	-0.822391	0.158	0.459	8.77996e-97	0
KIFC1	5.96724e-99	-0.628785	0.024	0.281	9.40497e-95	0
ENSSSCG00000037775	1.26613e-98	-0.405522	0.947	0.886	1.99554e-94	0
UBE2T	2.17292e-98	-0.737942	0.038	0.3	3.42474e-94	0
CD247	9.76841e-95	0.546686	0.705	0.55	1.5396e-90	0
HIST1H2AG	4.28578e-94	-0.568436	0.042	0.301	6.75482e-90	0
MAD2L1	3.79724e-93	-0.519813	0.061	0.332	5.98483e-89	0
CDC20	2.63985e-91	-0.71992	0.003	0.229	4.16068e-87	0
MS4A1	1.50137e-90	0.444968	0.848	0.759	2.36632e-86	0
TUBA1B	2.78714e-90	-0.725614	0.788	0.887	4.39281e-86	0
CKS2	3.42976e-90	-0.667814	0.379	0.663	5.40564e-86	0
CDCA8	1.53674e-88	-0.574019	0.005	0.227	2.42205e-84	0
CKS1B	2.25281e-88	-0.645618	0.21	0.502	3.55065e-84	0
UHRF1	7.07554e-88	-0.532126	0.024	0.26	1.11518e-83	0
SHCBP1	9.48609e-88	-0.521057	0.029	0.269	1.4951e-83	0
RPL3	1.41417e-87	-0.332586	0.887	0.972	2.22888e-83	0
MXD3	2.21257e-86	-0.600976	0.015	0.241	3.48723e-82	0
ENSSSCG00000026064	2.35284e-86	-0.563809	0.251	0.55	3.70832e-82	0
ASF1B	6.09699e-85	-0.510123	0.008	0.225	9.60947e-81	0
PTPRCAP	3.9021e-84	0.351606	0.933	0.903	6.1501e-80	0
ZNF70	2.92864e-83	0.316871	0.949	0.809	4.61583e-79	0
HMMR	1.37178e-82	-0.548125	0.027	0.254	2.16206e-78	0
ENSSSCG00000035209	1.47408e-80	-0.495283	0.198	0.495	2.3233e-76	0
H2AFZ	2.11249e-80	-0.663967	0.807	0.854	3.32949e-76	0
PBK	2.74531e-80	-0.494421	0.009	0.218	4.32688e-76	0
ENSSSCG00000008677	1.05171e-79	-0.490163	0.016	0.23	1.6576e-75	0
PCNA	3.67297e-79	-0.737066	0.323	0.571	5.78897e-75	0
SKA2	4.00309e-79	-0.461292	0.028	0.25	6.30926e-75	0
DLGAP5	4.55594e-79	-0.568384	0.009	0.214	7.18061e-75	0
H2AFV	4.06957e-78	-0.503183	0.67	0.837	6.41404e-74	0
ENSSSCG00000032060	1.19167e-77	-0.424743	0.115	0.386	1.87819e-73	0
ENSSSCG00000031117	1.25547e-77	-0.517975	0.185	0.464	1.97875e-73	0
CDCA3	1.64797e-77	-0.484875	0.004	0.203	2.59736e-73	0
NUCKS1	1.93719e-77	-0.593278	0.414	0.678	3.0532e-73	0
ENSSSCG00000036114	2.11533e-77	-0.484534	0.403	0.685	3.33398e-73	0
SGO2	3.47974e-77	-0.546853	0.007	0.208	5.48441e-73	0
KIF20B	1.50669e-76	-0.515542	0.044	0.271	2.37469e-72	0
ENSSSCG00000026302	2.01384e-76	-0.458147	0.005	0.202	3.17401e-72	0
AURKB	3.42554e-76	-0.467691	0.001	0.195	5.39899e-72	0
RAN	4.4621e-76	-0.426886	0.702	0.854	7.03271e-72	0
LYAR	6.37129e-76	-0.46545	0.05	0.279	1.00418e-71	0
COMMD4	6.13109e-74	0.505565	0.685	0.582	9.66321e-70	0
ENSSSCG00000035544	1.41465e-73	-0.545603	0.094	0.338	2.22963e-69	0
ENSSSCG00000017032	2.20461e-73	-0.496354	0.013	0.209	3.47468e-69	0
ENSSSCG00000009327	2.9436e-73	-0.60119	0.939	0.936	4.63941e-69	0
KIF11	3.48773e-73	-0.454184	0.003	0.192	5.49701e-69	0
CCNB1	4.32372e-73	-0.598082	0.016	0.213	6.81462e-69	0
BBS7	2.02694e-72	-0.418827	0.007	0.198	3.19466e-68	0
BUB3	2.18268e-72	-0.418793	0.115	0.373	3.44012e-68	0
NDC80	3.43416e-72	-0.427942	0.004	0.191	5.41257e-68	0
ENSSSCG00000040379	7.22963e-71	0.507998	0.635	0.489	1.13946e-66	0
SGO1	1.06602e-70	-0.445974	0.009	0.196	1.68016e-66	0
CLSPN	2.70962e-70	-0.420215	0.026	0.228	4.27063e-66	0
HSPA8	7.12062e-70	-0.467422	0.811	0.92	1.12228e-65	0
CDKN3	4.61169e-69	-0.460009	0.024	0.22	7.26848e-65	0
MND1	6.68085e-69	-0.396689	0.027	0.226	1.05297e-64	0
CBX5	4.56681e-67	-0.37716	0.092	0.329	7.19776e-63	0
CCNB2	5.26694e-67	-0.423227	0.002	0.175	8.30122e-63	0
CENPW	9.4213e-66	-0.363708	0.082	0.311	1.48489e-61	0
ENSSSCG00000006395	4.23481e-65	-0.421944	0.123	0.367	6.67449e-61	0
POC1A	7.20888e-65	-0.342937	0.011	0.189	1.13619e-60	0
TMPO	1.13019e-64	-0.394812	0.111	0.35	1.78129e-60	0
TMEM123	1.19601e-64	0.338635	0.844	0.816	1.88504e-60	0
FABP3	3.16825e-64	-0.421057	0.049	0.25	4.99348e-60	0
CENPS	4.14498e-64	-0.339876	0.035	0.23	6.53291e-60	0
CENPA	9.65288e-64	-0.437748	0.009	0.181	1.52139e-59	0
RPA2	2.07979e-63	-0.342423	0.055	0.262	3.27796e-59	0
ENSSSCG00000007493	6.95868e-63	-0.4294	0.01	0.181	1.09676e-58	0
NEIL1	9.6785e-63	0.539067	0.536	0.39	1.52543e-58	0
ENSSSCG00000004969	9.73394e-63	-0.421023	0.009	0.178	1.53417e-58	0
MRPS25	4.09904e-62	-0.341024	0.09	0.317	6.46049e-58	0
CORO1A	4.84188e-62	0.27084	0.959	0.944	7.63128e-58	0
RPA3	7.19351e-62	-0.406438	0.241	0.507	1.13377e-57	0
SIVA1	1.34967e-61	-0.379637	0.192	0.452	2.12722e-57	0
NCAPG	1.37486e-60	-0.365465	0.015	0.185	2.16692e-56	0
MDH1	1.93139e-60	-0.36483	0.158	0.408	3.04407e-56	0
ORC6	6.13055e-60	-0.323238	0.046	0.239	9.66237e-56	0
KPNA2	6.24623e-60	-0.467316	0.04	0.225	9.84468e-56	0
ENSSSCG00000035224	6.92443e-60	0.52517	0.604	0.524	1.09136e-55	0
RANBP1	1.31345e-59	-0.440694	0.323	0.573	2.07013e-55	0
ENSSSCG00000015434	1.60415e-59	0.384797	0.73	0.658	2.52831e-55	0
MCM7	4.98017e-59	-0.430187	0.19	0.437	7.84924e-55	0
ENSSSCG00000034913	1.00709e-58	-0.326826	0.017	0.185	1.58728e-54	0
DDX39A	1.1413e-58	-0.352513	0.148	0.392	1.7988e-54	0
YWHAB	7.47552e-58	0.338397	0.884	0.861	1.17822e-53	0
MTFR2	4.16413e-57	-0.306598	0.003	0.154	6.56308e-53	0
RFC4	1.04639e-56	-0.331013	0.065	0.263	1.64922e-52	0
GPR183	2.31639e-56	-0.712789	0.014	0.172	3.65086e-52	0
CENPN	3.34905e-56	-0.304782	0.007	0.16	5.27844e-52	0
HSP90AA1	4.97771e-56	-0.461593	0.818	0.917	7.84536e-52	0
LSM6	1.3825e-54	-0.307649	0.168	0.414	2.17897e-50	0
ENSSSCG00000028695	2.95666e-54	-0.446523	0.057	0.24	4.65999e-50	0
CDT1	3.10641e-54	-0.314036	0.046	0.226	4.89601e-50	0
SLBP	3.34004e-54	-0.317192	0.044	0.222	5.26424e-50	0
CENPU	5.77255e-54	-0.325017	0.018	0.174	9.09811e-50	0
EPSTI1	7.52289e-54	-0.406135	0.072	0.262	1.18568e-49	0
CALM3	4.86332e-53	-0.313621	0.245	0.507	7.66508e-49	0
HMGA1	6.07623e-53	-0.354154	0.178	0.414	9.57674e-49	0
GMNN	2.99171e-52	-0.302787	0.132	0.355	4.71523e-48	0
SMC3	3.24118e-52	-0.338827	0.286	0.548	5.10842e-48	0
ENSSSCG00000014031	6.45102e-52	-0.308813	0.206	0.456	1.01675e-47	0
LIMD2	9.22823e-52	0.345807	0.79	0.773	1.45446e-47	0
KNSTRN	2.54413e-51	-0.338892	0.009	0.153	4.00981e-47	0
ATAD5	3.61744e-51	-0.27829	0.049	0.223	5.70145e-47	0
DNAJC9	2.62762e-50	-0.272823	0.085	0.28	4.14139e-46	0
ENSSSCG00000039107	3.59036e-50	-0.289224	0.005	0.143	5.65877e-46	0
ENSSSCG00000017213	6.39007e-50	-0.366599	0.317	0.569	1.00714e-45	0
MCM4	8.2306e-50	-0.29367	0.079	0.268	1.29722e-45	0
RNASEH2B	3.63917e-49	-0.268942	0.011	0.151	5.73569e-45	0
KIF15	3.90705e-49	-0.287897	0.004	0.138	6.1579e-45	0
KIF4A	5.45871e-49	-0.284751	0.004	0.138	8.60347e-45	0
NCAPH	1.00015e-48	-0.269931	0.003	0.134	1.57633e-44	0
DCK	1.12993e-48	-0.318884	0.113	0.314	1.78088e-44	0
SLA-DQB1	1.45941e-48	-0.784381	0.562	0.73	2.30018e-44	0
ATAD2	3.51274e-48	-0.302915	0.05	0.217	5.53643e-44	0
TCF19	1.39429e-47	-0.275552	0.007	0.14	2.19754e-43	0
CCDC34	6.1845e-47	-0.258192	0.025	0.171	9.74739e-43	0
SLC25A5	9.92326e-47	-0.293569	0.332	0.589	1.56401e-42	0
ENSSSCG00000012916	2.40405e-46	0.278787	0.893	0.858	3.78902e-42	0
YWHAQ	2.6993e-46	-0.272204	0.224	0.472	4.25437e-42	0
HSPH1	3.91053e-46	-0.366208	0.21	0.437	6.16339e-42	0
HIST2H2AC	6.26683e-46	-0.294445	0.013	0.148	9.87715e-42	0
ENSSSCG00000004782	6.88325e-46	-0.267671	0.009	0.139	1.08487e-41	0
SPCS3	4.28914e-45	-0.277342	0.25	0.499	6.76011e-41	0
SEC11C	4.51141e-45	-0.404347	0.101	0.285	7.11043e-41	0
CKAP2	4.77792e-45	-0.266846	0.009	0.138	7.53048e-41	0
SEPT11	4.92225e-45	-0.340902	0.05	0.207	7.75796e-41	0
KIF22	8.16926e-45	-0.303692	0.006	0.131	1.28756e-40	0
ENSSSCG00000032946	1.19299e-44	-0.264998	0.017	0.151	1.88028e-40	0
MCM6	1.37795e-44	-0.32277	0.139	0.337	2.17178e-40	0
CDCA5	1.99999e-44	-0.254051	0.003	0.125	3.15219e-40	0
CDC45	2.17273e-44	-0.258216	0.023	0.161	3.42444e-40	0
ASPM	2.52545e-44	-0.337929	0.002	0.122	3.98037e-40	0
NANS	2.63532e-44	-0.360294	0.53	0.721	4.15353e-40	0
ENSSSCG00000039731	3.63956e-44	-0.366359	0.022	0.157	5.73632e-40	0
GABARAP	4.37067e-44	0.275544	0.893	0.901	6.88861e-40	0
ENSSSCG00000035908	6.26717e-44	-0.275566	0.011	0.138	9.87769e-40	0
KIF2C	1.42928e-43	-0.265498	0.028	0.167	2.25269e-39	0
RFC3	3.24204e-43	-0.252747	0.147	0.355	5.10979e-39	0
GADD45A	1.18414e-42	0.414731	0.626	0.552	1.86632e-38	0
NEK2	2.72138e-42	-0.268819	0.002	0.117	4.28917e-38	0
LY86	2.18787e-41	0.375937	0.668	0.638	3.44831e-37	0
ZNF367	4.14322e-41	-0.25203	0.031	0.167	6.53013e-37	0
CCR7	7.30077e-41	-0.722648	0.008	0.123	1.15067e-36	0
HIST1H1E	1.20312e-40	-0.262433	0.048	0.194	1.89624e-36	0
MCM3	6.69724e-40	-0.283215	0.059	0.208	1.05555e-35	0
KLF2	1.09306e-39	-0.739645	0.013	0.128	1.72278e-35	0
ENSSSCG00000000849	1.9052e-39	-0.400325	0.113	0.284	3.00278e-35	0
HSPD1	8.78446e-39	-0.355814	0.443	0.652	1.38452e-34	0
ARL6IP1	2.8964e-38	-0.402515	0.238	0.445	4.56501e-34	0
PTPN6	2.93608e-38	0.530647	0.556	0.511	4.62756e-34	0
SNRPD1	8.09091e-37	-0.268129	0.475	0.686	1.27521e-32	0
IL4I1	2.08376e-35	0.49138	0.297	0.19	3.28421e-31	0
ENSSSCG00000006418	3.63929e-35	-0.387325	0.044	0.168	5.73589e-31	0
NPM3	6.43994e-35	-0.326233	0.04	0.163	1.015e-30	0
C12orf45	9.13998e-34	0.385102	0.627	0.613	1.44055e-29	0
AHI1	2.19319e-33	-0.357281	0.136	0.297	3.45668e-29	0
ZP3	2.47184e-32	0.367476	0.47	0.382	3.89586e-28	0
UCP2	4.75388e-32	-0.283734	0.49	0.681	7.49259e-28	0
ARPC4	4.77452e-32	0.342572	0.638	0.648	7.52513e-28	0
ENSSSCG00000001075	1.12136e-31	-0.261802	0.439	0.639	1.76738e-27	0
BCL2A1	2.08331e-31	-0.456969	0.156	0.313	3.28351e-27	0
VIM	2.13289e-31	-0.307458	0.024	0.128	3.36164e-27	0
JCHAIN	3.71437e-31	-2.1604	0.658	0.53	5.85422e-27	0
PRDX4	5.84359e-31	-0.346935	0.084	0.22	9.21008e-27	0
FCRLA	9.5799e-31	0.458026	0.482	0.419	1.50989e-26	0
EAF2	1.74165e-30	0.346447	0.633	0.609	2.74501e-26	0
PTPRC	3.1829e-30	0.277734	0.805	0.816	5.01657e-26	0
ENSSSCG00000034072	4.18266e-30	-0.469207	0.207	0.379	6.59229e-26	0
GCSAM	4.26308e-30	0.384042	0.551	0.504	6.71903e-26	0
NFKBIA	2.04597e-29	-0.433413	0.279	0.471	3.22465e-25	0
ENSSSCG00000015710	3.38703e-29	0.283609	0.757	0.77	5.33831e-25	0
NMRK2	4.90354e-29	0.459063	0.166	0.087	7.72846e-25	0
ENSSSCG00000034211	5.80334e-29	0.436586	0.529	0.491	9.14665e-25	0
DUSP5	7.50301e-29	-0.40835	0.096	0.226	1.18255e-24	0
SCIMP	8.49209e-29	-0.256845	0.02	0.115	1.33844e-24	0
ACTB	4.27864e-28	0.272632	0.974	0.957	6.74356e-24	0
SSR4	4.59567e-28	-0.300588	0.437	0.65	7.24323e-24	0
ENSSSCG00000001456	5.50813e-28	-0.513044	0.646	0.774	8.68137e-24	0
MEF2B	1.43945e-27	0.402022	0.533	0.489	2.26872e-23	0
ENSSSCG00000012397	1.61541e-27	-0.250019	0.162	0.32	2.54606e-23	0
FABP6	3.87664e-27	1.02565	0.12	0.052	6.10997e-23	0
NR4A1	1.44498e-26	-0.272384	0.031	0.126	2.27744e-22	0
ENSSSCG00000001229	5.00532e-26	-0.688001	0.822	0.893	7.88888e-22	0
NR4A2	7.98124e-26	-0.28397	0.065	0.176	1.25792e-21	0
XBP1	1.29227e-25	-0.25239	0.13	0.269	2.03674e-21	0
PLAC8	2.20226e-24	-0.399337	0.358	0.526	3.47098e-20	0
FABP5	3.09844e-24	-0.277269	0.046	0.144	4.88345e-20	0
ENSSSCG00000039111	1.27214e-23	-3.02157	0.131	0.255	2.00502e-19	0
FADS3	1.3694e-23	0.458727	0.301	0.222	2.15831e-19	0
ENSSSCG00000018063	9.06947e-23	0.345	0.625	0.648	1.42944e-18	0
FOS	1.0339e-22	-0.496104	0.217	0.368	1.62954e-18	0
IFI6	1.92926e-22	-0.693449	0.189	0.293	3.04071e-18	0
ID3	4.11721e-21	0.258599	0.693	0.69	6.48914e-17	0
ENSSSCG00000008433	6.19399e-21	-0.253367	0.778	0.886	9.76234e-17	0
CD37	1.55024e-19	0.269451	0.637	0.659	2.44333e-15	0
ENSSSCG00000036224	2.14994e-19	-0.992731	0.951	0.925	3.38851e-15	0
HHEX	7.18981e-19	0.400711	0.348	0.288	1.13319e-14	0
ELL3	1.57648e-18	0.251427	0.623	0.604	2.48469e-14	0
ENSSSCG00000030197	4.35013e-18	0.333352	0.468	0.438	6.85623e-14	0
ANGPTL1	5.47456e-18	0.40222	0.361	0.305	8.62845e-14	0
ENSSSCG00000038719	7.7314e-18	-1.06068	0.683	0.67	1.21855e-13	0
YIPF5	2.61072e-17	0.404333	0.414	0.391	4.11475e-13	0
BAD	2.9327e-17	0.396021	0.363	0.321	4.62223e-13	0
ENSSSCG00000033721	4.06408e-17	0.258544	0.633	0.616	6.40539e-13	0
POU2AF1	5.47823e-15	0.294714	0.562	0.592	8.63424e-11	0
POLE4	1.78076e-14	0.271033	0.662	0.694	2.80665e-10	0
CNR2	1.03368e-13	0.384954	0.25	0.197	1.62919e-09	0
PRDX5	1.63273e-13	0.27466	0.598	0.648	2.57334e-09	0
SRGN	2.71764e-13	-0.27411	0.114	0.191	4.28327e-09	0
ENSSSCG00000014565	1.13969e-12	-0.333513	0.505	0.645	1.79627e-08	0
CIRBP	1.15751e-12	0.300958	0.557	0.597	1.82435e-08	0
CPPED1	1.17296e-12	0.366532	0.35	0.321	1.8487e-08	0
ENSSSCG00000040118	4.02756e-12	0.290207	0.532	0.57	6.34783e-08	0
ENSSSCG00000001455	1.49925e-11	-0.393825	0.697	0.79	2.36296e-07	0
ENSSSCG00000031023	6.21638e-11	0.27606	0.336	0.287	9.79764e-07	0
WDR77	1.39426e-10	0.362615	0.36	0.342	2.19749e-06	0
MARC2	2.08658e-10	0.357037	0.281	0.246	3.28865e-06	0
RGS2	3.50385e-10	0.269344	0.515	0.539	5.52241e-06	0
ENSSSCG00000037299	8.03907e-10	0.339192	0.394	0.4	1.26704e-05	0
CHD9	2.71203e-09	0.368958	0.309	0.285	4.27442e-05	0
SIAH1	4.62523e-09	0.373295	0.255	0.223	7.28982e-05	0
CD83	4.81731e-09	-0.264062	0.249	0.346	7.59256e-05	0
DDX17	1.50998e-08	0.260576	0.546	0.6	0.000237988	0
ECH1	4.66643e-08	0.260331	0.115	0.08	0.000735476	0
WAS	5.10037e-08	0.314142	0.453	0.491	0.00080387	0
SYK	1.4422e-07	0.293435	0.398	0.412	0.00227305	0
CDA	1.94361e-07	0.291614	0.138	0.105	0.00306332	0
MAPK4	2.39105e-07	0.252621	0.12	0.086	0.00376853	0
HLA-DRA	2.91278e-07	-0.391472	0.881	0.892	0.00459083	0
B2M	4.54955e-07	-0.594649	0.946	0.939	0.00717054	0
GPX1	6.6548e-07	-0.437373	0.415	0.515	0.0104886	0
SPI1	7.472e-07	0.264896	0.448	0.486	0.0117766	0
PRKCB	1.20024e-06	0.34216	0.325	0.32	0.018917	0
POLR2D	1.21304e-06	0.303517	0.417	0.453	0.0191187	0
C6orf62	1.56736e-06	0.287031	0.439	0.461	0.0247032	0
VASP	1.70416e-06	0.277581	0.414	0.438	0.0268593	0
MAP1LC3A	2.11936e-06	0.286652	0.185	0.153	0.0334033	0
HCK	2.3326e-06	0.299711	0.193	0.165	0.0367642	0
MAST4	2.43436e-06	0.261162	0.15	0.118	0.038368	0
ACOT13	2.7843e-06	0.266871	0.53	0.589	0.0438834	0
PTMA	1.07965e-282	-0.738959	0.996	0.999	1.70164e-278	4
CD79B	2.03197e-250	0.664488	0.984	0.885	3.20259e-246	4
TMSB10	1.26834e-218	-0.513468	0.998	0.998	1.99904e-214	4
ZNF70	7.3812e-198	0.580487	0.987	0.809	1.16335e-193	4
NEIL1	1.40447e-196	0.958186	0.698	0.38	2.21358e-192	4
RPS11	1.91381e-192	0.292637	1	0.999	3.01635e-188	4
GADD45A	2.03293e-172	0.843902	0.782	0.54	3.2041e-168	4
COMMD4	1.6706e-170	0.824211	0.785	0.576	2.63303e-166	4
ENSSSCG00000010077	2.13079e-166	0.911604	0.606	0.297	3.35834e-162	4
PCLAF	6.60659e-149	-1.6191	0.114	0.493	1.04127e-144	4
HSPA8	2.80713e-147	-0.749544	0.725	0.924	4.42431e-143	4
RPS20	1.1954e-135	0.271342	1	0.999	1.88408e-131	4
ENSSSCG00000028485	6.48464e-129	-0.606157	0.688	0.894	1.02204e-124	4
ENSSSCG00000038719	7.76984e-129	-0.623192	0.84	0.657	1.22461e-124	4
TUBB	1.7167e-128	-1.0602	0.343	0.661	2.70568e-124	4
CD247	9.78594e-128	0.649831	0.757	0.549	1.54236e-123	4
BIRC5	2.66429e-126	-1.00565	0.078	0.449	4.19919e-122	4
ENSSSCG00000034448	4.88025e-119	0.252996	1	0.999	7.69176e-115	4
ENSSSCG00000035209	1.33796e-116	-0.730812	0.119	0.495	2.10875e-112	4
DUT	2.21762e-115	-0.927603	0.522	0.744	3.49519e-111	4
KXD1	8.96913e-115	0.259326	0.999	0.998	1.41362e-110	4
SLA-DQB1	3.40755e-114	-1.14955	0.423	0.738	5.37064e-110	4
HSP90AA1	5.96631e-113	-0.741987	0.76	0.92	9.40349e-109	4
TCEA1	5.26894e-112	0.460218	0.952	0.795	8.30438e-108	4
SMC2	1.70717e-107	-0.840733	0.046	0.371	2.69067e-103	4
TPX2	9.34087e-106	-0.970939	0.018	0.326	1.47221e-101	4
TOP2A	3.06894e-103	-1.17202	0.017	0.317	4.83695e-99	4
C12orf45	4.33065e-102	0.651532	0.725	0.605	6.82554e-98	4
ENSSSCG00000036224	1.19759e-96	-0.715868	0.99	0.923	1.88752e-92	4
CKS2	1.55649e-94	-0.764673	0.341	0.661	2.45318e-90	4
UBE2C	5.5221e-94	-1.38075	0.057	0.342	8.70339e-90	4
HMGN2	1.30123e-93	-0.755971	0.843	0.903	2.05087e-89	4
ENSSSCG00000040379	1.67878e-92	0.611619	0.685	0.488	2.64593e-88	4
ENSSSCG00000026064	2.35143e-92	-0.661511	0.205	0.548	3.7061e-88	4
SMC4	1.83966e-91	-0.810043	0.198	0.513	2.89949e-87	4
SPC24	3.98657e-91	-0.646359	0.037	0.325	6.28324e-87	4
ENSSSCG00000017239	3.35166e-89	0.261337	0.998	0.996	5.28255e-85	4
TK1	1.32443e-87	-0.751304	0.03	0.303	2.08743e-83	4
CENPE	1.39425e-87	-0.697647	0.054	0.347	2.19747e-83	4
ENSSSCG00000001456	8.48991e-87	-0.860984	0.528	0.781	1.33809e-82	4
ENSSSCG00000010214	1.61611e-86	-0.690839	0.008	0.268	2.54716e-82	4
KIFC1	1.16829e-85	-0.656782	0.015	0.277	1.84134e-81	4
HIST1H2AB	3.39266e-85	-1.80536	0.319	0.588	5.34717e-81	4
TUBB4B	1.31354e-83	-0.819297	0.15	0.454	2.07027e-79	4
CDK6	2.96497e-83	0.774638	0.32	0.142	4.67308e-79	4
UBE2T	2.03203e-82	-0.750982	0.032	0.295	3.20268e-78	4
CD74	6.70882e-82	-0.723432	0.974	0.98	1.05738e-77	4
NUF2	1.76383e-80	-0.619466	0.016	0.266	2.77997e-76	4
VPREB1	1.20082e-79	0.668647	0.487	0.287	1.89262e-75	4
ENSSSCG00000015434	2.84634e-79	0.515652	0.762	0.656	4.48611e-75	4
ARHGDIB	1.39314e-77	-0.468941	0.673	0.879	2.19574e-73	4
NUCKS1	4.16867e-77	-0.650567	0.382	0.676	6.57024e-73	4
MAD2L1	8.52274e-76	-0.51872	0.058	0.327	1.34327e-71	4
CENPF	1.56115e-74	-0.883619	0.055	0.31	2.46053e-70	4
LMNB1	6.68967e-73	-0.534954	0.094	0.373	1.05436e-68	4
ENSSSCG00000017213	3.45543e-72	-0.524382	0.253	0.569	5.44611e-68	4
MXD3	3.86448e-72	-0.605201	0.011	0.237	6.09081e-68	4
HSPB1	7.76958e-72	-0.483817	0.616	0.866	1.22456e-67	4
ZP3	3.96258e-71	0.563727	0.553	0.377	6.24542e-67	4
TUBA1B	4.42554e-71	-0.700467	0.77	0.886	6.97509e-67	4
CDC20	8.18277e-71	-0.69895	0.006	0.224	1.28969e-66	4
GP2	7.00689e-70	0.658875	0.433	0.256	1.10436e-65	4
ASF1B	7.49742e-70	-0.506725	0.005	0.222	1.18167e-65	4
CKS1B	1.13585e-69	-0.633054	0.211	0.496	1.79021e-65	4
IL4I1	1.14741e-69	0.621862	0.364	0.187	1.80844e-65	4
KIF20B	3.89869e-69	-0.572023	0.033	0.267	6.14472e-65	4
RPL5	1.61123e-68	-0.342431	0.85	0.959	2.53947e-64	4
CDCA8	2.86069e-68	-0.553662	0.008	0.222	4.50874e-64	4
ENSSSCG00000012916	4.08469e-68	0.363017	0.923	0.856	6.43788e-64	4
ENSSSCG00000008677	4.29772e-68	-0.520717	0.011	0.227	6.77363e-64	4
HSPH1	6.01332e-68	-0.581378	0.156	0.437	9.4776e-64	4
LRMP	7.31207e-68	-0.548991	0.223	0.518	1.15246e-63	4
RPL3	1.22228e-67	-0.323173	0.912	0.968	1.92643e-63	4
HLA-DRA	5.26157e-67	-0.744737	0.784	0.899	8.29275e-63	4
JCHAIN	9.22464e-67	-1.92098	0.727	0.527	1.4539e-62	4
DLGAP5	3.06166e-66	-0.573799	0.004	0.21	4.82548e-62	4
HMGB2	1.66015e-65	-0.925885	0.765	0.809	2.61656e-61	4
CORO1A	9.79888e-65	0.298325	0.969	0.944	1.5444e-60	4
HMMR	1.97774e-64	-0.525185	0.029	0.249	3.11711e-60	4
CALM3	2.49602e-64	-0.454436	0.207	0.505	3.93398e-60	4
ENSSSCG00000035224	4.34053e-64	0.561484	0.628	0.524	6.84111e-60	4
FABP3	1.53008e-63	-0.493498	0.03	0.248	2.41155e-59	4
ENSSSCG00000030197	3.14869e-63	0.58238	0.57	0.431	4.96264e-59	4
SKA2	4.61058e-63	-0.445915	0.028	0.246	7.26674e-59	4
HIST1H2AG	7.46885e-63	-0.494779	0.06	0.295	1.17717e-58	4
PBK	4.2072e-62	-0.474866	0.012	0.214	6.63097e-58	4
ENSSSCG00000032060	1.07988e-61	-0.423098	0.116	0.381	1.702e-57	4
SGO2	3.97211e-61	-0.539071	0.008	0.204	6.26045e-57	4
H2AFV	1.19063e-60	-0.500606	0.688	0.833	1.87655e-56	4
LYAR	2.04219e-60	-0.441335	0.05	0.275	3.21869e-56	4
AURKB	2.24255e-60	-0.461844	0.002	0.191	3.53448e-56	4
SRSF10	2.62966e-60	0.47446	0.756	0.688	4.14461e-56	4
CCNB1	2.76777e-60	-0.598666	0.013	0.21	4.36228e-56	4
ENSSSCG00000026302	3.49219e-60	-0.446771	0.007	0.198	5.50404e-56	4
CDCA3	3.51507e-60	-0.47057	0.007	0.199	5.5401e-56	4
TMEM123	6.18438e-60	0.370244	0.86	0.815	9.7472e-56	4
POU2AF1	6.53779e-60	0.506552	0.666	0.583	1.03042e-55	4
BUB3	7.07406e-60	-0.420091	0.11	0.368	1.11494e-55	4
HSPD1	1.62258e-59	-0.499418	0.376	0.653	2.55735e-55	4
EAF2	1.77378e-59	0.518456	0.683	0.605	2.79566e-55	4
NDC80	2.39041e-59	-0.427349	0.002	0.188	3.76752e-55	4
MDH1	3.02859e-59	-0.402313	0.134	0.405	4.77336e-55	4
ENSSSCG00000001229	8.74213e-59	-1.01914	0.772	0.896	1.37785e-54	4
ENSSSCG00000017032	1.83656e-58	-0.48797	0.013	0.205	2.89461e-54	4
ENSSSCG00000006395	2.551e-58	-0.472842	0.114	0.363	4.02063e-54	4
KIF11	2.1384e-57	-0.443152	0.005	0.188	3.37034e-53	4
SGO1	2.32733e-57	-0.444364	0.007	0.193	3.6681e-53	4
PLAC8	3.77886e-57	-0.645087	0.266	0.531	5.95585e-53	4
STMN1	6.6475e-56	-0.730782	0.654	0.763	1.04771e-51	4
CDKN3	7.33334e-56	-0.459434	0.023	0.217	1.15581e-51	4
ENSSSCG00000001455	8.80467e-56	-0.681481	0.573	0.798	1.3877e-51	4
BBS7	2.03439e-55	-0.393411	0.011	0.194	3.2064e-51	4
ENSSSCG00000031117	7.29048e-55	-0.450253	0.196	0.458	1.14905e-50	4
MRPS25	9.08565e-55	-0.382528	0.082	0.313	1.43199e-50	4
RAN	1.05829e-54	-0.388911	0.697	0.851	1.66797e-50	4
CENPW	1.23274e-54	-0.368426	0.078	0.307	1.94291e-50	4
CCNB2	2.18983e-54	-0.420573	0.001	0.172	3.45139e-50	4
BCL2A1	2.51306e-54	-0.691969	0.096	0.315	3.96083e-50	4
EPSTI1	2.51532e-54	-0.481196	0.052	0.26	3.9644e-50	4
ENSSSCG00000035544	1.015e-53	-0.503502	0.102	0.333	1.59974e-49	4
NCAPG	1.47644e-53	-0.391312	0.007	0.182	2.32702e-49	4
ENSSSCG00000004969	2.52595e-53	-0.432296	0.004	0.175	3.98114e-49	4
CENPA	4.7594e-53	-0.447259	0.006	0.178	7.50129e-49	4
MND1	5.88251e-53	-0.37055	0.03	0.222	9.27143e-49	4
H2AFZ	2.58261e-52	-0.596653	0.809	0.853	4.07045e-48	4
LY86	2.81336e-52	0.432462	0.707	0.635	4.43414e-48	4
ENSSSCG00000039071	3.50584e-52	-0.383246	0.453	0.719	5.52556e-48	4
YPEL3	5.58313e-52	0.614432	0.438	0.298	8.79957e-48	4
ENSSSCG00000036350	4.08456e-51	-0.316745	0.884	0.954	6.43767e-47	4
SHCBP1	7.3765e-51	-0.384281	0.058	0.262	1.16261e-46	4
ENSSSCG00000009327	4.42331e-50	-0.547114	0.937	0.936	6.97158e-46	4
POC1A	5.34085e-50	-0.32749	0.014	0.185	8.41772e-46	4
KPNA2	5.43916e-50	-0.468264	0.037	0.222	8.57266e-46	4
PCNA	1.88243e-49	-0.630453	0.347	0.564	2.96689e-45	4
HMGN3	2.52851e-49	-0.37304	0.278	0.561	3.98518e-45	4
ENSSSCG00000012397	6.09434e-49	-0.450273	0.104	0.322	9.6053e-45	4
CLSPN	1.93102e-48	-0.377496	0.039	0.223	3.04348e-44	4
RPA2	5.39591e-48	-0.317038	0.059	0.258	8.5045e-44	4
UHRF1	6.22187e-48	-0.350361	0.058	0.253	9.8063e-44	4
CENPM	2.27554e-47	-0.312754	0.041	0.225	3.58648e-43	4
CD40	6.42377e-47	-0.432914	0.144	0.374	1.01245e-42	4
ENSSSCG00000007493	7.63117e-47	-0.391574	0.015	0.177	1.20275e-42	4
CBX5	7.84628e-47	-0.34239	0.105	0.323	1.23665e-42	4
DDX39A	9.62785e-47	-0.356292	0.148	0.387	1.51745e-42	4
AHI1	1.84779e-46	-0.497858	0.093	0.297	2.9123e-42	4
GPR183	3.39449e-46	-0.713166	0.012	0.169	5.35005e-42	4
YWHAQ	6.94852e-46	-0.308152	0.205	0.469	1.09516e-41	4
PFN1	1.41705e-45	-0.337232	0.548	0.794	2.23341e-41	4
PRMT1	4.69286e-45	0.488059	0.636	0.587	7.39642e-41	4
FKBP4	5.60886e-45	-0.3212	0.101	0.316	8.84013e-41	4
NFKBIA	1.57945e-44	-0.609946	0.23	0.471	2.48938e-40	4
ACOT7	1.64217e-44	-0.276445	0.046	0.226	2.58823e-40	4
CCDC181	2.10108e-44	0.608065	0.429	0.304	3.31151e-40	4
CENPN	2.1353e-44	-0.287079	0.007	0.157	3.36544e-40	4
KIF2C	2.29592e-44	-0.324316	0.012	0.166	3.61861e-40	4
CD83	7.71055e-44	-0.627064	0.143	0.353	1.21526e-39	4
SIVA1	9.06826e-44	-0.346636	0.203	0.446	1.42925e-39	4
MTFR2	1.44416e-43	-0.289499	0.006	0.151	2.27614e-39	4
HMGA1	1.76265e-43	-0.342256	0.175	0.41	2.77811e-39	4
FOS	3.83133e-43	-0.719295	0.156	0.37	6.03856e-39	4
CENPU	4.22252e-43	-0.298564	0.017	0.171	6.65511e-39	4
HNRNPH1	4.30327e-43	-0.311302	0.306	0.586	6.78239e-39	4
DUSP5	4.43092e-43	-0.570644	0.054	0.227	6.98357e-39	4
LIMD2	4.8119e-43	0.360158	0.78	0.774	7.58403e-39	4
ARL6IP1	4.92144e-43	-0.475069	0.208	0.443	7.75669e-39	4
ENSSSCG00000000576	9.08098e-43	-0.369511	0.465	0.712	1.43125e-38	4
SEC11C	1.49013e-42	-0.446623	0.088	0.282	2.3486e-38	4
ENSSSCG00000014672	4.07691e-42	0.480708	0.595	0.516	6.42561e-38	4
ENSSSCG00000032946	2.66151e-41	-0.307085	0.008	0.149	4.1948e-37	4
DERL3	3.25527e-41	0.570442	0.485	0.389	5.13063e-37	4
SEPT11	8.22049e-41	-0.361232	0.042	0.205	1.29563e-36	4
ENSSSCG00000017928	2.04486e-40	-0.251549	0.125	0.342	3.2229e-36	4
NR4A2	2.87201e-40	-0.453318	0.027	0.177	4.52657e-36	4
KIF15	5.64085e-40	-0.292399	0.003	0.135	8.89055e-36	4
ENSSSCG00000004782	8.55145e-40	-0.279319	0.004	0.137	1.34779e-35	4
ENSSSCG00000003885	1.04104e-39	-0.25944	0.09	0.283	1.64079e-35	4
SNX3	1.47804e-39	-0.314237	0.349	0.618	2.32954e-35	4
ATAD5	2.15997e-39	-0.276474	0.052	0.219	3.40433e-35	4
TBCA	2.59402e-39	-0.268856	0.15	0.37	4.08844e-35	4
LBR	3.24908e-39	-0.324245	0.231	0.469	5.12087e-35	4
ENSSSCG00000039107	6.18984e-39	-0.282339	0.007	0.14	9.7558e-35	4
KPNB1	6.19209e-39	-0.272444	0.192	0.43	9.75935e-35	4
KIF4A	1.06115e-38	-0.275164	0.005	0.135	1.67249e-34	4
KNSTRN	1.16601e-38	-0.317181	0.013	0.15	1.83776e-34	4
NCAPH	1.4317e-38	-0.260884	0.003	0.131	2.2565e-34	4
NPM3	2.66929e-38	-0.390922	0.022	0.162	4.20707e-34	4
VRK1	5.47216e-38	-0.258356	0.01	0.142	8.62467e-34	4
STIP1	6.16001e-38	-0.266195	0.14	0.352	9.70879e-34	4
UBALD2	7.5742e-38	-0.261627	0.101	0.293	1.19377e-33	4
SNRPD1	1.77737e-37	-0.311127	0.453	0.684	2.80131e-33	4
CDCA5	2.75213e-37	-0.258765	0.001	0.123	4.33763e-33	4
ORC6	3.75593e-37	-0.252316	0.065	0.234	5.91972e-33	4
CKAP2	7.04873e-37	-0.271638	0.008	0.136	1.11095e-32	4
DNAJB1	9.92533e-37	-0.450797	0.205	0.432	1.56433e-32	4
KIF22	1.22362e-36	-0.303034	0.005	0.129	1.92855e-32	4
ENSSSCG00000028695	3.14092e-36	-0.376512	0.071	0.235	4.95041e-32	4
CCDC34	3.30299e-36	-0.255181	0.027	0.168	5.20584e-32	4
RANBP1	3.73874e-36	-0.366029	0.347	0.566	5.89263e-32	4
RFC3	5.68322e-36	-0.297635	0.148	0.35	8.95732e-32	4
ENSSSCG00000039731	1.01647e-35	-0.357015	0.022	0.155	1.60205e-31	4
CKAP5	1.13846e-35	-0.272817	0.024	0.161	1.79433e-31	4
CCR7	1.25318e-35	-0.73574	0.003	0.122	1.97513e-31	4
COTL1	1.25467e-35	-0.407502	0.177	0.378	1.97748e-31	4
HIST1H1E	1.33982e-35	-0.288351	0.042	0.192	2.11169e-31	4
HIST2H2AC	2.11268e-35	-0.28419	0.016	0.145	3.3298e-31	4
ENSSSCG00000000849	2.3448e-35	-0.406661	0.104	0.282	3.69564e-31	4
GPX4	2.36777e-35	-0.260339	0.24	0.483	3.73184e-31	4
ATP5PB	7.63266e-35	0.285634	0.87	0.841	1.20298e-30	4
REL	1.66187e-34	-0.320989	0.217	0.441	2.61928e-30	4
ATAD2	1.7673e-34	-0.281174	0.058	0.213	2.78544e-30	4
ENSSSCG00000029066	2.37593e-34	-0.289709	0.141	0.337	3.7447e-30	4
ENSSSCG00000035908	2.94433e-34	-0.269216	0.012	0.135	4.64055e-30	4
HSPE1	4.2704e-34	-0.302252	0.866	0.923	6.73058e-30	4
NEK2	1.23692e-33	-0.262996	0.002	0.115	1.94951e-29	4
ENSSSCG00000020870	2.05666e-33	-0.264391	0.092	0.262	3.24151e-29	4
CYCS	2.65237e-33	-0.317509	0.341	0.586	4.1804e-29	4
COX5A	4.11466e-33	-0.270918	0.415	0.666	6.48511e-29	4
ID3	5.34899e-33	0.318714	0.736	0.687	8.43054e-29	4
EIF3K	6.42995e-33	0.259306	0.883	0.913	1.01342e-28	4
ENO1	1.5746e-32	-0.29973	0.527	0.745	2.48172e-28	4
ENSSSCG00000034072	1.66376e-32	-0.519039	0.184	0.378	2.62226e-28	4
NAP1L1	1.79768e-32	0.262203	0.906	0.904	2.83333e-28	4
JARID2	2.29467e-32	-0.359666	0.016	0.134	3.61662e-28	4
WDR77	3.66923e-32	0.576418	0.423	0.338	5.78307e-28	4
ENSSSCG00000033734	4.53689e-32	-0.583427	0.606	0.681	7.1506e-28	4
ASPM	4.74192e-32	-0.305016	0.007	0.119	7.47374e-28	4
ENSSSCG00000006418	8.48769e-32	-0.440904	0.037	0.166	1.33775e-27	4
TSPO	1.05149e-31	-0.25523	0.081	0.239	1.65725e-27	4
SCIMP	1.33167e-31	-0.329872	0.006	0.114	2.09884e-27	4
KLF2	1.39216e-31	-0.727375	0.013	0.126	2.19418e-27	4
RILPL2	1.41109e-31	-0.290532	0.045	0.181	2.22402e-27	4
ENSSSCG00000034314	1.41208e-31	-0.255314	0.295	0.535	2.22558e-27	4
SLAMF7	1.91255e-31	-0.262563	0.036	0.167	3.01437e-27	4
PRRT1B	2.44839e-31	0.492924	0.235	0.134	3.85891e-27	4
ENSSSCG00000040118	2.68809e-31	0.427996	0.588	0.565	4.23671e-27	4
CYTIP	5.19677e-31	-0.307042	0.026	0.148	8.19063e-27	4
ENSSSCG00000036114	1.88803e-30	-0.309611	0.477	0.673	2.97573e-26	4
TMPO	4.00771e-30	-0.250888	0.155	0.342	6.31655e-26	4
ITGB7	7.31729e-30	-0.281395	0.035	0.159	1.15328e-25	4
ENSSSCG00000003914	7.38465e-30	-0.263846	0.687	0.84	1.16389e-25	4
ENSSSCG00000015664	1.51777e-29	-0.3158	0.027	0.146	2.39216e-25	4
FAM129A	1.81035e-29	-0.257951	0.005	0.106	2.85329e-25	4
ENSSSCG00000001398	2.12856e-29	-0.301538	0.126	0.294	3.35482e-25	4
ENSSSCG00000013366	2.45038e-29	-0.266361	0.436	0.675	3.86205e-25	4
CPPED1	5.7969e-29	0.490616	0.404	0.317	9.13649e-25	4
IFI6	8.58167e-29	-1.16229	0.161	0.293	1.35256e-24	4
KIAA0040	9.32462e-29	0.509541	0.299	0.2	1.46965e-24	4
RPA3	9.59409e-29	-0.250464	0.281	0.499	1.51212e-24	4
IFI30	1.1761e-28	-0.293381	0.412	0.643	1.85364e-24	4
ARHGAP15	1.34474e-28	-0.260376	0.029	0.146	2.11944e-24	4
SGK1	2.62755e-28	-0.288657	0.057	0.189	4.14128e-24	4
ENSSSCG00000028674	2.67205e-28	-0.258331	0.091	0.241	4.21141e-24	4
ISG15	8.3253e-28	-0.460816	0.176	0.346	1.31215e-23	4
ENSSSCG00000025499	9.27482e-28	-0.275799	0.084	0.227	1.4618e-23	4
GCSAM	1.24796e-27	0.39113	0.56	0.504	1.96691e-23	4
SMAP2	1.30234e-27	-0.253366	0.029	0.143	2.05261e-23	4
FABP5	1.33492e-27	-0.339512	0.03	0.144	2.10397e-23	4
NR4A1	2.89412e-27	-0.33685	0.02	0.125	4.56142e-23	4
C15orf48	3.70138e-27	-0.327518	0.094	0.238	5.83374e-23	4
DNAJA1	8.87621e-27	-0.265431	0.524	0.748	1.39898e-22	4
PPP1R12A	1.57459e-26	0.488998	0.406	0.334	2.48171e-22	4
SDF2L1	1.6009e-26	-0.256677	0.04	0.157	2.52318e-22	4
ENSSSCG00000039111	1.60261e-26	-2.84489	0.111	0.254	2.52587e-22	4
HSP90AB1	1.31288e-25	-0.284153	0.801	0.899	2.06923e-21	4
ENSSSCG00000037142	1.58154e-25	-0.255073	0.417	0.645	2.49267e-21	4
GPX1	2.01525e-25	-0.602026	0.333	0.52	3.17623e-21	4
DUSP1	2.33551e-25	-0.288088	0.27	0.475	3.68099e-21	4
YIPF5	2.3725e-25	0.451121	0.446	0.389	3.7393e-21	4
VIM	4.25865e-25	-0.31042	0.025	0.126	6.71206e-21	4
ID2	9.43279e-25	-0.328563	0.151	0.307	1.4867e-20	4
ENSSSCG00000040849	3.622e-24	-0.514473	0.084	0.208	5.70863e-20	4
SLC44A2	1.03058e-23	0.479942	0.399	0.333	1.6243e-19	4
FADS3	1.3527e-23	0.459076	0.313	0.222	2.132e-19	4
ELL3	1.57525e-23	0.338143	0.636	0.603	2.48276e-19	4
PHACTR1	2.31213e-23	-0.32023	0.099	0.231	3.64415e-19	4
HEXB	2.71434e-23	0.468668	0.24	0.154	4.27807e-19	4
LTB	3.20492e-23	-0.388195	0.578	0.715	5.05127e-19	4
PFKFB3	4.37383e-23	-0.263396	0.032	0.132	6.89359e-19	4
UCP2	5.01846e-23	-0.265337	0.5	0.677	7.90959e-19	4
ZC3H13	6.49304e-23	0.446394	0.466	0.405	1.02337e-18	4
TNFRSF21	1.03119e-22	0.491647	0.265	0.181	1.62526e-18	4
CCND3	1.27911e-22	0.356815	0.568	0.544	2.016e-18	4
RPIA	1.78379e-22	0.360337	0.562	0.539	2.81142e-18	4
CPE	2.44112e-22	0.348578	0.129	0.062	3.84745e-18	4
SRGN	3.29572e-21	-0.424558	0.082	0.193	5.19438e-17	4
PRDX4	1.35745e-20	-0.305343	0.095	0.216	2.13948e-16	4
HCK	7.3415e-20	0.454107	0.24	0.162	1.15709e-15	4
MFAP1	1.88022e-19	0.388987	0.491	0.47	2.96342e-15	4
WDR76	3.02046e-19	0.444749	0.376	0.317	4.76055e-15	4
ELMO1	5.38056e-19	0.44862	0.329	0.262	8.4803e-15	4
HMGN4	1.14767e-18	0.468652	0.233	0.159	1.80884e-14	4
ENSSSCG00000018063	2.23355e-18	0.316594	0.635	0.647	3.5203e-14	4
ENSSSCG00000001341	2.56792e-18	-0.261308	0.44	0.639	4.0473e-14	4
CASTOR1	4.04144e-18	0.356071	0.148	0.082	6.36972e-14	4
ENSSSCG00000033114	6.75522e-18	0.313965	0.103	0.049	1.06469e-13	4
OVGP1	7.66539e-18	0.38801	0.156	0.09	1.20814e-13	4
APMAP	8.90663e-18	0.436735	0.388	0.343	1.40377e-13	4
CD2	1.22445e-17	-0.255907	0.041	0.125	1.92985e-13	4
ENSSSCG00000006156	1.54666e-17	0.299061	0.591	0.598	2.43769e-13	4
COMMD3	2.21031e-17	0.41461	0.444	0.416	3.48366e-13	4
ENSSSCG00000027675	2.34638e-17	0.445116	0.308	0.24	3.69812e-13	4
GYG1	6.60223e-17	0.458467	0.28	0.216	1.04058e-12	4
ZBTB18	1.11832e-16	0.410857	0.283	0.213	1.76259e-12	4
ENSSSCG00000005453	2.24091e-16	0.250308	0.758	0.74	3.5319e-12	4
ANGPTL1	2.24957e-16	0.394012	0.364	0.306	3.54555e-12	4
NSUN5	2.34351e-16	0.383163	0.169	0.104	3.69361e-12	4
TSC22D3	3.15869e-16	-0.275489	0.117	0.227	4.97841e-12	4
B2M	7.84331e-16	-0.757016	0.926	0.94	1.23618e-11	4
CD302	2.10472e-15	0.407094	0.299	0.237	3.31725e-11	4
MEF2B	2.59273e-15	0.311268	0.515	0.492	4.0864e-11	4
ENSSSCG00000024263	3.72651e-15	0.310953	0.552	0.577	5.87335e-11	4
MRPL10	5.49631e-15	0.42617	0.354	0.312	8.66273e-11	4
MARC2	9.42838e-15	0.389377	0.305	0.245	1.48601e-10	4
RAB2A	1.49979e-14	0.356764	0.475	0.482	2.36383e-10	4
CIRBP	1.98293e-14	0.330872	0.569	0.595	3.1253e-10	4
PNRC2	2.23042e-14	0.325625	0.538	0.548	3.51536e-10	4
GTF2IRD1	3.77978e-14	0.39381	0.315	0.258	5.95731e-10	4
ENSSSCG00000040009	8.0704e-14	0.300984	0.135	0.079	1.27198e-09	4
ENSSSCG00000034211	1.82839e-13	0.307464	0.504	0.494	2.88172e-09	4
GPR137B	1.92783e-13	0.301481	0.136	0.081	3.03845e-09	4
MICU1	3.50164e-13	0.412915	0.269	0.215	5.51894e-09	4
NEK1	5.1322e-13	0.379472	0.182	0.125	8.08886e-09	4
BACH2	7.90385e-13	0.365246	0.178	0.121	1.24573e-08	4
CDIP1	2.32862e-12	0.417023	0.27	0.22	3.67014e-08	4
RGS1	2.47671e-12	-0.324364	0.502	0.668	3.90355e-08	4
LMTK2	3.61005e-12	0.348914	0.251	0.191	5.6898e-08	4
ENSSSCG00000037299	6.20894e-12	0.383763	0.408	0.399	9.78592e-08	4
ENSSSCG00000029160	1.10924e-11	-0.291742	0.074	0.148	1.74827e-07	4
ENSSSCG00000014565	1.20665e-11	-0.379993	0.505	0.643	1.9018e-07	4
LHPP	2.02614e-11	0.418173	0.253	0.205	3.19341e-07	4
ENSSSCG00000000097	2.92943e-11	0.253978	0.541	0.576	4.61708e-07	4
ENSSSCG00000037009	6.74633e-11	-2.16282	0.217	0.337	1.06329e-06	4
CASP3	4.13971e-10	0.361478	0.245	0.201	6.5246e-06	4
MAP1LC3A	5.21194e-10	0.335033	0.203	0.152	8.21453e-06	4
FKBP11	1.36394e-09	-0.25105	0.118	0.195	2.1497e-05	4
DFFB	1.40214e-09	0.385287	0.271	0.234	2.20991e-05	4
PMEPA1	1.94831e-09	0.255258	0.112	0.07	3.07074e-05	4
RBM38	2.2952e-09	0.261221	0.526	0.56	3.61746e-05	4
BLNK	4.88908e-09	0.333497	0.413	0.415	7.70569e-05	4
HHEX	8.08728e-09	0.324958	0.324	0.291	0.000127464	4
MRPS18B	8.84494e-09	0.34998	0.319	0.298	0.000139405	4
MAPK4	9.24663e-09	0.289486	0.128	0.086	0.000145736	4
BAD	1.47512e-08	0.348403	0.342	0.324	0.000232493	4
SPI1	2.90272e-08	0.277755	0.461	0.484	0.000457497	4
CHD9	4.97894e-08	0.337575	0.311	0.285	0.000784731	4
ENSSSCG00000009633	5.32359e-08	0.346846	0.329	0.313	0.000839051	4
FCRL3	9.3112e-08	0.326086	0.298	0.271	0.00146754	4
CD3E	1.14316e-07	-0.410855	0.057	0.105	0.00180174	4
ENSSSCG00000031288	1.58385e-07	0.333486	0.28	0.255	0.0024963	4
BMF	1.66377e-07	0.261497	0.111	0.074	0.00262227	4
RBX1	2.03849e-07	0.257557	0.528	0.579	0.00321287	4
RNF144A	2.25667e-07	0.275153	0.129	0.091	0.00355673	4
TRIB2	2.49109e-07	0.353957	0.192	0.154	0.0039262	4
FAM43A	2.77667e-07	0.289607	0.154	0.115	0.0043763	4
ITGB1	3.02436e-07	0.350028	0.249	0.219	0.00476669	4
MED25	3.19155e-07	0.327709	0.18	0.143	0.00503021	4
BCL7A	4.54327e-07	0.319285	0.297	0.277	0.00716065	4
ENSSSCG00000031871	6.41228e-07	0.262943	0.121	0.086	0.0101064	4
IVNS1ABP	9.29802e-07	0.344593	0.278	0.254	0.0146546	4
ENSSSCG00000001505	1.65519e-06	0.313315	0.38	0.397	0.0260874	4
TRIM22	2.39214e-06	0.312438	0.393	0.407	0.0377026	4
IK	3.03565e-06	0.291112	0.412	0.441	0.047845	4
UBB	3.20106e-173	-0.675279	0.931	0.989	5.0452e-169	10
ENSSSCG00000001456	4.34461e-136	-1.18851	0.435	0.783	6.84754e-132	10
RPS20	2.76871e-129	0.284408	1	0.999	4.36376e-125	10
SLA-DQB1	1.07639e-126	-1.35771	0.386	0.736	1.69649e-122	10
RPS17	6.38279e-125	0.272257	1	0.998	1.00599e-120	10
HLA-DRA	1.14131e-118	-1.03637	0.72	0.902	1.79881e-114	10
RPS26	7.22234e-117	0.261905	1	0.998	1.13831e-112	10
ENSSSCG00000001455	3.02903e-111	-1.08319	0.515	0.798	4.77406e-107	10
ENSSSCG00000039740	6.48622e-110	0.25104	1	0.999	1.02229e-105	10
ENSSSCG00000039460	6.59806e-98	0.261907	0.999	0.998	1.03992e-93	10
CKS2	2.06593e-97	-0.937688	0.354	0.655	3.25612e-93	10
ENSSSCG00000033733	7.92365e-96	0.462394	0.973	0.898	1.24885e-91	10
ATP5PB	1.48557e-81	0.442749	0.933	0.837	2.3414e-77	10
PTMA	9.5914e-80	-0.410894	0.997	0.999	1.5117e-75	10
HSPA8	4.7814e-78	-0.627969	0.83	0.915	7.53596e-74	10
SMC2	2.01726e-77	-0.827941	0.066	0.364	3.1794e-73	10
TOP2A	5.74311e-75	-1.12797	0.03	0.311	9.05172e-71	10
COX7B	1.97004e-74	0.440536	0.943	0.884	3.10498e-70	10
UBE2C	1.79615e-73	-1.36837	0.059	0.337	2.83092e-69	10
H3F3A	1.95707e-72	0.2691	0.996	0.995	3.08453e-68	10
TMA7	5.27274e-71	0.377606	0.967	0.919	8.31036e-67	10
SMC4	5.9006e-69	-0.827431	0.227	0.506	9.29994e-65	10
PCLAF	5.18369e-68	-1.3111	0.249	0.478	8.17001e-64	10
TUBB4B	2.48743e-66	-0.879315	0.167	0.448	3.92044e-62	10
TPX2	2.56363e-65	-0.849228	0.054	0.319	4.04054e-61	10
ENSSSCG00000010214	8.51474e-60	-0.648947	0.025	0.263	1.34201e-55	10
TUBA1B	1.58309e-59	-0.711398	0.803	0.882	2.49511e-55	10
TUBB	8.55974e-59	-0.856254	0.495	0.646	1.3491e-54	10
TK1	3.29624e-58	-0.683688	0.052	0.297	5.1952e-54	10
LRMP	5.08881e-58	-0.665215	0.249	0.512	8.02047e-54	10
CD74	1.15327e-56	-0.655921	0.98	0.98	1.81767e-52	10
UBE2T	2.80338e-56	-0.694135	0.05	0.29	4.41841e-52	10
HIST1H2AB	5.01503e-56	-1.81373	0.389	0.579	7.90419e-52	10
ASF1B	3.00075e-52	-0.493586	0.01	0.218	4.72949e-48	10
KIFC1	3.77373e-50	-0.549502	0.049	0.271	5.94777e-46	10
ENSSSCG00000034072	5.55869e-50	-0.809032	0.14	0.378	8.76106e-46	10
CDCA8	2.44109e-49	-0.523666	0.017	0.218	3.84741e-45	10
CKS1B	3.8998e-49	-0.656025	0.256	0.489	6.14648e-45	10
MXD3	5.67655e-49	-0.567337	0.027	0.232	8.94681e-45	10
NUF2	1.512e-48	-0.526016	0.045	0.26	2.38306e-44	10
HMMR	1.6545e-46	-0.510163	0.039	0.245	2.60766e-42	10
ENSSSCG00000001229	2.82434e-46	-0.903148	0.832	0.89	4.45145e-42	10
PBK	7.95342e-46	-0.456881	0.019	0.21	1.25354e-41	10
KIF20B	9.31965e-46	-0.514252	0.052	0.262	1.46887e-41	10
ZC3H13	1.26449e-45	0.508771	0.565	0.4	1.99296e-41	10
ENSSSCG00000035544	1.97118e-45	-0.592449	0.106	0.329	3.10678e-41	10
AURKB	2.12641e-45	-0.442843	0.006	0.187	3.35143e-41	10
DLGAP5	3.3673e-45	-0.522044	0.018	0.206	5.30721e-41	10
ARL6IP1	6.00924e-45	-0.635276	0.206	0.44	9.47117e-41	10
H3F3B	5.89645e-44	-0.357062	0.967	0.986	9.2934e-40	10
CDCA3	6.59198e-44	-0.449313	0.014	0.195	1.03896e-39	10
KIF11	6.9485e-44	-0.426901	0.007	0.185	1.09515e-39	10
NDC80	1.03944e-43	-0.4058	0.007	0.184	1.63826e-39	10
NFKBIA	1.42312e-43	-0.759555	0.233	0.467	2.24297e-39	10
BBS7	1.44548e-43	-0.399015	0.012	0.191	2.27822e-39	10
COX8A	2.59905e-43	0.305682	0.935	0.885	4.09636e-39	10
LMNB1	7.1109e-43	-0.500277	0.141	0.365	1.12075e-38	10
HSPH1	7.65547e-43	-0.516249	0.192	0.43	1.20658e-38	10
ENSSSCG00000017032	1.13575e-42	-0.45994	0.02	0.202	1.79005e-38	10
CDC20	1.95269e-42	-0.593918	0.033	0.219	3.07763e-38	10
H2AFV	2.63657e-42	0.359141	0.913	0.816	4.15549e-38	10
NOP10	4.78545e-42	0.336208	0.916	0.871	7.54234e-38	10
ENSSSCG00000033500	8.62233e-42	0.264942	0.941	0.921	1.35897e-37	10
MAD2L1	8.82034e-42	-0.430071	0.101	0.32	1.39017e-37	10
CCNB1	9.72265e-42	-0.558662	0.025	0.206	1.53239e-37	10
SGO1	3.97803e-41	-0.417983	0.016	0.189	6.26977e-37	10
CCNB2	5.4083e-41	-0.403416	0.004	0.169	8.52403e-37	10
CENPW	9.67618e-41	-0.404989	0.091	0.303	1.52506e-36	10
ENSSSCG00000004969	1.96931e-40	-0.420919	0.007	0.172	3.10383e-36	10
BUB3	6.77323e-40	-0.435375	0.144	0.362	1.06753e-35	10
GADD45A	7.36464e-40	0.400279	0.706	0.549	1.16074e-35	10
ENSSSCG00000001341	1.96824e-39	-0.447082	0.399	0.638	3.10214e-35	10
SHCBP1	3.26523e-39	-0.441782	0.065	0.258	5.14634e-35	10
CCDC181	4.02265e-39	0.464724	0.469	0.303	6.3401e-35	10
FOS	4.40846e-39	-0.881421	0.157	0.367	6.94817e-35	10
NCAPG	2.72282e-38	-0.374247	0.016	0.179	4.29143e-34	10
RTRAF	6.15636e-38	0.344774	0.818	0.738	9.70304e-34	10
SKA2	8.23999e-37	-0.375274	0.057	0.24	1.29871e-32	10
SLA-DMB	8.26016e-37	-0.504809	0.296	0.51	1.30188e-32	10
C12orf45	1.16348e-36	0.332373	0.736	0.607	1.83377e-32	10
DNAJA1	1.17166e-36	-0.41226	0.57	0.741	1.84665e-32	10
GPX1	1.65019e-36	-0.893383	0.316	0.518	2.60086e-32	10
ENSSSCG00000026302	1.66003e-36	-0.371687	0.028	0.194	2.61637e-32	10
SGO2	2.28775e-36	-0.456389	0.033	0.2	3.60572e-32	10
GPR183	3.65958e-36	-0.717573	0.014	0.166	5.76787e-32	10
LYAR	4.01711e-36	-0.398489	0.08	0.269	6.33136e-32	10
EPSTI1	9.91229e-36	-0.49632	0.075	0.255	1.56228e-31	10
KIF2C	3.10708e-35	-0.338323	0.013	0.164	4.89707e-31	10
ENSSSCG00000000849	3.11862e-35	-0.552212	0.093	0.279	4.91526e-31	10
BCL2A1	5.6249e-35	-0.677709	0.125	0.31	8.86541e-31	10
KPNA2	9.71701e-35	-0.467376	0.05	0.218	1.5315e-30	10
ENSSSCG00000006395	2.36547e-34	-0.422576	0.153	0.356	3.72821e-30	10
ENSSSCG00000008433	3.3975e-34	-0.386961	0.797	0.881	5.35481e-30	10
HYPK	7.24373e-34	0.33009	0.853	0.797	1.14168e-29	10
DNAJB1	3.2508e-33	-0.535503	0.211	0.428	5.12359e-29	10
ENSSSCG00000008677	8.08215e-33	-0.365676	0.054	0.22	1.27383e-28	10
HSP90AA1	8.23415e-33	-0.445602	0.871	0.91	1.29778e-28	10
MTFR2	1.28806e-32	-0.278837	0.009	0.148	2.03011e-28	10
ENSSSCG00000031117	2.15069e-32	-0.423271	0.251	0.45	3.3897e-28	10
CLSPN	3.37861e-32	-0.340064	0.054	0.219	5.32503e-28	10
IFI30	3.97835e-32	-0.389273	0.424	0.638	6.27027e-28	10
CD83	3.65576e-31	-0.682719	0.168	0.348	5.76184e-27	10
CENPN	6.85396e-31	-0.262819	0.016	0.154	1.08025e-26	10
PTPN6	1.81768e-30	-0.394395	0.317	0.528	2.86485e-26	10
CALM1	2.63362e-30	-0.348296	0.617	0.778	4.15085e-26	10
SEPT11	1.07235e-29	-0.374186	0.049	0.202	1.69013e-25	10
UBALD2	1.25163e-29	-0.311985	0.109	0.29	1.97269e-25	10
CD247	1.70206e-29	0.31283	0.689	0.557	2.68262e-25	10
ENSSSCG00000012397	3.10902e-29	-0.42276	0.139	0.316	4.90013e-25	10
HSPA5	5.15828e-29	-0.401671	0.673	0.796	8.12996e-25	10
EZR	7.10592e-29	-0.342175	0.386	0.596	1.11996e-24	10
CKAP2	8.88723e-29	-0.275475	0.009	0.134	1.40072e-24	10
ARPC1B	9.6587e-29	0.283477	0.896	0.86	1.52231e-24	10
ENSSSCG00000004782	2.30951e-28	-0.258221	0.01	0.134	3.64002e-24	10
LAPTM5	2.51807e-28	0.267908	0.859	0.781	3.96873e-24	10
UHRF1	2.77278e-28	-0.343445	0.085	0.248	4.37017e-24	10
KIF15	6.09108e-28	-0.262472	0.01	0.133	9.60015e-24	10
ENSSSCG00000020870	1.02102e-27	-0.315571	0.093	0.259	1.60922e-23	10
ENSSSCG00000023331	1.32508e-27	0.286403	0.875	0.838	2.08846e-23	10
ENSSSCG00000017213	2.06803e-27	-0.384265	0.37	0.557	3.25943e-23	10
DDIT3	2.52835e-27	-0.388676	0.174	0.357	3.98493e-23	10
GCSAM	2.57552e-27	0.311104	0.633	0.5	4.05927e-23	10
AHI1	3.85596e-27	-0.483321	0.129	0.292	6.07737e-23	10
SIT1	4.01731e-27	-0.329895	0.329	0.538	6.33168e-23	10
DDX39A	5.62969e-27	-0.324954	0.191	0.38	8.87295e-23	10
KIF4A	6.52338e-27	-0.254326	0.013	0.132	1.02815e-22	10
KLF2	7.37485e-27	-0.753235	0.009	0.125	1.16235e-22	10
B2M	8.45346e-27	-0.79475	0.925	0.94	1.33235e-22	10
ENSSSCG00000034019	1.20166e-26	0.283964	0.829	0.769	1.89393e-22	10
CCND3	1.3843e-26	0.348467	0.648	0.54	2.18179e-22	10
DUSP5	1.76454e-26	-0.547448	0.078	0.222	2.78109e-22	10
MRPS25	1.84276e-26	-0.299798	0.133	0.306	2.90437e-22	10
KIF22	5.24503e-26	-0.291284	0.012	0.126	8.2667e-22	10
ENSSSCG00000014969	5.27608e-26	-0.303922	0.164	0.346	8.31563e-22	10
CALR	5.36649e-26	-0.417608	0.259	0.444	8.45812e-22	10
ENSSSCG00000014565	5.38627e-26	-0.591452	0.488	0.642	8.48929e-22	10
CCR7	5.99789e-26	-0.716668	0.008	0.119	9.45327e-22	10
HIST2H2AC	6.20032e-26	-0.278369	0.021	0.143	9.77232e-22	10
ENSSSCG00000000097	8.50273e-26	0.319671	0.653	0.568	1.34011e-21	10
IFI6	9.66337e-26	-0.930726	0.15	0.291	1.52304e-21	10
RPA2	9.68066e-26	-0.274941	0.093	0.252	1.52577e-21	10
ENSSSCG00000007493	1.4351e-25	-0.308516	0.041	0.173	2.26186e-21	10
CENPU	1.75216e-25	-0.261404	0.037	0.167	2.76158e-21	10
FKBP4	2.76965e-25	-0.292289	0.141	0.31	4.36524e-21	10
ATF4	4.12279e-25	-0.296083	0.766	0.867	6.49793e-21	10
ENSSSCG00000039731	4.19672e-25	-0.34102	0.029	0.152	6.61444e-21	10
ENSSSCG00000026064	4.74712e-25	-0.362291	0.359	0.533	7.48194e-21	10
SPC24	6.18408e-25	-0.327962	0.148	0.313	9.74673e-21	10
ENSSSCG00000006418	9.62223e-25	-0.459427	0.04	0.164	1.51656e-20	10
CENPA	1.17587e-24	-0.31997	0.043	0.173	1.85328e-20	10
SRSF2	1.36592e-24	-0.279186	0.596	0.732	2.15283e-20	10
SRSF7	1.62876e-24	-0.340343	0.44	0.61	2.56708e-20	10
HIST1H1E	2.35293e-24	-0.278212	0.054	0.188	3.70845e-20	10
NPM3	4.38044e-24	-0.355332	0.037	0.159	6.90401e-20	10
ENSSSCG00000015337	4.60075e-24	0.265468	0.822	0.778	7.25125e-20	10
COTL1	4.83871e-24	-0.42208	0.207	0.373	7.62628e-20	10
UBC	5.32729e-24	-0.306064	0.582	0.753	8.39635e-20	10
ENSSSCG00000040009	6.1971e-24	0.369271	0.166	0.078	9.76724e-20	10
TMPO	6.34133e-24	-0.313492	0.168	0.338	9.99458e-20	10
RILPL2	7.89759e-24	-0.295207	0.049	0.179	1.24474e-19	10
MANF	8.47451e-24	-0.346295	0.288	0.465	1.33567e-19	10
XBP1	1.12141e-23	-0.404665	0.115	0.265	1.76746e-19	10
ATAD2	1.33847e-23	-0.289541	0.071	0.209	2.10956e-19	10
FABP3	1.34938e-23	-0.332174	0.097	0.24	2.12676e-19	10
CDKN2C	1.53567e-23	-0.254647	0.056	0.188	2.42036e-19	10
SNX3	1.72335e-23	-0.316739	0.425	0.609	2.71617e-19	10
ENSSSCG00000032060	3.68714e-23	-0.273239	0.197	0.372	5.81131e-19	10
STIP1	4.067e-23	-0.310315	0.179	0.346	6.41e-19	10
ENSSSCG00000040849	4.55295e-23	-0.555781	0.075	0.207	7.1759e-19	10
SYNGR2	6.32704e-23	-0.372168	0.224	0.391	9.97205e-19	10
ENSSSCG00000001398	8.32989e-23	-0.371991	0.139	0.291	1.31287e-18	10
COX6A1	8.42163e-23	0.258983	0.846	0.806	1.32733e-18	10
REL	8.96896e-23	-0.363886	0.256	0.434	1.4136e-18	10
ASPM	1.38957e-22	-0.282996	0.014	0.117	2.19011e-18	10
SMCHD1	1.6882e-22	-0.266762	0.061	0.191	2.66078e-18	10
GMFG	2.35182e-22	0.302454	0.698	0.617	3.7067e-18	10
HERPUD1	4.07269e-22	-0.342828	0.307	0.483	6.41896e-18	10
RCC2	4.22053e-22	-0.254884	0.164	0.331	6.65197e-18	10
ENSSSCG00000025499	4.57922e-22	-0.338883	0.089	0.225	7.21731e-18	10
TNFRSF21	6.96763e-22	0.35036	0.289	0.181	1.09817e-17	10
HVCN1	8.7796e-22	-0.350903	0.203	0.364	1.38375e-17	10
CTSH	1.11924e-21	-0.359726	0.275	0.443	1.76403e-17	10
NR4A1	1.21815e-21	-0.361411	0.021	0.124	1.91993e-17	10
PLAC8	1.39054e-21	-0.514546	0.368	0.52	2.19163e-17	10
LBR	1.47456e-21	-0.311085	0.289	0.462	2.32406e-17	10
FTL	1.68529e-21	-0.277198	0.775	0.871	2.65618e-17	10
JARID2	1.84846e-21	-0.298582	0.025	0.132	2.91335e-17	10
KNSTRN	1.88969e-21	-0.256911	0.035	0.147	2.97834e-17	10
NR4A2	2.05476e-21	-0.365557	0.054	0.173	3.23851e-17	10
ENSSSCG00000013436	3.47914e-21	-0.276192	0.171	0.327	5.48347e-17	10
SRSF10	5.25304e-21	0.26034	0.769	0.688	8.27932e-17	10
CD40	6.74797e-21	-0.380989	0.213	0.365	1.06355e-16	10
PAIP2	1.03616e-20	0.283838	0.773	0.738	1.63309e-16	10
ENSSSCG00000029066	1.08876e-20	-0.299884	0.174	0.332	1.71599e-16	10
PSIP1	2.85224e-20	-0.264174	0.498	0.661	4.49542e-16	10
SEC11C	3.73277e-20	-0.40385	0.134	0.276	5.88322e-16	10
MTSS1	6.73679e-20	-0.259196	0.012	0.102	1.06179e-15	10
BIRC3	8.22152e-20	-0.334596	0.234	0.399	1.29579e-15	10
ENSSSCG00000040118	1.68623e-19	0.301368	0.625	0.563	2.65767e-15	10
MFAP1	2.16143e-19	0.319209	0.558	0.466	3.40663e-15	10
ENSSSCG00000024263	2.58762e-19	0.298986	0.63	0.571	4.07835e-15	10
RGS1	3.40057e-19	-0.504541	0.531	0.663	5.35964e-15	10
ENSSSCG00000001396	3.55128e-19	-0.265227	0.067	0.184	5.59718e-15	10
RBMX	3.66788e-19	-0.251745	0.337	0.508	5.78094e-15	10
ENSSSCG00000002688	4.36916e-19	-0.255669	0.197	0.356	6.88623e-15	10
BTG1	1.3716e-18	-0.55101	0.716	0.823	2.16178e-14	10
POLR1D	1.39243e-18	0.272469	0.657	0.604	2.19462e-14	10
LTB	1.62489e-18	-0.400853	0.619	0.71	2.56098e-14	10
NTAN1	1.6385e-18	0.361767	0.483	0.395	2.58244e-14	10
SPCS3	1.68681e-18	-0.287297	0.325	0.486	2.65858e-14	10
PCNA	1.90645e-18	-0.481498	0.447	0.554	3.00476e-14	10
PHACTR1	2.06258e-18	-0.400486	0.106	0.228	3.25084e-14	10
CENPE	2.44277e-18	-0.325226	0.189	0.333	3.85005e-14	10
POU2AF1	3.56089e-18	0.264608	0.655	0.585	5.61232e-14	10
SLA-DMA	3.70401e-18	-0.325602	0.495	0.649	5.83788e-14	10
C15orf48	5.29017e-18	-0.37465	0.112	0.234	8.33784e-14	10
NEDD8	5.6989e-18	0.263293	0.676	0.62	8.98204e-14	10
SGK1	9.55856e-18	-0.305526	0.075	0.186	1.50652e-13	10
VASP	1.05453e-17	-0.26067	0.282	0.446	1.66205e-13	10
SLA-DOA	1.39069e-17	-0.268617	0.079	0.192	2.19186e-13	10
CD72	1.44197e-17	-0.257474	0.044	0.143	2.27269e-13	10
TSC22D3	2.44468e-17	-0.403073	0.108	0.226	3.85307e-13	10
PDIA6	3.08136e-17	-0.286822	0.556	0.69	4.85654e-13	10
SQLE	9.6807e-17	-0.28287	0.12	0.245	1.52577e-12	10
TENT5C	9.98084e-17	-0.308539	0.084	0.194	1.57308e-12	10
EBF1	1.11262e-16	-0.262218	0.115	0.237	1.75359e-12	10
HMGA1	1.4194e-16	-0.269679	0.256	0.401	2.23711e-12	10
KIAA0040	1.72958e-16	0.302021	0.296	0.202	2.72599e-12	10
SDF2L1	3.4868e-16	-0.252994	0.056	0.154	5.49554e-12	10
ID2	4.05582e-16	-0.27615	0.173	0.303	6.39238e-12	10
DCK	4.4979e-16	-0.2669	0.172	0.303	7.08914e-12	10
YPEL3	5.2712e-16	0.284448	0.402	0.302	8.30794e-12	10
CDKN2AIPNL	5.32772e-16	0.286013	0.578	0.523	8.39701e-12	10
ENSSSCG00000015664	5.46453e-16	-0.268996	0.048	0.143	8.61265e-12	10
DUSP1	9.39438e-16	-0.33542	0.319	0.468	1.48065e-11	10
TUBB2B	9.6646e-16	-0.253439	0.109	0.225	1.52324e-11	10
ENSSSCG00000024973	1.02391e-15	-0.277659	0.069	0.17	1.61378e-11	10
ISG15	1.04534e-15	-0.479105	0.217	0.34	1.64756e-11	10
ENSSSCG00000037775	1.59902e-15	-1.05841	0.895	0.891	2.52022e-11	10
SRGN	1.77884e-15	-0.313775	0.088	0.19	2.80363e-11	10
ENSSSCG00000002449	2.64395e-15	0.298323	0.519	0.467	4.16714e-11	10
ZFP36L2	2.70676e-15	-0.312498	0.366	0.517	4.26613e-11	10
ZFP36	3.45967e-15	-0.281463	0.346	0.505	5.45278e-11	10
ENSSSCG00000033909	3.52146e-15	-0.357335	0.238	0.369	5.55018e-11	10
SH3BGRL3	4.2309e-15	-0.252337	0.617	0.755	6.66832e-11	10
ENSSSCG00000037299	7.08292e-15	0.319604	0.463	0.396	1.11634e-10	10
H2AFZ	1.38778e-14	-0.40069	0.898	0.846	2.18728e-10	10
MRPL10	1.86245e-14	0.311008	0.388	0.31	2.93541e-10	10
WFDC2	2.68789e-14	0.326478	0.18	0.109	4.23638e-10	10
HMGB2	3.833e-14	-0.563372	0.864	0.802	6.04119e-10	10
TNFRSF13C	4.03351e-14	-0.255711	0.176	0.298	6.35722e-10	10
PPP1R15A	5.77708e-14	-0.308678	0.213	0.34	9.10526e-10	10
VIM	6.90623e-14	-0.26457	0.042	0.123	1.08849e-09	10
ENSSSCG00000030197	7.99289e-14	0.254783	0.52	0.436	1.25976e-09	10
FKBP11	9.84344e-14	-0.383556	0.099	0.195	1.55143e-09	10
RPIA	1.51976e-13	0.256662	0.59	0.538	2.3953e-09	10
ENSSSCG00000031912	1.75915e-13	-0.460534	0.438	0.569	2.7726e-09	10
SAT1	1.85793e-13	-0.284747	0.637	0.75	2.92828e-09	10
CENPF	3.40304e-12	-0.460964	0.192	0.297	5.36353e-08	10
IFITM3	4.15337e-12	-0.294916	0.144	0.244	6.54612e-08	10
CD69	4.57016e-12	-0.427087	0.315	0.441	7.20303e-08	10
ENSSSCG00000010077	8.28654e-12	0.2558	0.408	0.314	1.30604e-07	10
SSR4	1.07753e-11	-0.28751	0.531	0.636	1.69829e-07	10
POLR2D	1.24086e-11	0.272405	0.499	0.447	1.95572e-07	10
APMAP	2.20658e-11	0.289246	0.406	0.343	3.4778e-07	10
PNRC1	2.2654e-11	-0.275067	0.504	0.643	3.5705e-07	10
ATF3	1.39563e-10	-0.310416	0.24	0.346	2.19965e-06	10
ENSSSCG00000031023	1.55116e-10	-0.358555	0.198	0.297	2.44478e-06	10
BAD	3.49477e-10	0.259966	0.385	0.321	5.5081e-06	10
WDR77	1.95957e-09	0.252382	0.402	0.34	3.08848e-05	10
ENSSSCG00000012178	2.43978e-09	0.279851	0.427	0.377	3.84533e-05	10
FAM32A	2.96514e-09	0.260457	0.512	0.483	4.67336e-05	10
DDIT4	2.97459e-09	-0.286266	0.225	0.325	4.68825e-05	10
ENSSSCG00000029160	3.83938e-09	-0.300711	0.078	0.147	6.05124e-05	10
BCL7A	4.26213e-09	0.265789	0.336	0.275	6.71755e-05	10
ENSSSCG00000030578	2.11315e-08	0.269245	0.327	0.275	0.000333054	10
PRDX4	1.24267e-07	-0.265383	0.135	0.212	0.00195858	10
UCK1	1.40976e-07	0.267334	0.209	0.159	0.00222193	10
MTPN	1.54036e-07	0.255745	0.418	0.382	0.00242776	10
STMN1	1.60373e-07	-0.436671	0.809	0.751	0.00252763	10
ENSSSCG00000036224	1.71598e-07	-1.07568	0.959	0.926	0.00270456	10
ENSSSCG00000009327	3.86211e-07	-0.289105	0.973	0.934	0.00608707	10
DFFB	1.72863e-06	0.270679	0.279	0.234	0.0272449	10
H2AFV	5.28289e-225	0.882519	0.993	0.814	8.32636e-221	20
BIRC5	7.00645e-177	0.888035	0.863	0.402	1.10429e-172	20
HMGB2	2.06883e-156	0.745552	0.997	0.798	3.26068e-152	20
UBB	1.79014e-152	-0.77892	0.938	0.988	2.82143e-148	20
NUCKS1	1.04279e-151	0.796681	0.944	0.641	1.64354e-147	20
HMGN2	9.49457e-149	0.648267	0.997	0.894	1.49644e-144	20
ENSSSCG00000036350	5.39002e-139	0.541346	0.994	0.946	8.4952e-135	20
COX7B	3.48672e-134	0.616526	0.985	0.883	5.49542e-130	20
VAMP8	2.58982e-120	0.654183	0.96	0.82	4.08181e-116	20
CENPA	4.06082e-110	0.736869	0.453	0.152	6.40026e-106	20
GMFG	1.20965e-104	0.769802	0.851	0.611	1.90654e-100	20
ENSSSCG00000033733	2.18284e-100	0.519572	0.982	0.899	3.44038e-96	20
HLA-DRA	1.90389e-94	-1.0875	0.731	0.898	3.00072e-90	20
NANS	6.26661e-94	0.609629	0.917	0.694	9.87681e-90	20
ARHGDIB	1.95182e-86	0.497334	0.97	0.859	3.07627e-82	20
ENSSSCG00000001456	1.0834e-84	-1.08652	0.486	0.774	1.70754e-80	20
ENSSSCG00000009327	5.97314e-83	0.446611	0.993	0.934	9.41427e-79	20
COX8A	5.32281e-82	0.447451	0.982	0.884	8.38927e-78	20
KRCC1	3.52079e-80	0.615363	0.355	0.118	5.54911e-76	20
HYPK	5.88937e-77	0.527867	0.929	0.794	9.28224e-73	20
ENSSSCG00000001455	1.365e-74	-1.02558	0.545	0.791	2.15137e-70	20
CALM3	7.6381e-74	0.635084	0.727	0.472	1.20384e-69	20
ENSSSCG00000023331	2.40086e-73	0.495868	0.932	0.837	3.78399e-69	20
HSPB1	1.32489e-70	0.546061	0.944	0.843	2.08816e-66	20
TUBA1B	3.6904e-67	-0.931399	0.799	0.881	5.81644e-63	20
NOP10	7.91803e-66	0.428978	0.963	0.87	1.24796e-61	20
ATP5MD	2.9058e-63	0.562553	0.802	0.615	4.57983e-59	20
NTAN1	3.42952e-63	0.603396	0.639	0.39	5.40527e-59	20
ACTB	4.23287e-63	0.576828	0.994	0.957	6.67143e-59	20
ARPC2	5.84958e-63	0.358558	0.97	0.929	9.21953e-59	20
ARPC1B	6.19434e-62	0.488627	0.935	0.859	9.76291e-58	20
HMGN3	6.94856e-61	0.593501	0.744	0.531	1.09516e-56	20
ARPC3	1.45321e-60	0.391646	0.964	0.901	2.2904e-56	20
EIF4G2	5.42018e-57	0.527268	0.816	0.626	8.54275e-53	20
PAIP2	2.54706e-55	0.450683	0.883	0.734	4.01442e-51	20
H3F3A	3.23928e-54	0.281533	0.999	0.995	5.10543e-50	20
HSP90AA1	8.75723e-54	0.426228	0.979	0.905	1.38023e-49	20
ENSSSCG00000024776	1.21997e-51	0.424244	0.897	0.731	1.92279e-47	20
UCP2	2.37019e-51	0.446826	0.857	0.655	3.73566e-47	20
SLA-DQB1	1.82403e-49	-0.98513	0.498	0.724	2.87485e-45	20
CDKN3	5.4838e-49	0.52964	0.403	0.193	8.64302e-45	20
COX5B	7.40168e-47	0.388343	0.909	0.811	1.16658e-42	20
ATP5PB	1.36215e-46	0.386883	0.935	0.839	2.14689e-42	20
OAZ1	1.64154e-45	0.251783	0.999	0.991	2.58723e-41	20
MTPN	3.25213e-42	0.557318	0.571	0.376	5.12567e-38	20
CENPE	1.29542e-41	0.485852	0.536	0.316	2.04171e-37	20
UBC	1.63728e-41	-0.52085	0.536	0.752	2.58052e-37	20
ENSSSCG00000034019	2.44313e-40	0.382796	0.893	0.767	3.85061e-36	20
TMA7	9.65674e-40	0.30458	0.967	0.919	1.522e-35	20
DERL3	1.2424e-38	-0.623595	0.158	0.407	1.95815e-34	20
CENPF	3.82051e-38	0.291272	0.51	0.281	6.0215e-34	20
ENSSSCG00000010214	9.01306e-38	-0.612029	0.039	0.258	1.42055e-33	20
PNRC2	2.29748e-36	0.4288	0.718	0.54	3.62106e-32	20
CKS2	2.61738e-36	-0.609491	0.449	0.645	4.12525e-32	20
GPX1	3.04378e-36	-1.01858	0.296	0.515	4.79729e-32	20
ENSSSCG00000000071	7.94501e-36	0.355415	0.908	0.827	1.25221e-31	20
TK1	1.851e-35	-0.643609	0.073	0.292	2.91736e-31	20
LAPTM5	3.60289e-35	0.343107	0.905	0.781	5.67851e-31	20
TCEA1	4.55912e-35	0.302361	0.926	0.802	7.18563e-31	20
SNRPC	5.48025e-35	0.391794	0.706	0.541	8.63742e-31	20
SNRPE	1.0898e-34	0.317876	0.884	0.791	1.71763e-30	20
COX7A2	4.28491e-34	0.35474	0.859	0.771	6.75345e-30	20
H2AFZ	1.71791e-33	0.277185	0.97	0.844	2.70759e-29	20
RTRAF	3.13104e-33	0.369332	0.869	0.737	4.93484e-29	20
UBE2C	1.38147e-32	-1.13165	0.125	0.329	2.17734e-28	20
PTP4A2	4.10591e-32	0.380686	0.816	0.68	6.47132e-28	20
ENSSSCG00000002907	5.30111e-32	0.342283	0.853	0.739	8.35508e-28	20
ENSSSCG00000033721	5.33336e-32	0.37386	0.805	0.609	8.40591e-28	20
PTPN6	1.9927e-31	-0.539601	0.302	0.525	3.1407e-27	20
ENSSSCG00000003914	2.02081e-31	0.298051	0.917	0.825	3.185e-27	20
NDUFB4	5.36801e-31	0.352017	0.807	0.689	8.46053e-27	20
UBE2D3	1.38698e-30	0.335936	0.886	0.82	2.18602e-26	20
SMC6	4.41499e-30	-0.605605	0.431	0.63	6.95847e-26	20
LRMP	3.42753e-29	-0.527113	0.296	0.505	5.40213e-25	20
ARPC5	3.79485e-29	0.36223	0.765	0.65	5.98106e-25	20
CDK2AP2	2.97246e-28	0.33916	0.768	0.628	4.6849e-24	20
NFKBIA	3.35081e-28	-0.737638	0.25	0.462	5.28121e-24	20
RAN	5.13732e-28	0.256324	0.933	0.836	8.09693e-24	20
ENSSSCG00000015337	2.57776e-27	0.297528	0.865	0.777	4.06281e-23	20
FAM32A	3.07589e-27	0.34839	0.637	0.478	4.84791e-23	20
CD79B	3.71692e-27	-0.401279	0.878	0.893	5.85823e-23	20
PSMB1	3.82051e-27	0.311977	0.789	0.668	6.02151e-23	20
MYL6	6.79209e-27	0.301999	0.902	0.822	1.0705e-22	20
HINT1	1.60258e-26	0.252912	0.957	0.867	2.52583e-22	20
CACYBP	1.83535e-26	0.377145	0.755	0.629	2.8927e-22	20
SRSF7	2.5078e-26	-0.430736	0.431	0.607	3.95254e-22	20
HIST1H2AB	3.05034e-26	-1.60213	0.462	0.572	4.80764e-22	20
HVCN1	9.50307e-26	-0.494997	0.166	0.362	1.49778e-21	20
SLA-DMB	1.01646e-25	-0.500327	0.311	0.505	1.60205e-21	20
CD19	2.5393e-25	-0.459637	0.267	0.473	4.00218e-21	20
FTL	2.88045e-25	-0.338281	0.789	0.868	4.53988e-21	20
ENSSSCG00000008061	3.39124e-25	0.319425	0.819	0.718	5.34493e-21	20
ENSSSCG00000000405	4.56128e-25	0.287454	0.872	0.781	7.18903e-21	20
LAMTOR5	7.64836e-25	0.359165	0.666	0.54	1.20546e-20	20
HSPA5	3.35664e-24	-0.416223	0.689	0.793	5.2904e-20	20
ENSSSCG00000017555	3.49262e-24	0.358466	0.642	0.488	5.50472e-20	20
NEDD8	3.51877e-24	0.346013	0.737	0.619	5.54593e-20	20
ENSSSCG00000032003	4.0789e-24	0.302257	0.782	0.672	6.42876e-20	20
FOS	4.31393e-24	-0.84686	0.178	0.362	6.79919e-20	20
SNX3	4.99768e-24	-0.397552	0.419	0.606	7.87685e-20	20
TOP2A	6.16759e-24	-0.817797	0.134	0.301	9.72074e-20	20
ENSSSCG00000037775	1.05112e-23	-1.15734	0.869	0.892	1.65666e-19	20
ENSSSCG00000001229	2.50514e-23	-0.737129	0.853	0.888	3.94836e-19	20
COX6A1	3.64668e-23	0.27025	0.874	0.806	5.74753e-19	20
EBF1	3.9258e-23	-0.410715	0.07	0.237	6.18746e-19	20
ASF1B	5.55139e-23	-0.373961	0.053	0.212	8.74955e-19	20
AURKB	5.66193e-23	-0.340596	0.033	0.183	8.92377e-19	20
ENSSSCG00000033909	9.19308e-23	-0.589775	0.195	0.369	1.44892e-18	20
MANF	1.10104e-22	-0.469899	0.284	0.462	1.73536e-18	20
ENSSSCG00000034072	1.36313e-22	-0.65894	0.19	0.371	2.14842e-18	20
RFTN1	4.07039e-22	-0.400706	0.156	0.336	6.41534e-18	20
ENSSSCG00000026064	5.58002e-22	0.421906	0.643	0.517	8.79467e-18	20
ENSSSCG00000033212	9.65972e-22	0.315259	0.773	0.654	1.52247e-17	20
ARL6IP1	1.72951e-21	-0.517598	0.251	0.433	2.72588e-17	20
ENSSSCG00000035209	1.77437e-21	0.297834	0.626	0.46	2.79658e-17	20
PCNA	2.14404e-21	-0.60579	0.419	0.553	3.37921e-17	20
SLA-DMA	4.03946e-21	-0.412345	0.483	0.646	6.36659e-17	20
SMC2	6.26511e-21	-0.493838	0.19	0.354	9.87444e-17	20
DARS	6.72352e-21	0.344402	0.456	0.315	1.05969e-16	20
ENSSSCG00000021560	1.22261e-20	-0.356591	0.346	0.522	1.92696e-16	20
UHRF1	2.32379e-20	-0.341396	0.086	0.245	3.66253e-16	20
BTG1	2.66416e-20	-0.629447	0.74	0.82	4.19899e-16	20
UBE2B	3.53208e-20	0.348941	0.562	0.43	5.56691e-16	20
ENSSSCG00000036658	3.78597e-20	0.313412	0.663	0.544	5.96706e-16	20
ATP5PF	4.52327e-20	0.284442	0.831	0.745	7.12913e-16	20
HSPD1	7.38592e-20	0.289193	0.755	0.627	1.1641e-15	20
SCG5	1.189e-19	-0.374713	0.073	0.219	1.87399e-15	20
B2M	1.47934e-19	-0.762518	0.932	0.94	2.33159e-15	20
CUTA	1.7657e-19	-0.367942	0.196	0.369	2.78292e-15	20
SEPT6	4.88931e-19	0.352836	0.551	0.428	7.70605e-15	20
ERH	4.90542e-19	0.253856	0.826	0.701	7.73143e-15	20
DNAJB1	1.21336e-18	-0.567389	0.254	0.422	1.91237e-14	20
BCL2A1	1.27318e-18	-0.594506	0.155	0.305	2.00667e-14	20
SPC24	1.38182e-18	0.34602	0.432	0.298	2.17788e-14	20
POLD2	1.48812e-18	-0.300583	0.056	0.194	2.34543e-14	20
NDUFB8	2.36281e-18	0.31028	0.652	0.554	3.72403e-14	20
GPR183	2.87041e-18	-0.611899	0.039	0.162	4.52405e-14	20
CAMTA2	3.09072e-18	-0.315142	0.186	0.356	4.87129e-14	20
CCT2	3.33844e-18	0.275633	0.731	0.626	5.26172e-14	20
IFI6	3.74948e-18	-0.586645	0.141	0.289	5.90955e-14	20
SF3B6	6.07461e-18	0.287032	0.722	0.656	9.57419e-14	20
SPCS3	7.18214e-18	-0.355593	0.312	0.484	1.13198e-13	20
CD79A	7.72131e-18	-0.373584	0.171	0.331	1.21696e-13	20
ENSSSCG00000000849	8.69547e-18	-0.482729	0.126	0.275	1.37049e-13	20
DUSP5	9.98873e-18	-0.526913	0.083	0.22	1.57432e-13	20
MXD3	1.31244e-17	-0.39404	0.086	0.226	2.06854e-13	20
SYNGR2	1.63594e-17	-0.386829	0.22	0.388	2.5784e-13	20
SIVA1	1.74036e-17	-0.369427	0.273	0.435	2.74298e-13	20
ENSSSCG00000008677	1.7809e-17	0.322245	0.325	0.205	2.80687e-13	20
PRMT1	2.18617e-17	-0.328138	0.438	0.597	3.44562e-13	20
ENSSSCG00000001341	2.57905e-17	-0.378929	0.471	0.631	4.06485e-13	20
ACTR2	2.60041e-17	0.295274	0.697	0.594	4.09851e-13	20
ENSSSCG00000017032	2.91097e-17	0.314395	0.305	0.186	4.58798e-13	20
ENSSSCG00000000097	3.57073e-17	0.274292	0.678	0.568	5.62784e-13	20
MFAP1	4.12307e-17	0.331379	0.581	0.467	6.49837e-13	20
ENSSSCG00000035544	4.38266e-17	-0.419756	0.169	0.322	6.90752e-13	20
PPP1CC	5.15953e-17	0.283944	0.721	0.622	8.13193e-13	20
MCM6	8.91939e-17	-0.375835	0.175	0.325	1.40578e-12	20
SMDT1	9.06565e-17	0.298834	0.608	0.497	1.42884e-12	20
HNRNPM	9.37555e-17	0.265378	0.789	0.682	1.47768e-12	20
NDUFS5	1.40118e-16	0.279747	0.715	0.63	2.2084e-12	20
RPA2	1.45163e-16	-0.275568	0.105	0.249	2.28791e-12	20
C6orf62	1.56053e-16	0.370161	0.575	0.454	2.45955e-12	20
SUMO1	1.84989e-16	0.302129	0.579	0.469	2.91561e-12	20
CD72	1.86713e-16	-0.302334	0.03	0.142	2.94278e-12	20
ORAI3	2.03941e-16	0.304748	0.242	0.137	3.21431e-12	20
KLF2	2.71706e-16	-0.719945	0.019	0.122	4.28235e-12	20
YKT6	2.73069e-16	0.352567	0.48	0.374	4.30383e-12	20
SSR3	2.89906e-16	-0.310673	0.153	0.308	4.5692e-12	20
CIAO2A	2.92441e-16	0.32614	0.377	0.264	4.60917e-12	20
SGO1	3.07019e-16	-0.269981	0.058	0.184	4.83893e-12	20
ATAD2	3.392e-16	-0.302389	0.077	0.207	5.34613e-12	20
ENSSSCG00000031117	3.39886e-16	-0.414356	0.308	0.444	5.35694e-12	20
ATP5IF1	3.59274e-16	0.299438	0.666	0.572	5.66252e-12	20
HIST1H1E	3.68037e-16	-0.299425	0.061	0.186	5.80063e-12	20
CCR7	4.17474e-16	-0.675302	0.016	0.117	6.5798e-12	20
ENSSSCG00000027348	5.38493e-16	0.306628	0.554	0.445	8.48719e-12	20
POU2F2	5.45359e-16	-0.327639	0.177	0.33	8.59541e-12	20
CD83	6.34e-16	-0.607106	0.204	0.343	9.99247e-12	20
HIGD2A	6.64403e-16	0.278907	0.612	0.514	1.04717e-11	20
XBP1	7.90481e-16	-0.384817	0.122	0.262	1.24588e-11	20
CALR	1.36299e-15	-0.384803	0.279	0.44	2.1482e-11	20
TXNDC17	1.6132e-15	0.268336	0.643	0.535	2.54257e-11	20
CCDC181	1.86777e-15	0.297444	0.434	0.308	2.94379e-11	20
EAF2	1.93248e-15	-0.332308	0.484	0.617	3.04578e-11	20
CDCA7L	3.14745e-15	-0.277728	0.064	0.184	4.9607e-11	20
SAT1	3.22774e-15	-0.313523	0.621	0.749	5.08724e-11	20
ENSSSCG00000012397	3.4968e-15	-0.396564	0.171	0.311	5.51131e-11	20
RNF181	3.94086e-15	0.290907	0.571	0.465	6.21119e-11	20
ENSSSCG00000037142	4.49521e-15	0.282734	0.703	0.625	7.0849e-11	20
ENSSSCG00000031023	4.71552e-15	-0.540323	0.163	0.297	7.43213e-11	20
CDCA3	4.78087e-15	-0.291742	0.068	0.19	7.53513e-11	20
BBX	1.08493e-14	-0.304811	0.117	0.249	1.70995e-10	20
GPR174	1.26964e-14	-0.379331	0.074	0.191	2.00108e-10	20
ELOC	1.28809e-14	0.314461	0.511	0.412	2.03016e-10	20
TRMT112	1.29209e-14	-0.258027	0.455	0.594	2.03646e-10	20
LBR	1.33292e-14	0.307775	0.563	0.447	2.10081e-10	20
PBK	1.35799e-14	-0.288579	0.082	0.204	2.14032e-10	20
KPNA2	1.42563e-14	-0.340409	0.089	0.213	2.24694e-10	20
ENSSSCG00000002449	1.60713e-14	0.275931	0.571	0.466	2.53299e-10	20
ENSSSCG00000025499	1.68733e-14	-0.351288	0.098	0.222	2.6594e-10	20
IFI30	2.28981e-14	-0.309149	0.498	0.631	3.60897e-10	20
CTSZ	3.13178e-14	-0.307144	0.126	0.259	4.936e-10	20
MND1	4.22946e-14	0.274205	0.309	0.203	6.66605e-10	20
CNN2	4.33111e-14	-0.298052	0.354	0.496	6.82626e-10	20
ENSSSCG00000035538	4.80888e-14	0.312748	0.538	0.436	7.57928e-10	20
ATP2B1	5.09455e-14	-0.263858	0.113	0.243	8.02952e-10	20
SRRM2	5.25809e-14	-0.278879	0.421	0.574	8.28728e-10	20
SGK1	5.30535e-14	-0.311271	0.068	0.184	8.36177e-10	20
PDIA6	7.37844e-14	-0.311809	0.588	0.686	1.16292e-09	20
EPSTI1	7.91875e-14	-0.34882	0.123	0.25	1.24807e-09	20
SMAP2	8.12492e-14	-0.251612	0.037	0.139	1.28057e-09	20
HIST1H2AG	1.02958e-13	0.29718	0.382	0.273	1.62272e-09	20
SRSF2	1.20631e-13	-0.282957	0.655	0.727	1.90127e-09	20
CLSPN	1.48796e-13	-0.270314	0.095	0.214	2.34517e-09	20
SHCBP1	1.58395e-13	-0.304216	0.126	0.252	2.49646e-09	20
COMMD3	1.6332e-13	-0.316632	0.281	0.424	2.57408e-09	20
HNRNPD	2.07064e-13	0.288732	0.464	0.353	3.26354e-09	20
ENSSSCG00000040849	2.16999e-13	-0.533706	0.091	0.204	3.42013e-09	20
TMPO	2.81267e-13	-0.289153	0.198	0.334	4.43305e-09	20
SWAP70	2.90798e-13	-0.292663	0.294	0.441	4.58327e-09	20
ENSSSCG00000016758	2.97234e-13	-0.286109	0.617	0.726	4.68471e-09	20
TFDP2	3.9639e-13	0.29844	0.327	0.221	6.24751e-09	20
SP110	4.20792e-13	-0.294504	0.071	0.181	6.63211e-09	20
ACOT13	4.74218e-13	0.303633	0.664	0.58	7.47416e-09	20
ZFP36L1	5.3007e-13	-0.293819	0.455	0.596	8.35444e-09	20
PAX5	5.54158e-13	-0.301341	0.21	0.346	8.73408e-09	20
ENSSSCG00000013436	6.01748e-13	-0.264938	0.187	0.324	9.48415e-09	20
CSK	7.43244e-13	-0.272741	0.49	0.615	1.17143e-08	20
PRKCB	7.78384e-13	-0.300137	0.192	0.326	1.22681e-08	20
ENSSSCG00000040009	8.15217e-13	0.309132	0.155	0.08	1.28486e-08	20
AHSA1	8.82813e-13	0.26574	0.562	0.457	1.3914e-08	20
ENSSSCG00000016990	9.20738e-13	-0.278638	0.36	0.51	1.45117e-08	20
NR4A1	1.05852e-12	-0.326223	0.031	0.121	1.66834e-08	20
POLR2G	1.06862e-12	0.254555	0.535	0.437	1.68425e-08	20
CD81	1.08211e-12	-0.276657	0.214	0.354	1.70551e-08	20
ELMO1	1.43497e-12	-0.265483	0.144	0.272	2.26166e-08	20
LAP3	1.48456e-12	-0.268747	0.107	0.224	2.33982e-08	20
THOC7	1.50815e-12	0.284269	0.519	0.415	2.37699e-08	20
PECR	2.43871e-12	0.27525	0.18	0.102	3.84366e-08	20
RFXANK	2.5008e-12	0.330522	0.428	0.335	3.94151e-08	20
MCM7	3.11746e-12	-0.358705	0.3	0.419	4.91343e-08	20
UBXN1	5.0392e-12	0.267698	0.63	0.555	7.94228e-08	20
LTB	5.41364e-12	-0.394753	0.643	0.708	8.53244e-08	20
STX7	6.27732e-12	-0.268247	0.215	0.347	9.89368e-08	20
GMNN	6.56752e-12	-0.254957	0.205	0.34	1.03511e-07	20
DNMT1	6.69511e-12	-0.358012	0.461	0.556	1.05522e-07	20
OAZ2	7.73028e-12	0.320452	0.302	0.206	1.21837e-07	20
SYK	8.15128e-12	-0.254508	0.273	0.417	1.28472e-07	20
RGS19	9.89574e-12	-0.28277	0.305	0.441	1.55967e-07	20
AHI1	9.89618e-12	-0.390902	0.169	0.287	1.55974e-07	20
JARID2	1.01903e-11	-0.27797	0.04	0.129	1.60609e-07	20
AFMID	1.19805e-11	-0.256053	0.1	0.209	1.88825e-07	20
ENSSSCG00000031773	2.12842e-11	0.267555	0.579	0.497	3.3546e-07	20
ENSSSCG00000007688	2.29773e-11	0.252932	0.621	0.538	3.62145e-07	20
WFDC2	2.87741e-11	0.267588	0.187	0.11	4.53509e-07	20
RRM2B	3.31217e-11	0.260808	0.371	0.271	5.22031e-07	20
ENSSSCG00000034211	3.4738e-11	-0.293731	0.382	0.5	5.47506e-07	20
ENSSSCG00000012382	3.76741e-11	0.274358	0.348	0.255	5.93781e-07	20
RANBP1	4.64236e-11	-0.309821	0.461	0.554	7.31682e-07	20
ENSSSCG00000026488	5.99858e-11	0.269313	0.462	0.368	9.45436e-07	20
RFC3	6.34485e-11	-0.253019	0.215	0.341	1.00001e-06	20
SPI1	1.06514e-10	0.254252	0.56	0.479	1.67877e-06	20
LYAR	1.47974e-10	-0.265787	0.153	0.263	2.33221e-06	20
NR4A2	2.18692e-10	-0.33424	0.077	0.17	3.44681e-06	20
PPP1R15A	2.20914e-10	-0.377148	0.224	0.337	3.48182e-06	20
ENSSSCG00000030578	2.68982e-10	0.254313	0.366	0.274	4.23943e-06	20
ENSSSCG00000006418	3.47764e-10	-0.327534	0.071	0.16	5.4811e-06	20
DUSP1	3.79406e-10	-0.343619	0.349	0.464	5.97982e-06	20
ENSSSCG00000006395	4.07091e-10	-0.304017	0.236	0.349	6.41616e-06	20
SEC11C	4.15219e-10	-0.356601	0.162	0.272	6.54426e-06	20
CPSF6	4.77388e-10	0.258809	0.428	0.338	7.52411e-06	20
RBM42	7.98662e-10	0.268659	0.47	0.391	1.25877e-05	20
CD69	8.15571e-10	-0.491123	0.325	0.438	1.28542e-05	20
EIF4A1	9.41169e-10	-0.251209	0.645	0.726	1.48338e-05	20
CREM	9.92442e-10	-0.314139	0.584	0.688	1.56419e-05	20
HERPUD1	1.03883e-09	-0.253769	0.36	0.477	1.6373e-05	20
NPM3	1.11402e-09	-0.278081	0.07	0.155	1.75581e-05	20
ENSSSCG00000006260	1.28773e-09	0.275516	0.391	0.314	2.0296e-05	20
SSR4	1.34488e-09	-0.307835	0.539	0.634	2.11967e-05	20
SKIL	1.49531e-09	-0.261895	0.097	0.189	2.35676e-05	20
HSPH1	1.63233e-09	0.256876	0.501	0.412	2.57271e-05	20
ANGPTL4	1.82494e-09	-0.251996	0.114	0.212	2.87629e-05	20
CTSH	2.1959e-09	-0.285571	0.325	0.437	3.46095e-05	20
ENSSSCG00000031912	3.61876e-09	-0.457429	0.464	0.565	5.70352e-05	20
RGS1	3.67241e-09	-0.417596	0.572	0.659	5.78809e-05	20
CD40	5.05331e-09	-0.273113	0.253	0.361	7.96452e-05	20
SDHAF2	5.86419e-09	0.257748	0.328	0.252	9.24255e-05	20
ENSSSCG00000017928	6.18329e-09	0.26276	0.397	0.322	9.74549e-05	20
FCMR	8.13219e-09	-0.266021	0.067	0.145	0.000128171	20
CHCHD5	1.22333e-08	0.257296	0.407	0.338	0.000192809	20
ENSSSCG00000026446	1.29064e-08	0.251183	0.328	0.251	0.000203417	20
IFITM3	1.39094e-08	-0.302069	0.149	0.242	0.000219225	20
TENT5C	1.91561e-08	-0.286711	0.105	0.191	0.000301919	20
CEBPB	2.69685e-08	-0.255832	0.143	0.234	0.000425051	20
PHACTR1	2.89754e-08	-0.361806	0.138	0.225	0.000456682	20
ZFP36	5.15532e-08	-0.300235	0.388	0.5	0.000812531	20
MZB1	5.33291e-08	-0.428941	0.505	0.599	0.000840521	20
PRDX4	5.72148e-08	-0.344781	0.125	0.211	0.000901762	20
ENSSSCG00000031659	7.47532e-08	0.250079	0.299	0.226	0.00117819	20
DDIT4	8.172e-08	-0.344616	0.229	0.323	0.00128799	20
HNRNPH3	1.29755e-07	0.256149	0.539	0.487	0.00204506	20
BTG2	1.78806e-07	-0.259988	0.242	0.342	0.00281816	20
TUBB	1.8908e-07	-0.458536	0.673	0.635	0.00298009	20
MNDA	2.34261e-07	-0.270783	0.101	0.177	0.00369218	20
CKS1B	6.91579e-07	-0.329635	0.422	0.477	0.0109	20
ENSSSCG00000014565	7.19625e-07	-0.34415	0.585	0.634	0.011342	20
FKBP11	1.10304e-06	-0.330093	0.119	0.193	0.017385	20
CD74	2.01166e-06	-0.326252	0.985	0.98	0.0317058	20
ZP3	3.07683e-06	-0.286701	0.312	0.394	0.0484939	20
COX1	5.3949e-213	-1.63095	0.473	0.988	8.5029e-209	27
COX2	2.56247e-175	-1.32952	0.533	0.991	4.03872e-171	27
CYTB	1.70881e-172	-1.33924	0.422	0.979	2.69326e-168	27
COX3	1.45147e-170	-1.30334	0.518	0.99	2.28766e-166	27
CD79B	1.99195e-164	-1.50835	0.403	0.907	3.13951e-160	27
ATP6	5.14753e-157	-1.21673	0.503	0.99	8.11302e-153	27
NPM3	2.68855e-150	1.19189	0.535	0.14	4.23742e-146	27
ENSSSCG00000028485	4.45614e-147	0.808238	0.991	0.875	7.02332e-143	27
ND4	3.37993e-137	-1.02442	0.458	0.983	5.32711e-133	27
ND2	1.39356e-136	-1.08043	0.407	0.968	2.19638e-132	27
RPSA	4.507e-127	0.583608	0.996	0.992	7.10349e-123	27
ND1	1.7394e-118	-0.990009	0.355	0.923	2.74147e-114	27
ZNF70	1.53422e-117	-1.46785	0.433	0.834	2.41809e-113	27
ENSSSCG00000037775	9.71025e-115	-2.04519	0.649	0.899	1.53043e-110	27
NPM1	6.62849e-114	0.870422	0.964	0.878	1.04472e-109	27
ND5	3.12736e-112	-1.05803	0.306	0.844	4.92904e-108	27
TMEM123	1.06519e-111	-1.11357	0.364	0.832	1.67885e-107	27
CD74	5.61875e-110	-1.19935	0.818	0.985	8.85571e-106	27
ENSSSCG00000036224	8.18263e-107	-2.4029	0.704	0.934	1.28966e-102	27
PTPRC	4.1318e-105	-1.04843	0.353	0.829	6.51214e-101	27
ENSSSCG00000016737	8.87837e-104	0.536678	1	0.985	1.39932e-99	27
TMSB10	1.43676e-103	0.528623	1	0.998	2.26448e-99	27
PTMA	3.65382e-102	0.505869	1	0.999	5.75878e-98	27
PTPRCAP	1.65468e-99	-0.847258	0.557	0.917	2.60794e-95	27
ENSSSCG00000000576	2.7514e-98	0.862348	0.889	0.687	4.33648e-94	27
CXCR4	2.2627e-97	-1.34438	0.229	0.716	3.56624e-93	27
HSPA8	6.52771e-96	0.805248	0.981	0.907	1.02883e-91	27
ENO1	8.86695e-95	0.797945	0.91	0.723	1.39752e-90	27
ND3	1.1708e-94	-0.920062	0.315	0.829	1.84529e-90	27
FABP5	1.62716e-94	1.29998	0.428	0.126	2.56456e-90	27
FABP3	8.28121e-94	0.969896	0.567	0.221	1.3052e-89	27
NME2	5.82063e-92	0.729681	0.931	0.808	9.1739e-88	27
RAN	4.07835e-86	0.700163	0.944	0.837	6.42789e-82	27
RPS12	4.52087e-83	0.335534	1	0.999	7.12535e-79	27
RPS18	1.93866e-82	0.399981	1	0.998	3.05553e-78	27
HSPE1	9.7727e-82	0.667137	0.974	0.917	1.54027e-77	27
HSPA5	1.55619e-81	-0.926146	0.373	0.801	2.45271e-77	27
ENSSSCG00000011952	3.53366e-79	0.430356	0.994	0.986	5.5694e-75	27
ENSSSCG00000018063	1.86419e-78	-1.10051	0.227	0.658	2.93815e-74	27
RANBP1	1.48795e-77	0.831737	0.814	0.542	2.34515e-73	27
GAPDH	9.87381e-76	0.56369	0.959	0.901	1.55621e-71	27
CD37	1.3299e-70	-0.968433	0.272	0.668	2.09605e-66	27
RPL3	4.46617e-70	0.412663	0.998	0.963	7.03914e-66	27
ENSSSCG00000009303	9.12073e-70	0.349469	1	0.996	1.43752e-65	27
NME1	9.5356e-69	0.850264	0.604	0.305	1.50291e-64	27
ENSSSCG00000001455	1.05224e-68	-1.1375	0.445	0.791	1.65843e-64	27
GADD45A	2.08747e-67	-1.1138	0.169	0.57	3.29006e-63	27
HLA-DRA	1.73693e-66	-1.00239	0.668	0.897	2.73758e-62	27
ENSSSCG00000033697	4.26343e-66	0.413075	0.989	0.982	6.71959e-62	27
ATF4	5.53964e-66	-0.701288	0.597	0.869	8.73103e-62	27
ENSSSCG00000033019	3.23358e-65	0.412382	0.985	0.973	5.09644e-61	27
ENSSSCG00000038719	1.49199e-64	-2.25476	0.338	0.681	2.35153e-60	27
ENSSSCG00000031912	4.19497e-64	-1.21746	0.182	0.573	6.6117e-60	27
HSP90AB1	2.50899e-63	0.594886	0.934	0.891	3.95443e-59	27
LYAR	4.94531e-63	0.823486	0.537	0.25	7.7943e-59	27
MS4A1	7.97059e-63	-0.888805	0.426	0.777	1.25624e-58	27
TPT1	9.299e-63	-0.339434	1	1	1.46562e-58	27
ENSSSCG00000040379	1.19379e-62	-1.21786	0.111	0.514	1.88153e-58	27
RPL27	9.99441e-62	0.390665	0.994	0.973	1.57522e-57	27
BATF	3.00513e-60	0.746963	0.289	0.08	4.73639e-56	27
RPL7	5.1766e-60	0.304862	0.998	0.998	8.15885e-56	27
SRSF5	1.50205e-58	-0.86464	0.362	0.705	2.36738e-54	27
RPL23	2.37772e-58	0.316232	0.996	0.998	3.74752e-54	27
ENSSSCG00000015434	6.04819e-58	-0.828813	0.332	0.674	9.53255e-54	27
COX5A	1.65273e-57	0.660648	0.839	0.642	2.60487e-53	27
TMBIM6	3.65057e-56	-0.732726	0.343	0.697	5.75366e-52	27
POMP	4.33542e-55	0.63635	0.809	0.595	6.83306e-51	27
ENSSSCG00000003914	1.40624e-53	0.537299	0.936	0.826	2.21638e-49	27
ENSSSCG00000015337	3.58373e-53	0.514545	0.927	0.777	5.64832e-49	27
MIF	3.83477e-53	0.484666	0.951	0.877	6.04398e-49	27
EIF4A1	1.96397e-52	0.659171	0.848	0.719	3.09542e-48	27
SNRPF	7.14353e-52	0.592217	0.801	0.591	1.12589e-47	27
ENSSSCG00000012916	2.19996e-51	-0.657057	0.69	0.866	3.46736e-47	27
H3F3B	3.97552e-51	-0.526087	0.929	0.986	6.26582e-47	27
ZFP36L1	4.15901e-51	-0.810016	0.253	0.601	6.55501e-47	27
CD53	2.7635e-50	-0.683685	0.407	0.723	4.35555e-46	27
ENSSSCG00000039046	6.03163e-50	0.3775	0.989	0.977	9.50644e-46	27
PNRC1	1.37121e-49	-0.790537	0.313	0.645	2.16116e-45	27
RPL5	2.62492e-49	0.386347	0.985	0.95	4.13714e-45	27
ENSSSCG00000014672	1.55784e-48	-0.826932	0.188	0.532	2.45531e-44	27
TUBB	3.79959e-48	0.552544	0.872	0.63	5.98854e-44	27
NEIL1	4.83063e-48	-0.965112	0.069	0.414	7.61356e-44	27
ENSSSCG00000009673	5.88639e-48	-0.875242	0.169	0.523	9.27755e-44	27
PCLAF	6.86023e-48	0.57541	0.786	0.455	1.08124e-43	27
DDX5	1.07531e-47	-0.524773	0.76	0.931	1.69479e-43	27
BATF3	1.20408e-47	0.554837	0.167	0.036	1.89775e-43	27
HSP90AA1	1.59769e-46	0.536219	0.957	0.907	2.51812e-42	27
ELL3	2.9164e-46	-0.75364	0.3	0.615	4.59654e-42	27
PKM	5.46044e-46	0.580113	0.779	0.567	8.6062e-42	27
LY86	1.01913e-45	-0.732112	0.336	0.65	1.60625e-41	27
ENSSSCG00000036114	1.4207e-45	0.589524	0.818	0.654	2.23916e-41	27
ENSSSCG00000001456	1.55631e-45	-0.911833	0.51	0.77	2.4529e-41	27
ENSSSCG00000013436	2.14166e-45	0.678163	0.555	0.311	3.37548e-41	27
ENSSSCG00000024776	3.71255e-45	0.520238	0.882	0.733	5.85136e-41	27
ID3	3.93549e-45	-0.714779	0.381	0.7	6.20273e-41	27
DUSP1	9.37689e-45	-0.883703	0.143	0.469	1.47789e-40	27
ERH	1.38776e-44	0.557434	0.842	0.702	2.18725e-40	27
ENSSSCG00000027573	2.14643e-44	0.279285	0.996	0.992	3.38298e-40	27
PDIA6	3.4927e-44	-0.690052	0.409	0.69	5.50484e-40	27
FAM3C	5.35838e-44	-0.788638	0.214	0.522	8.44534e-40	27
RGS2	5.82644e-44	-0.788019	0.221	0.546	9.18306e-40	27
PDCD5	8.05534e-44	0.646493	0.595	0.353	1.2696e-39	27
ZP3	8.26966e-44	-0.965133	0.084	0.399	1.30338e-39	27
LAPTM5	3.38154e-43	-0.589731	0.535	0.794	5.32964e-39	27
MDH2	3.44468e-43	0.620795	0.512	0.268	5.42916e-39	27
ENSSSCG00000004945	9.18774e-43	0.335984	0.987	0.954	1.44808e-38	27
ENSSSCG00000000405	1.09559e-42	0.49483	0.904	0.781	1.72675e-38	27
PSMA6	2.90263e-42	0.571624	0.771	0.584	4.57484e-38	27
SLA-DQB1	6.00447e-42	-1.07309	0.467	0.722	9.46365e-38	27
ENSSSCG00000035048	2.64053e-41	0.676794	0.61	0.392	4.16174e-37	27
ENSSSCG00000002550	3.00701e-41	0.512945	0.844	0.724	4.73935e-37	27
[truncated: 10,346 more rows]

## Sheet: topic_DGE
Gene	topic	LFC	pval	Zscore	newP
ENSSSCG00000037141	k1	27.1586	96397.6	666.269	0
JCHAIN	k1	26.6131	113570	723.183	0
ENSSSCG00000039111	k1	24.8055	57960.2	516.627	0
ENSSSCG00000037009	k1	23.0354	31521.9	380.988	0
ENSSSCG00000036983	k1	20.4609	1607.44	85.9835	0
ENSSSCG00000034766	k1	18.8495	263.226	34.7081	5.94822e-264
ENSSSCG00000010044	k1	18.781	166.664	27.5759	2.1663e-167
ENSSSCG00000039102	k1	18.0189	96.2328	20.8958	5.85006e-97
TNFRSF17	k1	17.9516	93.5877	20.6029	2.58431e-94
CCR10	k1	17.6902	115.094	22.876	8.05394e-116
ENSSSCG00000040381	k1	17.3674	58.7131	16.2588	1.93576e-59
ENSSSCG00000032582	k1	17.166	250.953	33.8849	1.11326e-251
ENSSSCG00000040440	k1	16.984	48.3446	14.724	4.5223e-49
ENSSSCG00000035443	k1	16.6892	38.0475	13.0238	8.96384e-39
ENSSSCG00000021006	k1	15.6836	18.2355	8.89553	5.81422e-19
ENSSSCG00000037548	k1	15.6303	20.069	9.35287	8.53029e-21
NPY	k1	15.5742	93.0448	20.5423	9.01975e-94
ENSSSCG00000039854	k1	15.491	16.2324	8.3681	5.85543e-17
ENSSSCG00000039804	k1	15.1189	12.671	7.34018	2.13301e-13
CCR2	k1	14.3269	7.85426	5.67354	1.39875e-08
ENSSSCG00000032679	k1	13.2604	3.48862	3.59481	0.000324624
ST8SIA5	k1	13.1361	3.74837	3.74765	0.000178497
ENSSSCG00000034215	k1	12.562	1.68596	2.31509	0.0206081
ENSSSCG00000036628	k1	12.5477	1.68586	2.315	0.0206128
ENSSSCG00000031282	k1	12.5186	4.46765	4.14441	3.40683e-05
FNDC3B	k1	12.3212	1.68463	2.31393	0.0206716
ENSSSCG00000031037	k1	11.7752	99.3608	21.2369	4.35762e-100
TMEM51	k1	11.1749	1.95938	2.54332	0.0109805
AQP3	k1	11.1688	63.4385	16.9124	3.64375e-64
ENSSSCG00000035542	k1	10.8368	1041.1	69.1774	0
ENSSSCG00000036203	k1	10.6581	38.2588	13.0608	5.51119e-39
ENSSSCG00000030775	k1	10.6314	155.968	26.669	1.0764e-156
TXNDC5	k1	9.79372	315.099	37.9915	7.97005954e-316
ENSSSCG00000033225	k1	9.53903	12.6752	7.34146	2.11274e-13
SERPINE2	k1	9.38971	13.0276	7.4493	9.38344e-14
ENSSSCG00000032163	k1	9.22878	10.8041	6.74128	1.57001e-11
CFD	k1	8.54468	194.434	29.802	3.6822e-195
ENSSSCG00000037214	k1	8.43194	337.891	39.3478	0
PDIA5	k1	8.06195	16.2072	8.36124	6.20614e-17
ENSSSCG00000013380	k1	7.87956	9.03255	6.12136	9.2779e-10
ENSSSCG00000033417	k1	7.85998	4.18978	3.99535	6.45983e-05
ITM2A	k1	7.58923	34.7921	12.4385	1.61408e-35
TSPAN13	k1	7.41988	17.2871	8.64972	5.16245e-18
ENSSSCG00000036654	k1	7.37433	3.46875	3.58289	0.000339819
ENSSSCG00000037913	k1	7.31718	8.39822	5.8843	3.99741e-09
ENSSSCG00000036127	k1	7.13409	3.45723	3.57595	0.000348952
ENSSSCG00000038719	k1	7.07721	27679.4	357.01	0
PLA2G7	k1	6.98559	6.77264	5.23078	1.68797e-07
ENSSSCG00000036224	k1	6.94717	201508	963.308	0
DNAJB9	k1	6.83834	243.597	33.3817	2.53079e-244
DNAJC3	k1	6.80929	95.6451	20.8311	2.26424e-96
KCNE3	k1	6.80598	3.05449	3.32566	0.000882085
BHLHA15	k1	6.78913	13.0295	7.44987	9.34354e-14
RGS18	k1	6.7768	69.0748	17.6607	8.41756e-70
WIPI1	k1	6.74452	3.38325	3.53115	0.000413762
CACNA2D1	k1	6.6955	1.32459	1.98306	0.0473603
FICD	k1	6.66817	21.0372	9.58576	9.17832e-22
SDC1	k1	6.63863	7.65169	5.59314	2.23003e-08
PLAAT3	k1	6.57024	95.7591	20.8436	1.7413e-96
CREB3L2	k1	6.56208	1.30204	1.96096	0.0498841
FKBP11	k1	6.5121	1031.16	68.846	0
PRDX4	k1	6.37763	953.371	66.1937	0
TMEM38B	k1	6.3714	42.6747	13.8134	2.11517e-43
CRELD2	k1	6.26577	199.034	30.1549	9.25287e-200
NCEH1	k1	6.25753	3.18976	3.41152	0.000646006
HIST1H2BB	k1	6.19096	20.6144	9.48474	2.4298e-21
CD274	k1	6.05274	7.83562	5.66619	1.46009e-08
SIL1	k1	5.94753	11.4602	6.95741	3.46582e-12
RRBP1	k1	5.92926	168.903	27.762	1.24938e-169
LMAN1	k1	5.92333	318.431	38.1928	3.7034e-319
TPST2	k1	5.77046	66.641	17.3415	2.28549e-67
ENSSSCG00000034698	k1	5.58948	83.8986	19.4928	1.2629e-84
PARM1	k1	5.5796	4.06855	3.92872	8.53994e-05
TMEM150B	k1	5.5714	2.88221	3.21344	0.00131156
HM13	k1	5.51797	150.656	26.2071	2.20583e-151
ENSSSCG00000038204	k1	5.50896	1.47699	2.12792	0.0333438
ENSSSCG00000031248	k1	5.41061	1.94318	2.53026	0.0113979
PIGK	k1	5.40854	14.5742	7.90565	2.6654e-15
SLC17A9	k1	5.38269	14.349	7.84078	4.47755e-15
SEC11C	k1	5.37784	1003	67.8978	0
TRAM2	k1	5.36085	4.03802	3.91178	9.16176e-05
CHPF	k1	5.35074	3.91426	3.84242	0.000121826
PIK3CG	k1	5.34646	7.11912	5.37635	7.60116e-08
KIAA1217	k1	5.33961	1.66217	2.29438	0.0217687
PLOD3	k1	5.32513	17.3535	8.66715	4.43068e-18
IGSF8	k1	5.23182	44.8538	14.1702	1.4001e-45
XBP1	k1	5.22706	552.768	50.3716	0
SDF2L1	k1	5.227	365.616	40.9371	0
LGALS3BP	k1	5.22685	116.242	22.991	5.73154e-117
ENSSSCG00000033813	k1	5.10445	1.91433	2.50687	0.0121805
ZFYVE21	k1	5.08746	1.85507	2.45825	0.0139614
TNFSF10	k1	5.08264	74.1448	18.3079	7.16394e-75
SEC24A	k1	5.0426	9.62774	6.3361	2.35647e-10
TXNDC11	k1	5.03001	16.1752	8.35255	6.6804e-17
ENSSSCG00000037775	k1	5.01361	63224.8	539.581	0
FNDC3A	k1	4.99082	17.6328	8.74009	2.32917e-18
EGFL8	k1	4.98942	14.8864	7.99468	1.29911e-15
ENSSSCG00000034072	k1	4.95784	1911.94	93.7831	0
ENSSSCG00000000849	k1	4.87861	919.984	65.0222	0
SLC50A1	k1	4.81739	9.33581	6.23166	4.61524e-10
QPCTL	k1	4.74479	4.91236	4.37334	1.22359e-05
LPAR6	k1	4.71717	1.68979	2.31841	0.0204273
AMIGO3	k1	4.71608	2.22705	2.75171	0.00592857
SELENOS	k1	4.70758	205.031	30.6089	9.30985e-206
MZB1	k1	4.68963	2975.18	117.01	0
SEC24D	k1	4.62528	4.73711	4.28446	1.83185e-05
AGA	k1	4.6129	16.1362	8.34193	7.30881e-17
CST3	k1	4.60221	139.513	25.2106	3.06821e-140
EDEM2	k1	4.58911	27.4355	11.0037	3.66822e-28
SLC2A6	k1	4.58209	4.59902	4.21322	2.51758e-05
NAAA	k1	4.55326	12.9633	7.42973	1.0882e-13
TENT5C	k1	4.53934	238.282	33.0133	5.22933e-239
PLPP1	k1	4.52787	1.78775	2.40207	0.0163025
IL6R	k1	4.51961	16.5964	8.46633	2.53256e-17
ELL2	k1	4.40792	41.5669	13.6285	2.71102e-42
ENSSSCG00000036761	k1	4.36599	17.2779	8.6473	5.2734e-18
ZFAND2A	k1	4.36486	12.1467	7.17684	7.13391e-13
ENSSSCG00000011798	k1	4.36215	259.279	34.4455	5.26206e-260
ENSSSCG00000014850	k1	4.34239	502.079	47.9996	0
PRDM1	k1	4.34012	35.1925	12.512	6.41948e-36
SPINT2	k1	4.33896	1.90551	2.49968	0.0124306
FOLR1	k1	4.3063	1.78718	2.4016	0.0163237
ENSSSCG00000039830	k1	4.15506	12.8835	7.40539	1.30762e-13
SEC61A1	k1	4.15227	97.1404	20.9953	7.23692e-98
SARAF	k1	4.14737	90.2415	20.2264	5.73496e-91
ERP44	k1	4.12456	110.271	22.3862	5.35929e-111
TPST1	k1	4.11759	66.7094	17.3506	1.95237e-67
IMPDH1	k1	4.09652	12.4013	7.25662	3.96873e-13
DUSP5	k1	4.08367	410.048	43.363	0
SSR3	k1	4.07474	364.701	40.8856	0
GINM1	k1	4.05558	28.5572	11.2341	2.77215e-29
TNFRSF13B	k1	4.04667	59.9303	16.4296	1.17395e-60
ITGB7	k1	4.01999	132.294	24.5434	5.08369e-133
BCAS1	k1	4.0105	1.71619	2.34119	0.0192226
CD63	k1	3.98962	150.829	26.2222	1.48351e-151
EDEM1	k1	3.95682	27.2666	10.9686	5.41284e-28
CLDN3	k1	3.94363	4.27892	4.04371	5.26112e-05
ERLEC1	k1	3.9282	117.499	23.1164	3.16806e-118
ENSSSCG00000040294	k1	3.92214	2.10307	2.65686	0.00788725
ISG20	k1	3.91665	60.7108	16.5382	1.94606e-61
ENSSSCG00000035955	k1	3.9159	8.91292	6.07733	1.22203e-09
LMNA	k1	3.90815	13.6893	7.64777	2.04498e-14
HSPA13	k1	3.86539	32.6973	12.0472	2.0076e-33
CALU	k1	3.85509	6.27882	5.01649	5.26232e-07
NUPR1	k1	3.85046	415.643	43.6589	0
RABAC1	k1	3.82276	363.558	40.8213	0
RPN1	k1	3.7747	198.492	30.1135	3.22239e-199
SEL1L	k1	3.75559	5.11656	4.47486	7.64608e-06
ENSSSCG00000033757	k1	3.73402	176.859	28.4133	1.38355e-177
UAP1	k1	3.72695	9.70792	6.36451	1.9592e-10
P4HB	k1	3.70342	36.2656	12.7067	5.42515e-37
YIPF2	k1	3.69357	7.43901	5.50753	3.63911e-08
ENSSSCG00000039490	k1	3.69187	181.788	28.8095	1.62908e-182
IRF4	k1	3.65523	26.2897	10.7633	5.13168e-27
SRPRA	k1	3.65102	72.634	18.1174	2.32288e-73
DDOST	k1	3.64767	239.954	33.1297	1.11195e-240
APOE	k1	3.6264	6.5333	5.12797	2.92886e-07
RPN2	k1	3.61576	92.0838	20.4345	8.24584e-93
STT3B	k1	3.60794	30.7037	11.6626	1.97844e-31
TMEM39A	k1	3.58529	7.73989	5.62828	1.82016e-08
ENSSSCG00000033909	k1	3.53895	465.17	46.196	0
SSR1	k1	3.52249	188.094	29.3086	8.05418e-189
PDIA4	k1	3.48332	697.831	56.6137	0
ENSSSCG00000040849	k1	3.46018	392.761	42.4356	0
ISG12(A)	k1	3.45854	1.7499	2.37003	0.0177868
DAAM1	k1	3.41258	1.63655	2.27192	0.0230916
ENSSSCG00000009145	k1	3.40129	289.1	36.3829	7.93829e-290
KDELR2	k1	3.39668	60.4625	16.5038	3.44778e-61
ENSSSCG00000008898	k1	3.38775	12.5783	7.31157	2.64037e-13
ENTPD1	k1	3.38601	10.7295	6.71627	1.86441e-11
ENSSSCG00000029160	k1	3.31118	186.247	29.1633	5.66151e-187
TMEM214	k1	3.28235	5.22813	4.52945	5.91384e-06
SURF4	k1	3.24015	33.6191	12.2209	2.40374e-34
KDELR1	k1	3.23301	127.525	24.0926	2.98548e-128
AVPI1	k1	3.22543	6.32722	5.03787	4.70734e-07
HYOU1	k1	3.19939	29.6357	11.4514	2.31387e-30
SDF4	k1	3.19135	75.2167	18.4418	6.07121e-76
CNPY2	k1	3.17883	71.1946	17.9341	6.38871e-72
STT3A	k1	3.16218	36.656	12.7769	2.20822e-37
OGFOD3	k1	3.14693	4.17565	3.98764	6.67339e-05
DERL1	k1	3.1258	91.1376	20.3279	7.28482e-92
CHID1	k1	3.11015	31.0677	11.7338	8.55673e-32
NUCB1	k1	3.05381	6.88657	5.27906	1.29847e-07
ST3GAL5	k1	3.03426	2.4721	2.93161	0.00337207
SLC35B1	k1	3.00856	41.4912	13.6158	3.22685e-42
ENSSSCG00000006360	k1	2.99854	39.0457	13.1981	9.00131e-40
GCNT1	k1	2.96035	3.09173	3.34949	0.000809608
SSR4	k1	2.94053	1250.67	75.8315	0
IFI6	k1	2.93542	1202.04	74.3405	0
ENSSSCG00000009772	k1	2.91238	281.269	35.8842	5.38857e-282
GOLM1	k1	2.90175	19.2079	9.14085	6.19627e-20
SPCS3	k1	2.88814	427.573	44.2833	0
DNASE1L1	k1	2.86837	9.26584	6.20638	5.42195e-10
CCDC134	k1	2.84873	6.74757	5.2201	1.78827e-07
KRTCAP2	k1	2.83005	275.858	35.5356	1.38708e-276
SRPRB	k1	2.81525	19.4293	9.19582	3.7215e-20
TMED7	k1	2.80122	22.852	10.008	1.40606e-23
ATOX1	k1	2.79807	307.176	37.5086	6.67043e-308
ALG3	k1	2.77829	2.19723	2.72914	0.00634995
PPIB	k1	2.7699	582.068	51.6931	0
SLC16A1	k1	2.73847	4.00613	3.89402	9.8598e-05
TMEM59	k1	2.71355	82.2741	19.3005	5.31953e-83
ENSSSCG00000022058	k1	2.71165	12.6834	7.344	2.07298e-13
HERPUD1	k1	2.69543	413.317	43.5362	0
LMF1	k1	2.67945	1.49235	2.14211	0.0321849
CCPG1	k1	2.64999	47.1872	14.5427	6.49873e-48
ERP29	k1	2.61846	106.893	22.0368	1.27975e-107
SPCS1	k1	2.54728	1065.73	69.9921	0
TM9SF2	k1	2.53861	6.61816	5.16464	2.409e-07
MYDGF	k1	2.52124	41.4802	13.6139	3.30945e-42
GFPT1	k1	2.50016	1.71275	2.33823	0.0193754
LMAN2	k1	2.49914	57.9407	16.1494	1.14638e-58
ARFIP2	k1	2.47711	6.25009	5.00376	5.62219e-07
CH25H	k1	2.46379	1.87476	2.47449	0.0133425
ENSSSCG00000002790	k1	2.4521	39.4761	13.2725	3.34145e-40
MAGT1	k1	2.44032	18.6637	9.00436	2.16925e-19
PLD3	k1	2.43971	1.99957	2.57549	0.0100099
KLK5	k1	2.43251	4.68338	4.25687	2.07308e-05
ENSSSCG00000012602	k1	2.42051	3.57838	3.64827	0.000264012
EMP3	k1	2.41014	34.1136	12.3131	7.69796e-35
TMED9	k1	2.39588	128.716	24.206	1.92468e-129
DPM3	k1	2.38988	6.67329	5.18833	2.12183e-07
ENSSSCG00000000657	k1	2.38273	44.0118	14.0334	9.73127e-45
GNG10	k1	2.35012	5.7028	4.75521	1.98244e-06
ERGIC3	k1	2.34731	8.23493	5.82179	5.82202e-09
EDEM3	k1	2.33939	4.15066	3.97396	7.06878e-05
MANF	k1	2.31767	289.818	36.4283	1.51996e-290
GRAMD2B	k1	2.29589	7.17811	5.40076	6.63575e-08
ARV1	k1	2.28404	5.58739	4.70124	2.58588e-06
SLAMF7	k1	2.27406	42.2569	13.744	5.5352e-43
CLPTM1L	k1	2.2378	6.70825	5.20331	1.9577e-07
BET1	k1	2.22891	18.4661	8.95431	3.41866e-19
SAR1B	k1	2.22119	28.1835	11.1579	6.5545e-29
MCFD2	k1	2.21461	3.09354	3.35065	0.000806227
PPOX	k1	2.21092	3.22452	3.43328	0.000596322
ITM2C	k1	2.2103	16.6526	8.48137	2.22551e-17
CHAC1	k1	2.19843	8.56527	5.9476	2.72103e-09
IL10RA	k1	2.16376	3.5095	3.60731	0.000309388
PERP	k1	2.15351	1.345	2.00292	0.0451856
SSR2	k1	2.14101	674.277	55.6477	0
CTSZ	k1	2.11718	52.9368	15.4224	1.15673e-53
EIF2AK3	k1	2.11582	2.54806	2.98551	0.00283101
CD79A	k1	2.07567	45.1357	14.2158	7.31625e-46
TRAM1	k1	2.07349	138.011	25.0732	9.74896e-139
ENSSSCG00000001927	k1	2.07213	2.42465	2.89751	0.0037614
TVP23C	k1	2.06589	14.8842	7.99407	1.30561e-15
B2M	k1	2.06148	3512.56	127.145	0
CD44	k1	2.05832	10.5723	6.66331	2.6772e-11
PYCR1	k1	2.05179	5.24282	4.53659	5.71716e-06
REEP5	k1	2.00426	26.6483	10.8391	2.24748e-27
ARFGAP3	k1	2.00133	10.9019	6.77393	1.25332e-11
SQSTM1	k1	1.99512	14.3265	7.83428	4.71527e-15
RGS1	k1	1.98655	571.392	51.2156	0
ENSSSCG00000032073	k1	1.98537	10.0174	6.47301	9.60712e-11
LAPTM4A	k1	1.98484	20.0974	9.35978	7.99007e-21
ENSSSCG00000013720	k1	1.98145	3.68833	3.71282	0.00020496
SEC61B	k1	1.97937	590.939	52.0866	0
PSPC1	k1	1.93057	4.7329	4.2823	1.84968e-05
BTG2	k1	1.9115	53.5221	15.5092	3.00567e-54
MGAT1	k1	1.91107	12.0372	7.1423	9.17816e-13
GLT8D1	k1	1.90937	2.30748	2.81182	0.00492627
ENSSSCG00000033114	k1	1.89842	3.19179	3.4128	0.000643
CD69	k1	1.89579	155.275	26.6092	5.30997e-156
RCN2	k1	1.89116	3.39812	3.54019	0.000399839
ARMCX3	k1	1.88906	4.33728	4.07509	4.59961e-05
PDCD4	k1	1.88627	2.72194	3.10591	0.00189697
ITM2B	k1	1.88107	42.1028	13.7183	7.89232e-43
SEC62	k1	1.86966	44.1393	14.0542	7.25552e-45
PIM2	k1	1.83367	2.25833	2.77521	0.00551656
TMEM134	k1	1.82378	2.75251	3.12666	0.00176803
CD38	k1	1.81047	9.87858	6.42455	1.32257e-10
SCFD1	k1	1.77476	1.71498	2.34015	0.0192762
CD99	k1	1.71938	28.6132	11.2455	2.43684e-29
LMO4	k1	1.70533	2.98866	3.28317	0.00102646
GUSB	k1	1.69739	3.0446	3.31931	0.000902407
SLC1A5	k1	1.68998	9.27709	6.21045	5.28334e-10
SEC63	k1	1.68285	6.22411	4.99222	5.96884e-07
TMED10	k1	1.67492	25.8049	10.6599	1.56729e-26
CREB3	k1	1.66988	7.50682	5.53496	3.11303e-08
PDIA3	k1	1.65904	22.6343	9.95825	2.32102e-23
RSAD2	k1	1.64418	1.3249	1.98337	0.0473258
SRGN	k1	1.63587	78.9618	18.9023	1.09196e-79
ATP6V0D1	k1	1.62993	2.41948	2.89377	0.00380648
ENSSSCG00000001934	k1	1.60562	1.38434	2.04079	0.0412721
ENSSSCG00000027196	k1	1.59413	22.0767	9.82977	8.3813e-23
HDLBP	k1	1.59185	15.7844	8.24563	1.64298e-16
ENSSSCG00000016990	k1	1.59044	89.7111	20.1661	1.9451e-90
DERL3	k1	1.56742	61.3693	16.6293	4.27264e-62
NABP1	k1	1.54708	3.88222	3.82428	0.000131155
NR4A1	k1	1.53825	11.1003	6.83967	7.93744e-12
GORASP2	k1	1.52542	6.04191	4.91059	9.08006e-07
SERP1	k1	1.51398	154.522	26.5441	3.0055e-155
AUP1	k1	1.50056	13.3312	7.54099	4.6642e-14
HSPA5	k1	1.49991	449.355	45.4012	0
SEC61G	k1	1.49355	136.592	24.9428	2.55755e-137
ITGA4	k1	1.4924	7.92931	5.70306	1.17677e-08
GOLT1B	k1	1.48721	2.37354	2.86039	0.00423114
FAM3C	k1	1.46441	94.8554	20.7438	1.39503e-95
ENSSSCG00000027689	k1	1.4641	17.8813	8.8045	1.3144e-18
DAD1	k1	1.43106	93.2818	20.5688	5.22621e-94
CLGN	k1	1.4261	2.24635	2.76623	0.00567081
SKIL	k1	1.41476	11.1729	6.86357	6.71583e-12
ST6GALNAC4	k1	1.40545	61.1621	16.6007	6.88434e-62
DNAJB1	k1	1.40386	82.4247	19.3184	3.76092e-83
CD81	k1	1.39035	29.3599	11.3962	4.36648e-30
PLP2	k1	1.37704	30.3162	11.5864	4.82878e-31
SAR1A	k1	1.37652	11.4697	6.96048	3.39114e-12
UFM1	k1	1.36211	16.9069	8.54924	1.23906e-17
SAMSN1	k1	1.3532	4.60522	4.21644	2.48187e-05
PDE4B	k1	1.33527	19.6455	9.24918	2.26213e-20
SDF2	k1	1.3141	7.31914	5.45872	4.79584e-08
TMBIM6	k1	1.30746	116.079	22.9748	8.33545e-117
ENSSSCG00000027907	k1	1.30265	3.77982	3.76578	0.000166027
ATP6AP2	k1	1.2892	8.08625	5.76432	8.19878e-09
FUT8	k1	1.28777	1.72651	2.35004	0.0187713
2021-09-11	k1	1.26729	15.0211	8.03281	9.52655e-16
CFLAR	k1	1.26235	22.2602	9.87224	5.49266e-23
LMTK2	k1	1.23061	8.35125	5.86638	4.45403e-09
CALR	k1	1.21478	66.0741	17.2663	8.43123e-67
SLC3A2	k1	1.20321	3.46259	3.57918	0.000344671
ENSSSCG00000013052	k1	1.19382	11.647	7.01779	2.254e-12
ENSSSCG00000014565	k1	1.12388	156.007	26.6724	9.83832e-157
ENSSSCG00000027826	k1	1.10509	8.51037	5.92687	3.08763e-09
ALG5	k1	1.09858	1.74912	2.36936	0.017819
ENSSSCG00000025499	k1	1.09497	8.72191	6.00638	1.89708e-09
GOLGA4	k1	1.0926	5.39837	4.61159	3.99604e-06
S100A10	k1	1.04301	8.0434	5.74765	9.04904e-09
ENSSSCG00000005643	k1	1.03045	2.32681	2.8261	0.00471179
CNP	k1	1.00736	9.31402	6.22379	4.85271e-10
CTSC	k1	1.00151	19.4579	9.2029	3.48403e-20
ENSSSCG00000039731	k1	0.996883	5.9094	4.85043	1.23196e-06
ENSSSCG00000010077	k1	0.99482	40.9674	13.5274	1.07785e-41
TAP1	k1	0.989712	2.89164	3.21967	0.0012834
USO1	k1	0.976244	2.7357	3.11526	0.00183781
EMC7	k1	0.911206	2.0525	2.61736	0.00886136
CEBPB	k1	0.899362	6.82512	5.25307	1.49582e-07
TRIB1	k1	0.894745	8.52561	5.93263	2.98119e-09
PDIA6	k1	0.888297	88.2001	19.9932	6.30837e-89
ENSSSCG00000006363	k1	0.873251	3.84733	3.80444	0.000142125
USP18	k1	0.833707	3.5574	3.63584	0.000277077
FABP6	k1	0.813183	5.1563	4.49437	6.97756e-06
CYTIP	k1	0.807375	4.23037	4.01744	5.88341e-05
GPX1	k1	0.797264	64.3205	17.0317	4.78121e-65
BST2	k1	0.796838	2.37161	2.85898	0.00425002
REXO2	k1	0.74194	1.39313	2.04917	0.0404451
CTSS	k1	0.736709	3.51227	3.60896	0.000307422
SGK1	k1	0.732379	4.12164	3.95802	7.55727e-05
ENSSSCG00000001229	k1	0.731024	278.168	35.6848	6.79585e-279
PRDX5	k1	0.730796	31.0207	11.7246	9.53561e-32
CANX	k1	0.722377	8.28952	5.84276	5.13426e-09
SCG5	k1	0.711341	1.57133	2.21393	0.0268333
ISCU	k1	0.616631	6.87367	5.27362	1.3376e-07
UBE2J1	k1	0.538147	3.79998	3.77736	0.000158498
ZNHIT1	k1	0.497533	2.63402	3.04554	0.00232261
GOLGB1	k1	0.48054	1.92061	2.51198	0.0120056
ARF4	k1	0.462182	5.01496	4.42461	9.66145e-06
FOS	k1	0.457817	9.56399	6.31344	2.72904e-10
ENSSSCG00000012397	k1	0.410782	1.81766	2.42716	0.0152174
IFITM3	k1	0.399436	2.21659	2.7438	0.00607316
ENSSSCG00000031912	k1	0.347693	8.72417	6.00722	1.88727e-09
SELENOF	k1	0.270196	1.92997	2.51957	0.0117499
TMEM258	k1	0.257575	4.81772	4.32555	1.52152e-05
ATF4	k1	-0.128454	3.15404	-3.38903	0.000701392
CCNL1	k1	-0.253252	1.48631	-2.13654	0.0326356
MTDH	k1	-0.271396	1.38015	-2.03677	0.0416728
EAF2	k1	-0.307874	5.94693	-4.86753	1.12999e-06
ENSSSCG00000037142	k1	-0.310814	7.00373	-5.32828	9.91448e-08
DDIT4	k1	-0.314694	1.91713	-2.50914	0.0121025
SRP14	k1	-0.354361	2.65625	-3.0609	0.00220672
BTG1	k1	-0.377782	27.7558	-11.07	1.75463e-28
ENSSSCG00000010158	k1	-0.384382	4.42166	-4.12008	3.78743e-05
ENSSSCG00000028479	k1	-0.405657	1.52787	-2.17464	0.0296574
CCNG1	k1	-0.429686	1.45604	-2.10846	0.0349916
RPL36AL	k1	-0.4499	32.6828	-12.0444	2.07572e-33
ENSSSCG00000014540	k1	-0.458788	73.4086	-18.2153	3.90268e-74
ENSSSCG00000010954	k1	-0.46825	1.9772	-2.55762	0.010539
ROMO1	k1	-0.482138	2.23293	-2.75614	0.00584886
BCL2A1	k1	-0.485862	5.77911	-4.79058	1.66298e-06
RER1	k1	-0.506504	4.56214	-4.19401	2.74068e-05
NFKBIA	k1	-0.526434	14.6409	-7.92475	2.28601e-15
DDIT3	k1	-0.528736	4.96915	-4.40179	1.07361e-05
ENSSSCG00000040379	k1	-0.533182	11.5335	-6.98117	2.92726e-12
BCAP31	k1	-0.533782	6.58399	-5.1499	2.60619e-07
MCL1	k1	-0.569744	5.28974	-4.55933	5.13171e-06
APMAP	k1	-0.591596	4.12085	-3.95759	7.57099e-05
VIM	k1	-0.630814	3.91696	-3.84395	0.00012107
ENSSSCG00000013992	k1	-0.660376	18.5819	-8.98368	2.61858e-19
POLR3D	k1	-0.668389	1.60264	-2.24192	0.0249665
UBC	k1	-0.673648	40.1173	-13.3827	7.63293e-41
CTSH	k1	-0.697465	8.38144	-5.87791	4.15486e-09
AKAP9	k1	-0.698574	5.71193	-4.75945	1.9412e-06
YPEL3	k1	-0.730571	3.93202	-3.85244	0.000116945
CDC26	k1	-0.742348	6.32644	-5.03753	4.71588e-07
SYS1	k1	-0.751147	1.8302	-2.43762	0.0147843
VMP1	k1	-0.752035	5.76358	-4.7834	1.72355e-06
KLHL15	k1	-0.767184	2.27844	-2.79024	0.00526695
TM2D1	k1	-0.775108	3.06673	-3.33351	0.000857568
OCIAD1	k1	-0.786352	9.42984	-6.26548	3.7167e-10
CUX1	k1	-0.795341	1.76465	-2.38256	0.0171927
ZFP36	k1	-0.815061	21.3254	-9.65402	4.72666e-22
TWISTNB	k1	-0.82892	4.31076	-4.06086	4.88922e-05
PRKCD	k1	-0.845083	2.16019	-2.7009	0.0069153
RABGEF1	k1	-0.84579	1.48876	-2.1388	0.0324518
IDH2	k1	-0.855059	41.0925	-13.5486	8.08072e-42
RPIA	k1	-0.858242	29.9544	-11.5148	1.11084e-30
ATP2B1	k1	-0.864479	4.07545	-3.93254	8.40532e-05
HSPB1	k1	-0.866819	173.317	-28.1252	4.821e-174
HMOX2	k1	-0.870626	3.68368	-3.71011	0.000207167
TAPBP	k1	-0.879511	3.83462	-3.79719	0.000146347
ELK3	k1	-0.87984	2.1611	-2.70159	0.00690085
ENSSSCG00000010104	k1	-0.880524	3.26476	-3.45832	0.000543553
YPEL5	k1	-0.882268	3.23163	-3.43772	0.000586643
SEC13	k1	-0.893204	8.54438	-5.93972	2.8551e-09
NCF1	k1	-0.904885	1.57005	-2.21279	0.0269123
ENSSSCG00000004414	k1	-0.906754	7.5246	-5.54213	2.98815e-08
GOLPH3L	k1	-0.926742	1.56093	-2.20458	0.0274837
FTL	k1	-0.945591	189.76	-29.4391	1.73744e-190
CUTA	k1	-0.973003	11.3366	-6.91719	4.60698e-12
ATP6V0B	k1	-0.978155	8.28718	-5.84186	5.16203e-09
GDI1	k1	-0.986031	1.71997	-2.34443	0.019056
DNAJB2	k1	-0.992287	1.78324	-2.39828	0.0164724
SARS	k1	-1.00381	9.6175	-6.33247	2.41269e-10
TAX1BP1	k1	-1.01979	12.1497	-7.1778	7.08433e-13
TCF25	k1	-1.0237	4.10846	-3.95077	7.79011e-05
KRAS	k1	-1.02396	6.80342	-5.24387	1.57247e-07
JARID2	k1	-1.0314	4.17205	-3.98567	6.72894e-05
SKAP2	k1	-1.03973	3.09199	-3.34966	0.000809119
RBPJ	k1	-1.04301	1.32335	-1.98185	0.0474957
MPG	k1	-1.05309	4.00169	-3.89154	9.96114e-05
BCL2L12	k1	-1.0556	1.60028	-2.23982	0.0251024
PSAP	k1	-1.0634	11.8813	-7.09278	1.31446e-12
NSD3	k1	-1.07763	6.2601	-5.0082	5.49416e-07
UBB	k1	-1.08862	908.795	-64.6248	0
SERTAD1	k1	-1.09548	7.67614	-5.6029	2.10795e-08
CCDC167	k1	-1.09592	15.5509	-8.18111	2.81232e-16
NDUFA13	k1	-1.10815	45.4199	-14.2615	3.8028e-46
EIF4A2	k1	-1.109	248.906	-33.7456	1.24076e-249
CZIB	k1	-1.111	3.05506	-3.32603	0.000880917
MAP2K3	k1	-1.1153	2.87614	-3.20942	0.00133003
PPP1R15A	k1	-1.12382	14.7352	-7.95169	1.83987e-15
PCBD1	k1	-1.13746	2.97606	-3.27498	0.00105668
THAP7	k1	-1.14226	3.90105	-3.83495	0.000125588
MMADHC	k1	-1.15203	8.18657	-5.80316	6.50768e-09
ERO1B	k1	-1.15312	1.64899	-2.28285	0.0224395
H3F3B	k1	-1.15684	833.809	-61.8961	0
CDK2AP2	k1	-1.15995	66.1422	-17.2754	7.20821e-67
PFKFB3	k1	-1.16401	4.45679	-4.13868	3.49311e-05
PABPC1	k1	-1.16456	255.025	-34.1602	9.4391e-256
RAB5A	k1	-1.16511	14.8185	-7.97539	1.51895e-15
ENSSSCG00000023158	k1	-1.16542	91.0823	-20.3217	8.27292e-92
ATP6V1F	k1	-1.16977	11.8255	-7.07501	1.49441e-12
CD47	k1	-1.18637	24.6568	-10.4112	2.20379e-25
CITED2	k1	-1.19016	4.28697	-4.04805	5.16453e-05
ZNF655	k1	-1.19041	1.333	-1.99126	0.0464521
COMMD3	k1	-1.19068	26.698	-10.8495	2.00459e-27
UBXN2A	k1	-1.19795	1.44832	-2.10125	0.0356186
ND6	k1	-1.20095	4.54171	-4.18333	2.8727e-05
TIA1	k1	-1.20127	1.83823	-2.44429	0.0145136
SLC35C2	k1	-1.20332	2.15678	-2.69828	0.00696985
ENSSSCG00000013596	k1	-1.2127	40.5332	-13.4537	2.92952e-41
RHEB	k1	-1.22382	11.3021	-6.90594	4.98713e-12
ATP6V0C	k1	-1.22915	40.7799	-13.4956	1.66006e-41
EMC6	k1	-1.23827	23.7529	-10.2112	1.76662e-24
NRBP1	k1	-1.23978	3.20212	-3.41927	0.000627885
AKNA	k1	-1.23991	1.62221	-2.25927	0.0238665
PNRC1	k1	-1.2463	71.1582	-17.9294	6.94685e-72
ENSSSCG00000027374	k1	-1.26356	3.14778	-3.38508	0.000711577
TBC1D15	k1	-1.26527	1.57846	-2.22033	0.0263961
RFESD	k1	-1.26726	1.88079	-2.47944	0.0131587
RIDA	k1	-1.26742	8.14871	-5.78853	7.10054e-09
ENSSSCG00000038406	k1	-1.26753	1.58427	-2.22553	0.0260455
FBXO7	k1	-1.26893	4.60008	-4.21377	2.51142e-05
NMRAL1	k1	-1.27771	3.34609	-3.50845	0.00045072
SERPINI1	k1	-1.2798	8.85093	-6.05439	1.40952e-09
COPB2	k1	-1.28209	4.53052	-4.17747	2.94767e-05
CHCHD7	k1	-1.28392	7.18472	-5.40349	6.53556e-08
STX11	k1	-1.28691	4.38887	-4.10265	4.08441e-05
ENSSSCG00000028397	k1	-1.29894	7.36356	-5.47685	4.32952e-08
ENSSSCG00000000365	k1	-1.30816	18.284	-8.90791	5.20031e-19
SS18L2	k1	-1.31004	16.247	-8.37205	5.66262e-17
ENSSSCG00000022164	k1	-1.31018	1.40963	-2.06485	0.0389375
SMNDC1	k1	-1.31228	9.92939	-6.44233	1.17656e-10
KMT2E	k1	-1.3192	13.0597	-7.45904	8.71543e-14
PPCS	k1	-1.32584	1.7122	-2.33776	0.0193997
ENSSSCG00000006061	k1	-1.32974	82.207	-19.2925	6.20804e-83
ATM	k1	-1.35415	1.58084	-2.22246	0.0262521
JAK1	k1	-1.36289	33.1743	-12.1374	6.69358e-34
CCDC50	k1	-1.36436	62.7836	-16.8233	1.64597e-63
CCDC186	k1	-1.36682	6.74739	-5.22003	1.78898e-07
MAPK1IP1L	k1	-1.3687	14.6681	-7.93251	2.14753e-15
CTSD	k1	-1.36912	5.32264	-4.57522	4.75728e-06
PQBP1	k1	-1.37804	5.51435	-4.66678	3.05952e-06
SH3GLB1	k1	-1.37916	8.58673	-5.95569	2.58983e-09
AP1G1	k1	-1.39713	1.48196	-2.13252	0.0329642
RAB2A	k1	-1.40118	38.4643	-13.0968	3.43348e-39
MX2	k1	-1.40801	2.40206	-2.88115	0.00396222
ENSSSCG00000015499	k1	-1.41233	7.62434	-5.5822	2.37501e-08
TTC3	k1	-1.41462	1.82326	-2.43184	0.0150223
ENSSSCG00000007031	k1	-1.41982	4.37347	-4.09444	4.23182e-05
MAP1LC3B	k1	-1.42254	26.1767	-10.7393	6.6576e-27
RPAIN	k1	-1.4384	3.8162	-3.78666	0.000152686
UBE2G2	k1	-1.43872	1.47781	-2.12869	0.0332802
DHRS4	k1	-1.4394	3.20274	-3.41966	0.000626984
TMEM156	k1	-1.44327	3.39184	-3.53638	0.000405655
UBE2W	k1	-1.44339	2.07592	-2.63571	0.00839621
VPS25	k1	-1.44357	19.8025	-9.28774	1.57593e-20
EIF1	k1	-1.44478	1480.37	-82.511	0
EIF4EBP1	k1	-1.45473	15.1371	-8.06553	7.29208e-16
NDFIP2	k1	-1.4706	2.1306	-2.67815	0.00740291
ENSSSCG00000030131	k1	-1.47677	5.13431	-4.48359	7.33982e-06
ENSSSCG00000001455	k1	-1.47754	427.402	-44.2744	0
SEMA4A	k1	-1.47825	2.02119	-2.59265	0.0095239
TNFAIP8	k1	-1.47834	62.1203	-16.7326	7.58098e-63
CDS2	k1	-1.48019	2.83376	-3.18126	0.00146636
DGKE	k1	-1.48255	1.433	-2.08689	0.0368979
NAXE	k1	-1.48501	16.7068	-8.4959	1.96413e-17
TGIF2-RAB5IF	k1	-1.48508	85.7575	-19.7106	1.74792e-86
CLIC4	k1	-1.48821	13.8304	-7.68946	1.47759e-14
ACSF2	k1	-1.48822	8.57638	-5.95179	2.65231e-09
ENSSSCG00000027905	k1	-1.4887	4.98991	-4.41215	1.0235e-05
CCDC142	k1	-1.49019	5.43442	-4.62881	3.67774e-06
DDX5	k1	-1.49202	440.506	-44.9505	0
NELFCD	k1	-1.49874	2.47767	-2.93559	0.00332915
GHITM	k1	-1.4992	27.8982	-11.0993	1.26427e-28
TALDO1	k1	-1.5003	44.3175	-14.0833	4.81431e-45
ZFC3H1	k1	-1.50539	2.46872	-2.92919	0.00339847
FLI1	k1	-1.50958	9.83158	-6.40807	1.47374e-10
MIEN1	k1	-1.50985	15.3186	-8.11641	4.80186e-16
HTRA2	k1	-1.51392	4.28949	-4.04941	5.13459e-05
STAT2	k1	-1.51429	4.07113	-3.93015	8.48918e-05
NAPA	k1	-1.51557	3.57802	-3.64806	0.000264228
DDX3X	k1	-1.51667	29.7886	-11.4819	1.62715e-30
SRSF5	k1	-1.51778	162.064	-27.1896	8.6312e-163
CYBA	k1	-1.52255	12.7041	-7.35038	1.97639e-13
DYNLL1	k1	-1.5287	186.329	-29.1698	4.68851e-187
BRD2	k1	-1.53214	35.4971	-12.5676	3.18331e-36
ACADS	k1	-1.53261	3.44325	-3.56752	0.000360375
ENSSSCG00000001038	k1	-1.53371	39.2514	-13.2337	5.60525e-40
VCP	k1	-1.53442	17.1337	-8.6093	7.35099e-18
CMAH	k1	-1.54058	2.92994	-3.24486	0.00117507
PET100	k1	-1.54139	17.8887	-8.80642	1.29212e-18
SDCCAG8	k1	-1.54201	1.32218	-1.98071	0.0476236
CSTB	k1	-1.55062	30.9932	-11.7192	1.01574e-31
MRPL17	k1	-1.55827	47.0938	-14.528	8.05813e-48
TRAF7	k1	-1.55841	1.69649	-2.3242	0.0201146
BUD23	k1	-1.55903	14.8052	-7.97162	1.5661e-15
ENSSSCG00000034868	k1	-1.57619	23.067	-10.0568	8.56985e-24
TEX30	k1	-1.5768	10.1748	-6.52752	6.68668e-11
HILPDA	k1	-1.58103	1.64602	-2.28025	0.0225931
LAMTOR2	k1	-1.5811	28.8099	-11.2854	1.54907e-29
PLD4	k1	-1.58347	2.26966	-2.78368	0.00537455
TNFAIP3	k1	-1.58361	10.9294	-6.78305	1.17665e-11
MAX	k1	-1.59028	20.845	-9.53997	1.42879e-21
LRPAP1	k1	-1.59279	5.89742	-4.84495	1.26641e-06
NUDT9	k1	-1.59635	2.83888	-3.18467	0.00144918
FARSA	k1	-1.59884	4.76635	-4.2994	1.71258e-05
TMED5	k1	-1.59924	19.6653	-9.25406	2.16129e-20
BCCIP	k1	-1.60048	25.0144	-10.4893	9.67385e-26
EDF1	k1	-1.60355	42.3442	-13.7585	4.52733e-43
BOLA3	k1	-1.60835	20.86	-9.54354	1.38039e-21
ZNF280B	k1	-1.61154	1.54626	-2.19133	0.0284276
MBOAT2	k1	-1.61314	3.21021	-3.42434	0.000616292
CCR9	k1	-1.61431	4.64063	-4.2348	2.28752e-05
SELL	k1	-1.6144	4.56099	-4.19341	2.74795e-05
SLC7A6OS	k1	-1.61873	2.51963	-2.96544	0.00302255
ACADVL	k1	-1.61936	9.13265	-6.15798	7.36807e-10
C12orf49	k1	-1.62819	4.69264	-4.26163	2.02937e-05
MSI2	k1	-1.62987	3.24897	-3.44852	0.000563676
TBRG1	k1	-1.63461	5.77982	-4.79091	1.66027e-06
RALGPS2	k1	-1.63463	23.7285	-10.2058	1.86842e-24
ENSSSCG00000011676	k1	-1.63852	28.082	-11.1371	8.27957e-29
LRRC8D	k1	-1.63987	2.52451	-2.96889	0.00298873
CHMP6	k1	-1.65237	2.62259	-3.03762	0.00238455
RNF5	k1	-1.65248	8.71314	-6.0031	1.93582e-09
SPOCK2	k1	-1.65456	1.90281	-2.49748	0.012508
COX11	k1	-1.65562	2.2881	-2.79743	0.00515108
CWF19L2	k1	-1.65611	8.52511	-5.93244	2.98465e-09
SYVN1	k1	-1.65661	20.5546	-9.47037	2.78864e-21
NFATC2	k1	-1.66843	2.42458	-2.89746	0.00376203
ENSSSCG00000030183	k1	-1.6696	4.41411	-4.11607	3.85381e-05
MFSD10	k1	-1.67009	1.98972	-2.56763	0.0102395
TMEM97	k1	-1.67233	1.48501	-2.13534	0.0327331
NME2	k1	-1.67272	473.602	-46.6142	0
FAM43A	k1	-1.67331	3.33676	-3.50273	0.000460514
ENSSSCG00000009625	k1	-1.6737	4.84085	-4.33728	1.4426e-05
ENSSSCG00000017749	k1	-1.67507	3.97449	-3.87632	0.000106049
CYCS	k1	-1.6764	165.898	-27.5119	1.26513e-166
SNAPC1	k1	-1.67928	7.6513	-5.59298	2.23205e-08
ENSSSCG00000034709	k1	-1.67966	140.42	-25.2932	3.79892e-141
ENSSSCG00000002036	k1	-1.68969	23.7667	-10.2143	1.71129e-24
ENSSSCG00000031773	k1	-1.69249	61.8774	-16.6993	1.32624e-62
TMEM128	k1	-1.70018	4.62588	-4.22716	2.36659e-05
ENSSSCG00000033987	k1	-1.70171	21.7714	-9.75873	1.69262e-22
CNDP2	k1	-1.70245	5.18409	-4.50797	6.54502e-06
GNB5	k1	-1.70323	3.17648	-3.40317	0.000666076
HSPH1	k1	-1.70825	141.115	-25.3562	7.66806e-142
TM2D3	k1	-1.71317	2.27914	-2.79075	0.00525853
GOLGA7	k1	-1.71979	10.2764	-6.56249	5.29181e-11
ENSSSCG00000031152	k1	-1.72547	28.7281	-11.2688	1.87011e-29
ADPRHL2	k1	-1.72556	1.93431	-2.52309	0.0116328
ENSSSCG00000038187	k1	-1.72632	4.06787	-3.92835	8.55322e-05
KDSR	k1	-1.72745	6.32792	-5.03818	4.69982e-07
ATP6V1B2	k1	-1.73342	2.3156	-2.81782	0.00483504
TGIF2	k1	-1.73767	1.54945	-2.19422	0.0282198
ANKRD33B	k1	-1.74174	1.39336	-2.04939	0.040424
RIOK3	k1	-1.74791	14.2002	-7.79766	6.30632e-15
SMIM4	k1	-1.74849	3.50574	-3.60506	0.000312076
TAOK2	k1	-1.75274	1.89184	-2.48851	0.0128281
ANKRD12	k1	-1.75319	66.9372	-17.3807	1.15566e-67
NMI	k1	-1.7654	5.14419	-4.48843	7.17484e-06
KDM5A	k1	-1.76807	5.63583	-4.72396	2.31294e-06
ADAM10	k1	-1.76992	2.31719	-2.819	0.00481738
YKT6	k1	-1.77341	44.1824	-14.0613	6.57042e-45
ERG28	k1	-1.77368	4.49207	-4.15728	3.22058e-05
VPS35	k1	-1.77518	2.32717	-2.82637	0.00470792
ENSSSCG00000002259	k1	-1.77612	8.82253	-6.04385	1.50478e-09
PECAM1	k1	-1.77727	2.08728	-2.64457	0.00817942
FAH	k1	-1.77924	1.38639	-2.04274	0.0410781
ENSSSCG00000003211	k1	-1.78227	17.4528	-8.69315	3.52527e-18
NDUFA11	k1	-1.78663	25.4205	-10.5773	3.79734e-26
ACOT8	k1	-1.79169	1.96827	-2.55047	0.0107579
ENSSSCG00000031023	k1	-1.79866	67.8696	-17.5034	1.35027e-68
RNF20	k1	-1.80166	4.24523	-4.0255	5.68553e-05
ACSS1	k1	-1.80426	22.4033	-9.90523	3.95065e-23
ENSSSCG00000013721	k1	-1.80457	90.1684	-20.2181	6.78603e-91
STX8	k1	-1.80928	6.35262	-5.04906	4.43995e-07
LSM1	k1	-1.81419	3.13389	-3.37629	0.000734705
QRICH1	k1	-1.8253	2.99191	-3.28528	0.00101881
CNBP	k1	-1.83484	189.887	-29.449	1.29645e-190
EPRS	k1	-1.84199	12.1527	-7.17874	7.0356e-13
TIPARP	k1	-1.85284	5.10685	-4.47008	7.81906e-06
MMAB	k1	-1.85402	1.38201	-2.03856	0.041494
TRPC4AP	k1	-1.85479	5.87683	-4.83553	1.3279e-06
PSMD7	k1	-1.85569	15.7086	-8.22474	1.95622e-16
RAB18	k1	-1.85591	6.58225	-5.14915	2.61665e-07
RRP36	k1	-1.85638	10.4947	-6.63701	3.20104e-11
CMTM3	k1	-1.85787	1.46427	-2.11612	0.0343348
SENP5	k1	-1.86198	1.84821	-2.45258	0.0141837
ENSSSCG00000028663	k1	-1.86627	28.2151	-11.1643	6.09427e-29
ATP6V1G1	k1	-1.87185	169.008	-27.7706	9.82189e-170
RPAP3	k1	-1.8739	4.68862	-4.25957	2.04823e-05
ENSSSCG00000037299	k1	-1.87414	39.9378	-13.3519	1.1539e-40
SNX18	k1	-1.87582	1.36723	-2.02438	0.0429312
TSPAN3	k1	-1.87741	22.3711	-9.8978	4.25514e-23
RASSF5	k1	-1.87798	3.65436	-3.69299	0.000221634
GYPC	k1	-1.87814	27.0815	-10.93	8.28907e-28
ENSSSCG00000012119	k1	-1.87872	8061.18	-192.645	0
MRPS18B	k1	-1.87982	23.5845	-10.1735	2.60341e-24
UBAP1	k1	-1.88101	2.2994	-2.80582	0.00501883
DNAJC11	k1	-1.88133	1.39452	-2.0505	0.0403158
TLE4	k1	-1.88595	8.61407	-5.96597	2.43183e-09
LAT2	k1	-1.88847	147.075	-25.891	8.41252e-148
GCHFR	k1	-1.89172	26.9089	-10.8938	1.23333e-27
PAPOLG	k1	-1.89297	1.42218	-2.07671	0.0378285
DNTTIP2	k1	-1.8965	15.8364	-8.25994	1.45742e-16
ATG4B	k1	-1.89788	1.43716	-2.0908	0.0365461
ACYP2	k1	-1.89824	10.5527	-6.65668	2.80083e-11
PEX19	k1	-1.89892	2.02345	-2.59445	0.00947438
GLUD1	k1	-1.90371	12.1481	-7.17728	7.11115e-13
GRIPAP1	k1	-1.90658	2.95486	-3.26117	0.00110954
SH3GL1	k1	-1.91859	1.93082	-2.52026	0.0117268
MRPS24	k1	-1.92257	35.5035	-12.5687	3.1368e-36
ENSSSCG00000036114	k1	-1.92648	450.139	-45.441	0
CLK4	k1	-1.93587	7.42933	-5.5036	3.7211e-08
MAPK6	k1	-1.93839	13.8572	-7.69733	1.38933e-14
ZNF622	k1	-1.94517	7.07591	-5.3584	8.39626e-08
SAMD9	k1	-1.94953	10.4091	-6.60787	3.89895e-11
CYTH4	k1	-1.95335	6.76647	-5.22816	1.71209e-07
YARS	k1	-1.95751	7.5592	-5.55606	2.75933e-08
ENSSSCG00000017671	k1	-1.95987	11.6947	-7.03313	2.01957e-12
SLC25A33	k1	-1.96162	3.96804	-3.8727	0.000107637
CHMP5	k1	-1.96478	14.0004	-7.73938	9.99018e-15
FCHSD2	k1	-1.97322	8.20582	-5.81058	6.22563e-09
SC5D	k1	-1.97663	6.7823	-5.23489	1.65084e-07
ADK	k1	-1.97906	3.46125	-3.57837	0.00034574
CHIC2	k1	-1.97997	11.4942	-6.96844	3.20483e-12
PLGRKT	k1	-1.9805	9.3973	-6.2538	4.00594e-10
BSDC1	k1	-1.98165	2.3129	-2.81583	0.00486521
ENSSSCG00000010674	k1	-1.9866	22.5563	-9.94038	2.77775e-23
TMEM160	k1	-1.9874	47.8217	-14.6424	1.50763e-48
SPTBN1	k1	-1.98902	1.43524	-2.089	0.036708
TSEN34	k1	-1.99087	3.85291	-3.80762	0.000140312
ATP2A2	k1	-1.99356	4.3083	-4.05954	4.91699e-05
CREM	k1	-2.00431	344.335	-39.7228	0
CASP3	k1	-2.00468	14.0915	-7.766	8.10045e-15
NDUFV3	k1	-2.02274	27.2798	-10.9713	5.25057e-28
ENSSSCG00000037565	k1	-2.023	13.5566	-7.60836	2.7759e-14
SLC11A2	k1	-2.02358	2.3637	-2.8532	0.00432809
MED9	k1	-2.02437	2.68837	-3.08297	0.00204943
ENSSSCG00000038630	k1	-2.02523	1.44273	-2.09602	0.0360801
CIR1	k1	-2.0272	15.0632	-8.0447	8.64562e-16
CIRBP	k1	-2.0286	145.692	-25.7679	2.03187e-146
ZBTB20	k1	-2.02909	1.86219	-2.46414	0.0137343
LANCL2	k1	-2.03674	3.43859	-3.56471	0.000364257
MEF2C	k1	-2.03879	118.898	-23.255	1.26531e-119
ENSSSCG00000021663	k1	-2.04038	4.11497	-3.95436	7.67407e-05
TSSK4	k1	-2.04178	1.42061	-2.07523	0.0379656
DNASE2	k1	-2.04319	10.0744	-6.49278	8.42641e-11
ENSSSCG00000028035	k1	-2.04804	21.9746	-9.80606	1.06027e-22
WIPI2	k1	-2.04998	5.72571	-4.76585	1.88059e-06
TAF7	k1	-2.05499	14.7674	-7.96087	1.70827e-15
URM1	k1	-2.055	22.8508	-10.0077	1.40988e-23
CDK16	k1	-2.05502	2.35254	-2.84502	0.00444081
ATP5MC1	k1	-2.05504	263.25	-34.7097	5.62074e-264
ENSSSCG00000023331	k1	-2.05644	602.167	-52.5805	0
SYF2	k1	-2.05838	42.4846	-13.7819	3.27624e-43
TRAPPC2	k1	-2.05922	4.73666	-4.28423	1.83376e-05
THAP2	k1	-2.05936	1.63521	-2.27074	0.023163
TCTA	k1	-2.06623	2.24114	-2.76231	0.00573931
KTN1	k1	-2.06664	41.2367	-13.5729	5.79875e-42
GADD45GIP1	k1	-2.06708	27.7611	-11.0711	1.73321e-28
PGK1	k1	-2.07086	22.5344	-9.93536	2.92129e-23
DRAP1	k1	-2.07197	6.96683	-5.31283	1.07938e-07
HDAC5	k1	-2.07412	3.52506	-3.6166	0.000298495
CCDC69	k1	-2.07742	5.42572	-4.62466	3.75213e-06
ENSSSCG00000018063	k1	-2.07874	231.716	-32.5526	1.92294e-232
COX2	k1	-2.07962	9769.21	-212.08	0
AGO3	k1	-2.08542	4.55918	-4.19246	2.75944e-05
ENSSSCG00000033744	k1	-2.09914	100.363	-21.345	4.33711e-101
CHP1	k1	-2.09917	4.81108	-4.32218	1.54495e-05
SHISA5	k1	-2.09955	14.9508	-8.01294	1.11999e-15
SCARB1	k1	-2.10045	2.39403	-2.87532	0.0040362
ENSSSCG00000000185	k1	-2.10049	4.25404	-4.03027	5.57129e-05
TUT7	k1	-2.1007	8.21936	-5.8158	6.03448e-09
ACP5	k1	-2.10576	19.6028	-9.23866	2.49598e-20
BIRC3	k1	-2.10665	72.7326	-18.1299	1.85092e-73
DOHH	k1	-2.10787	5.69417	-4.75119	2.02221e-06
UBL7	k1	-2.11001	9.97905	-6.45965	1.04942e-10
FAXDC2	k1	-2.11031	59.8247	-16.4149	1.4974e-60
ANGPTL1	k1	-2.1109	29.7282	-11.4698	1.86985e-30
SECISBP2	k1	-2.11476	5.85616	-4.82605	1.39265e-06
FAM172A	k1	-2.12835	2.33264	-2.8304	0.00464896
HSD17B10	k1	-2.12938	30.9058	-11.7022	1.24226e-31
SOAT1	k1	-2.13084	3.5739	-3.64562	0.000266745
CHCHD10	k1	-2.13193	13.452	-7.57715	3.53222e-14
HGS	k1	-2.13454	4.51391	-4.16876	3.06257e-05
NGDN	k1	-2.13529	10.2004	-6.53636	6.3032e-11
FAM89A	k1	-2.1355	4.47257	-4.14701	3.36844e-05
NBR1	k1	-2.13693	3.95077	-3.863	0.000112002
RALA	k1	-2.13928	18.3197	-8.91702	4.79006e-19
C20orf27	k1	-2.13945	9.3697	-6.24387	4.26878e-10
H2AFJ	k1	-2.14244	4.96005	-4.39724	1.09636e-05
PIK3C3	k1	-2.14396	3.32503	-3.49553	0.000473116
BDH1	k1	-2.14608	2.58328	-3.01023	0.00261049
ENSSSCG00000037595	k1	-2.14726	61.394	-16.6328	4.03602e-62
MIA3	k1	-2.15033	3.90372	-3.83646	0.00012482
HIPK1	k1	-2.15143	1.33025	-1.98859	0.0467462
TXLNG	k1	-2.15327	3.85643	-3.80962	0.000139178
PLEKHA8	k1	-2.15808	1.34713	-2.00498	0.044965
POU2AF1	k1	-2.15842	170.219	-27.8708	6.03274e-171
TMEM60	k1	-2.15848	10.1594	-6.52222	6.92755e-11
CPT1C	k1	-2.15889	1.47922	-2.12999	0.0331728
TICRR	k1	-2.15967	1.3204	-1.97898	0.0478186
EMC4	k1	-2.16313	9.70934	-6.36501	1.95281e-10
RNMT	k1	-2.16558	10.9093	-6.7764	1.23211e-11
REV3L	k1	-2.16596	5.79734	-4.79899	1.59464e-06
CCL4	k1	-2.16633	2.28026	-2.79159	0.00524495
FAM217B	k1	-2.16765	1.482	-2.13256	0.032961
PNISR	k1	-2.1698	110.706	-22.4309	1.96655e-111
CWC25	k1	-2.17059	10.8378	-6.75254	1.45279e-11
COX16	k1	-2.17416	4.21841	-4.01094	6.04763e-05
RAB5C	k1	-2.17847	29.1207	-11.3482	7.57318e-30
NPAT	k1	-2.17952	1.32579	-1.98424	0.0472296
CCDC107	k1	-2.18002	6.20268	-4.98269	6.27075e-07
NARS	k1	-2.18267	55.7072	-15.829	1.96254e-56
DNPEP	k1	-2.18358	2.76214	-3.13317	0.00172927
STARD3	k1	-2.18736	2.79974	-3.1585	0.00158584
TMEM185B	k1	-2.19483	1.55442	-2.19871	0.0278983
ENSSSCG00000026746	k1	-2.19502	2.30918	-2.81307	0.0049071
MTG2	k1	-2.19616	1.82227	-2.43101	0.0150569
LIMK2	k1	-2.19629	1.42133	-2.07591	0.0379025
ATP5F1D	k1	-2.20038	32.8087	-12.0683	1.55363e-33
ENSSSCG00000027271	k1	-2.20108	1.48198	-2.13254	0.0329627
TRAPPC2L	k1	-2.20161	20.4614	-9.44791	3.45659e-21
ND2	k1	-2.20427	3262.17	-122.527	0
PTGES2	k1	-2.20575	1.36816	-2.02527	0.0428392
RABGGTB	k1	-2.20852	45.1309	-14.215	7.39693e-46
STOX1	k1	-2.20956	1.53671	-2.18267	0.0290598
IFNGR1	k1	-2.21553	6.22359	-4.99199	5.97597e-07
HBS1L	k1	-2.21569	5.63669	-4.72436	2.30837e-06
MPC2	k1	-2.21675	52.052	-15.2903	8.87231e-53
GNL3	k1	-2.21759	14.7751	-7.96305	1.67851e-15
ENSSSCG00000033954	k1	-2.21998	2.24004	-2.76149	0.00575385
TBL3	k1	-2.22075	6.33522	-5.0414	4.62147e-07
ARF3	k1	-2.2217	10.717	-6.71207	1.91877e-11
FAM185A	k1	-2.22324	5.3233	-4.57553	4.75009e-06
FBXO22	k1	-2.226	9.26809	-6.20719	5.39397e-10
WDR53	k1	-2.22606	2.06051	-2.62365	0.00869934
SLC46A3	k1	-2.22911	3.62184	-3.67391	0.000238868
ALAD	k1	-2.23133	2.73809	-3.11689	0.0018277
LSP1	k1	-2.23473	164.645	-27.407	2.26215e-165
SEC11A	k1	-2.2383	47.8622	-14.6487	1.37339e-48
SBDS	k1	-2.23917	10.7432	-6.72088	1.80624e-11
C1orf21	k1	-2.2407	1.65063	-2.28428	0.0223548
ENSSSCG00000039551	k1	-2.24586	6.48105	-5.10526	3.30333e-07
DPM2	k1	-2.24623	23.9768	-10.2611	1.05481e-24
NMD3	k1	-2.24679	3.83973	-3.80011	0.000144634
COIL	k1	-2.25245	5.82821	-4.81322	1.48521e-06
LAT	k1	-2.25354	16.8824	-8.54271	1.31105e-17
CYLD	k1	-2.25515	5.77201	-4.7873	1.6904e-06
DNAJB14	k1	-2.25679	8.02969	-5.74231	9.33916e-09
SLC17A5	k1	-2.25732	3.0013	-3.29137	0.000997007
TPT1	k1	-2.25749	6842.58	-177.484	0
CD302	k1	-2.2575	25.4859	-10.5914	3.2666e-26
ELMOD3	k1	-2.25786	1.36961	-2.02667	0.0426964
HSCB	k1	-2.25826	7.07007	-5.35597	8.51006e-08
NDUFAF3	k1	-2.26033	24.8624	-10.4562	1.37286e-25
LAMTOR4	k1	-2.26084	42.2544	-13.7436	5.56613e-43
PPP1R15B	k1	-2.2623	11.269	-6.89511	5.38214e-12
SDE2	k1	-2.26292	1.92285	-2.5138	0.011944
NAB2	k1	-2.26577	2.02959	-2.5993	0.00934128
UQCC3	k1	-2.26723	43.2029	-13.9008	6.26778e-44
TOR1A	k1	-2.26878	3.04136	-3.31723	0.000909161
IMPA1	k1	-2.26914	1.61896	-2.2564	0.0240458
PITHD1	k1	-2.26942	9.4304	-6.26569	3.7119e-10
EMC2	k1	-2.27309	7.23065	-5.42242	5.87963e-08
CTSB	k1	-2.27507	6.1214	-4.94636	7.56133e-07
MAP2K2	k1	-2.27516	81.802	-19.2442	1.57743e-82
DDX3Y	k1	-2.27622	70.2128	-17.808	6.12656e-71
MRPS33	k1	-2.27731	26.4061	-10.7879	3.9256e-27
RBM18	k1	-2.27991	9.34122	-6.23361	4.55807e-10
NCBP2	k1	-2.28109	50.6087	-15.0723	2.46199e-51
TMEM126B	k1	-2.28324	5.57769	-4.69667	2.64433e-06
TMEM251	k1	-2.28429	7.61423	-5.57815	2.43092e-08
ENSSSCG00000009128	k1	-2.28466	5.22611	-4.52846	5.94147e-06
ENSSSCG00000025151	k1	-2.28553	8.51901	-5.93014	3.02682e-09
ARID5B	k1	-2.28648	8.822	-6.04366	1.5066e-09
TAS1R1	k1	-2.29279	1.3097	-1.96849	0.0490116
VAV2	k1	-2.29364	1.38396	-2.04042	0.0413085
ENSSSCG00000000207	k1	-2.2963	2.72767	-3.1098	0.00187211
DPYSL2	k1	-2.29822	1.31456	-1.97326	0.0484661
PNPLA8	k1	-2.29865	2.0696	-2.63077	0.00851922
ENSSSCG00000014361	k1	-2.29946	27.5177	-11.0207	3.0361e-28
POLR2I	k1	-2.30133	58.8984	-16.2849	1.26365e-59
ING1	k1	-2.30175	3.49121	-3.59637	0.000322695
ATP6V1E1	k1	-2.30267	83.7569	-19.4761	1.75007e-84
TMEM9	k1	-2.30323	6.68992	-5.19546	2.04212e-07
ERBIN	k1	-2.30602	11.8331	-7.07741	1.46871e-12
USP15	k1	-2.30794	24.4307	-10.3615	3.7093e-25
CMPK2	k1	-2.31462	2.33993	-2.83576	0.00457162
WFDC2	k1	-2.31973	7.44072	-5.50822	3.62474e-08
TCF7	k1	-2.32837	7.90374	-5.69302	1.24813e-08
TOR1AIP1	k1	-2.32962	6.74148	-5.2175	1.81352e-07
CALM1	k1	-2.33446	550.358	-50.2614	0
NDUFB2	k1	-2.33775	106.455	-21.991	3.51099e-107
HERC1	k1	-2.34018	1.70477	-2.33136	0.0197345
COX1	k1	-2.34026	10430.4	-219.14	0
TMUB1	k1	-2.34197	10.0877	-6.49743	8.1706e-11
ENSSSCG00000016735	k1	-2.3434	5.05841	-4.44617	8.74165e-06
EIF6	k1	-2.34469	74.4664	-18.3481	3.41637e-75
KBTBD2	k1	-2.34726	2.69159	-3.08518	0.00203429
CSDE1	k1	-2.34914	46.7884	-14.4797	1.62781e-47
ENSSSCG00000011290	k1	-2.35291	45.9915	-14.353	1.01965e-46
ATP5ME	k1	-2.35555	209.645	-30.9537	2.26648e-210
ATAD1	k1	-2.3579	19.8031	-9.28791	1.5735e-20
TXNDC15	k1	-2.36276	9.56777	-6.31478	2.70538e-10
RBM6	k1	-2.36442	2.56446	-2.99705	0.00272609
ENSSSCG00000031288	k1	-2.36453	24.2216	-10.3154	6.00375e-25
LCOR	k1	-2.36512	3.83898	-3.79968	0.000144884
ST6GAL1	k1	-2.36631	25.3791	-10.5683	4.1778e-26
IL21R	k1	-2.36723	25.7877	-10.6563	1.63033e-26
ACTR1A	k1	-2.37061	7.81543	-5.65821	1.52958e-08
GPBP1	k1	-2.381	42.4681	-13.7791	3.40329e-43
STK25	k1	-2.38223	9.70792	-6.36451	1.9592e-10
CSNK1D	k1	-2.38224	8.95639	-6.09336	1.10564e-09
REST	k1	-2.38224	4.95834	-4.39639	1.10068e-05
ANKRD46	k1	-2.38323	1.71728	-2.34212	0.0191744
ENSSSCG00000016263	k1	-2.3867	18.2672	-8.90363	5.40512e-19
AP3D1	k1	-2.38869	7.88092	-5.68404	1.31547e-08
GNS	k1	-2.39249	1.78888	-2.40303	0.0162601
ENSSSCG00000001063	k1	-2.39283	7.16863	-5.39685	6.78215e-08
ARFGEF1	k1	-2.39534	6.35119	-5.04843	4.45462e-07
FEM1B	k1	-2.39616	3.42885	-3.55882	0.000372518
MAPKAP1	k1	-2.39639	5.06335	-4.44861	8.64275e-06
CNOT4	k1	-2.39778	8.09234	-5.76669	8.08458e-09
ENSSSCG00000002996	k1	-2.4092	24.0577	-10.2791	8.75663e-25
SRRM2	k1	-2.40949	179.244	-28.6057	5.70038e-180
CLPB	k1	-2.40968	1.61584	-2.25364	0.024219
DCLRE1C	k1	-2.40998	3.97285	-3.8754	0.000106451
TRIM4	k1	-2.41072	1.4187	-2.07343	0.0381325
DCAF7	k1	-2.41355	4.9134	-4.37386	1.22067e-05
HUWE1	k1	-2.41724	4.75277	-4.29247	1.76698e-05
SMDT1	k1	-2.41768	127.891	-24.1275	1.28579e-128
ATP6	k1	-2.42372	11817	-233.255	0
CALCOCO2	k1	-2.42814	31.9854	-11.9113	1.03409e-32
ENSSSCG00000017987	k1	-2.42932	1.70628	-2.33266	0.0196661
NAPG	k1	-2.43282	5.53123	-4.67477	2.94284e-06
TAGAP	k1	-2.43427	15.0299	-8.03531	9.33406e-16
ZNF483	k1	-2.43644	1.71526	-2.34039	0.0192638
NCK2	k1	-2.4371	4.42699	-4.12291	3.74117e-05
ELP6	k1	-2.43743	8.35801	-5.86897	4.38518e-09
GARS	k1	-2.44092	20.4295	-9.44023	3.71978e-21
CASTOR1	k1	-2.44195	3.53898	-3.6249	0.000289078
FAM174A	k1	-2.443	2.26325	-2.77889	0.00545443
ENSSSCG00000017940	k1	-2.45446	13.7018	-7.65147	1.98697e-14
SETX	k1	-2.45575	16.8278	-8.52818	1.48671e-17
PARK7	k1	-2.45854	287.239	-36.265	5.76728e-288
ATP8	k1	-2.45967	4.20823	-4.0054	6.1912e-05
ENSSSCG00000034019	k1	-2.4607	586.741	-51.9008	0
TRAPPC5	k1	-2.46251	126.108	-23.9571	7.79944e-127
FAM122B	k1	-2.46325	3.10673	-3.35905	0.000782112
RBBP6	k1	-2.46341	22.9139	-10.0221	1.21914e-23
TGFB1	k1	-2.46478	13.9637	-7.72863	1.08707e-14
MAP2K7	k1	-2.46537	5.46608	-4.64389	3.41915e-06
MTERF1	k1	-2.46584	1.35381	-2.01145	0.0442778
KIF14	k1	-2.46802	1.84303	-2.44828	0.014354
LTN1	k1	-2.46892	1.58739	-2.22833	0.0258586
KANSL2	k1	-2.46957	4.80427	-4.31872	1.56939e-05
ENSSSCG00000006510	k1	-2.47089	5.67593	-4.74269	2.10899e-06
ENSSSCG00000032556	k1	-2.47274	393.148	-42.4566	0
TMEM14A	k1	-2.47419	2.68454	-3.08035	0.00206757
SMIM7	k1	-2.4748	42.5793	-13.7976	2.63429e-43
RNF121	k1	-2.47508	3.16453	-3.39565	0.00068465
MRPS18A	k1	-2.47745	32.4705	-12.004	3.38426e-33
THOC2	k1	-2.4784	63.3178	-16.8961	4.81018e-64
BCL10	k1	-2.4836	26.232	-10.751	5.86196e-27
ENSSSCG00000039658	k1	-2.48391	150.384	-26.1832	4.12747e-151
NUFIP2	k1	-2.48588	8.95077	-6.09129	1.12002e-09
TMEM222	k1	-2.48644	6.10382	-4.93847	7.87367e-07
HSP90AA1	k1	-2.48901	3474.75	-126.458	0
VAMP5	k1	-2.48914	24.8909	-10.4624	1.28572e-25
ENSSSCG00000034843	k1	-2.50213	1.38443	-2.04087	0.0412642
RESF1	k1	-2.50359	19.4644	-9.2045	3.43279e-20
TDP2	k1	-2.50428	10.1403	-6.51561	7.23962e-11
SPAG9	k1	-2.50645	3.39002	-3.53527	0.000407362
EIF3J	k1	-2.50706	14.5838	-7.90839	2.60744e-15
SRSF6	k1	-2.50897	134.439	-24.7435	3.63964e-135
SETD5	k1	-2.51387	17.3582	-8.66838	4.38318e-18
SAT1	k1	-2.51938	435.706	-44.704	0
NOSIP	k1	-2.52043	10.2417	-6.55056	5.73205e-11
PMS1	k1	-2.5227	3.04145	-3.31728	0.000908977
MCU	k1	-2.52431	2.73771	-3.11663	0.00182934
ENSSSCG00000009633	k1	-2.52511	42.9587	-13.8605	1.09971e-43
NMB	k1	-2.52591	1.3434	-2.00137	0.0453526
ENSSSCG00000017336	k1	-2.52726	7.85806	-5.67504	1.38655e-08
PJA2	k1	-2.52859	9.55955	-6.31186	2.75708e-10
GTF2B	k1	-2.53054	28.6916	-11.2614	2.03409e-29
ENSSSCG00000016758	k1	-2.53057	446.485	-45.2555	0
ZNF70	k1	-2.5308	1629.34	-86.568	0
BCO2	k1	-2.53184	1.99441	-2.57138	0.0101296
PGM2	k1	-2.53263	2.36198	-2.85194	0.00434529
PAXBP1	k1	-2.53299	4.25416	-4.03033	5.56986e-05
RBM41	k1	-2.535	2.7729	-3.14044	0.00168695
GPS1	k1	-2.53542	14.9898	-8.02397	1.02383e-15
FOXN3	k1	-2.53784	9.04717	-6.12672	8.97074e-10
ENSSSCG00000038633	k1	-2.53924	9.87003	-6.42156	1.34888e-10
SLC16A3	k1	-2.53926	1.48028	-2.13096	0.0330921
ATP6V1C2	k1	-2.53943	1.85917	-2.46164	0.0138304
ENSSSCG00000009911	k1	-2.53963	1.70807	-2.3342	0.0195852
COX3	k1	-2.54762	14809.4	-261.129	0
RTTN	k1	-2.54779	2.16938	-2.70793	0.00677047
CCDC191	k1	-2.54792	2.02046	-2.59208	0.00953974
STIM1	k1	-2.55316	1.81567	-2.4255	0.0152873
RANBP2	k1	-2.55318	9.19267	-6.17983	6.41691e-10
CLPX	k1	-2.55526	7.12473	-5.37867	7.50365e-08
TSEN54	k1	-2.5559	2.80027	-3.15885	0.00158391
USP47	k1	-2.56072	6.83667	-5.25797	1.45655e-07
EZR	k1	-2.56298	226.313	-32.1685	4.86553e-227
RSRP1	k1	-2.56565	31.2808	-11.7752	5.23811e-32
ENSSSCG00000036232	k1	-2.56705	1.64433	-2.27876	0.0226815
SGTB	k1	-2.56858	1.37743	-2.03417	0.0419341
NFIC	k1	-2.57111	5.15748	-4.49495	6.9586e-06
AMZ2	k1	-2.57156	60.4941	-16.5081	3.20574e-61
MRPL52	k1	-2.57202	58.8907	-16.2838	1.28632e-59
TXNRD1	k1	-2.57268	13.3975	-7.56086	4.00408e-14
KLHL5	k1	-2.5754	7.58772	-5.56752	2.58395e-08
RBM4	k1	-2.57644	71.7755	-18.0083	1.67674e-72
TMEM98	k1	-2.57649	2.08517	-2.64293	0.00821927
ENSSSCG00000001398	k1	-2.57666	55.5581	-15.8074	2.76656e-56
ND3	k1	-2.57708	1095.29	-70.9579	0
ENSSSCG00000027046	k1	-2.57718	3.1866	-3.40954	0.00065073
MSL1	k1	-2.57919	1.76806	-2.38545	0.0170584
RAPGEF1	k1	-2.58127	1.38757	-2.04387	0.0409666
XPNPEP3	k1	-2.58483	1.39015	-2.04633	0.0407241
POLR1B	k1	-2.58502	1.52408	-2.17119	0.029917
MINDY3	k1	-2.58581	1.39121	-2.04734	0.0406249
NDUFB11	k1	-2.59027	144.564	-25.667	2.73088e-145
CTDNEP1	k1	-2.59057	8.27972	-5.839	5.25142e-09
ORC4	k1	-2.59089	11.8163	-7.07207	1.52638e-12
YIPF5	k1	-2.59473	77.9382	-18.7775	1.15279e-78
ANXA2	k1	-2.59527	2.67458	-3.07352	0.00211552
PDP1	k1	-2.59587	1.3993	-2.05504	0.0398753
CYTB	k1	-2.59622	5348.18	-156.903	0
ZFP2	k1	-2.59819	8.29119	-5.8434	5.11454e-09
FAM173A	k1	-2.59872	24.0815	-10.2844	8.28812e-25
CCDC80	k1	-2.59881	1.60869	-2.2473	0.024621
VAMP4	k1	-2.5989	5.64067	-4.72622	2.28734e-06
PLAGL1	k1	-2.59892	2.62735	-3.04092	0.00235856
SNCB	k1	-2.59935	1.4021	-2.0577	0.0396188
RPS15	k1	-2.60069	9425.55	-208.315	0
SETD9	k1	-2.60197	2.04634	-2.61251	0.00898799
ENSSSCG00000034539	k1	-2.60917	1.41003	-2.06522	0.0389021
CCDC90B	k1	-2.61302	7.37386	-5.48105	4.22809e-08
MAP1S	k1	-2.61416	1.41382	-2.06881	0.0385635
FAM168A	k1	-2.6153	1.48327	-2.13374	0.0328645
ZFP36L2	k1	-2.61542	256.707	-34.2733	1.96309e-257
FLOT1	k1	-2.61765	16.5898	-8.46454	2.57155e-17
ENSSSCG00000002876	k1	-2.61952	1.41818	-2.07293	0.0381787
GLYR1	k1	-2.62164	1.42014	-2.07479	0.0380065
MTIF3	k1	-2.6226	7.30203	-5.45172	4.98848e-08
SNU13	k1	-2.62411	242.78	-33.3253	1.66071e-243
CNTLN	k1	-2.62463	1.42257	-2.07708	0.0377944
ENSSSCG00000004583	k1	-2.62497	89.4537	-20.1367	3.51801e-90
SLC7A3	k1	-2.62529	1.42311	-2.07759	0.0377476
FXR2	k1	-2.62686	1.42439	-2.07879	0.0376369
L2HGDH	k1	-2.62946	1.42651	-2.08079	0.0374535
SETD4	k1	-2.6355	1.64822	-2.28217	0.022479
ND1	k1	-2.63721	2292.6	-102.704	0
ENSSSCG00000008440	k1	-2.64387	2.80749	-3.1637	0.00155779
OSGEP	k1	-2.64461	19.3983	-9.18816	3.99629e-20
ATPAF2	k1	-2.6461	7.45248	-5.51299	3.52796e-08
ENSSSCG00000016886	k1	-2.64629	18.0833	-8.85653	8.25404e-19
RNF19A	k1	-2.64631	69.9429	-17.7732	1.14049e-70
LRRC49	k1	-2.64638	1.44034	-2.09378	0.0362792
FLOT2	k1	-2.6548	1.44726	-2.10026	0.0357059
SDHAF1	k1	-2.65591	16.9245	-8.55391	1.18983e-17
XYLT2	k1	-2.65633	1.44852	-2.10144	0.0356027
PPIF	k1	-2.65663	7.95192	-5.71192	1.11708e-08
HMGN4	k1	-2.65678	19.82	-9.29205	1.51343e-20
ZMYM6	k1	-2.65832	1.45016	-2.10297	0.0354684
GABARAP	k1	-2.65853	1166.31	-73.2259	0
ENSSSCG00000004556	k1	-2.65889	5.24567	-4.53797	5.67979e-06
MMP14	k1	-2.65934	1.4508	-2.10357	0.035416
NSMCE4A	k1	-2.66014	18.2888	-8.90916	5.14227e-19
PSPH	k1	-2.66099	1.45217	-2.10485	0.0353045
ENSSSCG00000011678	k1	-2.66147	8.4345	-5.8981	3.67709e-09
LGALS4	k1	-2.66332	1.67874	-2.30882	0.0209534
ENSSSCG00000016191	k1	-2.66378	1.45447	-2.107	0.0351176
ANGEL2	k1	-2.66394	10.8329	-6.75091	1.46924e-11
AARS2	k1	-2.6649	1.45558	-2.10803	0.0350282
IL29	k1	-2.66568	1.45623	-2.10863	0.0349762
ENSSSCG00000000273	k1	-2.66617	133.607	-24.6661	2.47279e-134
TBCA	k1	-2.6669	84.7044	-19.5875	1.97513e-85
PGAM2	k1	-2.66707	3.25468	-3.45207	0.000556312
ATP5F1E	k1	-2.66719	2300.75	-102.887	0
KLHL13	k1	-2.6681	2.16426	-2.70401	0.00685082
RLF	k1	-2.66978	1.88076	-2.47942	0.0131596
NDUFAF8	k1	-2.67045	34.3289	-12.3531	4.68959e-35
ADI1	k1	-2.67185	38.0323	-13.0211	9.28301e-39
C11orf65	k1	-2.67373	2.12368	-2.67282	0.0075217
ENSSSCG00000040632	k1	-2.67432	1.46338	-2.11529	0.0344053
DHX40	k1	-2.67487	3.35268	-3.51248	0.000443939
RSRC2	k1	-2.67557	291.348	-36.5248	4.48819e-292
KIAA0753	k1	-2.67563	1.53805	-2.18389	0.02897
CCDC9	k1	-2.67702	11.731	-7.04477	1.8577e-12
CMAS	k1	-2.67751	6.3276	-5.03804	4.70331e-07
RPL23	k1	-2.67827	7188.57	-181.917	0
ZYG11A	k1	-2.67835	1.6167	-2.2544	0.0241713
TTC26	k1	-2.6787	1.46685	-2.11852	0.0341315
STX1B	k1	-2.68082	1.46877	-2.1203	0.0339804
KIF5C	k1	-2.68091	1.46884	-2.12037	0.0339748
INTS6	k1	-2.68092	6.57843	-5.1475	2.63977e-07
ZBTB4	k1	-2.68093	1.46886	-2.12039	0.0339734
GABARAPL2	k1	-2.68125	139.291	-25.1903	5.11434e-140
PHF24	k1	-2.68237	1.47006	-2.1215	0.0338801
RPL10	k1	-2.68245	10588.5	-220.796	0
ARMC10	k1	-2.68373	11.264	-6.89347	5.44461e-12
ITPRIPL2	k1	-2.68394	1.47121	-2.12257	0.0337902
ENSSSCG00000038969	k1	-2.6852	1.47241	-2.12368	0.0336969
DYRK3	k1	-2.6852	45.2208	-14.2295	6.01497e-46
ENSSSCG00000033272	k1	-2.68522	85.6947	-19.7033	2.01977e-86
UBE4B	k1	-2.68533	1.47237	-2.12364	0.0337002
STX12	k1	-2.68696	3.9719	-3.87487	0.000106684
STK17B	k1	-2.68754	107.484	-22.0983	3.28444e-108
R3HDM1	k1	-2.68903	23.8372	-10.23	1.45493e-24
OR6N2	k1	-2.6905	1.47682	-2.12776	0.0333566
RRAGA	k1	-2.69102	1.47711	-2.12804	0.033334
YIPF1	k1	-2.69144	4.99221	-4.41329	1.01809e-05
FBXW7	k1	-2.69226	2.93782	-3.25003	0.00115392
ADAM17	k1	-2.69242	2.09472	-2.65036	0.00804051
C18orf25	k1	-2.69254	1.47838	-2.12921	0.0332369
HECW1	k1	-2.69382	1.47945	-2.1302	0.0331551
ST14	k1	-2.69416	2.30175	-2.80757	0.00499169
MGARP	k1	-2.69471	12.8961	-7.40923	1.27032e-13
TMPRSS9	k1	-2.69507	1.4805	-2.13117	0.0330748
TTI1	k1	-2.6956	1.48107	-2.1317	0.0330313
ENSSSCG00000039774	k1	-2.69565	1.48098	-2.13162	0.0330384
BRPF3	k1	-2.69571	1.48117	-2.13179	0.033024
COX7A2	k1	-2.69642	804.604	-60.8003	0
ABCB10	k1	-2.69673	1.48189	-2.13246	0.0329693
2021-09-01	k1	-2.69797	106.298	-21.9746	5.03923e-107
RPUSD4	k1	-2.69826	1.4833	-2.13376	0.0328627
ENSSSCG00000037676	k1	-2.69863	1.48361	-2.13404	0.0328392
ADGRG1	k1	-2.70043	7.12923	-5.38054	7.42623e-08
SYNRG	k1	-2.70122	5.02185	-4.42804	9.50931e-06
SOS2	k1	-2.70234	1.48671	-2.13691	0.0326053
JMJD4	k1	-2.70238	1.48674	-2.13694	0.0326029
RSF1	k1	-2.70271	8.18799	-5.80371	6.48647e-09
CNNM2	k1	-2.7039	1.72413	-2.348	0.0188744
UTP23	k1	-2.70439	11.34	-6.91831	4.57048e-12
HIVEP3	k1	-2.70487	1.48883	-2.13886	0.0324469
WDR81	k1	-2.7049	1.48886	-2.13889	0.0324447
ENSSSCG00000027491	k1	-2.70549	35.9243	-12.6451	1.19038e-36
ENSSSCG00000004253	k1	-2.70565	5.93498	-4.86209	1.16151e-06
ENSSSCG00000015293	k1	-2.70586	1.48965	-2.13962	0.0323852
MLEC	k1	-2.70596	19.1308	-9.12165	7.39886e-20
ILK	k1	-2.70597	41.5577	-13.627	2.76907e-42
SHD	k1	-2.70607	1.48983	-2.13979	0.032372
LGALSL	k1	-2.70609	1.48984	-2.1398	0.0323709
IAH1	k1	-2.70748	20.6736	-9.49893	2.1205e-21
CSRP1	k1	-2.70804	9.0971	-6.145	7.99641e-10
MAF	k1	-2.70908	1.49235	-2.14211	0.0321846
PEF1	k1	-2.70998	27.6459	-11.0473	2.26021e-28
ENSSSCG00000009208	k1	-2.71169	3.59168	-3.65614	0.000256046
ZCRB1	k1	-2.71489	22.2421	-9.86804	5.72702e-23
ENSSSCG00000040009	k1	-2.71496	7.48953	-5.52798	3.23941e-08
ENSSSCG00000032543	k1	-2.71542	1.49768	-2.14701	0.0317924
ACSL4	k1	-2.71554	4.81582	-4.32458	1.52821e-05
FANCC	k1	-2.71623	2.3216	-2.82226	0.00476871
TBP	k1	-2.71711	1.4991	-2.14832	0.0316881
RALB	k1	-2.71773	1.49962	-2.1488	0.0316501
CCNJ	k1	-2.71971	1.57901	-2.22082	0.0263629
ENSSSCG00000007004	k1	-2.72019	4.76978	-4.30115	1.69912e-05
CEP63	k1	-2.72156	5.83199	-4.81495	1.47234e-06
ZNF135	k1	-2.72158	1.50286	-2.15178	0.0314149
PIGC	k1	-2.72205	59.999	-16.4392	1.00238e-60
RIPOR1	k1	-2.72386	1.50479	-2.15354	0.031276
FOXK1	k1	-2.72397	1.50488	-2.15362	0.0312697
ND4	k1	-2.72431	6034.73	-166.674	0
SEC14L1	k1	-2.72453	1.50535	-2.15406	0.0312357
OSBPL8	k1	-2.72592	21.5681	-9.71113	2.70314e-22
KIAA1549	k1	-2.72601	1.5066	-2.15521	0.0311455
ENSSSCG00000039180	k1	-2.72678	1.50725	-2.1558	0.0310994
AXIN1	k1	-2.72715	1.50756	-2.15609	0.031077
TDP1	k1	-2.72821	1.50846	-2.15691	0.0310128
STXBP3	k1	-2.72907	88.8914	-20.0725	1.2842e-89
MYOZ1	k1	-2.73001	1.50998	-2.1583	0.0309042
ENO3	k1	-2.73035	1.51027	-2.15856	0.030884
NSRP1	k1	-2.73097	27.9737	-11.1148	1.06254e-28
ARFGEF2	k1	-2.7319	2.23472	-2.75748	0.0058248
PPIL2	k1	-2.73202	7.20403	-5.41146	6.25131e-08
IQCE	k1	-2.73224	1.51187	-2.16003	0.0307705
PDLIM7	k1	-2.73422	23.0049	-10.0428	9.88767e-24
PPP1R3F	k1	-2.73623	1.51524	-2.16312	0.030532
TMEM268	k1	-2.73675	1.51568	-2.16352	0.0305014
ZNF396	k1	-2.73783	1.5166	-2.16436	0.0304369
ELF1	k1	-2.73803	96.0294	-20.8734	9.34555e-97
RABEP2	k1	-2.73849	11.6156	-7.00768	2.42307e-12
PBXIP1	k1	-2.73889	10.9925	-6.80403	1.01731e-11
SIAH2	k1	-2.7391	2.97864	-3.27666	0.00105041
RAB11B	k1	-2.73965	22.3145	-9.88475	4.84785e-23
MSTO1	k1	-2.74042	1.59853	-2.23826	0.0252043
DCTN6	k1	-2.74091	8.04649	-5.74886	8.9848e-09
CFAP58	k1	-2.74146	2.2419	-2.76289	0.00572925
SLC25A40	k1	-2.74154	1.98827	-2.56647	0.0102739
ZDHHC7	k1	-2.7423	1.5204	-2.16782	0.030172
PLSCR3	k1	-2.74294	3.73404	-3.73936	0.000184486
CCL22	k1	-2.74408	1.5219	-2.1692	0.0300674
COP1	k1	-2.74633	1.52382	-2.17095	0.029935
ENSSSCG00000011569	k1	-2.74784	2.14424	-2.68866	0.007174
ENSSSCG00000013063	k1	-2.74974	1.52672	-2.17359	0.0297356
TNFRSF1A	k1	-2.75336	1.52981	-2.1764	0.029525
ANKRD39	k1	-2.75342	7.15124	-5.38966	7.05929e-08
ENSSSCG00000003042	k1	-2.75369	13475.9	-249.093	0
PSMB9	k1	-2.75464	46.9192	-14.5004	1.20447e-47
EXOC2	k1	-2.75996	7.95493	-5.7131	1.10936e-08
PRKRA	k1	-2.76139	2.58324	-3.0102	0.00261073
SCO1	k1	-2.76168	1.70373	-2.33046	0.0197818
ARID4A	k1	-2.7643	61.0073	-16.5793	9.83436e-62
CLEC17A	k1	-2.76611	10.8653	-6.76172	1.3636e-11
CREBZF	k1	-2.76635	30.8164	-11.6847	1.52612e-31
CCDC117	k1	-2.76671	12.3366	-7.23641	4.60716e-13
LETM1	k1	-2.76725	3.74917	-3.74811	0.000178169
SREBF2	k1	-2.76991	22.9319	-10.0262	1.16969e-23
COX6A1	k1	-2.77177	786.653	-60.1168	0
SLMAP	k1	-2.77224	4.11886	-3.9565	7.60569e-05
MRPS2	k1	-2.77236	16.2801	-8.38101	5.24732e-17
RNGTT	k1	-2.77374	7.50912	-5.53589	3.09658e-08
DENND4A	k1	-2.77412	6.98736	-5.32143	1.02954e-07
SLC39A6	k1	-2.77451	6.97381	-5.31576	1.06215e-07
ENSSSCG00000035538	k1	-2.77545	183.775	-28.9677	1.67811e-184
SHKBP1	k1	-2.77576	20.0386	-9.34545	9.15036e-21
FCMR	k1	-2.77632	12.1845	-7.18875	6.53894e-13
CKS2	k1	-2.77887	1006.05	-68.0011	0
DNAH7	k1	-2.77942	1.72261	-2.3467	0.0189404
RILPL2	k1	-2.78062	36.3079	-12.7144	4.92147e-37
PDE8A	k1	-2.78354	2.37537	-2.86173	0.00421334
RAP2C	k1	-2.78452	7.12946	-5.38063	7.4224e-08
SYCE2	k1	-2.78965	1.91649	-2.50863	0.0121202
RPS21	k1	-2.79099	3491.9	-126.77	0
CRAT	k1	-2.79104	4.14297	-3.96975	7.19493e-05
ENSSSCG00000034697	k1	-2.796	91.1186	-20.3258	7.61032e-92
UBL4A	k1	-2.79659	37.7505	-12.9715	1.77617e-38
ENSSSCG00000008061	k1	-2.79733	578.269	-51.5237	0
WDR25	k1	-2.79837	2.19683	-2.72884	0.00635583
IFI30	k1	-2.8025	320.293	-38.3048	5.094e-321
EME1	k1	-2.80251	2.35312	-2.84545	0.00443491
RNF135	k1	-2.80563	2.07768	-2.63708	0.00836228
ZNF550	k1	-2.80758	1.66299	-2.29509	0.0217277
C12orf57	k1	-2.80859	88.4163	-20.018	3.83463e-89
ENSSSCG00000015814	k1	-2.80883	11.7596	-7.05393	1.73936e-12
PSMB6	k1	-2.80953	207.984	-30.83	1.03862e-208
NSUN2	k1	-2.81027	17.7113	-8.76049	1.94401e-18
C19orf66	k1	-2.81035	6.69994	-5.19975	1.99553e-07
ENSSSCG00000012403	k1	-2.81085	5.95499	-4.87121	1.10919e-06
ITGB2	k1	-2.81112	45.0787	-14.2066	8.34289e-46
HSD3B7	k1	-2.81397	1.85256	-2.45618	0.0140422
DAXX	k1	-2.8142	4.95425	-4.39434	1.1111e-05
ZBTB7A	k1	-2.81645	8.59291	-5.95801	2.55322e-09
EPC1	k1	-2.81773	17.0238	-8.58024	9.46723e-18
KDM5C	k1	-2.81849	2.62191	-3.03714	0.00238832
DMAC2	k1	-2.82301	19.9339	-9.31991	1.16441e-20
DTX1	k1	-2.82351	2.15001	-2.69309	0.00707934
LRCH4	k1	-2.82365	26.1007	-10.7231	7.93123e-27
RAC2	k1	-2.82508	1781.47	-90.5235	0
GLTP	k1	-2.82531	9.67593	-6.35319	2.10897e-10
OSBPL9	k1	-2.82599	10.493	-6.63642	3.21393e-11
TNRC6B	k1	-2.82611	13.304	-7.5328	4.96646e-14
TOP3A	k1	-2.83374	2.27718	-2.7893	0.00528223
TRIM42	k1	-2.83375	1.689	-2.31772	0.0204645
PLBD2	k1	-2.83755	2.26284	-2.77858	0.00545963
FMC1	k1	-2.83872	28.7096	-11.2651	1.9516e-29
SCNM1	k1	-2.84028	9.57342	-6.3168	2.67042e-10
PTP4A2	k1	-2.84149	502.877	-48.0379	0
IER5	k1	-2.84272	7.72815	-5.62361	1.87005e-08
PRKCA	k1	-2.84525	5.0846	-4.45911	8.22997e-06
PLA2G2F	k1	-2.84725	1.79627	-2.40924	0.0159856
REEP4	k1	-2.85174	8.8602	-6.05782	1.37976e-09
POLL	k1	-2.85411	1.70908	-2.33507	0.0195399
ENSSSCG00000033422	k1	-2.85479	1.70938	-2.33532	0.0195265
CHIC1	k1	-2.8561	1.71105	-2.33677	0.0194512
CAMK2G	k1	-2.85614	2.6321	-3.04421	0.00233293
MAT2A	k1	-2.85782	32.3584	-11.9826	4.38107e-33
ENSSSCG00000006156	k1	-2.85825	334.468	-39.1471	0
ZBTB10	k1	-2.85962	2.55919	-2.99334	0.00275939
TMEM234	k1	-2.8598	2.20787	-2.73721	0.0061963
PCBD2	k1	-2.86095	40.3459	-13.4218	4.5091e-41
ENSSSCG00000027434	k1	-2.86108	2.01071	-2.58435	0.00975635
WFDC11	k1	-2.8611	1.71602	-2.34104	0.01923
MYB	k1	-2.86254	2.1148	-2.66595	0.0076771
NCOA4	k1	-2.86278	5.22094	-4.52595	6.01256e-06
ENSSSCG00000038462	k1	-2.86308	2.21317	-2.74122	0.00612108
ENSSSCG00000036505	k1	-2.86533	2.62199	-3.0372	0.00238785
TMEM63A	k1	-2.86659	1.81771	-2.42721	0.0152156
ZMYM1	k1	-2.87167	5.0236	-4.42891	9.47108e-06
MOSMO	k1	-2.87207	1.82384	-2.43232	0.0150025
VIPAS39	k1	-2.87253	2.22974	-2.75373	0.00589199
B4GALT1	k1	-2.87626	4.0492	-3.918	8.92884e-05
EIF2A	k1	-2.87932	37.7727	-12.9754	1.6876e-38
ENSSSCG00000024973	k1	-2.88163	54.3127	-15.6257	4.86748e-55
ZKSCAN1	k1	-2.8819	6.79347	-5.23964	1.60889e-07
ENSSSCG00000005437	k1	-2.88567	2.68647	-3.08167	0.00205842
SUN1	k1	-2.886	1.94163	-2.52901	0.0114386
ENSSSCG00000021757	k1	-2.88673	1.74127	-2.36266	0.0181441
ENSSSCG00000039266	k1	-2.88775	1.74262	-2.36382	0.0180878
ASH1L	k1	-2.88927	8.51316	-5.92792	3.06788e-09
FAAP100	k1	-2.88928	1.74415	-2.36513	0.0180238
HACD3	k1	-2.8907	2.59735	-3.02006	0.00252727
IFIH1	k1	-2.89084	6.16159	-4.96435	6.893e-07
NUP62	k1	-2.89092	1.7458	-2.36653	0.0179556
NUDT14	k1	-2.89235	2.38493	-2.8687	0.00412168
SMTN	k1	-2.89241	1.7473	-2.36781	0.0178939
FBXO21	k1	-2.89286	1.74775	-2.36819	0.0178753
TTF2	k1	-2.89343	6.26712	-5.01131	5.40601e-07
ENSSSCG00000017983	k1	-2.89412	7.59664	-5.5711	2.53142e-08
AGL	k1	-2.89907	1.754	-2.37351	0.0176197
ENSSSCG00000034301	k1	-2.90689	1.76189	-2.38021	0.0173027
VPS54	k1	-2.90734	1.76205	-2.38035	0.0172964
GPATCH1	k1	-2.90801	1.76273	-2.38092	0.0172693
NKTR	k1	-2.90886	26.0402	-10.7102	9.11527e-27
ERCC1	k1	-2.90942	24.3748	-10.3492	4.21868e-25
TLR10	k1	-2.91066	1.7657	-2.38345	0.0171514
ANKHD1	k1	-2.91192	7.0283	-5.33855	9.36911e-08
YAE1	k1	-2.91277	19.0636	-9.10485	8.63842e-20
TNFRSF1B	k1	-2.91435	10.1027	-6.5026	7.8946e-11
ENSSSCG00000028766	k1	-2.91444	1.76953	-2.38669	0.0170009
ENSSSCG00000031317	k1	-2.91615	2.75318	-3.12711	0.00176532
ENSSSCG00000004970	k1	-2.91722	21288.9	-313.093	0
CCDC15	k1	-2.91775	1.77288	-2.38953	0.01687
ERCC2	k1	-2.91909	1.77397	-2.39045	0.0168279
LPAR5	k1	-2.91957	1.77473	-2.39109	0.0167985
TNIP1	k1	-2.92028	18.3556	-8.92618	4.40967e-19
ENSSSCG00000033792	k1	-2.92117	1.77609	-2.39224	0.016746
SCN11A	k1	-2.92356	1.77879	-2.39452	0.0166421
TMEM94	k1	-2.92528	1.78053	-2.39599	0.0165755
AFG1L	k1	-2.92601	1.99214	-2.56956	0.0101826
CABLES2	k1	-2.92639	1.99262	-2.56995	0.0101713
SHLD2	k1	-2.92652	1.7818	-2.39706	0.0165274
IQANK1	k1	-2.92792	1.78297	-2.39805	0.0164827
PHACTR3	k1	-2.92825	2.14659	-2.69047	0.00713522
TMC1	k1	-2.92878	1.7841	-2.399	0.0164399
RAC3	k1	-2.92969	2.10686	-2.6598	0.0078188
ENSSSCG00000012235	k1	-2.92995	2.72411	-3.10739	0.00188749
SCML4	k1	-2.93071	2.72567	-3.10845	0.00188074
ATP1A1	k1	-2.93162	14.967	-8.01753	1.0789e-15
GNAI3	k1	-2.93175	44.3291	-14.0852	4.68655e-45
TNFAIP8L1	k1	-2.93236	2.7987	-3.1578	0.00158965
HMX2	k1	-2.93271	1.78811	-2.40238	0.016289
STIL	k1	-2.93331	2.23822	-2.76012	0.00577809
COG7	k1	-2.93345	1.78886	-2.40301	0.0162607
NIN	k1	-2.93354	35.9976	-12.6584	1.00558e-36
ENSSSCG00000028062	k1	-2.93429	1.78947	-2.40353	0.0162377
ZBTB7B	k1	-2.93616	1.89647	-2.49229	0.0126921
ZNF408	k1	-2.93625	2.00524	-2.58	0.00988008
TIGD2	k1	-2.93626	4.2375	-4.02131	5.78763e-05
ENSSSCG00000031580	k1	-2.93666	102.78	-21.6037	1.65772e-103
CCND2	k1	-2.93762	9.81308	-6.40157	1.53787e-10
KCTD15	k1	-2.93816	1.79367	-2.40706	0.0160815
MAP2	k1	-2.93829	1.79357	-2.40697	0.0160853
ERCC3	k1	-2.94225	1.79786	-2.41058	0.0159274
FBXW11	k1	-2.94293	11.854	-7.08411	1.39943e-12
GFM1	k1	-2.94337	11.1191	-6.84586	7.60182e-12
GTF2I	k1	-2.9436	10.6855	-6.70149	2.06307e-11
ENSSSCG00000033671	k1	-2.94364	1.79906	-2.41159	0.0158832
SHPRH	k1	-2.94384	2.36748	-2.85597	0.00429062
ASB16	k1	-2.94476	1.80022	-2.41256	0.015841
PRKDC	k1	-2.94509	1.80076	-2.41301	0.0158213
MYBPC2	k1	-2.94539	1.80086	-2.4131	0.0158174
MRPL36	k1	-2.94566	27.9554	-11.1111	1.10807e-28
SDCBP	k1	-2.94781	51.5375	-15.213	2.90086e-52
ENSSSCG00000005508	k1	-2.94997	1.80557	-2.41705	0.0156469
ENSSSCG00000022357	k1	-2.95056	1.80618	-2.41756	0.0156251
PSME4	k1	-2.95096	1.80659	-2.41791	0.0156101
ENSSSCG00000002045	k1	-2.95232	2.83567	-3.18253	0.00145992
FKBP15	k1	-2.95281	2.13974	-2.6852	0.00724865
ENSSSCG00000036344	k1	-2.95362	1.80933	-2.4202	0.0155119
IQCK	k1	-2.95452	1.81044	-2.42113	0.0154725
EXOC5	k1	-2.95452	4.28547	-4.04724	5.18242e-05
PHYHIPL	k1	-2.95498	1.81092	-2.42153	0.0154555
ARHGEF7	k1	-2.95506	2.81674	-3.16989	0.00152498
SLC25A19	k1	-2.95572	1.81168	-2.42216	0.0154285
ENSSSCG00000032098	k1	-2.95582	1.8116	-2.4221	0.0154313
TRMT112	k1	-2.95583	409.38	-43.3275	0
LAMA5	k1	-2.95676	1.81258	-2.42291	0.0153966
AKAP8	k1	-2.95773	16.3512	-8.40027	4.45443e-17
ENSSSCG00000021069	k1	-2.95853	1.8144	-2.42444	0.0153321
RDX	k1	-2.95939	32.2813	-11.9679	5.23212e-33
ZNF614	k1	-2.96019	1.81628	-2.42601	0.0152659
ZNRD2	k1	-2.96076	20.306	-9.41038	4.94361e-21
ENSSSCG00000040684	k1	-2.96092	1.81702	-2.42663	0.0152397
SCAPER	k1	-2.9614	1.81752	-2.42705	0.0152223
PTPN4	k1	-2.96145	1.92569	-2.5161	0.0118662
ENSSSCG00000035331	k1	-2.96196	1.8181	-2.42753	0.0152021
MED10	k1	-2.96324	46.4706	-14.4293	3.38361e-47
ENSSSCG00000040448	k1	-2.96442	1.82064	-2.42965	0.0151135
ELL	k1	-2.96476	6.04709	-4.91293	8.9724e-07
TAF6	k1	-2.96484	6.65538	-5.18065	2.21117e-07
RAB39A	k1	-2.96518	1.82142	-2.4303	0.0150862
ENSSSCG00000014993	k1	-2.96524	1.82148	-2.43036	0.015084
RNF114	k1	-2.9655	4.44024	-4.12993	3.62877e-05
BAG4	k1	-2.96725	1.82356	-2.43209	0.0150121
PSMB8	k1	-2.96753	533.746	-49.4948	0
FIP1L1	k1	-2.96765	36.0405	-12.6661	9.11018e-37
TEX12	k1	-2.96865	2.67854	-3.07624	0.00209632
GH1	k1	-2.96918	5.12177	-4.47742	7.5549e-06
AMN1	k1	-2.96962	1.82601	-2.43413	0.0149277
HDAC3	k1	-2.97042	11.6244	-7.01051	2.37458e-12
ENSSSCG00000032747	k1	-2.9711	1.82754	-2.4354	0.0148751
NUDT17	k1	-2.97364	1.83017	-2.43759	0.0147854
ARHGAP15	k1	-2.97484	15.2094	-8.08581	6.17503e-16
FUCA2	k1	-2.97532	1.8319	-2.43904	0.0147264
WSB1	k1	-2.97713	13.1728	-7.49329	6.71671e-14
HERC2	k1	-2.97982	1.83657	-2.44292	0.014569
LIG3	k1	-2.98077	17.8357	-8.79273	1.45968e-18
MAP3K5	k1	-2.98117	1.83797	-2.44408	0.0145222
CC2D1B	k1	-2.98352	1.84041	-2.44611	0.0144406
OTUD5	k1	-2.98395	2.68658	-3.08175	0.00205788
LARP4	k1	-2.98462	11.7548	-7.05238	1.75883e-12
EMD	k1	-2.98537	79.5262	-18.9707	2.97736e-80
APOBEC2	k1	-2.98713	1.84416	-2.44922	0.0143165
FBXO3	k1	-2.98727	2.30793	-2.81215	0.00492116
SMURF2	k1	-2.98795	2.92376	-3.24081	0.00119191
EID1	k1	-2.98903	1.84614	-2.45086	0.0142516
RSU1	k1	-2.98928	25.484	-10.591	3.28081e-26
NKRF	k1	-2.99016	2.07531	-2.63523	0.00840791
C17orf58	k1	-2.99244	2.54149	-2.98089	0.00287413
STX4	k1	-2.99311	1.85039	-2.45438	0.0141127
CCDC85B	k1	-2.99319	1.85047	-2.45445	0.0141101
LPIN1	k1	-2.99358	1.85089	-2.45479	0.0140966
RAB1B	k1	-2.99453	19.2553	-9.15264	5.55581e-20
DENND3	k1	-2.99455	1.8519	-2.45563	0.0140638
H3F3A	k1	-2.99501	6794.24	-176.855	0
AAR2	k1	-2.99577	2.4073	-2.88495	0.00391475
MORN4	k1	-2.99602	1.85343	-2.4569	0.0140142
LIN52	k1	-2.99616	1.85357	-2.45701	0.0140097
N4BP2	k1	-2.99778	2.68976	-3.08393	0.00204287
CRTC3	k1	-3.00182	1.85949	-2.46191	0.01382
ENSSSCG00000032843	k1	-3.00408	1.86186	-2.46387	0.0137448
IL13	k1	-3.00437	1.86217	-2.46412	0.013735
ENSSSCG00000033457	k1	-3.00437	1.86217	-2.46412	0.013735
ENSSSCG00000038550	k1	-3.00488	12.5507	-7.30302	2.81377e-13
ENSSSCG00000039331	k1	-3.00526	19.1249	-9.12017	7.50097e-20
ENSSSCG00000004054	k1	-3.00876	2.94968	-3.25779	0.00112283
RNPEPL1	k1	-3.00912	2.95228	-3.25948	0.00111615
ACRBP	k1	-3.01143	15.9612	-8.29418	1.09334e-16
ICMT	k1	-3.01257	5.89989	-4.84608	1.25925e-06
NAPRT	k1	-3.01433	14.6532	-7.92825	2.22252e-15
ENSSSCG00000021591	k1	-3.01493	413.058	-43.5224	0
ZDHHC14	k1	-3.01679	2.69178	-3.08531	0.00203341
USP3	k1	-3.01869	3.98408	-3.88169	0.000103733
LRRC20	k1	-3.02008	2.59419	-3.01785	0.00254574
STRN	k1	-3.02545	2.39774	-2.87802	0.00400183
NOB1	k1	-3.02682	24.887	-10.4615	1.29717e-25
CHMP4B	k1	-3.02816	46.6143	-14.4521	2.43044e-47
IL5RA	k1	-3.02923	2.80982	-3.16526	0.00154946
BCAS2	k1	-3.03129	166.211	-27.538	6.15467e-167
ENSSSCG00000032554	k1	-3.03222	3.02208	-3.3048	0.000950426
RASAL3	k1	-3.03333	6.35545	-5.0503	4.4111e-07
EDIL3	k1	-3.03354	2.38327	-2.86749	0.00413747
RNF146	k1	-3.03572	25.7455	-10.6472	1.79681e-26
NUAK1	k1	-3.03603	2.01378	-2.58678	0.00968769
ABHD13	k1	-3.03797	2.65934	-3.06303	0.00219109
RAB10	k1	-3.03822	22.8351	-10.0041	1.4618e-23
TFF3	k1	-3.03979	7.12769	-5.3799	7.45269e-08
LAMTOR3	k1	-3.0429	41.6743	-13.6465	2.117e-42
ENSSSCG00000040960	k1	-3.04317	2.39801	-2.87821	0.00399936
WASHC4	k1	-3.04987	6.15474	-4.96129	7.00258e-07
ETV3	k1	-3.04991	4.42383	-4.12123	3.76849e-05
ENSSSCG00000032134	k1	-3.05066	8.16126	-5.79338	6.89829e-09
FAM167A	k1	-3.05121	2.03255	-2.60164	0.00927788
PGAP2	k1	-3.0516	2.28517	-2.79525	0.00518592
ENSSSCG00000023595	k1	-3.05392	37.7868	-12.9779	1.63382e-38
HERC5	k1	-3.05547	11.6235	-7.0102	2.37971e-12
CCDC174	k1	-3.05579	20.1994	-9.38456	6.31775e-21
ZPBP2	k1	-3.05655	7.34897	-5.47091	4.47741e-08
ENSSSCG00000033068	k1	-3.05704	622.842	-53.4779	0
NFKBIL1	k1	-3.05821	7.28626	-5.44526	5.17302e-08
HACE1	k1	-3.06329	2.04715	-2.61315	0.00897128
ASIC1	k1	-3.06657	2.17784	-2.71438	0.0066399
OGA	k1	-3.07498	28.9468	-11.3131	1.1304e-29
SAP18	k1	-3.07883	545.246	-50.0267	0
ACO2	k1	-3.07978	33.4559	-12.1903	3.50009e-34
RAB24	k1	-3.07999	23.9228	-10.2491	1.19454e-24
PIP5K1B	k1	-3.08	2.06744	-2.62907	0.00856176
ARMC8	k1	-3.08048	3.14638	-3.3842	0.000713872
ENKUR	k1	-3.08163	2.46361	-2.92554	0.00343863
NME4	k1	-3.08251	2.07049	-2.63146	0.00850188
RNF44	k1	-3.08273	14.2967	-7.82566	5.05018e-15
NRROS	k1	-3.08356	2.59686	-3.01971	0.00253013
LIPI	k1	-3.08478	2.07325	-2.63363	0.00844784
SOS1	k1	-3.08652	2.60096	-3.02258	0.00250633
SCCPDH	k1	-3.08815	10.3506	-6.58791	4.46058e-11
PCGF2	k1	-3.08842	2.07771	-2.63711	0.00836163
MPDU1	k1	-3.08868	17.6013	-8.73188	2.50464e-18
BRIX1	k1	-3.0913	61.6854	-16.6729	2.06367e-62
AEBP2	k1	-3.09176	6.22604	-4.99308	5.94231e-07
ENSSSCG00000008352	k1	-3.09184	21.0235	-9.58249	9.47327e-22
MCRIP1	k1	-3.09268	59.087	-16.3114	8.18434e-60
BRF1	k1	-3.09369	2.08415	-2.64213	0.00823859
TIMM10	k1	-3.0944	50.9477	-15.1238	1.12797e-51
ENSSSCG00000009341	k1	-3.09605	22.4824	-9.92342	3.2929e-23
FAM149B1	k1	-3.0974	2.08829	-2.64536	0.00816031
ENTPD6	k1	-3.09957	2.6252	-3.03943	0.00237027
ZNF660	k1	-3.10134	2.2257	-2.75069	0.00594699
TYW3	k1	-3.10338	10.7236	-6.71429	1.88983e-11
BRD1	k1	-3.10354	2.09585	-2.65124	0.00801963
EIF4G1	k1	-3.10397	28.1856	-11.1583	6.5226e-29
TLCD1	k1	-3.10507	2.76154	-3.13277	0.00173164
PRADC1	k1	-3.10724	5.15821	-4.49531	6.94688e-06
MLF2	k1	-3.10828	46.9415	-14.5039	1.14419e-47
ENSSSCG00000009530	k1	-3.10938	2.10304	-2.65683	0.00788786
TIMM17B	k1	-3.11165	103.521	-21.6824	3.00998e-104
OLFM1	k1	-3.11213	2.24069	-2.76197	0.00574531
CYB561A3	k1	-3.11269	9.66087	-6.34786	2.18337e-10
RCHY1	k1	-3.11303	32.1588	-11.9445	6.93794e-33
PIP4P1	k1	-3.11319	7.16944	-5.39718	6.76948e-08
GFOD1	k1	-3.11376	2.10881	-2.6613	0.00778385
DEAF1	k1	-3.11434	2.10952	-2.66186	0.00777104
PRXL2B	k1	-3.11492	11.3508	-6.92181	4.45904e-12
NUDCD2	k1	-3.11515	59.794	-16.4106	1.60691e-60
PBDC1	k1	-3.11635	59.7389	-16.4029	1.82432e-60
MROH1	k1	-3.11668	2.11207	-2.66383	0.00772565
DOLPP1	k1	-3.11687	2.53189	-2.97411	0.00293838
PHRF1	k1	-3.11693	2.11272	-2.66434	0.00771403
POLR3H	k1	-3.12236	2.68413	-3.08007	0.00206953
GNPTG	k1	-3.12276	2.11992	-2.66991	0.00758712
ENSSSCG00000038507	k1	-3.12343	8041.99	-192.416	0
MAD2L2	k1	-3.12469	32.0081	-11.9156	9.81579e-33
DDX49	k1	-3.1252	5.08519	-4.4594	8.21889e-06
EIF3A	k1	-3.12596	246.08	-33.5524	8.31356e-247
LRRK1	k1	-3.12612	2.12408	-2.67312	0.00751488
VPS29	k1	-3.1262	106.2	-21.9644	6.30338e-107
ALPK3	k1	-3.12863	2.12689	-2.67529	0.00746642
PTPRB	k1	-3.12894	2.12758	-2.67583	0.00745449
KATNBL1	k1	-3.12987	2.12843	-2.67648	0.00743999
TTC5	k1	-3.13137	2.1306	-2.67815	0.00740295
SCO2	k1	-3.13224	6.09294	-4.93358	8.07351e-07
PFKM	k1	-3.13258	2.13209	-2.67931	0.00737751
PARVG	k1	-3.13289	51.3161	-15.1796	4.82972e-52
ADAT1	k1	-3.13422	2.13413	-2.68088	0.00734299
AKAP10	k1	-3.13482	2.13488	-2.68145	0.00733035
USP16	k1	-3.13507	37.5044	-12.928	3.13021e-38
ENSSSCG00000036305	k1	-3.13513	2.13499	-2.68154	0.00732844
LIAS	k1	-3.13556	3.17718	-3.40362	0.000665
ENSSSCG00000017766	k1	-3.13573	2.136	-2.68232	0.00731144
WWP2	k1	-3.13763	2.13809	-2.68393	0.00727621
ENSSSCG00000012746	k1	-3.13793	19.4211	-9.1938	3.79195e-20
AMDHD1	k1	-3.14034	2.14174	-2.68674	0.00721541
ENSSSCG00000034280	k1	-3.14061	2.8908	-3.21911	0.00128588
SMG9	k1	-3.14206	2.14363	-2.68819	0.00718401
PLCXD3	k1	-3.14303	2.14484	-2.68912	0.00716411
GEMIN2	k1	-3.14397	13.2386	-7.51313	5.77298e-14
MAD2L1BP	k1	-3.14461	2.14705	-2.69082	0.00712766
ENSSSCG00000035204	k1	-3.14485	2.14736	-2.69105	0.0071227
PDIK1L	k1	-3.14503	2.14758	-2.69122	0.00711909
CNOT10	k1	-3.14514	11.3218	-6.91238	4.76601e-12
BCDIN3D	k1	-3.14615	2.14897	-2.69229	0.00709623
MPP7	k1	-3.14652	2.43194	-2.90277	0.00369875
SHISA8	k1	-3.14656	2.14926	-2.69252	0.00709151
ENSSSCG00000005453	k1	-3.14694	1412.97	-80.6086	0
USP12	k1	-3.14806	2.15114	-2.69396	0.00706091
IL4R	k1	-3.14848	3.85717	-3.81005	0.000138941
KCNK10	k1	-3.14887	2.15216	-2.69474	0.0070444
DCTN3	k1	-3.14944	54.4748	-15.6494	3.35113e-55
ENSSSCG00000033734	k1	-3.14951	2252.4	-101.799	0
QKI	k1	-3.14994	6.03806	-4.90886	9.16094e-07
STX2	k1	-3.14999	2.15376	-2.69597	0.00701838
ENSSSCG00000019767	k1	-3.15037	2.15404	-2.69618	0.00701394
TMEM232	k1	-3.15148	2.15562	-2.6974	0.00698836
GDF11	k1	-3.1515	2.58286	-3.00994	0.00261299
POLR2D	k1	-3.15187	168.423	-27.7222	3.77514e-169
NUMA1	k1	-3.15385	6.09278	-4.93351	8.07644e-07
NOA1	k1	-3.15751	4.50691	-4.16508	3.11238e-05
PAX9	k1	-3.15788	2.16363	-2.70353	0.00686074
ENSSSCG00000032980	k1	-3.15919	2.59751	-3.02017	0.00252635
ENSSSCG00000002400	k1	-3.15947	2.87416	-3.20811	0.00133611
TBC1D7	k1	-3.15963	19.5431	-9.22396	2.86325e-20
DTX2	k1	-3.15985	14.8033	-7.97108	1.57293e-15
PTGER2	k1	-3.16146	2.16811	-2.70696	0.00679027
ZMYM2	k1	-3.16229	3.32109	-3.49311	0.000477428
TEX14	k1	-3.16253	2.16946	-2.70799	0.0067693
ARL10	k1	-3.1632	2.17029	-2.70862	0.00675635
BRAF	k1	-3.16424	2.46008	-2.923	0.00346674
ENSSSCG00000032345	k1	-3.16466	2.17212	-2.71002	0.00672788
GTF2H3	k1	-3.165	20.6032	-9.48205	2.4933e-21
ENSSSCG00000000107	k1	-3.1651	2.74944	-3.12458	0.00178058
ZNF831	k1	-3.16547	2.17314	-2.7108	0.00671207
DECR2	k1	-3.16593	2.17371	-2.71124	0.00670327
ETFB	k1	-3.17171	81.2521	-19.1785	5.596e-82
DCAKD	k1	-3.17223	2.18164	-2.71728	0.00658207
ENSSSCG00000032459	k1	-3.17241	23.269	-10.1026	5.38215e-24
ETFDH	k1	-3.1735	11.7297	-7.04433	1.8635e-12
C18orf32	k1	-3.17396	86.869	-19.8397	1.35216e-87
ARL4A	k1	-3.17455	2.95444	-3.2609	0.0011106
UTP11	k1	-3.17483	18.5314	-8.97089	2.94139e-19
FYCO1	k1	-3.17505	2.18519	-2.71999	0.00652844
ENSSSCG00000038027	k1	-3.17516	2.18533	-2.72009	0.00652637
F2R	k1	-3.17551	3.13853	-3.37923	0.000726887
KLF9	k1	-3.17708	2.18774	-2.72193	0.00649023
RFX7	k1	-3.1773	2.18802	-2.72214	0.00648605
IFI35	k1	-3.17765	8.21776	-5.81518	6.05671e-09
ASCC2	k1	-3.17798	2.18888	-2.72279	0.00647328
CCNL2	k1	-3.17853	13.4285	-7.57015	3.72804e-14
PPP4R1	k1	-3.17862	2.7222	-3.10608	0.00189583
RBM39	k1	-3.17899	461.976	-46.0366	0
FBXO11	k1	-3.17945	5.34711	-4.587	4.49664e-06
VPS28	k1	-3.17951	102.355	-21.5584	4.41521e-103
CD84	k1	-3.18087	2.19253	-2.72557	0.006419
MPP1	k1	-3.18121	6.57698	-5.14688	2.6486e-07
ANKRD49	k1	-3.18173	15.7053	-8.22382	1.97115e-16
LPCAT1	k1	-3.18265	2.92239	-3.23991	0.00119567
EEF2	k1	-3.18431	1635.89	-86.7421	0
ENSSSCG00000005480	k1	-3.18475	2.19744	-2.7293	0.00634693
FBN3	k1	-3.18493	2.19766	-2.72947	0.0063436
SERPINB1	k1	-3.18502	2.19778	-2.72956	0.00634193
LAP3	k1	-3.18554	61.5696	-16.6569	2.69425e-62
RASGEF1A	k1	-3.18671	2.19993	-2.73119	0.00631062
FGL2	k1	-3.18671	2.19993	-2.73119	0.00631062
ENSSSCG00000021222	k1	-3.18671	2.19993	-2.73119	0.00631062
FAR2	k1	-3.18671	2.19993	-2.73119	0.00631062
SCIMP	k1	-3.18977	26.5271	-10.8135	2.97079e-27
ATG12	k1	-3.19096	22.2868	-9.87836	5.1671e-23
MORF4L1	k1	-3.19198	164.054	-27.3573	8.83631e-165
ENSSSCG00000031871	k1	-3.19358	5.4358	-4.62947	3.66609e-06
BTF3L4	k1	-3.19455	38.5528	-13.1123	2.80027e-39
USP37	k1	-3.19594	2.65863	-3.06254	0.00219469
DCAF12	k1	-3.1961	18.0843	-8.85678	8.23577e-19
TPM4	k1	-3.19763	238.839	-33.0522	1.44797e-239
KIAA1143	k1	-3.19928	26.4605	-10.7994	3.46362e-27
TARS	k1	-3.1996	55.3242	-15.7734	4.74011e-56
SMARCA5	k1	-3.1998	153.606	-26.4646	2.47803e-154
TNIP2	k1	-3.20006	3.84216	-3.80149	0.000143827
FAF2	k1	-3.20604	20.2568	-9.39846	5.53651e-21
CCDC89	k1	-3.20699	2.37601	-2.8622	0.00420714
ERFE	k1	-3.20725	2.37639	-2.86248	0.00420344
ENSSSCG00000034617	k1	-3.20726	14563.8	-258.954	0
ZNF608	k1	-3.20825	2.37783	-2.86352	0.00418959
ATF7IP2	k1	-3.20838	2.37802	-2.86366	0.00418772
IL17RA	k1	-3.20886	2.37872	-2.86417	0.00418098
ENSSSCG00000002935	k1	-3.20957	2.37974	-2.86492	0.00417119
VAPA	k1	-3.2098	79.9468	-19.0216	1.13042e-80
MAG	k1	-3.20993	2.97983	-3.27744	0.00104754
PABPC4	k1	-3.20995	7.06506	-5.35388	8.60879e-08
ZBTB17	k1	-3.20998	2.97991	-3.27749	0.00104735
ELAVL3	k1	-3.2108	2.38093	-2.86578	0.00415978
RRAGB	k1	-3.21104	2.38186	-2.86647	0.00415084
PALMD	k1	-3.21145	2.38246	-2.8669	0.00414511
ACKR4	k1	-3.21188	2.38308	-2.86735	0.00413924
KCTD9	k1	-3.21294	2.38403	-2.86805	0.00413016
REM1	k1	-3.21326	2.3845	-2.86839	0.00412571
EDRF1	k1	-3.21335	2.38521	-2.8689	0.00411899
NEO1	k1	-3.21506	3.48577	-3.5931	0.000326762
CEACAM19	k1	-3.2161	2.38861	-2.87138	0.00408686
PUS7L	k1	-3.21871	7.21183	-5.41468	6.13997e-08
KIAA0355	k1	-3.21905	2.39346	-2.8749	0.00404149
BRIP1	k1	-3.21995	2.39475	-2.87585	0.00402945
SGMS1	k1	-3.22147	2.55236	-2.98854	0.00280312
CARD6	k1	-3.22248	2.39842	-2.87851	0.00399555
CELA2A	k1	-3.22283	3.00711	-3.29513	0.000983763
HELQ	k1	-3.22403	3.14049	-3.38047	0.000723614
POU2F3	k1	-3.22554	2.40287	-2.88174	0.00395485
LIPE	k1	-3.22573	2.40315	-2.88194	0.00395229
EIF2S2	k1	-3.22745	376.031	-41.5184	0
ACSL1	k1	-3.22774	2.40606	-2.88406	0.00392587
NECAP2	k1	-3.22815	45.562	-14.2843	2.74153e-46
HIF1A	k1	-3.22819	40.9525	-13.5249	1.11568e-41
UCHL1	k1	-3.22847	3.10721	-3.35935	0.000781247
ELOVL7	k1	-3.22849	2.72122	-3.10542	0.00190011
STAG1	k1	-3.22951	14.6986	-7.94125	2.00161e-15
ENSSSCG00000027565	k1	-3.23179	45.8787	-14.335	1.32221e-46
CDIP1	k1	-3.23273	26.8389	-10.8791	1.44916e-27
CMTM6	k1	-3.23336	3.02954	-3.30962	0.000934241
COX7C	k1	-3.23376	1467.31	-82.146	0
LZTR1	k1	-3.23464	2.41611	-2.89133	0.00383614
CCDC86	k1	-3.23484	5.86833	-4.83164	1.35416e-06
GTF3C6	k1	-3.23487	15.83	-8.25817	1.47917e-16
RPS27	k1	-3.23492	16015.2	-271.553	0
ENSSSCG00000031309	k1	-3.23535	2.41713	-2.89208	0.00382706
LGALS8	k1	-3.23674	2.41917	-2.89355	0.00380917
NR2C1	k1	-3.23807	2.4211	-2.89495	0.00379224
RIPK3	k1	-3.24104	3.0445	-3.31924	0.000902613
CDK2AP1	k1	-3.24143	68.7755	-17.6218	1.67692e-69
P2RY12	k1	-3.2437	2.42886	-2.90055	0.0037251
PGGT1B	k1	-3.24398	4.97793	-4.40617	1.05212e-05
PMF1	k1	-3.24429	2.43019	-2.9015	0.00371376
CASC3	k1	-3.24444	8.0767	-5.76061	8.38105e-09
KIZ	k1	-3.24641	2.73116	-3.11218	0.00185713
ENSSSCG00000011117	k1	-3.24831	57.4503	-16.0796	3.54536e-58
OSBPL2	k1	-3.24983	2.43828	-2.90734	0.00364516
ENSSSCG00000024290	k1	-3.25108	2.43968	-2.90835	0.00363343
NR1D2	k1	-3.25109	2.4397	-2.90836	0.00363329
SLC39A3	k1	-3.25144	2.44063	-2.90903	0.00362548
LRRC75A	k1	-3.25318	2.44319	-2.91087	0.00360421
GTF2H5	k1	-3.25346	122.37	-23.5957	4.26648e-123
SCRG1	k1	-3.25351	2.44326	-2.91092	0.00360365
ENSSSCG00000036022	k1	-3.25365	2.44388	-2.91137	0.00359852
TIRAP	k1	-3.25525	2.44622	-2.91305	0.00357919
IFT80	k1	-3.25558	3.42441	-3.55614	0.000376349
ANKRD52	k1	-3.25569	2.92863	-3.24401	0.00117861
PPP1CB	k1	-3.25677	51.7796	-15.2494	1.66103e-52
TMEM249	k1	-3.25814	2.45045	-2.91609	0.00354443
RBBP9	k1	-3.25858	2.45111	-2.91656	0.00353911
TMA16	k1	-3.2589	23.5486	-10.1655	2.82749e-24
BDP1	k1	-3.25935	47.1068	-14.53	7.8197e-48
POGK	k1	-3.26002	2.45283	-2.9178	0.0035251
ENSSSCG00000037083	k1	-3.26066	2.45379	-2.91849	0.00351733
ENSSSCG00000019843	k1	-3.26103	2.45432	-2.91887	0.00351303
ENSSSCG00000036658	k1	-3.26103	294.831	-36.7435	1.47477e-295
MACROD1	k1	-3.26254	2.45692	-2.92073	0.00349209
ARF6	k1	-3.26257	801.011	-60.6641	0
ENSSSCG00000035894	k1	-3.2627	2.45679	-2.92064	0.00349308
ENSSSCG00000032624	k1	-3.26301	2.4576	-2.92123	0.00348657
HK2	k1	-3.26308	2.94223	-3.25291	0.00114228
ZNF366	k1	-3.26416	2.45894	-2.92218	0.00347585
ENSSSCG00000040422	k1	-3.26434	2.45955	-2.92263	0.00347094
MLLT1	k1	-3.2647	3.44712	-3.56986	0.000357175
POMT1	k1	-3.26791	2.46448	-2.92616	0.00343179
ENSSSCG00000037038	k1	-3.26792	2.46449	-2.92617	0.00343167
NEPRO	k1	-3.26829	3.53158	-3.62049	0.000294049
ENSSSCG00000006978	k1	-3.26848	2.46564	-2.92699	0.00342263
FAM210A	k1	-3.26881	5.62029	-4.71668	2.39722e-06
MED22	k1	-3.26881	2.79478	-3.15517	0.00160404
ZNF330	k1	-3.26882	12.369	-7.24653	4.27584e-13
RAD18	k1	-3.26904	5.47418	-4.64774	3.35599e-06
DUSP23	k1	-3.27101	2.46937	-2.92966	0.00339334
IRAK2	k1	-3.27125	3.59216	-3.65642	0.000255766
ENSSSCG00000037771	k1	-3.27191	2.47039	-2.93039	0.00338539
ENSSSCG00000037054	k1	-3.27206	40.2326	-13.4024	5.85294e-41
ENSSSCG00000033766	k1	-3.27211	2.47099	-2.93081	0.00338076
ENSSSCG00000032903	k1	-3.27249	2.47125	-2.931	0.00337871
PACSIN1	k1	-3.27267	2.47152	-2.93119	0.00337662
RAF1	k1	-3.27433	9.97657	-6.45879	1.05544e-10
EPO	k1	-3.27489	2.4748	-2.93354	0.00335117
SH3GLB2	k1	-3.27508	3.47485	-3.58655	0.000335078
ENSSSCG00000016332	k1	-3.27516	2.96766	-3.26952	0.00107732
BAMBI	k1	-3.27531	2.47542	-2.93398	0.00334644
ZNF18	k1	-3.27564	2.47619	-2.93453	0.0033405
GSTK1	k1	-3.27603	3.41287	-3.54915	0.000386478
ENSSSCG00000028097	k1	-3.27604	23.7069	-10.2009	1.96382e-24
MIPOL1	k1	-3.27618	2.47699	-2.9351	0.00333435
OMA1	k1	-3.27678	2.47761	-2.93555	0.00332961
GCC2	k1	-3.27874	55.9874	-15.8696	1.02935e-56
CEP112	k1	-3.27917	2.48114	-2.93807	0.00330262
PYROXD1	k1	-3.27985	2.98591	-3.28139	0.00103298
SEC31A	k1	-3.28032	13.8325	-7.69005	1.47077e-14
FGD6	k1	-3.28033	2.48287	-2.9393	0.00328951
ENSSSCG00000031897	k1	-3.28192	6.12019	-4.94582	7.5824e-07
C1QA	k1	-3.28231	2.48603	-2.94156	0.00326564
ENSSSCG00000003871	k1	-3.28249	2.48607	-2.94158	0.00326538
VPS39	k1	-3.28363	2.48799	-2.94295	0.00325098
TMEM87B	k1	-3.28386	2.48832	-2.94319	0.00324846
LARP7	k1	-3.28409	76.4942	-18.6001	3.20471e-77
ZNF404	k1	-3.28934	2.49643	-2.94897	0.00318836
NTMT1	k1	-3.2896	2.49682	-2.94924	0.00318552
ZFY	k1	-3.28963	2.83318	-3.18087	0.00146831
MACF1	k1	-3.28998	2.49738	-2.94965	0.00318139
ENDOG	k1	-3.29031	2.49787	-2.94999	0.00317784
ENSSSCG00000040118	k1	-3.29054	257.01	-34.2936	9.78072e-258
PHF12	k1	-3.29292	3.29629	-3.47783	0.000505491
DIDO1	k1	-3.29401	3.00569	-3.29421	0.000986993
MEDAG	k1	-3.29559	2.50569	-2.95555	0.00312109
DYNC2LI1	k1	-3.29603	2.50634	-2.95601	0.00311643
ENSSSCG00000005255	k1	-3.29888	49.7334	-14.9386	1.84774e-50
KIAA1841	k1	-3.29961	2.51165	-2.95978	0.00307857
DHX33	k1	-3.2998	3.69855	-3.71877	0.000200195
PSMD3	k1	-3.3004	51.5247	-15.211	2.98735e-52
IZUMO4	k1	-3.30042	2.51286	-2.96064	0.00307002
SH3BGRL3	k1	-3.30046	741.37	-58.3571	0
SLC39A9	k1	-3.30372	3.4436	-3.56774	0.000360079
ARHGAP12	k1	-3.30399	3.62327	-3.67475	0.000238083
GRSF1	k1	-3.30483	10.6241	-6.68081	2.37623e-11
ENSSSCG00000011892	k1	-3.30573	2.52076	-2.96624	0.00301468
ENSSSCG00000040433	k1	-3.3061	2.52132	-2.96663	0.00301081
PDCD6	k1	-3.30787	52.8094	-15.4035	1.55091e-53
GALNS	k1	-3.3081	2.5243	-2.96874	0.00299019
TMEM129	k1	-3.30831	8.80588	-6.03767	1.56357e-09
GATAD1	k1	-3.30868	2.52516	-2.96935	0.0029843
UBE2A	k1	-3.30903	54.9424	-15.7178	1.14195e-55
CXCL8	k1	-3.3103	2.52758	-2.97106	0.00296771
ENSSSCG00000022466	k1	-3.31314	2.70492	-3.0943	0.0019728
AKAP8L	k1	-3.31393	32.201	-11.9526	6.29469e-33
ENSSSCG00000030578	k1	-3.31424	48.2817	-14.7142	5.2281e-49
DNAJC27	k1	-3.31468	3.47023	-3.58377	0.000338667
ANK1	k1	-3.31515	2.70829	-3.0966	0.00195755
SEC22A	k1	-3.31588	2.70951	-3.09743	0.00195205
ABHD18	k1	-3.31619	2.71002	-3.09778	0.00194975
PEX12	k1	-3.31647	2.7105	-3.09811	0.00194762
THOC6	k1	-3.31664	36.4667	-12.7429	3.41447e-37
ENSSSCG00000017378	k1	-3.31694	3.35183	-3.51196	0.00044481
ENSSSCG00000040582	k1	-3.31777	2.71267	-3.09959	0.00193787
TSR2	k1	-3.31819	32.8492	-12.076	1.41508e-33
CAPN15	k1	-3.32005	2.7165	-3.1022	0.00192089
B4GALT7	k1	-3.32042	2.71712	-3.10262	0.00191813
ELK1	k1	-3.32087	7.67749	-5.60344	2.10141e-08
SLCO3A1	k1	-3.32115	2.71775	-3.10306	0.00191534
RNF41	k1	-3.32203	2.71983	-3.10447	0.00190622
DAPK1	k1	-3.32459	2.72354	-3.107	0.00188998
ARID5A	k1	-3.32482	4.59826	-4.21282	2.522e-05
FGD4	k1	-3.32548	2.72505	-3.10802	0.00188343
VPS8	k1	-3.32667	2.72762	-3.10978	0.0018723
USP40	k1	-3.32878	3.50449	-3.60432	0.000312974
ENSSSCG00000009851	k1	-3.33	262.517	-34.6611	3.03854e-263
STK10	k1	-3.33016	4.16224	-3.9803	6.88275e-05
NCOA3	k1	-3.33056	6.94478	-5.30357	1.13557e-07
RBM26	k1	-3.33117	25.4719	-10.5884	3.37352e-26
ENSSSCG00000008974	k1	-3.33144	25.5244	-10.5997	2.98966e-26
ENSSSCG00000039249	k1	-3.33236	35.3644	-12.5434	4.32152e-36
UBE2B	k1	-3.33323	145.408	-25.7425	3.90791e-146
COA6	k1	-3.33395	23.0793	-10.0596	8.33118e-24
ENSSSCG00000031086	k1	-3.33479	2.74077	-3.1187	0.00181649
ENSSSCG00000011064	k1	-3.33533	2.7422	-3.11968	0.00181049
FASTKD3	k1	-3.3366	2.74434	-3.12113	0.00180161
CAPRIN2	k1	-3.33709	2.74467	-3.12135	0.00180022
LIX1L	k1	-3.33732	2.92202	-3.23967	0.00119669
MID1IP1	k1	-3.33798	41.9108	-13.6862	1.22794e-42
HEBP1	k1	-3.33811	2.74639	-3.12252	0.00179312
SRA1	k1	-3.33833	19.5388	-9.22289	2.89209e-20
SUPT4H1	k1	-3.33848	240.607	-33.175	2.47356e-241
ENSSSCG00000031734	k1	-3.3386	2.74772	-3.12341	0.00178766
ENSSSCG00000013973	k1	-3.3396	2.74892	-3.12423	0.0017827
ATG101	k1	-3.34007	26.1818	-10.7404	6.57913e-27
ZUP1	k1	-3.34009	3.71873	-3.7305	0.000191102
TATDN3	k1	-3.34099	2.75175	-3.12615	0.00177111
ENSSSCG00000036951	k1	-3.34338	3.10617	-3.35869	0.000783128
RPS11	k1	-3.34357	19822.6	-302.117	0
IL26	k1	-3.34367	3.00497	-3.29375	0.000988619
RPL7A	k1	-3.34439	9025.97	-203.851	0
TIMP1	k1	-3.34499	12.2912	-7.22223	5.11404e-13
ACAP1	k1	-3.345	23.9208	-10.2486	1.20012e-24
BICD2	k1	-3.34632	2.76075	-3.13224	0.00173479
NBEAL2	k1	-3.34636	2.76082	-3.13228	0.00173453
CEP41	k1	-3.34869	3.55308	-3.63328	0.000279845
ZNF260	k1	-3.34905	2.76536	-3.13535	0.00171647
C2CD5	k1	-3.34946	3.73654	-3.74082	0.000183424
NMNAT1	k1	-3.34949	3.66173	-3.6973	0.000217904
ENSSSCG00000037444	k1	-3.34991	2.76639	-3.13605	0.0017124
NKAPL	k1	-3.35022	3.55673	-3.63544	0.000277502
PPIL4	k1	-3.3505	15.4554	-8.15456	3.50467e-16
INTS1	k1	-3.35067	3.55939	-3.63702	0.000275807
DCTD	k1	-3.35107	3.80235	-3.77872	0.000157634
RNF216	k1	-3.35113	13.3188	-7.53727	4.79901e-14
TBC1D20	k1	-3.35201	4.75508	-4.29365	1.75761e-05
NRF1	k1	-3.35203	2.77039	-3.13875	0.0016967
ENSSSCG00000035718	k1	-3.35218	2.77065	-3.13892	0.0016957
MTA3	k1	-3.35252	3.66777	-3.70083	0.000214899
ENSSSCG00000037445	k1	-3.35282	2.77134	-3.13939	0.00169302
PTPN18	k1	-3.35285	531.85	-49.4065	0
FMNL1	k1	-3.35299	7.65712	-5.59531	2.20233e-08
ZBTB25	k1	-3.35426	2.7738	-3.14104	0.00168346
TNFRSF6B	k1	-3.35457	2.7747	-3.14165	0.00167997
ENSSSCG00000038658	k1	-3.35575	3.4435	-3.56768	0.00036016
TNK2	k1	-3.35611	2.77693	-3.14316	0.00167135
RFC3	k1	-3.35673	159.268	-26.952	5.40082e-160
ENSSSCG00000007826	k1	-3.35872	16.0767	-8.32573	8.38123e-17
RFWD3	k1	-3.35913	3.71691	-3.72944	0.000191907
DCLRE1B	k1	-3.35928	2.78266	-3.14702	0.00164946
ELP3	k1	-3.36027	2.78434	-3.14815	0.00164309
FRS2	k1	-3.36082	2.78495	-3.14856	0.00164079
ENSSSCG00000037969	k1	-3.36083	2.78496	-3.14857	0.00164073
L3MBTL3	k1	-3.36118	2.78557	-3.14898	0.00163843
CDK8	k1	-3.36163	3.58611	-3.65285	0.00025935
PTBP3	k1	-3.36175	111.15	-22.4763	7.08004e-112
ENSSSCG00000014893	k1	-3.36201	2.78698	-3.14992	0.00163313
GRK5	k1	-3.36277	2.78828	-3.1508	0.00162823
PDCL3	k1	-3.36422	2.79075	-3.15246	0.00161903
AGFG2	k1	-3.36439	2.79132	-3.15284	0.00161688
FRMD4A	k1	-3.36465	2.9734	-3.27325	0.00106317
GATB	k1	-3.36475	2.79165	-3.15306	0.00161566
ENSSSCG00000037723	k1	-3.36532	2.79262	-3.15372	0.00161205
ENSSSCG00000033937	k1	-3.36668	2.79495	-3.15528	0.00160345
INVS	k1	-3.36684	2.79522	-3.15546	0.00160243
UGGT2	k1	-3.3672	2.79608	-3.15604	0.00159925
ZSWIM9	k1	-3.36792	2.79706	-3.1567	0.00159565
TMEM186	k1	-3.36875	3.60204	-3.66225	0.000250013
ENSSSCG00000035574	k1	-3.36903	2.79919	-3.15813	0.00158784
AKAP5	k1	-3.36999	2.80082	-3.15923	0.00158189
PFAS	k1	-3.37112	2.98561	-3.28119	0.0010337
LIN7A	k1	-3.37128	2.80301	-3.16069	0.00157396
RABL3	k1	-3.37149	3.65296	-3.69217	0.000222353
PHF20L1	k1	-3.37191	17.4841	-8.70132	3.28039e-18
FOCAD	k1	-3.37358	2.99097	-3.28467	0.00102102
TREX1	k1	-3.37476	2.99317	-3.2861	0.00101584
PLIN3	k1	-3.37547	2.81012	-3.16546	0.00154841
MTOR	k1	-3.37551	3.90396	-3.8366	0.000124749
SUPT20H	k1	-3.37578	24.4651	-10.3691	3.42659e-25
CAPG	k1	-3.37607	7.03923	-5.34312	9.13624e-08
CASP8	k1	-3.37658	14.8464	-7.98334	1.42431e-15
IKBKG	k1	-3.37675	4.50031	-4.16162	3.16004e-05
PTK2	k1	-3.37741	2.81341	-3.16766	0.00153669
ERC1	k1	-3.37756	2.99846	-3.28953	0.00100355
ZFYVE26	k1	-3.3779	2.9984	-3.28949	0.00100369
PRPS2	k1	-3.37879	3.91281	-3.84161	0.000122232
ENSSSCG00000016330	k1	-3.38096	3.00486	-3.29368	0.000988864
AKIRIN1	k1	-3.38099	3.00425	-3.29328	0.000990263
CRY1	k1	-3.38105	3.18347	-3.40758	0.000655428
SNX9	k1	-3.38271	3.07727	-3.34026	0.000837003
WDR34	k1	-3.38347	2.82373	-3.17456	0.00150063
CTTN	k1	-3.38376	3.63878	-3.68386	0.000229731
ENSSSCG00000029020	k1	-3.38502	3.01251	-3.29862	0.000971613
DTYMK	k1	-3.38528	51.9249	-15.2712	1.18884e-52
CHST7	k1	-3.38669	3.64594	-3.68805	0.000225976
TAF12	k1	-3.38703	3.51649	-3.61149	0.000304446
PSAT1	k1	-3.38738	3.19653	-3.41577	0.000636024
EIF5A2	k1	-3.38748	3.7563	-3.75223	0.000175268
SCARB2	k1	-3.38821	2.83182	-3.17997	0.00147291
RNASEH2B	k1	-3.38852	23.9053	-10.2452	1.24362e-24
ZC2HC1C	k1	-3.38853	3.01911	-3.30289	0.000956948
ENSSSCG00000009239	k1	-3.38908	3.01955	-3.30317	0.00095598
ENSSSCG00000012885	k1	-3.38919	3.01976	-3.30331	0.000955516
FNIP2	k1	-3.3898	2.83455	-3.18178	0.00146371
TNIP3	k1	-3.3898	2.83455	-3.18178	0.00146371
TXK	k1	-3.39011	3.65565	-3.69374	0.000220977
ENSSSCG00000017324	k1	-3.39108	3.02393	-3.306	0.000946394
ENSSSCG00000016687	k1	-3.39128	3.65852	-3.69542	0.000219524
CYB561D1	k1	-3.39158	3.95751	-3.86679	0.000110279
ENSSSCG00000009419	k1	-3.39177	5.32896	-4.57826	4.68851e-06
USF2	k1	-3.39257	19.0978	-9.11339	7.98442e-20
NRDE2	k1	-3.3927	9.77117	-6.38682	1.69368e-10
GTSF1	k1	-3.39335	4.60581	-4.21675	2.47848e-05
STARD5	k1	-3.39447	3.02975	-3.30975	0.000933783
PLRG1	k1	-3.3948	3.66714	-3.70046	0.000215207
KIAA0895	k1	-3.39582	3.03286	-3.31176	0.00092712
FANCA	k1	-3.39683	3.03478	-3.31299	0.000923042
DRG1	k1	-3.39733	49.8111	-14.9505	1.54485e-50
APBB2	k1	-3.39779	3.03605	-3.31381	0.000920345
ARNT2	k1	-3.39845	3.03731	-3.31462	0.000917684
IFT81	k1	-3.39856	3.03803	-3.31509	0.000916151
GPANK1	k1	-3.39919	30.0753	-11.5388	8.40727e-31
SETD6	k1	-3.39949	3.03928	-3.31589	0.000913534
TMEM136	k1	-3.40054	3.04126	-3.31716	0.000909369
CEP57L1	k1	-3.40201	3.04404	-3.31895	0.000903564
FBXL19	k1	-3.40391	3.68811	-3.71269	0.000205067
CRK	k1	-3.40445	3.80493	-3.7802	0.000156701
BCL2L13	k1	-3.40513	3.23313	-3.43865	0.000584615
EPN1	k1	-3.40518	17.4303	-8.68728	3.71236e-18
ENSSSCG00000004151	k1	-3.40553	3.05073	-3.32325	0.000889747
CPM	k1	-3.40651	3.05304	-3.32473	0.000885033
ENSSSCG00000036363	k1	-3.40727	3.05404	-3.32538	0.000882995
IPO13	k1	-3.40739	3.05426	-3.32551	0.000882554
PSME1	k1	-3.40834	47.3598	-14.5699	4.3675e-48
TSEN2	k1	-3.4087	3.05674	-3.32711	0.000877527
SF3B1	k1	-3.4087	222.092	-31.8652	8.09586e-223
ENSSSCG00000027746	k1	-3.40872	415.224	-43.6368	0
ZNF236	k1	-3.41019	3.05999	-3.32919	0.000870986
ENSSSCG00000031730	k1	-3.41024	26.0649	-10.7155	8.61236e-27
ENSSSCG00000040810	k1	-3.41029	3.06019	-3.32932	0.000870592
ENSSSCG00000001956	k1	-3.41036	3.93364	-3.85335	0.00011651
B4GALT6	k1	-3.41046	3.0605	-3.32952	0.000869959
CCDC14	k1	-3.41065	3.06045	-3.32949	0.000870063
ENSSSCG00000025921	k1	-3.41106	3.06164	-3.33025	0.000867683
BBS4	k1	-3.41166	3.06277	-3.33097	0.000865427
REPIN1	k1	-3.4124	3.06415	-3.33186	0.000862671
WBP1L	k1	-3.41256	3.06407	-3.33181	0.000862833
ZFYVE19	k1	-3.41363	3.039	-3.31571	0.000914118
SNX3	k1	-3.41377	531.669	-49.3981	0
FCHSD1	k1	-3.4145	3.06778	-3.33418	0.000855502
IGSF9	k1	-3.4149	3.06888	-3.33489	0.000853336
IKBKE	k1	-3.41558	3.42749	-3.558	0.000373692
PASK	k1	-3.41574	3.07013	-3.33569	0.000850888
MAPK7	k1	-3.41617	3.07129	-3.33643	0.000848619
ABCC10	k1	-3.41633	3.07159	-3.33662	0.000848027
ENSSSCG00000018459	k1	-3.41696	3.07278	-3.33738	0.000845714
EML2	k1	-3.41738	3.5874	-3.6536	0.000258586
MAP4K5	k1	-3.41776	3.07397	-3.33814	0.000843398
FAM76A	k1	-3.41851	23.8211	-10.2264	1.50966e-24
ENSSSCG00000035183	k1	-3.41955	3.07739	-3.34033	0.000836785
ARL5B	k1	-3.41969	9.37773	-6.24676	4.19057e-10
ARHGAP36	k1	-3.41985	3.59318	-3.65702	0.000255165
ENSSSCG00000007355	k1	-3.41999	949.531	-66.0599	0
RDH16	k1	-3.42022	3.07893	-3.34132	0.000833816
ENSSSCG00000004573	k1	-3.42119	3.0805	-3.34232	0.000830801
ODR4	k1	-3.42157	3.08149	-3.34295	0.000828919
KIAA1109	k1	-3.42195	3.08221	-3.34341	0.000827541
SCML2	k1	-3.42199	3.08228	-3.34346	0.000827412
ENSSSCG00000009595	k1	-3.42201	3.08207	-3.34332	0.000827812
GGN	k1	-3.42202	3.08207	-3.34333	0.000827805
CEP97	k1	-3.4221	3.26814	-3.46042	0.000539334
TMTC3	k1	-3.42213	3.0823	-3.34347	0.000827373
TNFAIP8L2	k1	-3.42354	3.60176	-3.66208	0.000250172
PPP1R12C	k1	-3.42402	3.84902	-3.8054	0.000141573
MRPL43	k1	-3.42407	107.472	-22.097	3.37446e-108
C16orf70	k1	-3.42408	3.08622	-3.34598	0.000819929
B4GALT5	k1	-3.42415	3.08637	-3.34607	0.000819656
ALKBH1	k1	-3.42543	3.08878	-3.34761	0.000815117
MAPK9	k1	-3.42561	3.08912	-3.34783	0.000814475
TTC27	k1	-3.42744	3.94626	-3.86046	0.000113173
SLC4A3	k1	-3.42795	3.28087	-3.4683	0.00052376
PEX5	k1	-3.42928	3.09606	-3.35225	0.000801569
NT5E	k1	-3.42996	3.09734	-3.35307	0.000799202
RPLP2	k1	-3.43088	9260.68	-206.485	0
MAP2K5	k1	-3.43091	3.09916	-3.35423	0.000795874
MAST1	k1	-3.43222	3.28964	-3.47373	0.000513282
2021-09-07	k1	-3.43296	707.17	-56.9921	0
CCDC28A	k1	-3.4335	17.1013	-8.60075	7.91954e-18
NCF2	k1	-3.43436	3.10567	-3.35838	0.000784019
TBC1D17	k1	-3.43481	3.29438	-3.47665	0.000507718
TRAF4	k1	-3.43509	65.0587	-17.1309	8.73596e-66
MAN1C1	k1	-3.43564	3.10811	-3.35993	0.000779627
C12orf10	k1	-3.43598	321	-38.3472	1.003e-321
GFM2	k1	-3.43789	3.30075	-3.48058	0.000500326
ALKBH8	k1	-3.43791	3.30079	-3.48061	0.000500279
TCEA2	k1	-3.43848	3.30197	-3.48134	0.00049892
UBASH3A	k1	-3.43853	3.47817	-3.58854	0.000332533
SMYD3	k1	-3.4386	3.30274	-3.48181	0.000498036
SETD1A	k1	-3.43885	3.30274	-3.48181	0.000498037
PDZD2	k1	-3.43895	3.11439	-3.36392	0.000768433
ARL4C	k1	-3.43908	3.11463	-3.36407	0.000768015
S100A13	k1	-3.43972	3.11587	-3.36486	0.000765834
ENSSSCG00000036097	k1	-3.43972	3.11587	-3.36486	0.000765834
SYMPK	k1	-3.43985	3.97704	-3.87774	0.00010543
FAM53B	k1	-3.4399	3.60748	-3.66545	0.0002469
ZNF599	k1	-3.44035	3.30635	-3.48403	0.000493915
CKB	k1	-3.44108	3.62113	-3.67349	0.000239258
ENSSSCG00000018071	k1	-3.44137	3.30794	-3.48502	0.000492102
ADCK5	k1	-3.44149	3.30818	-3.48516	0.000491837
ZNF687	k1	-3.44157	3.30885	-3.48558	0.000491073
SPRYD3	k1	-3.44188	3.309	-3.48567	0.000490909
ZMPSTE24	k1	-3.44266	4.06171	-3.92493	8.67532e-05
ENSSSCG00000038477	k1	-3.44323	3.31224	-3.48767	0.000487254
ENSSSCG00000004246	k1	-3.44341	3.31215	-3.48761	0.000487358
NBEA	k1	-3.44435	3.31409	-3.4888	0.000485191
ENSSSCG00000006395	k1	-3.44446	196.877	-29.99	1.32646e-197
NME1	k1	-3.44601	177.64	-28.4765	2.28917e-178
TXNL4B	k1	-3.44625	4.35687	-4.08558	4.3967e-05
MLXIP	k1	-3.44625	3.49522	-3.59877	0.000319731
CASP1	k1	-3.44645	3.31843	-3.49147	0.000480362
SETD3	k1	-3.44689	4.60831	-4.21805	2.46426e-05
COX4I1	k1	-3.4473	2382.46	-104.699	0
ZNF624	k1	-3.44796	3.32197	-3.49365	0.000476468
ENSSSCG00000033354	k1	-3.44927	3.5026	-3.60319	0.00031434
PGM2L1	k1	-3.45019	3.80229	-3.77869	0.000157655
ENSSSCG00000010242	k1	-3.45023	3.32662	-3.49651	0.000471386
RNF157	k1	-3.45055	3.32729	-3.49692	0.000470662
DDX31	k1	-3.45082	3.32783	-3.49725	0.000470075
ABI1	k1	-3.45105	53.4667	-15.501	3.41431e-54
VXN	k1	-3.4523	3.33052	-3.49891	0.000467172
FBXL20	k1	-3.45299	3.33229	-3.49999	0.000465274
KLHDC10	k1	-3.45304	3.33239	-3.50005	0.000465164
LLGL1	k1	-3.4531	3.33219	-3.49993	0.000465378
ARMCX4	k1	-3.4537	3.33343	-3.50069	0.000464058
ARHGEF12	k1	-3.45386	3.33375	-3.50088	0.000463717
ENSSSCG00000035290	k1	-3.45405	3.33415	-3.50113	0.000463285
DYRK1B	k1	-3.45437	3.51379	-3.60988	0.000306342
CD40LG	k1	-3.45495	3.51507	-3.61064	0.000305442
ENSSSCG00000031774	k1	-3.45509	3.3363	-3.50245	0.000460995
TTYH2	k1	-3.45522	3.51567	-3.611	0.00030502
CPB2	k1	-3.45523	3.33689	-3.50281	0.000460373
CRAMP1	k1	-3.45577	3.33799	-3.50349	0.000459209
RNF10	k1	-3.4558	55.5863	-15.8115	2.59229e-56
DPH7	k1	-3.45593	3.33805	-3.50352	0.00045915
ZNF454	k1	-3.45621	3.33861	-3.50387	0.000458553
LRRC9	k1	-3.45648	3.51842	-3.61264	0.000303096
TNKS	k1	-3.45686	3.33997	-3.5047	0.00045712
RHOA	k1	-3.45716	356.795	-40.4382	0
DNAJC28	k1	-3.45787	3.34205	-3.50598	0.000454931
ZEB2	k1	-3.45812	4.08996	-3.94056	8.129e-05
LRRC28	k1	-3.45845	3.47795	-3.58842	0.000332694
EIF4EBP3	k1	-3.45878	3.52346	-3.61565	0.0002996
ENSSSCG00000035563	k1	-3.45916	3.34496	-3.50776	0.000451899
[truncated: 15,339 more rows]

## Sheet: multidim_DGE
gene	D_KL	log.p.vals	log.p.adj	T.counts	p.val.adj	module
AAAS	0.0879668	-383.166	-378.969	1258	0	1
AAMP	0.0350984	-14.4	-10.2024	3610	6.27447e-11	1
AAR2	0.0343255	-15.2906	-11.093	890	8.07225e-12	1
AARS2	0.0778688	-29.4748	-25.2772	343	5.28235e-26	1
AASDH	0.0389185	-32.3586	-28.161	1500	6.90169e-29	1
AASDHPPT	0.0496749	-83.5578	-79.3603	1537	4.36254e-80	1
AATF	0.0389214	-36.7176	-32.52	1369	3.01973e-33	1
ABCB6	0.127106	-28.7814	-24.5838	164	2.60751e-25	1
ABCB7	0.0349309	-60.1819	-55.9843	2511	1.0368e-56	1
ABCB8	0.0538417	-16.1275	-11.9299	649	1.17513e-12	1
ABCD3	0.0608401	-26.3852	-22.1876	674	6.49177e-23	1
ABCE1	0.0411726	-129.885	-125.687	2104	2.05516e-126	1
ABCF1	0.051404	-312.681	-308.484	2748	0	1
ABHD10	0.0750594	-261.092	-256.894	1320	1.27635e-257	1
ABHD11	0.126449	-541.767	-537.569	950	0	1
ABHD17A	0.0429435	-73.03	-68.8325	1803	1.47078e-69	1
ABHD3	0.0930646	-58.3918	-54.1942	661	6.39446e-55	1
ABHD8	0.0858605	-56.0762	-51.8786	279	1.32246e-52	1
ABLIM1	0.0560204	-56.4072	-52.2096	6004	6.17168e-53	1
ABO	0.0575585	-65.3257	-61.1281	820	7.44515e-62	1
ABR	0.0432024	-88.1666	-83.969	1107	1.07403e-84	1
ABT1	0.0395677	-100.618	-96.4207	2071	3.79557e-97	1
ABTB1	0.0369327	-45.8884	-41.6908	1111	2.03794e-42	1
ACAA1	0.0517465	-152.215	-148.018	1137	9.60118e-149	1
ACACA	0.148456	-14.9141	-10.7166	137	1.9206e-11	1
ACAD9	0.088896	-30.5288	-26.3312	400	4.66452e-27	1
ACADL	0.0718131	-320.335	-316.138	1103	0	1
ACADM	0.078403	-664.098	-659.901	3391	0	1
ACADSB	0.0381896	-37.7807	-33.5831	1747	2.61155e-34	1
ACADVL	0.0401204	-69.7682	-65.5707	3208	2.68748e-66	1
ACAP2	0.0460804	-266.529	-262.331	2312	4.66649e-263	1
ACAT1	0.035535	-23.2354	-19.0379	3319	9.16504e-20	1
ACBD6	0.0451326	-63.4888	-59.2912	1408	5.11455e-60	1
ACD	0.0472017	-113.266	-109.068	1167	8.54749e-110	1
ACER3	0.102089	-445.75	-441.553	972	0	1
ACIN1	0.0458185	-30.1653	-25.9678	5286	1.07706e-26	1
ACKR4	0.105847	-83.0885	-78.8909	236	1.28553e-79	1
ACLY	0.0486992	-90.7608	-86.5632	1682	2.73414e-87	1
ACO1	0.116665	-53.2289	-49.0313	368	9.30494e-50	1
ACO2	0.0364504	-23.9385	-19.741	3565	1.81568e-20	1
ACOT4	0.0469803	-70.7481	-66.5505	1566	2.81483e-67	1
ACOT7	0.122857	-1426.07	-1421.87	3417	0	1
ACOX1	0.0522709	-285.073	-280.876	2075	1.33114e-281	1
ACOX3	0.061594	-28.2644	-24.0668	247	8.57349e-25	1
ACP1	0.0787059	-65.604	-61.4064	8035	3.92296e-62	1
ACP6	0.0597854	-91.995	-87.7974	855	1.59441e-88	1
ACSF2	0.0395891	-52.0859	-47.8883	3507	1.29331e-48	1
ACSF3	0.0545922	-142.025	-137.828	978	1.48756e-138	1
ACSL3	0.0464402	-80.26	-76.0625	950	8.66033e-77	1
ACSL4	0.06888	-235.033	-230.836	975	1.46017e-231	1
ACSL5	0.03837	-114.081	-109.883	2495	1.30814e-110	1
ACSM5	0.124949	-47.6468	-43.4493	183	3.55418e-44	1
ACSS1	0.0592548	-230.517	-226.319	4554	4.79626e-227	1
ACSS2	0.0695734	-22.8118	-18.6142	584	2.43095e-19	1
ACTA2	0.132816	-43.6957	-39.4981	176	3.17625e-40	1
ACTG1	0.0996144	-157.256	-153.058	8035	8.74919e-154	1
ACTR10	0.0376472	-82.9673	-78.7697	2678	1.69928e-79	1
ACTR1A	0.0470586	-91.5083	-87.3108	1750	4.88932e-88	1
ACTR6	0.0382168	-116.223	-112.025	2311	9.44225e-113	1
ACYP1	0.0413076	-56.5637	-52.3662	3887	4.30376e-53	1
ACYP2	0.0379173	-59.2752	-55.0776	2972	8.36423e-56	1
ADAM19	0.0480779	-33.443	-29.2454	799	5.6835e-30	1
ADAT1	0.0524185	-16.3351	-12.1375	279	7.28547e-13	1
ADAT2	0.0756597	-89.1613	-84.9637	782	1.08709e-85	1
ADCK2	0.0541438	-18.9011	-14.7035	271	1.97937e-15	1
ADCY3	0.047946	-294.138	-289.941	2557	1.14636e-290	1
ADD3	0.153017	-626.667	-622.47	1456	0	1
ADGRG1	0.0973392	-61.8207	-57.6231	298	2.38194e-58	1
ADH5	0.0536684	-64.5449	-60.3473	5606	4.49489e-61	1
ADI1	0.0548665	-218.118	-213.92	4089	1.20124e-214	1
ADK	0.191884	-880.457	-876.26	957	0	1
ADNP	0.032658	-16.3334	-12.1358	1273	7.31395e-13	1
ADO	0.0419699	-29.7352	-25.5376	846	2.89992e-26	1
ADPRHL2	0.0441919	-87.8521	-83.6545	1193	2.21561e-84	1
ADRM1	0.0371931	-99.3483	-95.1507	2416	7.0676e-96	1
ADSL	0.0356127	-53.6156	-49.418	2705	3.81912e-50	1
ADSS	0.0546876	-420.077	-415.879	2220	0	1
AFF2	0.081485	-54.7038	-50.5062	252	3.11751e-51	1
AFTPH	0.0352595	-21.3315	-17.1339	3318	7.34733e-18	1
AGBL5	0.0634936	-20.5273	-16.3297	209	4.68026e-17	1
AGFG1	0.0484754	-317.432	-313.235	2497	0	1
AGK	0.0367824	-45.0237	-40.8262	1107	1.49227e-41	1
AGPS	0.0807219	-339.411	-335.213	1246	0	1
AHCTF1	0.050281	-119.323	-115.126	991	7.48502e-116	1
AHCYL1	0.0579294	-14.2846	-10.087	584	8.1841e-11	1
AHR	0.0381064	-52.6152	-48.4176	1069	3.82323e-49	1
AHSA1	0.0939402	-180.585	-176.388	7412	4.09593e-177	1
AICDA	0.13915	-355.731	-351.533	8035	0	1
AIDA	0.0758152	-353.425	-349.227	1098	0	1
AIFM1	0.0642358	-187.3	-183.102	1332	7.90185e-184	1
AIFM2	0.0960477	-47.7234	-43.5258	610	2.97976e-44	1
AIMP1	0.058493	-24.2006	-20.003	7132	9.93047e-21	1
AIMP2	0.0447137	-70.467	-66.2694	1708	5.37802e-67	1
AIP	0.0498016	-136.337	-132.139	4234	7.26057e-133	1
AK6	0.045901	-104.751	-100.554	3953	2.794e-101	1
AKAP8	0.0418899	-181.234	-177.036	2468	9.1951e-178	1
AKNA	0.0744072	-230.067	-225.869	1396	1.35077e-226	1
AKR1A1	0.0533537	-224.241	-220.044	3626	9.04465e-221	1
AKR7A2	0.0490696	-18.6739	-14.4763	715	3.33987e-15	1
ALAD	0.0619573	-95.1481	-90.9506	848	1.12058e-91	1
ALCAM	0.120982	-69.3749	-65.1773	615	6.64793e-66	1
ALDH16A1	0.0801055	-1101.62	-1097.42	2499	0	1
ALDH18A1	0.321638	-340.075	-335.878	721	0	1
ALDH3A2	0.0673782	-105.569	-101.371	837	4.25625e-102	1
ALDH5A1	0.0808019	-51.4036	-47.206	273	6.22347e-48	1
ALDH7A1	0.0640777	-32.9469	-28.7493	689	1.78111e-29	1
ALG14	0.109045	-61.0251	-56.8275	620	1.48774e-57	1
ALG5	0.0578856	-473.738	-469.54	2198	0	1
ALG8	0.0763112	-338.307	-334.109	1040	0	1
ALKBH3	0.042725	-26.2258	-22.0282	821	9.37162e-23	1
ALKBH4	0.0382771	-15.6933	-11.4957	817	3.19352e-12	1
ALKBH5	0.047224	-62.2675	-58.0699	893	8.513e-59	1
ALKBH7	0.0422161	-115.674	-111.476	2948	3.34206e-112	1
ALOX15	0.116636	-58.7307	-54.5332	347	2.92978e-55	1
AMIGO3	0.14125	-61.69	-57.4924	409	3.21788e-58	1
AMZ2	0.047711	-45.454	-41.2564	5218	5.5415e-42	1
ANAPC1	0.0711246	-29.5032	-25.3056	629	4.94802e-26	1
ANAPC13	0.0548132	-34.0571	-29.8595	6363	1.38183e-30	1
ANAPC15	0.050053	-162.241	-158.043	3891	9.05346e-159	1
ANAPC2	0.0688011	-27.8338	-23.6362	632	2.31084e-24	1
ANAPC4	0.068129	-211.742	-207.545	954	2.85303e-208	1
ANAPC5	0.0345433	-16.2319	-12.0343	1540	9.24108e-13	1
ANAPC7	0.0598928	-206.167	-201.969	1033	1.07319e-202	1
ANKHD1	0.0379872	-37.863	-33.6654	1762	2.16068e-34	1
ANKLE2	0.0370436	-34.6609	-30.4634	960	3.44063e-31	1
ANKMY2	0.071698	-498.799	-494.601	1997	0	1
ANKRD11	0.0523948	-15.653	-11.4554	233	3.50452e-12	1
ANKRD13A	0.0410863	-54.4979	-50.3003	3884	5.00875e-51	1
ANKRD17	0.0426415	-82.6208	-78.4232	1142	3.77386e-79	1
ANKRD33B	0.0563626	-52.485	-48.2874	798	5.1592e-49	1
ANKRD39	0.0317531	-28.3551	-24.1576	2320	6.95727e-25	1
ANKRD54	0.0738685	-218.176	-213.979	927	1.05007e-214	1
ANKS1A	0.07141	-24.4627	-20.2651	202	5.43127e-21	1
ANO10	0.111862	-78.8865	-74.6889	295	2.04681e-75	1
ANXA11	0.0377518	-29.8294	-25.6318	3726	2.33442e-26	1
ANXA5	0.10858	-72.4695	-68.2719	656	5.34687e-69	1
ANXA7	0.0318919	-21.1536	-16.956	2606	1.10669e-17	1
AP1B1	0.0404339	-44.5666	-40.369	1682	4.27583e-41	1
AP1G1	0.042384	-78.9924	-74.7948	1163	1.6041e-75	1
AP1M1	0.0652643	-403.679	-399.481	3831	0	1
AP1S1	0.0561719	-203.102	-198.905	4430	1.24569e-199	1
AP2B1	0.0347379	-52.0599	-47.8624	2591	1.37292e-48	1
AP2S1	0.0785337	-64.9389	-60.7413	8035	1.8141e-61	1
AP3B1	0.0415351	-169.049	-164.851	2517	1.40934e-165	1
AP3D1	0.0347113	-42.8387	-38.6411	2031	2.2852e-39	1
AP3S2	0.0370165	-36.5617	-32.3641	1259	4.32412e-33	1
AP4M1	0.0580167	-15.8704	-11.6729	210	2.12393e-12	1
AP5B1	0.0583236	-14.2231	-10.0255	204	9.43007e-11	1
AP5M1	0.0347088	-31.7139	-27.5163	1155	3.04595e-28	1
APBB1IP	0.047525	-109.467	-105.27	4214	5.37594e-106	1
APEH	0.056301	-53.138	-48.9404	800	1.14711e-49	1
APH1A	0.0304359	-16.7947	-12.5972	2239	2.52834e-13	1
API5	0.0374192	-32.9052	-28.7076	3500	1.9606e-29	1
APIP	0.0500919	-94.1858	-89.9882	1646	1.02747e-90	1
APLF	0.0895841	-306.458	-302.26	1532	5.48985e-303	1
APMAP	0.0589664	-108.219	-104.021	5569	9.51906e-105	1
APOBEC3B	0.0382839	-27.465	-23.2674	3979	5.40265e-24	1
APOO	0.0846082	-340.181	-335.983	1289	0	1
APPL1	0.0439025	-176.537	-172.34	2725	4.574e-173	1
APRT	0.0948116	-332.097	-327.899	1488	0	1
APTX	0.0485562	-105.419	-101.221	984	6.01017e-102	1
AQR	0.0345121	-31.5878	-27.3902	1066	4.07202e-28	1
ARCN1	0.0442087	-139.652	-135.454	2989	3.51484e-136	1
ARF3	0.0395681	-79.5328	-75.3352	2960	4.62155e-76	1
ARF5	0.0590962	-531.826	-527.628	2248	0	1
ARFGAP1	0.0342595	-28.0798	-23.8822	2885	1.31163e-24	1
ARFGEF1	0.0320153	-26.911	-22.7135	2129	1.93439e-23	1
ARFIP1	0.0354432	-73.538	-69.3404	2337	4.56623e-70	1
ARHGAP17	0.080387	-1116.57	-1112.37	2474	0	1
ARHGAP18	0.145146	-87.8139	-83.6163	614	2.4192e-84	1
ARHGAP5	0.0908373	-30.5007	-26.3031	188	4.97623e-27	1
ARHGDIA	0.0914316	-119.296	-115.099	8035	7.97031e-116	1
ARHGEF39	0.353425	-1891.12	-1886.92	1191	0	1
ARHGEF6	0.162715	-732.059	-727.862	1626	0	1
ARID2	0.0384504	-30.4397	-26.2421	1509	5.72621e-27	1
ARIH2	0.0308071	-19.779	-15.5814	2254	2.62159e-16	1
ARL1	0.0677903	-797.444	-793.247	2458	0	1
ARL2	0.0808172	-481.638	-477.44	1899	0	1
ARL2BP	0.0761901	-306.058	-301.86	1752	1.37968e-302	1
ARL6IP4	0.0796035	-49.1827	-44.9851	235	1.03483e-45	1
ARL6IP6	0.0992376	-962.207	-958.01	4097	0	1
ARL8B	0.0797953	-16.2469	-12.0493	176	8.92634e-13	1
ARMC1	0.0430571	-162.747	-158.55	2720	2.82113e-159	1
ARMC10	0.0491649	-171.95	-167.752	1950	1.76811e-168	1
ARMC6	0.0395373	-40.6191	-36.4215	1690	3.78865e-37	1
ARMCX5	0.044068	-55.4514	-51.2538	1473	5.57454e-52	1
ARMT1	0.0488503	-120.757	-116.56	1026	2.75584e-117	1
ARRDC2	0.0387243	-97.2226	-93.025	2105	9.44019e-94	1
AS3MT	0.0501292	-14.2952	-10.0977	274	7.98614e-11	1
ASB13	0.0788216	-24.6984	-20.5008	390	3.15632e-21	1
ASB2	0.0974449	-33.8245	-29.6269	451	2.3611e-30	1
ASB7	0.0718616	-38.1237	-33.9261	231	1.18557e-34	1
ASCC1	0.0397874	-81.923	-77.7254	2964	1.88186e-78	1
ASCC2	0.0704669	-18.5653	-14.3677	404	4.28869e-15	1
ASF1A	0.0688933	-618.07	-613.872	2876	0	1
ASNA1	0.0379286	-39.8314	-35.6338	3409	2.32383e-36	1
ASNS	0.0920968	-387.702	-383.504	1292	0	1
ASPHD2	0.0687755	-17.4662	-13.2686	192	5.38733e-14	1
ASPRV1	0.0538163	-18.0389	-13.8414	239	1.44095e-14	1
ASPSCR1	0.082481	-29.9228	-25.7252	363	1.88282e-26	1
ASXL1	0.0707654	-26.8284	-22.6308	612	2.33983e-23	1
ASXL2	0.0346329	-32.3492	-28.1516	1124	7.05384e-29	1
ATAD3A	0.110328	-88.6926	-84.4951	272	3.19849e-85	1
ATE1	0.0330347	-23.2791	-19.0816	1154	8.2877e-20	1
ATF1	0.0402267	-26.9228	-22.7253	856	1.88252e-23	1
ATF2	0.0474941	-90.4676	-86.27	1728	5.36978e-87	1
ATF5	0.0603888	-146.206	-142.009	1584	9.80063e-143	1
ATG101	0.035098	-31.7704	-27.5728	2962	2.67404e-28	1
ATG12	0.0401338	-134.745	-130.547	2582	2.83807e-131	1
ATG3	0.0596087	-314.043	-309.845	3773	0	1
ATG4A	0.0531206	-45.4591	-41.2615	800	5.47649e-42	1
ATG4B	0.0403473	-45.0076	-40.81	935	1.54886e-41	1
ATG4C	0.0480186	-103.038	-98.8401	987	1.44518e-99	1
ATIC	0.060674	-224.538	-220.341	1075	4.56536e-221	1
ATL2	0.0741692	-134.85	-130.652	845	2.22735e-131	1
ATL3	0.0970144	-49.8483	-45.6507	616	2.2352e-46	1
ATM	0.0364421	-24.7792	-20.5816	1401	2.6208e-21	1
ATP1A1	0.0457419	-198.379	-194.181	2106	6.58848e-195	1
ATP23	0.0725602	-263.272	-259.075	979	8.41987e-260	1
ATP2A2	0.0513954	-131.985	-127.787	1228	1.63136e-128	1
ATP5F1C	0.0703787	-49.0821	-44.8845	7675	1.30459e-45	1
ATP5F1D	0.0623792	-307.813	-303.615	4315	2.42643e-304	1
ATP5MC3	0.085362	-92.6858	-88.4883	8035	3.24895e-89	1
ATP5MD	0.0656264	-22.1001	-17.9026	8035	1.25152e-18	1
ATP5ME	0.0662836	-23.8737	-19.6761	8035	2.10812e-20	1
ATP5PB	0.100814	-162.978	-158.78	8035	1.65916e-159	1
ATP5PF	0.0677319	-27.9639	-23.7663	8035	1.71267e-24	1
ATP6	0.0658061	-22.5799	-18.3823	8035	4.14666e-19	1
ATP6V0D1	0.0375237	-34.6421	-30.4445	1751	3.59351e-31	1
ATP6V1B2	0.0374468	-26.6357	-22.4381	1547	3.64639e-23	1
ATP6V1C1	0.0540772	-274.26	-270.063	2020	8.65448e-271	1
ATP6V1D	0.0356124	-18.9146	-14.717	3535	1.91857e-15	1
ATP7A	0.079289	-23.7507	-19.5532	412	2.79797e-20	1
ATP8	0.0317419	-17.0377	-12.8401	1167	1.44498e-13	1
ATPAF2	0.0387381	-34.7489	-30.5513	1652	2.81003e-31	1
ATPSCKMT	0.105189	-44.8765	-40.6789	554	2.09445e-41	1
ATRIP	0.0649237	-29.4617	-25.2641	666	5.44373e-26	1
ATXN10	0.0406384	-76.4344	-72.2368	3193	5.79647e-73	1
ATXN2L	0.0734015	-636.718	-632.52	2076	0	1
ATXN3	0.0509673	-54.6982	-50.5006	840	3.15795e-51	1
ATXN7L3B	0.0414783	-26.6957	-22.4981	4690	3.1761e-23	1
AURKAIP1	0.0596108	-286.551	-282.354	4129	4.42973e-283	1
AVP	0.126494	-19.2875	-15.0899	152	8.12973e-16	1
B3GALNT2	0.096775	-20.2255	-16.0279	169	9.37849e-17	1
B4GALT1	0.0364098	-30.7419	-26.5443	1295	2.8555e-27	1
B4GALT6	0.0758449	-20.8322	-16.6347	450	2.31918e-17	1
B9D1	0.0642334	-15.663	-11.4654	531	3.42448e-12	1
B9D2	0.0529816	-163.899	-159.701	1106	1.99099e-160	1
BABAM2	0.0433413	-51.8805	-47.6829	1483	2.07548e-48	1
BAD	0.0542201	-97.5665	-93.3689	5224	4.27674e-94	1
BAG1	0.0334466	-46.6354	-42.4378	2285	3.64911e-43	1
BAG2	0.050329	-364.549	-360.351	2464	0	1
BAG3	0.131991	-65.2377	-61.0401	568	9.11836e-62	1
BAHD1	0.0531199	-15.4694	-11.2718	294	5.34781e-12	1
BAK1	0.0383218	-90.8131	-86.6155	2694	2.424e-87	1
BAMBI	0.0513594	-16.2012	-12.0036	253	9.91688e-13	1
BAP1	0.0708001	-40.9394	-36.7418	688	1.8121e-37	1
BATF	0.129112	-535.289	-531.092	1390	0	1
BATF3	0.104856	-62.971	-58.7734	639	1.68495e-59	1
BAZ1A	0.082354	-107.958	-103.76	7558	1.73668e-104	1
BAZ1B	0.074588	-605.937	-601.739	3320	0	1
BBOX1	0.0736243	-82.1952	-77.9976	778	1.00543e-78	1
BCAP29	0.045693	-93.3488	-89.1512	1807	7.05913e-90	1
BCAR3	0.103344	-46.5844	-42.3868	574	4.1042e-43	1
BCAS1	0.163763	-157.482	-153.285	250	5.19328e-154	1
BCAS4	0.0497552	-50.5347	-46.3372	5385	4.60094e-47	1
BCAT1	0.18896	-934.578	-930.38	977	0	1
BCCIP	0.0496959	-53.1366	-48.939	5332	1.15087e-49	1
BCKDHB	0.0461406	-35.237	-31.0394	823	9.1324e-32	1
BCKDK	0.0389655	-100.224	-96.0269	2695	9.40015e-97	1
BCL2L1	0.0658705	-177.149	-172.952	1413	1.11793e-173	1
BCL2L12	0.03465	-31.2493	-27.0518	1915	8.8764e-28	1
BCL6	0.0582359	-324.471	-320.274	3310	0	1
BCL7A	0.0676181	-363.596	-359.398	4479	0	1
BCL7C	0.0356037	-25.0526	-20.855	1328	1.39624e-21	1
BCS1L	0.0500275	-15.2455	-11.0479	677	8.9563e-12	1
BDH1	0.0656588	-238.513	-234.315	1225	4.83809e-235	1
BDP1	0.0371585	-34.4386	-30.2411	3369	5.74042e-31	1
BECN1	0.0362141	-18.6061	-14.4086	3744	3.90337e-15	1
BEND3	0.0602876	-19.619	-15.4214	215	3.78987e-16	1
BET1	0.0502344	-218.306	-214.109	3102	7.78296e-215	1
BEX1	0.102284	-36.7473	-32.5497	465	2.82041e-33	1
BEX3	0.104059	-53.3791	-49.1815	606	6.58354e-50	1
BEX4	0.0860041	-56.1695	-51.9719	678	1.06676e-52	1
BICRAL	0.0464365	-30.5182	-26.3206	802	4.77947e-27	1
BID	0.0600657	-201.675	-197.477	4849	3.33279e-198	1
BLOC1S1	0.0451025	-77.8938	-73.6962	4280	2.01276e-74	1
BLVRA	0.182031	-53.0986	-48.901	167	1.25604e-49	1
BLVRB	0.111849	-108.177	-103.98	717	1.04737e-104	1
BLZF1	0.0488151	-80.7029	-76.5054	1574	3.12346e-77	1
BMS1	0.0425082	-178.263	-174.065	2213	8.60741e-175	1
BNIP1	0.0396744	-36.0679	-31.8703	908	1.34788e-32	1
BNIP2	0.0330041	-38.2326	-34.035	2178	9.22475e-35	1
BNIP3	0.0420038	-70.4041	-66.2065	3696	6.21537e-67	1
BOD1L1	0.0318737	-19.7665	-15.569	2004	2.69796e-16	1
BOLA3	0.0500009	-121.337	-117.139	4453	7.26146e-118	1
BOP1	0.0732331	-69.9192	-65.7216	757	1.89838e-66	1
BORA	0.227485	-1083.85	-1079.65	1314	0	1
BPGM	0.0563046	-476.942	-472.745	2583	0	1
BPNT1	0.0645228	-167.842	-163.645	1565	2.26608e-164	1
BRD3	0.0634424	-571.688	-567.49	2736	0	1
BRD7	0.0521208	-233.792	-229.595	3229	2.54372e-230	1
BRI3	0.0384455	-46.4263	-42.2287	1235	5.90568e-43	1
BRIX1	0.0392324	-16.8212	-12.6236	4576	2.37894e-13	1
BRMS1	0.0387194	-31.0103	-26.8127	3970	1.53912e-27	1
BRMS1L	0.0806177	-24.0248	-19.8272	428	1.4887e-20	1
BRWD1	0.0545548	-70.7942	-66.5966	5607	2.53154e-67	1
BRWD3	0.0657918	-29.2747	-25.0771	291	8.37386e-26	1
BTBD1	0.0470147	-97.5868	-93.3892	990	4.08126e-94	1
BTBD10	0.147385	-871.028	-866.831	1168	0	1
BTF3L4	0.0433803	-73.8151	-69.6175	3995	2.41276e-70	1
BUB3	0.175024	-1289.93	-1285.73	5607	0	1
BUD13	0.0447613	-60.742	-56.5444	1592	2.85464e-57	1
BUD31	0.0654349	-32.0119	-27.8144	7658	1.53335e-28	1
BYSL	0.0379156	-75.3447	-71.1471	2781	7.12694e-72	1
BZW2	0.0376311	-94.7101	-90.5125	2570	3.07231e-91	1
C11orf58	0.075653	-54.1202	-49.9226	8035	1.19507e-50	1
C12orf43	0.0424403	-77.6482	-73.4506	1179	3.54297e-74	1
C12orf45	0.0864359	-97.2771	-93.0795	8035	8.32669e-94	1
C14orf119	0.0414101	-174.288	-170.091	2328	8.11699e-171	1
C15orf39	0.0652109	-25.7426	-21.5451	218	2.85068e-22	1
C16orf87	0.0575355	-114.159	-109.962	5371	1.09177e-110	1
C16orf91	0.0477979	-92.4335	-88.2359	4503	5.80869e-89	1
C17orf75	0.0395219	-42.139	-37.9414	939	1.14433e-38	1
C18orf25	0.0664097	-15.2501	-11.0525	450	8.86095e-12	1
C19orf54	0.0383479	-54.4554	-50.2578	1077	5.52367e-51	1
C1orf112	0.0952095	-204.177	-199.979	844	1.04973e-200	1
C1orf122	0.0715983	-19.546	-15.3484	398	4.48302e-16	1
C1orf131	0.0387971	-120.394	-116.196	2506	6.36583e-117	1
C1orf174	0.0437646	-127.957	-123.759	3039	1.7408e-124	1
C1orf198	0.0697927	-27.2263	-23.0287	319	9.36013e-24	1
C1orf21	0.133996	-121.071	-116.874	262	1.33701e-117	1
C1orf43	0.0357606	-17.2146	-13.017	3670	9.61612e-14	1
C1orf52	0.0367678	-27.8913	-23.6937	1695	2.02442e-24	1
C1orf53	0.032788	-17.3719	-13.1743	963	6.69456e-14	1
C1orf74	0.0385164	-101.51	-97.3129	2143	4.8657e-98	1
C20orf27	0.0413555	-138.064	-133.866	2696	1.36045e-134	1
C22orf23	0.121559	-15.5744	-11.3768	148	4.19937e-12	1
C22orf39	0.041043	-24.9361	-20.7385	835	1.82599e-21	1
C2CD5	0.0625926	-153.547	-149.349	923	4.47625e-150	1
C2orf42	0.0847532	-46.0067	-41.8091	216	1.5519e-42	1
C2orf68	0.0401199	-45.8233	-41.6257	1720	2.36754e-42	1
C2orf76	0.0561085	-158.884	-154.687	991	2.05698e-155	1
C3orf38	0.0440487	-63.574	-59.3764	4344	4.20347e-60	1
C3orf67	0.0564569	-22.0392	-17.8416	264	1.44001e-18	1
C4orf33	0.115717	-52.1639	-47.9663	370	1.08063e-48	1
C4orf47	0.0716978	-20.1143	-15.9167	525	1.21138e-16	1
C5orf15	0.0308866	-18.8047	-14.6071	2150	2.47124e-15	1
C5orf24	0.032947	-37.8485	-33.6509	2466	2.23404e-34	1
C5orf30	0.172806	-107.141	-102.943	332	1.13986e-103	1
C6orf120	0.0382815	-40.0183	-35.8207	1769	1.51111e-36	1
C6orf203	0.0359002	-80.2805	-76.0829	2347	8.26238e-77	1
C6orf89	0.0324277	-19.5135	-15.3159	1017	4.83149e-16	1
C7orf50	0.0390384	-37.0417	-32.8441	1372	1.43194e-33	1
C8orf34	0.114587	-78.3081	-74.1105	216	7.75325e-75	1
C9orf64	0.055717	-94.3102	-90.1126	885	7.71531e-91	1
C9orf78	0.0384931	-36.582	-32.3844	3696	4.12648e-33	1
CAAP1	0.0454717	-72.9113	-68.7138	944	1.93304e-69	1
CAB39	0.0384896	-52.2117	-48.0141	1032	9.6811e-49	1
CAB39L	0.0360671	-21.766	-17.5684	1466	2.70156e-18	1
CABIN1	0.0417728	-74.9809	-70.7833	1048	1.64694e-71	1
CABLES2	0.0684358	-18.0963	-13.8987	387	1.26279e-14	1
CACUL1	0.03797	-21.1677	-16.9701	859	1.07129e-17	1
CACYBP	0.0682757	-29.5617	-25.3641	8035	4.32402e-26	1
CALD1	0.0943057	-32.4984	-28.3008	487	5.00253e-29	1
CALHM6	0.0357643	-17.9873	-13.7898	879	1.62272e-14	1
CALM3	0.128408	-334.991	-330.793	7763	0	1
CAMK2B	0.123509	-29.1574	-24.9598	166	1.09696e-25	1
CAMK2G	0.0416021	-66.4627	-62.2651	1001	5.43083e-63	1
CAMK4	0.0575401	-181.995	-177.797	1018	1.59526e-178	1
CAMKK2	0.0547002	-57.3192	-53.1216	820	7.55808e-54	1
CAMSAP1	0.125613	-30.0003	-25.8027	166	1.57492e-26	1
CAND2	0.0959858	-26.8281	-22.6305	179	2.34152e-23	1
CAP1	0.0659529	-22.9747	-18.7771	8035	1.67082e-19	1
CAPN1	0.036622	-35.6751	-31.4775	3192	3.33067e-32	1
CAPNS1	0.0494045	-83.8293	-79.6318	1574	2.33473e-80	1
CAPRIN1	0.0699974	-330.929	-326.731	4849	0	1
CAPZA2	0.054402	-21.5818	-17.3842	6709	4.12836e-18	1
CARD11	0.0346542	-58.5266	-54.329	2476	4.68827e-55	1
CARD19	0.0640337	-240.159	-235.962	1037	1.09239e-236	1
CARHSP1	0.0714401	-170.562	-166.364	5976	4.32289e-167	1
CARM1	0.0716861	-26.0063	-21.8087	599	1.55347e-22	1
CARNMT1	0.0403222	-91.0393	-86.8417	2938	1.43983e-87	1
CASC3	0.0461931	-78.3133	-74.1157	1327	7.66127e-75	1
CASP3	0.0649147	-440.705	-436.507	3286	0	1
CASP6	0.0377201	-89.0278	-84.8302	2634	1.47834e-85	1
CASP7	0.0363836	-74.9697	-70.7721	2154	1.69015e-71	1
CASP8	0.0488317	-135.31	-131.112	1867	7.72121e-132	1
CAT	0.0457665	-263.895	-259.697	2348	2.00901e-260	1
CBFB	0.0939255	-894.336	-890.138	3917	0	1
CBLL1	0.0488853	-127.86	-123.662	1059	2.17584e-124	1
CBR4	0.0524796	-105.554	-101.356	1626	4.40082e-102	1
CBX1	0.0602555	-518.724	-514.526	2192	0	1
CBX4	0.0473071	-89.5231	-85.3255	1299	4.72564e-86	1
CBX6	0.038735	-37.1243	-32.9267	1697	1.18373e-33	1
CBX8	0.0512952	-14.2216	-10.024	289	9.46285e-11	1
CCAR1	0.0644146	-290.708	-286.511	4636	3.08562e-287	1
CCDC115	0.0592705	-270.622	-266.424	1925	3.76741e-267	1
CCDC117	0.0770175	-290.487	-286.29	1714	5.13071e-287	1
CCDC124	0.0374551	-68.1544	-63.9568	2794	1.10457e-64	1
CCDC127	0.0339404	-47.6928	-43.4952	2506	3.19766e-44	1
CCDC130	0.0468814	-94.7843	-90.5868	984	2.58961e-91	1
CCDC134	0.107005	-398.443	-394.245	930	0	1
CCDC137	0.0561839	-123.462	-119.264	1597	5.43938e-120	1
CCDC14	0.12151	-51.8402	-47.6426	394	2.27709e-48	1
CCDC142	0.0409224	-160.248	-156.05	2492	8.90341e-157	1
CCDC167	0.118233	-892.054	-887.856	5138	0	1
CCDC18	0.144374	-864.951	-860.753	1074	0	1
CCDC181	0.0771303	-388.312	-384.114	5032	0	1
CCDC25	0.055258	-105.062	-100.864	5246	1.36733e-101	1
CCDC28A	0.0423742	-87.7001	-83.5025	1899	3.14387e-84	1
CCDC47	0.0509508	-112.922	-108.725	1295	1.88477e-109	1
CCDC51	0.0559629	-182.187	-177.99	1162	1.02353e-178	1
CCDC59	0.0430261	-27.4884	-23.2909	4931	5.11841e-24	1
CCDC61	0.0652577	-265.438	-261.24	1112	5.7527e-262	1
CCDC62	0.0433665	-39.8202	-35.6226	869	2.38453e-36	1
CCDC66	0.0407915	-41.768	-37.5704	1429	2.68882e-38	1
CCDC82	0.0555127	-240.158	-235.96	1943	1.09646e-236	1
CCDC86	0.0887926	-96.4027	-92.2051	753	6.23597e-93	1
CCDC88A	0.163761	-16.2883	-12.0908	135	8.11413e-13	1
CCDC9	0.0432047	-164.735	-160.537	2723	2.90344e-161	1
CCDC90B	0.0430659	-54.9523	-50.7547	1386	1.75907e-51	1
CCNC	0.0492633	-307.424	-303.226	2218	5.94383e-304	1
CCND3	0.0868991	-99.274	-95.0765	8035	8.38565e-96	1
CCNQ	0.0469305	-115.617	-111.42	1122	3.80514e-112	1
CCNY	0.0789276	-22.9914	-18.7938	428	1.60778e-19	1
CCP110	0.148259	-1151.22	-1147.02	1902	0	1
CCR5	0.0888268	-62.0943	-57.8967	271	1.26859e-58	1
CCS	0.0312338	-22.2721	-18.0745	2403	8.42414e-19	1
CCSAP	0.119782	-840.296	-836.098	1882	0	1
CCT3	0.0690343	-31.8445	-27.6469	8035	2.25493e-28	1
CCT4	0.0659808	-23.0501	-18.8525	8035	1.40441e-19	1
CCT5	0.07912	-67.2115	-63.014	8035	9.68357e-64	1
CCT7	0.0776564	-61.5815	-57.3839	8035	4.13131e-58	1
CCT8	0.0601975	-118.044	-113.847	5575	1.42262e-114	1
CD151	0.124332	-53.3376	-49.14	524	7.24414e-50	1
CD180	0.0459238	-85.2139	-81.0163	1276	9.63209e-82	1
CD200R1	0.126763	-113.417	-109.219	256	6.03949e-110	1
CD226	0.153072	-41.9815	-37.7839	167	1.64469e-38	1
CD244	0.0771846	-27.5203	-23.3227	352	4.7562e-24	1
CD247	0.119694	-256.354	-252.156	8035	6.97953e-253	1
CD276	0.0775965	-15.6215	-11.424	177	3.76736e-12	1
CD2BP2	0.0360178	-27.003	-22.8055	3311	1.56511e-23	1
CD320	0.132061	-88.1765	-83.9789	312	1.04981e-84	1
CD3EAP	0.049935	-252.505	-248.307	2082	4.92932e-249	1
CD5	0.0766056	-227.272	-223.074	922	8.43367e-224	1
CD70	0.438728	-91.8623	-87.6647	154	2.16412e-88	1
CD86	0.0597459	-107.405	-103.207	5650	6.20275e-104	1
CD8B	0.0964691	-45.0976	-40.9	340	1.25882e-41	1
CD96	0.0793421	-27.1713	-22.9737	367	1.06241e-23	1
CDA	0.0622216	-192.24	-188.043	1730	9.06424e-189	1
CDC123	0.0383514	-42.3267	-38.1291	3450	7.42828e-39	1
CDC16	0.0466734	-72.3357	-68.1381	1618	7.27577e-69	1
CDC27	0.100812	-1084.6	-1080.41	3248	0	1
CDC37	0.0473396	-24.1769	-19.9793	5660	1.04879e-20	1
CDC40	0.037398	-81.4224	-77.2248	2660	5.95914e-78	1
CDC42EP3	0.0559162	-159.555	-155.357	995	4.39159e-156	1
CDC5L	0.0493653	-40.6801	-36.4825	5526	3.29237e-37	1
CDCA7L	0.0645274	-528.992	-524.795	2879	0	1
CDIP1	0.0475149	-141.595	-137.397	3602	4.00575e-138	1
CDK10	0.0325555	-15.9524	-11.7548	1273	1.75882e-12	1
CDK13	0.0366204	-25.8673	-21.6697	915	2.13944e-22	1
CDK16	0.0748465	-272.735	-268.537	973	2.90306e-269	1
CDK19	0.117659	-681.128	-676.931	1136	0	1
CDK4	0.115145	-435.423	-431.225	6563	0	1
CDK5	0.0342846	-29.8295	-25.6319	1146	2.33391e-26	1
CDK5RAP3	0.0385164	-30.7028	-26.5052	1510	3.12475e-27	1
CDK6	0.0964259	-1513.37	-1509.18	2494	0	1
CDK7	0.0540639	-172.683	-168.486	1106	3.26724e-169	1
CDK8	0.0737932	-22.8544	-18.6568	371	2.20411e-19	1
CDK9	0.0379568	-34.6861	-30.4886	3599	3.24668e-31	1
CDKAL1	0.0561232	-25.9464	-21.7488	704	1.78319e-22	1
CDKN2AIP	0.0357499	-20.2979	-16.1003	1507	7.93775e-17	1
CDKN2AIPNL	0.0645945	-19.4255	-15.2279	8035	5.91706e-16	1
CDKN3	0.259516	-3402.83	-3398.64	3249	0	1
CDR2L	0.0590795	-25.3913	-21.1937	260	6.40172e-22	1
CDS2	0.0359977	-41.3914	-37.1938	1926	6.39967e-38	1
CDV3	0.0413297	-98.2738	-94.0762	3003	8.38993e-95	1
CEBPG	0.0404625	-45.1653	-40.9677	1352	1.07716e-41	1
CEBPZOS	0.040991	-79.7291	-75.5315	3207	2.94106e-76	1
CELA2A	0.0856937	-18.6835	-14.4859	175	3.26669e-15	1
CELF1	0.0441469	-22.8685	-18.6709	5233	2.13342e-19	1
CEND1	0.0512439	-140.434	-136.236	1186	5.80624e-137	1
CENPE	0.248297	-2282.33	-2278.13	5221	0	1
CENPW	0.182035	-1991.1	-1986.9	4661	0	1
CEP104	0.038142	-43.1828	-38.9852	980	1.03474e-39	1
CEP162	0.0715134	-245.123	-240.926	967	1.1866e-241	1
CEP164	0.0555901	-119.559	-115.361	928	4.3559e-116	1
CEP192	0.0560711	-288.381	-284.184	3316	6.55061e-285	1
CEP290	0.0398606	-45.1051	-40.9075	1728	1.23731e-41	1
CEP57L1	0.32836	-164.235	-160.037	374	9.1828e-161	1
CEP78	0.196549	-2023.98	-2019.78	2001	0	1
CEP85L	0.0405503	-68.9078	-64.7102	1127	1.94908e-65	1
CEP95	0.0331164	-15.812	-11.6144	1323	2.42974e-12	1
CEP97	0.110901	-42.0729	-37.8754	437	1.33244e-38	1
CERS4	0.0342176	-30.2022	-26.0046	1120	9.89484e-27	1
CERS5	0.036445	-22.9721	-18.7745	1561	1.68072e-19	1
CETN3	0.0477113	-126.731	-122.533	3967	2.92935e-123	1
CFAP36	0.0386821	-33.9791	-29.7816	1640	1.65364e-30	1
CFAP97	0.0381475	-51.9703	-47.7727	1150	1.68753e-48	1
CFL1	0.0803539	-72.0675	-67.8699	8035	1.34925e-68	1
CGAS	0.0614829	-584.211	-580.014	2620	0	1
CGGBP1	0.0458626	-33.9059	-29.7083	5204	1.9575e-30	1
CH25H	0.0679759	-26.7916	-22.594	313	2.54683e-23	1
CHCHD1	0.0550994	-45.9402	-41.7426	6109	1.80879e-42	1
CHCHD10	0.0365135	-46.0975	-41.8999	2944	1.25912e-42	1
CHCHD3	0.0513175	-153.829	-149.631	4262	2.33888e-150	1
CHCHD4	0.0399066	-115.008	-110.811	2693	1.5464e-111	1
CHCHD5	0.0486237	-38.2156	-34.018	5483	9.59298e-35	1
CHCHD6	0.0493192	-149.706	-145.508	1894	3.10264e-146	1
CHERP	0.0413165	-54.9757	-50.7781	957	1.66671e-51	1
CHKA	0.0906268	-29.5952	-25.3976	187	4.00312e-26	1
CHMP1A	0.036511	-87.6285	-83.431	2278	3.70713e-84	1
CHMP5	0.0462339	-213.757	-209.56	2747	2.75688e-210	1
CHORDC1	0.0672035	-317.658	-313.461	4710	0	1
CHP1	0.0365306	-25.8283	-21.6307	1384	2.34039e-22	1
CHRNA9	0.053527	-18.1294	-13.9318	243	1.16994e-14	1
CHST10	0.0475585	-103.906	-99.7086	1793	1.95608e-100	1
CHST15	0.0583586	-83.9281	-79.7305	850	1.85981e-80	1
CHSY1	0.0534114	-17.4773	-13.2797	666	5.25158e-14	1
CHTOP	0.0567091	-61.7558	-57.5582	5983	2.7656e-58	1
CHURC1	0.0416162	-86.1269	-81.9293	3224	1.17678e-82	1
CIAO1	0.0316328	-14.4966	-10.299	1914	5.02354e-11	1
CIAO2A	0.0535396	-178.737	-174.54	4317	2.88712e-175	1
CIAO2B	0.0401012	-18.9194	-14.7218	4672	1.89751e-15	1
CIB1	0.0453068	-92.0053	-87.8077	1814	1.55687e-88	1
CIC	0.0645958	-246.721	-242.523	1042	2.99575e-243	1
CKS1B	0.213864	-824.22	-820.022	7629	0	1
CLASP1	0.103642	-207.553	-203.356	828	4.40824e-204	1
CLCN6	0.0628859	-15.3029	-11.1053	197	7.84612e-12	1
CLDN12	0.0586921	-22.3143	-18.1167	286	7.64418e-19	1
CLGN	0.166347	-1021.84	-1017.64	1095	0	1
CLINT1	0.0404083	-101.673	-97.4751	2848	3.34888e-98	1
CLIP1	0.102085	-201.659	-197.462	827	3.45299e-198	1
CLIP3	0.0650871	-30.6051	-26.4075	234	3.91306e-27	1
CLNS1A	0.0561179	-255.285	-251.087	3830	8.17751e-252	1
CLOCK	0.0353672	-20.9477	-16.7502	911	1.77763e-17	1
CLP1	0.0450237	-98.8566	-94.659	1153	2.19266e-95	1
CLPB	0.134309	-61.2477	-57.0501	538	8.91016e-58	1
CLPP	0.0386403	-51.5019	-47.3043	1195	4.96207e-48	1
CLTA	0.0766824	-57.9174	-53.7198	8035	1.90616e-54	1
CLUH	0.126568	-53.4361	-49.2385	406	5.77365e-50	1
CLVS2	0.161745	-331.217	-327.019	815	0	1
CLYBL	0.311266	-35.068	-30.8704	133	1.34778e-31	1
CMAH	0.0393553	-49.2568	-45.0592	1800	8.7255e-46	1
CMAS	0.0498815	-84.5106	-80.313	1467	4.86386e-81	1
CMBL	0.0407658	-68.8059	-64.6083	1153	2.46425e-65	1
CMTR2	0.0646228	-30.8779	-26.6803	238	2.088e-27	1
CNDP2	0.0506169	-126.22	-122.023	1791	9.49474e-123	1
CNEP1R1	0.0363957	-32.3581	-28.1605	1273	6.91033e-29	1
CNIH1	0.0440633	-86.473	-82.2754	3876	5.30363e-83	1
CNIH4	0.0668953	-277.542	-273.345	1131	4.5207e-274	1
CNNM3	0.0745958	-38.3348	-34.1373	294	7.29018e-35	1
CNNM4	0.0506993	-15.2895	-11.0919	267	8.09199e-12	1
CNOT1	0.0606091	-617.586	-613.388	2436	0	1
CNOT10	0.0530209	-141.208	-137.011	1780	9.75598e-138	1
CNOT11	0.0522796	-38.7003	-34.5027	785	3.14285e-35	1
CNOT2	0.0345523	-55.9416	-51.7441	2498	1.8028e-52	1
CNOT3	0.0408666	-42.1838	-37.9862	1427	1.0323e-38	1
CNOT6L	0.0460354	-27.1709	-22.9733	5393	1.06336e-23	1
CNOT8	0.0412376	-164.566	-160.369	2263	4.27852e-161	1
CNOT9	0.0722496	-528.112	-523.915	2013	0	1
CNST	0.033682	-23.7417	-19.5441	1890	2.85668e-20	1
COA3	0.0539442	-52.6637	-48.4661	5840	3.41905e-49	1
COA4	0.0597029	-138.453	-134.256	1543	5.55044e-135	1
COA6	0.0398561	-120.97	-116.773	2646	1.68764e-117	1
COLGALT1	0.0336808	-15.0241	-10.8266	1401	1.49086e-11	1
COMMD1	0.0654764	-248.387	-244.189	4986	6.47111e-245	1
COMMD10	0.0314208	-16.4483	-12.2507	1049	5.61477e-13	1
COMMD2	0.0463322	-122.507	-118.31	3679	4.90044e-119	1
COMMD5	0.0463711	-131.196	-126.999	3501	1.00274e-127	1
COMMD6	0.03364	-23.3494	-19.1519	2877	7.04925e-20	1
COMT	0.0399695	-35.964	-31.7665	4131	1.71217e-32	1
COMTD1	0.126808	-53.761	-49.5634	514	2.73245e-50	1
COPA	0.0465781	-82.357	-78.1594	1713	6.92802e-79	1
COPB1	0.0383824	-68.9573	-64.7597	2913	1.73913e-65	1
COPB2	0.0406926	-94.2908	-90.0932	2955	8.06861e-91	1
COPG2	0.0333069	-19.5276	-15.33	1848	4.67704e-16	1
COPS2	0.0488781	-18.901	-14.7034	6050	1.97961e-15	1
COPS3	0.0485823	-170.772	-166.575	3345	2.66195e-167	1
COPS5	0.0455867	-118.521	-114.323	3553	4.75323e-115	1
COPS7A	0.0340391	-14.6206	-10.423	1534	3.77583e-11	1
COPS7B	0.0396219	-58.2758	-54.0782	1025	8.35262e-55	1
COPZ1	0.0368678	-22.8249	-18.6273	3749	2.35875e-19	1
COQ5	0.0447113	-150.37	-146.173	2023	6.72061e-147	1
COQ9	0.0370796	-38.7912	-34.5936	1832	2.54904e-35	1
CORO1B	0.0425717	-62.089	-57.8914	959	1.28411e-58	1
CORO1C	0.0546593	-292.508	-288.311	3092	4.88882e-289	1
COX1	0.0985578	-152.246	-148.048	8035	8.94977e-149	1
COX11	0.0410891	-51.5231	-47.3255	1319	4.72601e-48	1
COX15	0.0337577	-28.0216	-23.824	1096	1.49961e-24	1
COX17	0.0800375	-70.8131	-66.6155	8035	2.4238e-67	1
COX2	0.0686653	-30.7263	-26.5288	8035	2.95967e-27	1
COX3	0.078841	-66.1271	-61.9296	8035	1.17611e-62	1
COX5A	0.0655319	-21.8497	-17.6521	8035	2.2278e-18	1
COX5B	0.0758064	-54.6811	-50.4835	8035	3.28478e-51	1
COX6A2	0.0340408	-20.2119	-16.0144	3048	9.67489e-17	1
COX7A2	0.0652291	-21.0542	-16.8566	8035	1.3913e-17	1
COX7B	0.0916672	-120.359	-116.162	8035	6.89375e-117	1
COX8A	0.0913952	-119.132	-114.934	8035	1.16286e-115	1
CPD	0.113337	-96.5209	-92.3233	250	4.75034e-93	1
CPE	0.122389	-708.143	-703.945	1070	0	1
CPLANE2	0.0863888	-52.1681	-47.9705	223	1.07035e-48	1
CPNE1	0.0542458	-235.307	-231.11	3672	7.76835e-232	1
CPOX	0.075713	-275.819	-271.621	1298	2.39329e-272	1
CPPED1	0.0620671	-178.622	-174.424	5196	3.76614e-175	1
CPSF1	0.0547793	-153.497	-149.299	999	5.02145e-150	1
CPSF2	0.049496	-242.556	-238.359	2879	4.37877e-239	1
CPSF3	0.0412851	-47.0421	-42.8445	1655	1.43039e-43	1
CPSF4	0.0807707	-281.34	-277.142	1637	7.20284e-278	1
CPSF6	0.0525637	-63.6499	-59.4523	5497	3.52926e-60	1
CPSF7	0.0399115	-96.2374	-92.0398	2035	9.12343e-93	1
CRABP1	0.0911972	-36.31	-32.1124	195	7.71898e-33	1
CRHBP	0.0455466	-75.3835	-71.1859	950	6.51829e-72	1
CRIPT	0.0432226	-30.0725	-25.875	4897	1.33366e-26	1
CRKL	0.0425807	-72.7719	-68.5744	1223	2.6647e-69	1
CRLF3	0.0466913	-88.9489	-84.7513	4379	1.77287e-85	1
CRLS1	0.0370107	-77.9584	-73.7608	2118	1.73452e-74	1
CRTAM	0.0819653	-29.4181	-25.2205	364	6.01807e-26	1
CSAD	0.11087	-93.3507	-89.1531	250	7.02917e-90	1
CSDE1	0.0468651	-37.1004	-32.9028	5273	1.2508e-33	1
CSE1L	0.0727251	-454.603	-450.405	4415	0	1
CSNK1G2	0.0362328	-22.61	-18.4124	1451	3.86901e-19	1
CSNK2A2	0.047114	-83.9756	-79.778	950	1.66732e-80	1
CSTF1	0.0593817	-149.562	-145.365	1643	4.31967e-146	1
CSTF2	0.0396853	-63.3167	-59.1191	1120	7.60124e-60	1
CSTF2T	0.0518346	-138.797	-134.6	1213	2.51263e-135	1
CTBP1	0.0500137	-198.41	-194.213	3260	6.12615e-195	1
CTCF	0.0790524	-363.105	-358.907	5257	0	1
CTDNEP1	0.0395065	-35.066	-30.8684	1472	1.35385e-31	1
CTDP1	0.0310588	-15.2929	-11.0953	1068	8.03028e-12	1
CTDSPL2	0.0536088	-105.003	-100.805	1548	1.56534e-101	1
CTNNA1	0.0681692	-19.7955	-15.5979	198	2.52394e-16	1
CTNNB1	0.0396625	-143.011	-138.813	2373	1.53651e-139	1
CTNNBL1	0.0445812	-217.746	-213.548	2586	2.83174e-214	1
CTTN	0.113436	-96.7156	-92.518	251	3.03374e-93	1
CTU2	0.0417347	-74.9439	-70.7463	1050	1.7935e-71	1
CUL1	0.048973	-188.441	-184.243	1989	5.71371e-185	1
CUL3	0.0454392	-254.531	-250.333	2323	4.64166e-251	1
CUL4B	0.0569967	-153.258	-149.061	970	8.69349e-150	1
CUTA	0.0528209	-47.007	-42.8094	5819	1.55107e-43	1
CUTC	0.0341145	-20.7887	-16.5911	947	2.56378e-17	1
CUX1	0.0423368	-102.268	-98.0702	3114	8.50842e-99	1
CWC15	0.0552977	-56.3828	-52.1852	5924	6.52827e-53	1
CWC25	0.0320106	-30.9155	-26.7179	2324	1.91481e-27	1
CWC27	0.0316498	-14.4297	-10.2321	2730	5.86048e-11	1
CXCL10	0.273202	-264.615	-260.417	243	3.82539e-261	1
CXCR3	0.141152	-59.8196	-55.622	429	2.38794e-56	1
CXorf21	0.148567	-375.885	-371.687	848	0	1
CXorf38	0.0376394	-49.6265	-45.4289	1067	3.72446e-46	1
CXorf56	0.0320486	-25.1623	-20.9647	2086	1.08475e-21	1
CXXC1	0.110742	-1197.83	-1193.63	3734	0	1
CYB561D2	0.0382987	-48.6058	-44.4082	1852	3.90644e-45	1
CYB5A	0.0464114	-86.7111	-82.5135	1747	3.06562e-83	1
CYB5B	0.0591535	-326.833	-322.635	3454	0	1
CYBC1	0.0485084	-16.1542	-11.9567	6103	1.10495e-12	1
CYC1	0.0586881	-53.1863	-48.9887	6363	1.0263e-49	1
CYFIP2	0.0436322	-112.474	-108.276	3205	5.2925e-109	1
CYP2D25	0.248392	-19.8372	-15.6396	124	2.293e-16	1
CYSLTR1	0.274876	-127.818	-123.621	514	2.39564e-124	1
CYTB	0.0911231	-117.908	-113.71	8035	1.94895e-114	1
CZIB	0.0477443	-265.537	-261.34	2656	4.57426e-262	1
D2HGDH	0.0582266	-17.3013	-13.1037	214	7.87511e-14	1
DALRD3	0.0308567	-20.1592	-15.9616	2250	1.09234e-16	1
DAP3	0.0365063	-16.9892	-12.7917	3916	1.61561e-13	1
DAPK1	0.114369	-51.4526	-47.255	369	5.55897e-48	1
DAPK2	0.104021	-80.9122	-76.7147	272	1.92904e-77	1
DAPP1	0.0658126	-88.0393	-83.8417	6467	1.43978e-84	1
DARS	0.0571815	-132.066	-127.869	5159	1.35311e-128	1
DAZAP1	0.0629562	-338.18	-333.983	4141	0	1
DBNDD2	0.0527712	-27.7884	-23.5908	738	2.56564e-24	1
DBP	0.0689616	-37.5774	-33.3798	265	4.17078e-34	1
DBR1	0.0405158	-58.0817	-53.8841	991	1.30578e-54	1
DCAF1	0.038557	-50.0551	-45.8575	1205	1.3884e-46	1
DCAF12	0.0333725	-42.1103	-37.9127	2481	1.22261e-38	1
DCAF13	0.0501423	-129.278	-125.081	1200	8.30223e-126	1
DCAF15	0.0795904	-87.3045	-83.1069	766	7.81737e-84	1
DCK	0.12964	-1227.6	-1223.4	4741	0	1
DCLRE1B	0.0857389	-37.7982	-33.6006	334	2.50825e-34	1
DCP2	0.0656164	-383.36	-379.162	4123	0	1
DCPS	0.0438298	-73.7298	-69.5322	1268	2.93628e-70	1
DCTN3	0.0451906	-52.6453	-48.4477	4732	3.56699e-49	1
DCTN5	0.0439346	-171.787	-167.589	2752	2.57624e-168	1
DCTN6	0.0323297	-17.4278	-13.2303	1904	5.88498e-14	1
DCUN1D1	0.0362678	-44.257	-40.0594	2933	8.72165e-41	1
DCUN1D4	0.141538	-58.8887	-54.6912	184	2.03629e-55	1
DCUN1D5	0.0599572	-172.414	-168.216	5064	6.07486e-169	1
DCXR	0.0453639	-139.51	-135.312	1974	4.87277e-136	1
DDAH2	0.244785	-87.9487	-83.7511	173	1.77368e-84	1
DDB2	0.0656894	-75.9002	-71.7026	799	1.98334e-72	1
DDHD1	0.0756747	-46.7041	-42.5065	261	3.11499e-43	1
DDX1	0.0420626	-106.347	-102.149	3021	7.09222e-103	1
DDX11	0.0644169	-22.5277	-18.3301	621	4.67664e-19	1
DDX18	0.0457943	-47.6019	-43.4044	4914	3.94136e-44	1
DDX23	0.0403765	-71.7964	-67.5989	3224	2.51846e-68	1
DDX24	0.0611665	-96.0952	-91.8976	5918	1.26592e-92	1
DDX27	0.0392152	-68.4947	-64.2971	3054	5.04524e-65	1
DDX31	0.0655578	-22.5022	-18.3046	324	4.95938e-19	1
DDX39A	0.134269	-758.442	-754.244	5930	0	1
DDX39B	0.0674424	-61.3711	-57.1735	7105	6.70638e-58	1
DDX41	0.0426636	-48.7569	-44.5593	1531	2.75887e-45	1
DDX42	0.0482512	-252.501	-248.304	2743	4.96691e-249	1
DDX46	0.0663899	-24.1653	-19.9678	8035	1.07707e-20	1
DDX47	0.0346558	-51.523	-47.3255	2122	4.72661e-48	1
DDX49	0.0356149	-31.0048	-26.8072	1840	1.55874e-27	1
DDX50	0.0546271	-466.728	-462.531	2464	0	1
DDX52	0.0393585	-57.8492	-53.6516	1174	2.23057e-54	1
DDX54	0.0378614	-43.488	-39.2904	3282	5.12347e-40	1
DDX56	0.0365777	-33.472	-29.2744	1270	5.31605e-30	1
DDX59	0.0332256	-14.3347	-10.1371	1374	7.29244e-11	1
DEAF1	0.0663611	-15.3181	-11.1205	435	7.5776e-12	1
DENND1B	0.04692	-21.4156	-17.218	753	6.05321e-18	1
DENND2D	0.0357897	-42.8641	-38.6666	2876	2.15495e-39	1
DERPC	0.0470612	-287.423	-283.226	2487	5.94574e-284	1
DESI1	0.0353256	-19.5241	-15.3265	901	4.7149e-16	1
DESI2	0.0924039	-31.1537	-26.9561	481	1.10639e-27	1
DFFA	0.0364204	-31.9883	-27.7907	961	1.61923e-28	1
DFFB	0.0539968	-224.652	-220.455	3798	3.50886e-221	1
DGKD	0.0317851	-16.8931	-12.6955	1177	2.01606e-13	1
DGKZ	0.104726	-1730.82	-1726.63	2441	0	1
DGUOK	0.0333405	-37.8398	-33.6422	2115	2.27946e-34	1
DHODH	0.111458	-45.7826	-41.585	392	2.60009e-42	1
DHRS4	0.0859698	-284.342	-280.144	1466	7.1738e-281	1
DHX15	0.0704283	-513.162	-508.964	3510	0	1
DHX16	0.0370459	-44.5578	-40.3602	1042	4.36291e-41	1
DHX29	0.0316098	-25.14	-20.9424	2174	1.14183e-21	1
DHX34	0.0569208	-21.5032	-17.3056	238	4.94718e-18	1
DHX40	0.03684	-45.2388	-41.0412	1116	9.09532e-42	1
DHX9	0.059607	-48.7122	-44.5146	6562	3.05755e-45	1
DIABLO	0.0567888	-205.732	-201.534	4481	2.923e-202	1
DICER1	0.0345526	-27.058	-22.8604	991	1.37902e-23	1
DIMT1	0.0566664	-48.2125	-44.0149	785	9.66272e-45	1
DIP2A	0.130633	-118.34	-114.142	251	7.21055e-115	1
DIPK1A	0.0673024	-456.036	-451.838	3555	0	1
DIS3	0.0631523	-258.486	-254.289	1849	5.14299e-255	1
DIS3L	0.077784	-21.6043	-17.4067	188	3.92035e-18	1
DKC1	0.0596167	-296.733	-292.535	4021	2.91453e-293	1
DKKL1	0.0556785	-140.939	-136.741	1711	1.81489e-137	1
DLAT	0.0712221	-300.453	-296.256	1179	5.54937e-297	1
DLG1	0.0788039	-22.6004	-18.4028	454	3.95541e-19	1
DLST	0.0502767	-89.7556	-85.558	1413	2.767e-86	1
DMAC2	0.0350497	-16.9952	-12.7976	3454	1.59362e-13	1
DMAC2L	0.0479518	-182.096	-177.899	2002	1.2626e-178	1
DMAP1	0.0340695	-27.53	-23.3324	1174	4.65181e-24	1
DNAAF5	0.0542217	-19.3074	-15.1099	266	7.76503e-16	1
DNAJA2	0.0350456	-28.8348	-24.6372	3021	2.30574e-25	1
DNAJA3	0.0425671	-48.6997	-44.5021	1553	3.14726e-45	1
DNAJB14	0.0307494	-17.7769	-13.5793	2418	2.63446e-14	1
DNAJC11	0.0408031	-67.3815	-63.1839	1038	6.54799e-64	1
DNAJC15	0.0421869	-105.448	-101.251	3050	5.61633e-102	1
DNAJC16	0.0544722	-14.677	-10.4794	311	3.31593e-11	1
DNAJC17	0.0560809	-121.073	-116.875	1417	1.33317e-117	1
DNAJC19	0.0397867	-46.5124	-42.3148	3748	4.84426e-43	1
DNAJC24	0.0365619	-40.753	-36.5554	1029	2.78333e-37	1
DNAJC7	0.0377942	-50.9649	-46.7673	1898	1.70875e-47	1
DNLZ	0.0546051	-147.109	-142.911	988	1.22604e-143	1
DNM1L	0.0526622	-104.078	-99.8803	1400	1.3175e-100	1
DNM2	0.0469522	-114.15	-109.952	1066	1.11691e-110	1
DNMT1	0.15136	-418.331	-414.134	8035	0	1
DNMT3B	0.130354	-53.5636	-49.3661	432	4.30472e-50	1
DNPEP	0.0450463	-63.5291	-59.3315	923	4.66095e-60	1
DNPH1	0.13081	-344.948	-340.751	858	0	1
DNTTIP1	0.0595191	-30.9586	-26.761	707	1.73376e-27	1
DNTTIP2	0.040034	-52.8055	-48.6079	3619	2.46654e-49	1
DOC2A	0.0437356	-41.641	-37.4434	871	3.60254e-38	1
DOCK2	0.0519638	-170.228	-166.031	4168	9.31481e-167	1
DOCK7	0.0512291	-30.9928	-26.7952	764	1.60248e-27	1
DOHH	0.0329197	-18.8225	-14.6249	1872	2.3719e-15	1
DOK3	0.0623467	-522.139	-517.941	2790	0	1
DOLPP1	0.0383562	-23.0645	-18.8669	864	1.35872e-19	1
DONSON	0.0712325	-881.519	-877.322	2372	0	1
DPCD	0.0610815	-168.45	-164.252	954	5.59637e-165	1
DPF2	0.0333211	-31.4651	-27.2675	2663	5.40166e-28	1
DPH3	0.0354076	-45.5965	-41.399	2777	3.99064e-42	1
DPH5	0.0442676	-50.8656	-46.6681	895	2.14756e-47	1
DPH6	0.0850646	-37.7238	-33.5263	332	2.97678e-34	1
DPM1	0.0395977	-16.3648	-12.1672	4665	6.80491e-13	1
DPP3	0.0483195	-124.973	-120.776	1070	1.67625e-121	1
DPY30	0.0615208	-23.2587	-19.0611	7530	8.68774e-20	1
DPYSL2	0.0998921	-35.2763	-31.0787	453	8.34241e-32	1
DR1	0.0435324	-124.9	-120.703	1991	1.98341e-121	1
DRAP1	0.0429102	-160.733	-156.536	2123	2.91134e-157	1
DRG1	0.0396825	-64.1759	-59.9783	3224	1.0512e-60	1
DRG2	0.0332421	-20.6236	-16.4261	1876	3.74919e-17	1
DROSHA	0.0822767	-25.5015	-21.3039	497	4.96722e-22	1
DSTN	0.133791	-58.3474	-54.1498	401	7.08234e-55	1
DTD2	0.0394963	-54.4844	-50.2868	1004	5.16614e-51	1
DTWD2	0.0923655	-63.311	-59.1135	281	7.70101e-60	1
DUS4L	0.0497624	-122.632	-118.434	1218	3.68094e-119	1
DUSP11	0.0331208	-18.0294	-13.8318	2916	1.47293e-14	1
DUSP14	0.102677	-54.3767	-50.1791	615	6.62028e-51	1
DUSP19	0.112039	-51.615	-47.4174	194	3.82438e-48	1
DUSP6	0.0507132	-300.327	-296.129	2144	7.42627e-297	1
DUT	0.279201	-1027.37	-1023.18	8035	0	1
DYNC1H1	0.0423539	-72.9021	-68.7046	1010	1.97441e-69	1
DYNC1I2	0.0465343	-254.285	-250.087	2601	8.17627e-251	1
DYNC1LI1	0.0457826	-63.402	-59.2044	1509	6.24642e-60	1
DYNC2LI1	0.0904431	-66.6839	-62.4863	254	3.26327e-63	1
DYNLL1	0.0639149	-17.7398	-13.5422	8035	2.86958e-14	1
DYNLL2	0.0426765	-56.9904	-52.7928	1690	1.61144e-53	1
DYNLRB1	0.0463747	-69.3315	-65.134	4630	7.34596e-66	1
DYNLT1	0.066338	-716.088	-711.89	2588	0	1
DYNLT3	0.0394611	-47.5311	-43.3335	1778	4.63941e-44	1
DYRK1A	0.0329532	-37.2031	-33.0055	2483	9.87415e-34	1
DZIP3	0.0547783	-34.0549	-29.8574	751	1.38879e-30	1
E2F4	0.0405528	-75.2864	-71.0888	3196	8.15057e-72	1
E2F6	0.0604828	-19.4782	-15.2806	214	5.24032e-16	1
EAPP	0.0444518	-91.9792	-87.7816	3852	1.65336e-88	1
EARS2	0.0791236	-36.9659	-32.7683	315	1.70487e-33	1
EBAG9	0.0425964	-196.504	-192.306	2319	4.93853e-193	1
EBI3	0.0884358	-32.7187	-28.5211	547	3.01206e-29	1
EBNA1BP2	0.0460963	-160.94	-156.742	3047	1.8106e-157	1
ECD	0.0333709	-14.7883	-10.5907	912	2.56637e-11	1
ECH1	0.0515873	-109.168	-104.971	1331	1.07008e-105	1
ECHDC1	0.0518962	-98.8757	-94.6781	1409	2.09827e-95	1
ECHS1	0.0612559	-23.1828	-18.9853	7502	1.03453e-19	1
ECI2	0.176877	-78.7709	-74.5733	487	2.67126e-75	1
ECM2	0.136082	-108.397	-104.199	289	6.31966e-105	1
ECPAS	0.0584786	-548.84	-544.643	2316	0	1
EDC3	0.0505623	-105.736	-101.539	955	2.89277e-102	1
EDC4	0.0511941	-149.474	-145.276	1110	5.29278e-146	1
EED	0.0554918	-148.582	-144.385	1744	4.12545e-145	1
EEF1AKMT1	0.0374168	-29.8276	-25.63	3620	2.34436e-26	1
EEF1AKNMT	0.0374762	-15.3501	-11.1525	827	7.03864e-12	1
EEF2K	0.0828574	-25.4918	-21.2942	486	5.07871e-22	1
EEFSEC	0.0513227	-73.0082	-68.8106	879	1.54666e-69	1
EEPD1	0.0604236	-57.8425	-53.6449	788	2.26516e-54	1
EFCAB2	0.08779	-47.9387	-43.7411	214	1.81519e-44	1
EFTUD2	0.0336258	-47.1673	-42.9697	2433	1.07224e-43	1
EGLN3	0.073076	-19.1991	-15.0016	462	9.96421e-16	1
EHD3	0.0431396	-109.465	-105.267	3157	5.40655e-106	1
EI24	0.0587166	-37.2013	-33.0037	738	9.91448e-34	1
EID1	0.0602156	-22.0194	-17.8218	223	1.5074e-18	1
EIF1AD	0.0437169	-70.7445	-66.547	1283	2.83822e-67	1
EIF1AX	0.0597169	-105.767	-101.57	5666	2.69377e-102	1
EIF1AY	0.0409411	-49.2869	-45.0893	1709	8.1406e-46	1
EIF2A	0.0360433	-16.0767	-11.8791	3821	1.32098e-12	1
EIF2B2	0.0496707	-331.914	-327.716	2264	0	1
EIF2B3	0.0545476	-105.294	-101.097	913	8.00652e-102	1
EIF2B4	0.0339447	-18.8148	-14.6173	934	2.41405e-15	1
EIF2D	0.0348884	-23.227	-19.0294	1309	9.34479e-20	1
EIF2S1	0.0544628	-55.6402	-51.4426	5844	3.60935e-52	1
EIF3A	0.0678579	-41.4461	-37.2485	7628	5.64227e-38	1
EIF3B	0.066132	-183.649	-179.451	1387	3.53876e-180	1
EIF3F	0.0364451	-32.332	-28.1344	3246	7.33882e-29	1
EIF3J	0.0354229	-59.7749	-55.5773	2604	2.64649e-56	1
EIF3L	0.0601307	-19.7399	-15.5423	7508	2.86863e-16	1
EIF4A3	0.0490768	-36.6058	-32.4082	5577	3.9069e-33	1
EIF4E	0.0500132	-184.567	-180.369	3452	4.27282e-181	1
EIF4E2	0.0359815	-81.1688	-76.9712	2318	1.06861e-77	1
EIF4EBP1	0.0594444	-329.582	-325.385	3481	0	1
EIF4EBP2	0.0640372	-177.812	-173.614	1360	2.43256e-174	1
EIF4EBP3	0.0854041	-52.1787	-47.9811	289	1.04448e-48	1
EIF4G1	0.0485847	-323.072	-318.875	2329	0	1
EIF4H	0.0653458	-48.4043	-44.2068	7188	6.21225e-45	1
EIF5A2	0.0850779	-37.4859	-33.2883	333	5.14815e-34	1
EIF5B	0.0527319	-34.4032	-30.2056	6094	6.22805e-31	1
EIPR1	0.0409026	-158.029	-153.832	2509	1.47317e-154	1
ELAC2	0.0841848	-30.4777	-26.2801	554	5.24692e-27	1
ELAVL1	0.0676064	-68.06	-63.8624	6985	1.37277e-64	1
ELF2	0.0366536	-29.5618	-25.3642	938	4.32293e-26	1
ELF4	0.06641	-19.5667	-15.3692	573	4.27411e-16	1
ELK3	0.0994456	-1164.32	-1160.13	2115	0	1
ELK4	0.0399764	-128.065	-123.868	2172	1.35633e-124	1
ELMOD2	0.0897298	-41.5391	-37.3416	605	4.55452e-38	1
ELOA	0.0466626	-40.1266	-35.929	835	1.17752e-36	1
ELOC	0.0690715	-93.1147	-88.9171	6687	1.21019e-89	1
ELOF1	0.0447023	-67.2155	-63.0179	4395	9.59624e-64	1
ELOVL1	0.0809137	-831.514	-827.317	2934	0	1
ELOVL5	0.0416785	-101.196	-96.9986	1979	1.00317e-97	1
ELOVL6	0.130162	-99.392	-95.1944	293	6.39187e-96	1
ELOVL7	0.322918	-96.7936	-92.596	166	2.53513e-93	1
ELP3	0.0646416	-15.8121	-11.6145	384	2.42921e-12	1
ELP4	0.0607453	-221.018	-216.821	1161	1.51176e-217	1
ELP6	0.034561	-31.5118	-27.3142	1925	4.85064e-28	1
EMB	0.103956	-51.7495	-47.5519	599	2.8063e-48	1
EMC2	0.0325587	-36.4066	-32.209	2269	6.18029e-33	1
EMC4	0.0365894	-54.6834	-50.4859	2830	3.26691e-51	1
EMC8	0.0386403	-38.536	-34.3385	3670	4.58716e-35	1
EMC9	0.0507385	-168.559	-164.362	3948	4.34624e-165	1
EMG1	0.0407011	-14.3127	-10.1151	4947	7.6719e-11	1
ENGASE	0.0645121	-26.4244	-22.2268	222	5.93179e-23	1
ENPP4	0.0688927	-40.3592	-36.1616	695	6.89277e-37	1
ENSSSCG00000000185	0.0374569	-37.0828	-32.8852	1788	1.30258e-33	1
ENSSSCG00000000199	0.0477511	-287.428	-283.23	2249	5.88274e-284	1
ENSSSCG00000000365	0.0473448	-16.6391	-12.4415	5913	3.61851e-13	1
ENSSSCG00000000377	0.107935	-508.541	-504.343	5938	0	1
ENSSSCG00000000473	0.0335297	-35.336	-31.1384	2059	7.2712e-32	1
ENSSSCG00000000483	0.0616543	-57.5683	-53.3707	781	4.2592e-54	1
ENSSSCG00000000500	0.0545988	-395.894	-391.696	2698	0	1
ENSSSCG00000000611	0.0618084	-202.733	-198.535	4995	2.91722e-199	1
ENSSSCG00000000635	0.107924	-918.919	-914.722	4721	0	1
ENSSSCG00000000638	0.133601	-47.7304	-43.5329	179	2.93184e-44	1
ENSSSCG00000000696	0.0536936	-157.01	-152.812	1028	1.54127e-153	1
ENSSSCG00000000697	0.059667	-53.8793	-49.6818	6456	2.08088e-50	1
ENSSSCG00000000908	0.0488737	-22.3988	-18.2012	741	6.29212e-19	1
ENSSSCG00000001075	0.120837	-262.145	-257.947	8035	1.12947e-258	1
ENSSSCG00000001407	0.0494335	-181.181	-176.984	3373	1.03849e-177	1
ENSSSCG00000001414	0.0666704	-24.9418	-20.7442	8035	1.8022e-21	1
ENSSSCG00000001505	0.0501775	-15.8249	-11.6274	6359	2.35856e-12	1
ENSSSCG00000001696	0.0598763	-197.085	-192.887	4866	1.29585e-193	1
ENSSSCG00000002008	0.0472392	-103.656	-99.4583	1802	3.48058e-100	1
ENSSSCG00000002036	0.0700088	-465.031	-460.833	4049	0	1
ENSSSCG00000002281	0.0976594	-59.2903	-55.0927	215	8.07758e-56	1
ENSSSCG00000002351	0.0546826	-57.2704	-53.0728	820	8.4559e-54	1
ENSSSCG00000002449	0.0741153	-69.8948	-65.6972	7552	2.00816e-66	1
ENSSSCG00000002529	0.0351768	-34.0161	-29.8185	1908	1.51874e-30	1
ENSSSCG00000002688	0.054222	-71.2924	-67.0949	5564	8.03789e-68	1
ENSSSCG00000002759	0.0523581	-112.346	-108.149	1677	7.10065e-109	1
ENSSSCG00000002855	0.260173	-141.818	-137.62	576	2.39754e-138	1
ENSSSCG00000002877	0.0523122	-17.3329	-13.1353	256	7.3233e-14	1
ENSSSCG00000002898	0.0377626	-73.9701	-69.7725	2775	1.68843e-70	1
ENSSSCG00000002900	0.0881033	-57.4701	-53.2725	283	5.33938e-54	1
ENSSSCG00000002907	0.0656413	-22.1398	-17.9422	8035	1.1423e-18	1
ENSSSCG00000002937	0.0539689	-15.8866	-11.6891	225	2.04615e-12	1
ENSSSCG00000002996	0.0381406	-37.8322	-33.6347	3540	2.31923e-34	1
ENSSSCG00000003035	0.0472298	-22.9669	-18.7693	759	1.70079e-19	1
ENSSSCG00000003261	0.0530366	-32.9779	-28.7803	6170	1.65848e-29	1
ENSSSCG00000003352	0.0434595	-70.4321	-66.2345	1275	5.82788e-67	1
ENSSSCG00000003664	0.0375272	-49.5225	-45.3249	3068	4.73261e-46	1
ENSSSCG00000003771	0.0447931	-43.4019	-39.2043	4847	6.24755e-40	1
ENSSSCG00000003849	0.0747563	-68.5999	-64.4024	7635	3.95946e-65	1
ENSSSCG00000003885	0.0713438	-449.578	-445.381	4317	0	1
ENSSSCG00000003914	0.0713694	-39.2444	-35.0468	8035	8.97789e-36	1
ENSSSCG00000004130	0.0319191	-26.8522	-22.6546	2470	2.21508e-23	1
ENSSSCG00000004145	0.0581024	-43.6489	-39.4513	6510	3.53727e-40	1
ENSSSCG00000004307	0.0490139	-32.534	-28.3364	5664	4.60914e-29	1
ENSSSCG00000004349	0.05776	-421.548	-417.351	2804	0	1
ENSSSCG00000004446	0.0666047	-24.7591	-20.5615	8035	2.7446e-21	1
ENSSSCG00000004547	0.0396593	-62.9674	-58.7698	1077	1.69884e-59	1
ENSSSCG00000004556	0.0421321	-48.8088	-44.6113	1410	2.44763e-45	1
ENSSSCG00000004583	0.0581542	-45.2044	-41.0068	6479	9.8451e-42	1
ENSSSCG00000004666	0.0648219	-142.352	-138.154	5726	7.00872e-139	1
ENSSSCG00000004963	0.0870033	-99.7245	-95.5269	8035	2.97223e-96	1
ENSSSCG00000004983	0.0373619	-42.449	-38.2514	1213	5.60491e-39	1
ENSSSCG00000005040	0.0579138	-278.996	-274.799	1958	1.58894e-275	1
ENSSSCG00000005095	0.165273	-94.2188	-90.0212	345	9.52413e-91	1
ENSSSCG00000005135	0.0484491	-302.337	-298.139	2251	7.26183e-299	1
ENSSSCG00000005184	0.0614165	-28.377	-24.1795	257	6.61519e-25	1
ENSSSCG00000005201	0.0399909	-60.8251	-56.6275	1856	2.3578e-57	1
ENSSSCG00000005436	0.0518181	-61.9415	-57.7439	5439	1.80334e-58	1
ENSSSCG00000005440	0.0399551	-37.0182	-32.8206	1555	1.51158e-33	1
ENSSSCG00000005441	0.0497202	-14.3	-10.1024	265	7.89953e-11	1
ENSSSCG00000005453	0.140926	-364.848	-360.65	8035	0	1
ENSSSCG00000005480	0.0950315	-72.6445	-68.4469	250	3.5734e-69	1
ENSSSCG00000005656	0.0697977	-34.2033	-30.0057	8035	9.87023e-31	1
ENSSSCG00000005658	0.0311006	-15.0546	-10.857	1998	1.39003e-11	1
ENSSSCG00000005768	0.0468476	-19.5315	-15.3339	5736	4.6355e-16	1
ENSSSCG00000005982	0.146109	-731.093	-726.896	1707	0	1
ENSSSCG00000006179	0.0513415	-368.437	-364.239	2266	0	1
ENSSSCG00000006213	0.0568804	-22.5528	-18.3552	249	4.41375e-19	1
ENSSSCG00000006260	0.0616242	-187.42	-183.222	5092	5.99205e-184	1
ENSSSCG00000006324	0.0450701	-250.653	-246.456	2398	3.50268e-247	1
ENSSSCG00000006360	0.0610233	-432.076	-427.879	2968	0	1
ENSSSCG00000006363	0.0425534	-83.7147	-79.5171	3504	3.0404e-80	1
ENSSSCG00000006382	0.0468367	-14.542	-10.3444	703	4.52487e-11	1
ENSSSCG00000006636	0.05941	-417.356	-413.159	2093	0	1
ENSSSCG00000006665	0.0640912	-252.561	-248.364	4849	4.32839e-249	1
ENSSSCG00000006694	0.0388737	-19.4607	-15.2631	834	5.45654e-16	1
ENSSSCG00000006830	0.0601725	-109.623	-105.425	5664	3.75516e-106	1
ENSSSCG00000006996	0.0339183	-28.5619	-24.3643	2815	4.32218e-25	1
ENSSSCG00000007031	0.035915	-59.4952	-55.2977	2680	5.03906e-56	1
ENSSSCG00000007088	0.0657768	-22.5013	-18.3037	8035	4.96923e-19	1
ENSSSCG00000007098	0.0445176	-236.751	-232.553	2337	2.79782e-233	1
ENSSSCG00000007203	0.0422645	-28.8734	-24.6758	4769	2.10947e-25	1
ENSSSCG00000007253	0.0556867	-126.737	-122.54	5064	2.88725e-123	1
ENSSSCG00000007264	0.0642749	-17.6375	-13.4399	567	3.63161e-14	1
ENSSSCG00000007307	0.0632068	-27.2953	-23.0977	664	7.98455e-24	1
ENSSSCG00000007322	0.0380721	-94.5589	-90.3614	2632	4.35145e-91	1
ENSSSCG00000007454	0.0586503	-210.376	-206.178	1109	6.63578e-207	1
ENSSSCG00000007609	0.0683832	-223.54	-219.343	5358	4.54142e-220	1
ENSSSCG00000007692	0.0402062	-107.786	-103.588	2777	2.58021e-104	1
ENSSSCG00000007695	0.108557	-90.4305	-86.2329	251	5.84957e-87	1
ENSSSCG00000007705	0.0711405	-171.085	-166.887	895	1.29644e-167	1
ENSSSCG00000007743	0.0756518	-54.1159	-49.9183	8035	1.20689e-50	1
ENSSSCG00000007749	0.0604711	-193.988	-189.79	4943	1.62132e-190	1
ENSSSCG00000007795	0.0778719	-516.805	-512.608	1951	0	1
ENSSSCG00000007826	0.0345481	-59.8886	-55.691	2411	2.03701e-56	1
ENSSSCG00000007947	0.0513596	-371.497	-367.299	2552	0	1
ENSSSCG00000008057	0.0363687	-86.7984	-82.6008	2311	2.50723e-83	1
ENSSSCG00000008137	0.0892651	-324.297	-320.099	1613	0	1
ENSSSCG00000008183	0.0570867	-168.39	-164.192	4827	6.42766e-165	1
ENSSSCG00000008222	0.0384889	-105.969	-101.771	2591	1.69285e-102	1
ENSSSCG00000008274	0.0425211	-82.6695	-78.472	1127	3.37323e-79	1
ENSSSCG00000008287	0.032555	-19.9517	-15.7542	1015	1.76133e-16	1
ENSSSCG00000008309	0.0389735	-32.5829	-28.3853	1500	4.11767e-29	1
ENSSSCG00000008352	0.0447737	-243.761	-239.563	2420	2.73533e-240	1
ENSSSCG00000008383	0.0591558	-319.286	-315.089	3563	0	1
ENSSSCG00000008440	0.0459789	-102.99	-98.7922	1039	1.61354e-99	1
ENSSSCG00000008452	0.0378041	-109.881	-105.683	2324	2.07391e-106	1
ENSSSCG00000008576	0.0467666	-114.032	-109.835	1128	1.46271e-110	1
ENSSSCG00000008584	0.0353384	-15.7307	-11.5331	870	2.93015e-12	1
ENSSSCG00000008974	0.0348905	-61.963	-57.7654	2220	1.71614e-58	1
ENSSSCG00000008990	0.0348734	-15.8692	-11.6716	3457	2.13009e-12	1
ENSSSCG00000009128	0.0763436	-231.515	-227.318	1454	4.80952e-228	1
ENSSSCG00000009139	0.112387	-95.0904	-90.8928	258	1.27999e-91	1
ENSSSCG00000009241	0.049138	-47.9022	-43.7046	5356	1.97418e-44	1
ENSSSCG00000009246	0.0610597	-144.58	-140.382	1476	4.14842e-141	1
ENSSSCG00000009327	0.302355	-1126.46	-1122.26	8035	0	1
ENSSSCG00000009419	0.0313641	-14.4488	-10.2512	1199	5.60753e-11	1
ENSSSCG00000009534	0.058418	-68.7671	-64.5696	822	2.69431e-65	1
ENSSSCG00000009673	0.13093	-313.59	-309.392	8035	0	1
ENSSSCG00000009692	0.0725046	-209.133	-204.935	1465	1.16066e-205	1
ENSSSCG00000009770	0.0381275	-30.3186	-26.121	1602	7.56749e-27	1
ENSSSCG00000009788	0.0548887	-52.8006	-48.603	5945	2.49437e-49	1
ENSSSCG00000009792	0.050823	-98.5147	-94.3171	1366	4.8184e-95	1
ENSSSCG00000009851	0.0695933	-39.2589	-35.0613	7863	8.68315e-36	1
ENSSSCG00000009926	0.0686414	-210.625	-206.427	1345	3.7389e-207	1
ENSSSCG00000010034	0.106156	-83.0012	-78.8036	235	1.57191e-79	1
ENSSSCG00000010064	0.0636678	-30.3339	-26.1364	242	7.30545e-27	1
ENSSSCG00000010077	0.125519	-982.508	-978.31	5142	0	1
ENSSSCG00000010104	0.0403307	-62.6014	-58.4038	3421	3.9464e-59	1
ENSSSCG00000010172	0.0337688	-26.8434	-22.6459	1155	2.26014e-23	1
ENSSSCG00000010301	0.0373695	-26.2907	-22.0931	1541	8.07068e-23	1
ENSSSCG00000010320	0.0732131	-55.4301	-51.2325	7786	5.85455e-52	1
ENSSSCG00000010440	0.0643899	-51.7525	-47.555	753	2.78642e-48	1
ENSSSCG00000010517	0.0653303	-21.3188	-17.1212	8035	7.56496e-18	1
ENSSSCG00000010519	0.0368428	-27.8182	-23.6206	1369	2.39544e-24	1
ENSSSCG00000010685	0.051437	-46.466	-42.2684	5665	5.3898e-43	1
ENSSSCG00000010706	0.116658	-90.3939	-86.1963	284	6.36301e-87	1
ENSSSCG00000010719	0.0864437	-39.4281	-35.2306	330	5.88094e-36	1
ENSSSCG00000010795	0.0628701	-62.5527	-58.3551	6620	4.41466e-59	1
ENSSSCG00000010855	0.0516199	-398.315	-394.117	2420	0	1
ENSSSCG00000010931	0.0315276	-20.569	-16.3714	2543	4.2521e-17	1
ENSSSCG00000010954	0.0443376	-47.5426	-43.3451	4695	4.51801e-44	1
ENSSSCG00000011077	0.146723	-93.4285	-89.2309	625	5.87599e-90	1
ENSSSCG00000011209	0.0557488	-472.394	-468.196	2557	0	1
ENSSSCG00000011236	0.0827873	-253.273	-249.075	917	8.41256e-250	1
ENSSSCG00000011237	0.0322632	-18.4137	-14.2161	2741	6.08015e-15	1
ENSSSCG00000011290	0.0501294	-93.0374	-88.8398	4813	1.44612e-89	1
ENSSSCG00000011329	0.0343095	-20.7427	-16.5451	3093	2.85032e-17	1
ENSSSCG00000011465	0.0385772	-31.181	-26.9834	1477	1.03894e-27	1
ENSSSCG00000011567	0.0341725	-23.5345	-19.3369	1253	4.6035e-20	1
ENSSSCG00000011676	0.0495602	-41.7283	-37.5307	5529	2.94662e-38	1
ENSSSCG00000011764	0.0733479	-61.6497	-57.4521	7657	3.53084e-58	1
ENSSSCG00000011772	0.0356959	-37.2786	-33.081	1048	8.2986e-34	1
ENSSSCG00000011917	0.0664831	-420.061	-415.864	3889	0	1
ENSSSCG00000012014	0.0484247	-80.845	-76.6474	1403	2.25225e-77	1
ENSSSCG00000012046	0.0620943	-164.267	-160.069	1633	8.52786e-161	1
ENSSSCG00000012152	0.156404	-81.8642	-77.6666	360	2.15453e-78	1
ENSSSCG00000012166	0.0951765	-181.455	-177.258	7479	5.52472e-178	1
ENSSSCG00000012202	0.110627	-90.2041	-86.0065	690	9.852e-87	1
ENSSSCG00000012382	0.0412632	-45.7338	-41.5362	4165	2.90943e-42	1
ENSSSCG00000012427	0.0344558	-26.0404	-21.8429	1233	1.43598e-22	1
ENSSSCG00000012459	0.0638249	-170.512	-166.315	1385	4.84291e-167	1
ENSSSCG00000012517	0.113502	-1096.78	-1092.58	4473	0	1
ENSSSCG00000012530	0.0480587	-80.5389	-76.3414	1626	4.5566e-77	1
ENSSSCG00000012541	0.0824304	-49.9961	-45.7985	228	1.59045e-46	1
ENSSSCG00000012654	0.039507	-88.0306	-83.833	2860	1.46899e-84	1
ENSSSCG00000012746	0.0555391	-125.921	-121.724	1642	1.88839e-122	1
ENSSSCG00000012757	0.0545887	-75.5559	-71.3583	5542	4.38222e-72	1
ENSSSCG00000012767	0.0842729	-42.9555	-38.7579	636	1.74634e-39	1
ENSSSCG00000012811	0.0732621	-144.077	-139.88	6376	1.31936e-140	1
ENSSSCG00000012961	0.0918582	-121.222	-117.024	8035	9.45563e-118	1
ENSSSCG00000012984	0.0385689	-16.5623	-12.3648	819	4.31766e-13	1
ENSSSCG00000013155	0.0570783	-136.976	-132.778	5103	1.66625e-133	1
ENSSSCG00000013176	0.0306538	-18.3517	-14.1541	2226	7.01228e-15	1
ENSSSCG00000013232	0.0662789	-423.36	-419.162	3792	0	1
ENSSSCG00000013391	0.0423145	-70.0239	-65.8264	1811	1.49154e-66	1
ENSSSCG00000013436	0.0641814	-213.545	-209.347	5113	4.4948e-210	1
ENSSSCG00000013650	0.0519905	-67.8815	-63.6839	5368	2.07055e-64	1
ENSSSCG00000013874	0.0397712	-76.4004	-72.2028	3033	6.269e-73	1
ENSSSCG00000014031	0.117735	-387.07	-382.872	6950	0	1
ENSSSCG00000014094	0.0485245	-132.548	-128.351	4049	4.4604e-129	1
ENSSSCG00000014132	0.0573832	-19.8901	-15.6926	293	2.02978e-16	1
ENSSSCG00000014165	0.054547	-16.9747	-12.7771	651	1.67078e-13	1
ENSSSCG00000014258	0.0785906	-244.144	-239.946	1454	1.13125e-240	1
ENSSSCG00000014280	0.046768	-118.234	-114.036	3897	9.19685e-115	1
ENSSSCG00000014296	0.0495737	-174.609	-170.411	3515	3.87935e-171	1
ENSSSCG00000014327	0.125222	-490.767	-486.57	1486	0	1
ENSSSCG00000014414	0.0388445	-42.6062	-38.4086	3589	3.90275e-39	1
ENSSSCG00000014909	0.0999982	-47.0683	-42.8708	199	1.34662e-43	1
ENSSSCG00000014910	0.0356869	-32.2729	-28.0753	990	8.40739e-29	1
ENSSSCG00000014949	0.030926	-14.8421	-10.6446	1078	2.26697e-11	1
ENSSSCG00000014969	0.10786	-670.98	-666.782	5385	0	1
ENSSSCG00000015293	0.0605608	-27.3037	-23.1061	255	7.83216e-24	1
ENSSSCG00000015305	0.039023	-42.5329	-38.3353	1751	4.62015e-39	1
ENSSSCG00000015313	0.0461726	-102.407	-98.2096	1189	6.17136e-99	1
ENSSSCG00000015337	0.0698297	-34.3035	-30.1059	8035	7.83629e-31	1
ENSSSCG00000015390	0.103098	-50.4169	-46.2194	340	6.03456e-47	1
ENSSSCG00000015473	0.0381354	-93.971	-89.7734	2645	1.68511e-90	1
ENSSSCG00000016041	0.0904142	-399.885	-395.687	993	0	1
ENSSSCG00000016044	0.0448208	-137.793	-133.595	1986	2.53857e-134	1
ENSSSCG00000016096	0.0415756	-15.2166	-11.019	5066	9.57239e-12	1
ENSSSCG00000016100	0.0794009	-68.3086	-64.111	8035	7.74453e-65	1
ENSSSCG00000016191	0.0651976	-17.0293	-12.8317	370	1.47333e-13	1
ENSSSCG00000016195	0.12714	-46.5546	-42.357	181	4.3951e-43	1
ENSSSCG00000016226	0.0415022	-129.773	-125.576	2087	2.6568e-126	1
ENSSSCG00000016323	0.0398021	-37.2653	-33.0677	4051	8.55669e-34	1
ENSSSCG00000016376	0.0349817	-32.475	-28.2774	2925	5.27931e-29	1
ENSSSCG00000016441	0.0628213	-190.023	-185.825	1297	1.49527e-186	1
ENSSSCG00000016475	0.133577	-22.6849	-18.4874	154	3.25572e-19	1
ENSSSCG00000016509	0.0642404	-346.563	-342.366	4241	0	1
ENSSSCG00000016571	0.0335089	-16.2637	-12.0662	923	8.58708e-13	1
ENSSSCG00000016597	0.0575519	-47.9386	-43.7411	779	1.81529e-44	1
ENSSSCG00000016687	0.2033	-28.4206	-24.223	142	5.98435e-25	1
ENSSSCG00000016711	0.0937037	-129.627	-125.43	8035	3.71798e-126	1
ENSSSCG00000016735	0.0347446	-18.747	-14.5494	1669	2.82198e-15	1
ENSSSCG00000016737	0.1879	-602.633	-598.436	8035	0	1
ENSSSCG00000016768	0.0381669	-46.1937	-41.9961	3286	1.00896e-42	1
ENSSSCG00000016828	0.0416353	-67.5819	-63.3844	1825	4.1271e-64	1
ENSSSCG00000016886	0.0380321	-68.502	-64.3044	2868	4.96112e-65	1
ENSSSCG00000016949	0.0359732	-38.3773	-34.1797	1899	6.61138e-35	1
ENSSSCG00000016970	0.0424456	-33.6191	-29.4215	4682	3.78896e-30	1
ENSSSCG00000016982	0.0740776	-43.7766	-39.5791	268	2.63597e-40	1
ENSSSCG00000017038	0.0439543	-54.7145	-50.5169	1486	3.04134e-51	1
ENSSSCG00000017108	0.0602739	-26.8009	-22.6033	250	2.49306e-23	1
ENSSSCG00000017213	0.0965811	-142.952	-138.755	8035	1.759e-139	1
ENSSSCG00000017316	0.059783	-32.4007	-28.2031	712	6.26418e-29	1
ENSSSCG00000017626	0.0702975	-176.382	-172.185	5842	6.5334e-173	1
ENSSSCG00000017670	0.0418155	-70.1795	-65.982	1833	1.04242e-66	1
ENSSSCG00000017796	0.0453542	-203.198	-199.001	2134	9.98139e-200	1
ENSSSCG00000017928	0.0669416	-227.309	-223.112	5230	7.72988e-224	1
ENSSSCG00000017949	0.0596681	-138.258	-134.06	1543	8.70389e-135	1
ENSSSCG00000018034	0.137003	-148.936	-144.739	725	1.82549e-145	1
ENSSSCG00000020677	0.0370793	-24.1375	-19.9399	894	1.14829e-20	1
ENSSSCG00000020686	0.0366848	-26.6601	-22.4625	3521	3.44728e-23	1
ENSSSCG00000020706	0.0527372	-176.142	-171.945	1879	1.1362e-172	1
ENSSSCG00000020808	0.0894522	-256.794	-252.596	6441	2.53409e-253	1
ENSSSCG00000020870	0.130852	-1509.09	-1504.9	4005	0	1
ENSSSCG00000021200	0.0568408	-355.302	-351.104	2071	0	1
ENSSSCG00000021560	0.110527	-210.378	-206.18	8035	6.60488e-207	1
ENSSSCG00000021738	0.048379	-82.6884	-78.4908	4720	3.22976e-79	1
ENSSSCG00000021744	0.0480847	-17.052	-12.8544	712	1.39823e-13	1
ENSSSCG00000021757	0.286981	-61.7248	-57.5273	154	2.96994e-58	1
ENSSSCG00000021774	0.079748	-25.9252	-21.7276	535	1.87233e-22	1
ENSSSCG00000022032	0.0707129	-22.3321	-18.1345	199	7.33711e-19	1
ENSSSCG00000022164	0.033926	-27.4359	-23.2383	1160	5.7767e-24	1
ENSSSCG00000022176	0.0387838	-127.136	-122.938	2388	1.15216e-123	1
ENSSSCG00000022187	0.162696	-70.5583	-66.3607	448	4.35775e-67	1
ENSSSCG00000022773	0.0920295	-1372.46	-1368.26	2551	0	1
ENSSSCG00000022842	0.0403348	-63.4461	-59.2485	1181	5.64224e-60	1
ENSSSCG00000022906	0.0478319	-132.644	-128.446	3883	3.57801e-129	1
ENSSSCG00000023126	0.0459082	-109.595	-105.397	3851	4.00414e-106	1
ENSSSCG00000023172	0.0548246	-152.641	-148.443	1773	3.60314e-149	1
ENSSSCG00000023264	0.0623514	-15.8357	-11.6381	559	2.30086e-12	1
ENSSSCG00000023323	0.0607113	-104.5	-100.302	5772	4.9844e-101	1
ENSSSCG00000023436	0.126838	-94.5236	-90.326	219	4.72026e-91	1
ENSSSCG00000023560	0.0679268	-593.005	-588.807	2889	0	1
ENSSSCG00000023595	0.043614	-183.154	-178.956	2666	1.10575e-179	1
ENSSSCG00000023643	0.0408949	-100.524	-96.3262	2919	4.71856e-97	1
ENSSSCG00000023691	0.239084	-171.982	-167.784	313	1.64339e-168	1
ENSSSCG00000023850	0.0441978	-80.357	-76.1594	992	6.92757e-77	1
ENSSSCG00000024163	0.0649072	-32.5627	-28.3652	263	4.3137e-29	1
ENSSSCG00000024313	0.0708616	-37.5891	-33.3916	8035	4.05929e-34	1
ENSSSCG00000024486	0.041764	-58.0544	-53.8568	960	1.39063e-54	1
ENSSSCG00000024660	0.0386601	-124.946	-120.748	2389	1.78553e-121	1
ENSSSCG00000024776	0.0918909	-121.37	-117.172	8035	6.72448e-118	1
ENSSSCG00000025007	0.0446503	-222.018	-217.821	2571	1.51101e-218	1
ENSSSCG00000025060	0.0408396	-67.1294	-62.9319	3443	1.16989e-63	1
ENSSSCG00000025067	0.200916	-30.8904	-26.6928	145	2.02873e-27	1
ENSSSCG00000025107	0.0455463	-232.14	-227.942	2610	1.14229e-228	1
ENSSSCG00000025151	0.0414479	-52.0275	-47.83	1709	1.47926e-48	1
ENSSSCG00000025203	0.0746162	-833.068	-828.87	2201	0	1
ENSSSCG00000025305	0.0348872	-21.4451	-17.2476	3212	5.65519e-18	1
ENSSSCG00000025525	0.0425377	-42.9867	-38.7892	4484	1.62498e-39	1
ENSSSCG00000025631	0.0432611	-131.801	-127.603	2938	2.49497e-128	1
ENSSSCG00000025940	0.0376292	-42.9395	-38.7419	1840	1.81157e-39	1
ENSSSCG00000026064	0.124427	-280.381	-276.183	8035	6.55546e-277	1
ENSSSCG00000026167	0.107513	-58.7192	-54.5216	204	3.00898e-55	1
ENSSSCG00000026217	0.0774852	-49.3639	-45.1663	252	6.81822e-46	1
ENSSSCG00000026233	0.145912	-64.7371	-60.5395	406	2.88725e-61	1
ENSSSCG00000026354	0.0500326	-112.31	-108.112	4566	7.72801e-109	1
ENSSSCG00000026389	0.0332845	-14.5003	-10.3027	1710	4.98054e-11	1
ENSSSCG00000026446	0.0478055	-121.146	-116.949	4085	1.12547e-117	1
ENSSSCG00000026488	0.0542968	-47.5598	-43.3622	5981	4.34321e-44	1
ENSSSCG00000026719	0.0894779	-260.704	-256.506	899	3.11671e-257	1
ENSSSCG00000026746	0.239813	-559.404	-555.206	835	0	1
ENSSSCG00000026864	0.0954094	-73.0628	-68.8652	258	1.36381e-69	1
ENSSSCG00000026893	0.0583998	-134.726	-130.528	1584	2.96504e-131	1
ENSSSCG00000027046	0.0418199	-54.4912	-50.2936	945	5.08612e-51	1
ENSSSCG00000027074	0.104212	-53.5811	-49.3835	333	4.13517e-50	1
ENSSSCG00000027085	0.077327	-133.436	-129.238	6815	5.7806e-130	1
ENSSSCG00000027098	0.0952807	-70.7617	-66.5641	239	2.72824e-67	1
ENSSSCG00000027348	0.0647243	-44.6685	-40.471	7217	3.381e-41	1
ENSSSCG00000027374	0.0314507	-24.3336	-20.136	2400	7.31059e-21	1
ENSSSCG00000027429	0.0651401	-18.447	-14.2494	570	5.63145e-15	1
ENSSSCG00000027491	0.0404378	-55.3915	-51.1939	3662	6.39929e-52	1
ENSSSCG00000027556	0.0982804	-640.288	-636.091	1885	0	1
ENSSSCG00000027689	0.100778	-1525.93	-1521.73	2281	0	1
ENSSSCG00000027718	0.107317	-516.704	-512.506	1256	0	1
ENSSSCG00000027723	0.0462167	-108.026	-103.829	1851	1.48312e-104	1
ENSSSCG00000027778	0.0532144	-27.7564	-23.5588	6343	2.7617e-24	1
ENSSSCG00000027840	0.0414864	-48.5059	-44.3083	4146	4.91692e-45	1
ENSSSCG00000027974	0.0490239	-264.907	-260.71	2752	1.9503e-261	1
ENSSSCG00000027988	0.0319002	-29.4606	-25.263	2250	5.45728e-26	1
ENSSSCG00000028005	0.0357677	-15.2506	-11.053	857	8.8511e-12	1
ENSSSCG00000028097	0.0325706	-14.2398	-10.0422	2921	9.0745e-11	1
ENSSSCG00000028397	0.0373976	-27.9463	-23.7487	3692	1.78344e-24	1
ENSSSCG00000028458	0.0385412	-94.305	-90.1075	2102	7.80806e-91	1
ENSSSCG00000028485	0.143447	-377.782	-373.584	8035	0	1
ENSSSCG00000028633	0.0361213	-36.3063	-32.1087	1205	7.78603e-33	1
ENSSSCG00000028869	0.0589439	-142.341	-138.144	1617	7.18155e-139	1
ENSSSCG00000029003	0.0347989	-38.5662	-34.3686	1983	4.27931e-35	1
ENSSSCG00000029251	0.0709604	-283.802	-279.605	1019	2.48563e-280	1
ENSSSCG00000029257	0.223654	-102.138	-97.9408	495	1.1461e-98	1
ENSSSCG00000029577	0.0544165	-198.669	-194.471	4235	3.37889e-195	1
ENSSSCG00000029600	0.100902	-28.7784	-24.5808	178	2.62533e-25	1
ENSSSCG00000029627	0.0555596	-15.1273	-10.9297	621	1.17563e-11	1
ENSSSCG00000029630	0.0489909	-80.1111	-75.9135	917	1.22029e-76	1
ENSSSCG00000029761	0.119306	-81.8344	-77.6368	303	2.30793e-78	1
ENSSSCG00000029857	0.0624635	-36.4444	-32.2469	7197	5.66426e-33	1
ENSSSCG00000030002	0.0604574	-31.3196	-27.1221	7124	7.54999e-28	1
ENSSSCG00000030049	0.0782817	-35.0723	-30.8747	319	1.33429e-31	1
ENSSSCG00000030122	0.0794122	-1050.96	-1046.76	2306	0	1
ENSSSCG00000030131	0.0333716	-42.462	-38.2644	2473	5.4396e-39	1
ENSSSCG00000030197	0.0872308	-170.503	-166.305	7090	4.95068e-167	1
ENSSSCG00000030295	0.0860729	-95.7189	-91.5213	8035	3.01107e-92	1
ENSSSCG00000030478	0.0591804	-121.182	-116.984	5451	1.03654e-117	1
ENSSSCG00000030578	0.0514799	-138.4	-134.202	4463	6.2774e-135	1
ENSSSCG00000030882	0.0590162	-15.1201	-10.9225	205	1.19529e-11	1
ENSSSCG00000031073	0.0353011	-20.0547	-15.8571	3385	1.38963e-16	1
ENSSSCG00000031117	0.173719	-739.095	-734.898	7045	0	1
ENSSSCG00000031121	0.0770594	-206.419	-202.222	902	6.00306e-203	1
ENSSSCG00000031140	0.0317891	-26.7064	-22.5089	2175	3.09847e-23	1
ENSSSCG00000031142	0.159108	-141.202	-137.005	230	9.89436e-138	1
ENSSSCG00000031169	0.0723124	-442.501	-438.304	4445	0	1
ENSSSCG00000031269	0.107762	-119.941	-115.744	741	1.80451e-116	1
ENSSSCG00000031659	0.067725	-454.622	-450.424	3686	0	1
ENSSSCG00000031664	0.0835359	-27.805	-23.6074	390	2.46924e-24	1
ENSSSCG00000031705	0.0428283	-137.331	-133.134	2054	7.3489e-134	1
ENSSSCG00000031730	0.0525982	-417.927	-413.73	2352	0	1
ENSSSCG00000031741	0.149772	-531.612	-527.414	7309	0	1
ENSSSCG00000031871	0.0531041	-104.373	-100.175	1420	6.67969e-101	1
ENSSSCG00000031893	0.0473004	-74.2814	-70.0839	1411	8.24404e-71	1
ENSSSCG00000032060	0.163908	-1082.52	-1078.33	5807	0	1
ENSSSCG00000032067	0.0772127	-659.472	-655.275	3275	0	1
ENSSSCG00000032073	0.051584	-315.52	-311.322	2143	0	1
ENSSSCG00000032110	0.03568	-14.3392	-10.1417	851	7.2168e-11	1
ENSSSCG00000032134	0.0376611	-35.7902	-31.5926	1305	2.55512e-32	1
ENSSSCG00000032214	0.052615	-16.8981	-12.7005	241	1.99292e-13	1
ENSSSCG00000032297	0.111821	-466.533	-462.335	1351	0	1
ENSSSCG00000032311	0.0511627	-296.56	-292.363	2786	4.33617e-293	1
ENSSSCG00000032340	0.178941	-54.9095	-50.7119	169	1.94139e-51	1
ENSSSCG00000032382	0.235826	-209.025	-204.827	283	1.48827e-205	1
ENSSSCG00000032501	0.0481328	-125.011	-120.814	1089	1.53499e-121	1
ENSSSCG00000032748	0.0878424	-1311.48	-1307.29	2421	0	1
ENSSSCG00000032768	0.0328848	-39.8782	-35.6807	2374	2.08613e-36	1
ENSSSCG00000032918	0.0823501	-279.333	-275.135	1386	7.32415e-276	1
ENSSSCG00000032942	0.0403725	-97.8828	-93.6852	2877	2.06422e-94	1
ENSSSCG00000032959	0.0822723	-52.2325	-48.0349	277	9.22729e-49	1
ENSSSCG00000033114	0.0847136	-174.108	-169.91	848	1.23034e-170	1
ENSSSCG00000033212	0.0707682	-37.2875	-33.09	8035	8.12915e-34	1
ENSSSCG00000033421	0.0339581	-15.4285	-11.2309	1645	5.87665e-12	1
ENSSSCG00000033423	0.0658319	-21.4303	-17.2327	206	5.8517e-18	1
ENSSSCG00000033424	0.0349327	-44.0005	-39.8029	2024	1.57432e-40	1
ENSSSCG00000033653	0.0788316	-66.0907	-61.8932	8035	1.27891e-62	1
ENSSSCG00000033700	0.0638313	-303.134	-298.936	4502	1.15778e-299	1
ENSSSCG00000033721	0.0962863	-141.576	-137.378	8035	4.18706e-138	1
ENSSSCG00000033733	0.12895	-303.462	-299.265	8035	5.43492e-300	1
ENSSSCG00000033786	0.0590852	-484.57	-480.373	2179	0	1
ENSSSCG00000033814	0.0402571	-34.3802	-30.1826	4242	6.56785e-31	1
ENSSSCG00000033871	0.0501213	-114.845	-110.647	1263	2.25177e-111	1
ENSSSCG00000033954	0.0483064	-121.28	-117.083	1046	8.26279e-118	1
ENSSSCG00000033987	0.0521346	-78.5821	-74.3845	5234	4.12528e-75	1
ENSSSCG00000034092	0.0436066	-71.399	-67.2014	972	6.28928e-68	1
ENSSSCG00000034129	0.0656989	-326.329	-322.132	4530	0	1
ENSSSCG00000034211	0.0654591	-23.8528	-19.6552	7948	2.21214e-20	1
ENSSSCG00000034231	0.0381016	-44.6061	-40.4085	1828	3.90394e-41	1
ENSSSCG00000034251	0.0552566	-20.6145	-16.4169	264	3.82918e-17	1
ENSSSCG00000034314	0.135817	-338.636	-334.438	8035	0	1
ENSSSCG00000034527	0.0740641	-48.4214	-44.2238	8035	5.97254e-45	1
ENSSSCG00000034540	0.0455719	-16.8811	-12.6835	736	2.07259e-13	1
ENSSSCG00000034595	0.243425	-34.4638	-30.2662	141	5.41724e-31	1
ENSSSCG00000034698	0.0881237	-314.351	-310.153	1382	0	1
ENSSSCG00000034711	0.0448062	-203.893	-199.695	2673	2.01768e-200	1
ENSSSCG00000034843	0.0624896	-25.6455	-21.4479	291	3.56506e-22	1
ENSSSCG00000034853	0.10291	-377.042	-372.844	1514	0	1
ENSSSCG00000034927	0.0413162	-50.0942	-45.8966	4066	1.26885e-46	1
ENSSSCG00000035048	0.0555581	-35.8904	-31.6928	6405	2.02872e-32	1
ENSSSCG00000035162	0.0485071	-19.1201	-14.9226	5989	1.1952e-15	1
ENSSSCG00000035204	0.0791212	-45.8269	-41.6294	286	2.34773e-42	1
ENSSSCG00000035209	0.167322	-596.689	-592.492	7508	0	1
ENSSSCG00000035256	0.100999	-36.1178	-31.9203	473	1.20157e-32	1
ENSSSCG00000035364	0.0566638	-192.176	-187.979	1078	1.05046e-188	1
ENSSSCG00000035518	0.0461335	-16.857	-12.6594	730	2.19054e-13	1
ENSSSCG00000035538	0.067774	-64.2768	-60.0792	7077	8.33273e-61	1
ENSSSCG00000035544	0.221256	-2143.74	-2139.54	5068	0	1
ENSSSCG00000035561	0.0403711	-67.884	-63.6864	1081	2.05858e-64	1
ENSSSCG00000035563	0.230511	-112.251	-108.054	186	8.83503e-109	1
ENSSSCG00000035649	0.0776069	-92.1612	-87.9636	780	1.08733e-88	1
ENSSSCG00000035663	0.0714563	-35.1091	-30.9115	293	1.22612e-31	1
ENSSSCG00000035686	0.0426574	-106.187	-101.989	3117	1.02507e-102	1
ENSSSCG00000035728	0.0831757	-103.235	-99.0379	7695	9.16489e-100	1
ENSSSCG00000035738	0.0372441	-41.0237	-36.8261	3197	1.49256e-37	1
ENSSSCG00000035762	0.0663345	-358.207	-354.01	4390	0	1
ENSSSCG00000035794	0.0578485	-36.3285	-32.1309	740	7.39763e-33	1
ENSSSCG00000035795	0.156297	-20.8374	-16.6398	144	2.29188e-17	1
ENSSSCG00000035869	0.0431539	-207.855	-203.658	2323	2.19941e-204	1
ENSSSCG00000036083	0.0544384	-41.7154	-37.5178	780	3.03506e-38	1
ENSSSCG00000036115	0.0434418	-78.9799	-74.7823	1006	1.6508e-75	1
ENSSSCG00000036181	0.235224	-57.5618	-53.3642	159	4.32279e-54	1
ENSSSCG00000036229	0.0368646	-44.2928	-40.0952	1054	8.03189e-41	1
ENSSSCG00000036247	0.0333743	-45.397	-41.1994	2265	6.31783e-42	1
ENSSSCG00000036257	0.0402368	-138.46	-134.263	2568	5.46384e-135	1
ENSSSCG00000036350	0.131637	-317.213	-313.015	8035	0	1
ENSSSCG00000036465	0.117697	-89.2613	-85.0638	288	8.63461e-86	1
ENSSSCG00000036491	0.0467885	-14.9409	-10.7433	5898	1.80587e-11	1
ENSSSCG00000036505	0.0699772	-31.7453	-27.5477	220	2.83343e-28	1
ENSSSCG00000036529	0.10591	-41.8496	-37.652	189	2.2282e-38	1
ENSSSCG00000036593	0.0471725	-197.491	-193.294	2907	5.0832e-194	1
ENSSSCG00000036659	0.0650493	-258.166	-253.968	1821	1.07617e-254	1
ENSSSCG00000036966	0.0572907	-148.969	-144.771	1700	1.69464e-145	1
ENSSSCG00000036988	0.0708105	-340.63	-336.432	4856	0	1
ENSSSCG00000037071	0.0797574	-177.065	-172.867	6510	1.35681e-173	1
ENSSSCG00000037081	0.0720644	-41.5488	-37.3512	8035	4.45426e-38	1
ENSSSCG00000037143	0.070267	-38.7336	-34.536	7944	2.91081e-35	1
ENSSSCG00000037187	0.0764512	-355.878	-351.681	1080	0	1
ENSSSCG00000037307	0.14611	-629.635	-625.437	1600	0	1
ENSSSCG00000037399	0.0401213	-129.005	-124.807	2621	1.55984e-125	1
ENSSSCG00000037431	0.0579913	-351.273	-347.075	2045	0	1
ENSSSCG00000037595	0.0952077	-352.385	-348.188	6128	0	1
ENSSSCG00000037655	0.0423514	-160.48	-156.283	2152	5.21614e-157	1
ENSSSCG00000037771	0.0760968	-39.133	-34.9354	297	1.16029e-35	1
ENSSSCG00000037869	0.0725813	-160.13	-155.932	6158	1.16881e-156	1
ENSSSCG00000037979	0.056885	-514.756	-510.558	2329	0	1
ENSSSCG00000037995	0.0633517	-27.5161	-23.3185	230	4.80321e-24	1
ENSSSCG00000038187	0.0302708	-15.1468	-10.9492	2189	1.12409e-11	1
ENSSSCG00000038304	0.0586167	-330.919	-326.721	2011	0	1
ENSSSCG00000038351	0.074797	-256.79	-252.592	1673	2.55759e-253	1
ENSSSCG00000038359	0.060689	-54.1639	-49.9663	6561	1.08061e-50	1
ENSSSCG00000038364	0.0636821	-123.694	-119.497	5819	3.18689e-120	1
ENSSSCG00000038403	0.0415518	-134.381	-130.184	2101	6.55009e-131	1
ENSSSCG00000038444	0.0606611	-32.0399	-27.8423	7125	1.43769e-28	1
ENSSSCG00000038462	0.153372	-79.2074	-75.0098	362	9.77618e-76	1
ENSSSCG00000038550	0.0511831	-120.886	-116.688	1755	2.04881e-117	1
ENSSSCG00000038552	0.0923391	-15.5003	-11.3027	164	4.98096e-12	1
ENSSSCG00000038581	0.0424348	-56.4718	-52.2742	4168	5.31902e-53	1
ENSSSCG00000038630	0.0383226	-21.7963	-17.5987	857	2.51951e-18	1
ENSSSCG00000038633	0.0549179	-125.734	-121.537	1663	2.90581e-122	1
ENSSSCG00000038657	0.0568927	-195.756	-191.559	1099	2.76265e-192	1
ENSSSCG00000038679	0.13945	-100.008	-95.81	213	1.54869e-96	1
ENSSSCG00000038708	0.0403118	-56.4069	-52.2093	3592	6.17545e-53	1
ENSSSCG00000038711	0.0468297	-23.7748	-19.5772	5600	2.64743e-20	1
ENSSSCG00000038757	0.0355443	-33.7132	-29.5156	1011	3.05086e-30	1
ENSSSCG00000038786	0.0520889	-17.0798	-12.8822	257	1.31155e-13	1
ENSSSCG00000038900	0.0366566	-50.8884	-46.6908	2892	2.03793e-47	1
ENSSSCG00000038963	0.0912138	-40.6058	-36.4082	341	3.90643e-37	1
ENSSSCG00000038969	0.0562762	-15.7528	-11.5552	315	2.78484e-12	1
ENSSSCG00000038989	0.0602258	-39.2011	-35.0036	6867	9.91854e-36	1
ENSSSCG00000039071	0.0754217	-53.2781	-49.0805	8035	8.30761e-50	1
ENSSSCG00000039160	0.0902863	-66.3714	-62.1739	257	6.70096e-63	1
ENSSSCG00000039175	0.0503592	-86.9038	-82.7062	1529	1.96701e-83	1
ENSSSCG00000039222	0.0912627	-48.5659	-44.3683	210	4.2828e-45	1
ENSSSCG00000039331	0.0343379	-43.3912	-39.1936	2645	6.40348e-40	1
ENSSSCG00000039407	0.114694	-61.4192	-57.2216	335	6.00303e-58	1
ENSSSCG00000039551	0.0342096	-43.9129	-39.7153	2088	1.92607e-40	1
ENSSSCG00000039581	0.0934331	-70.6342	-66.4367	255	3.65876e-67	1
ENSSSCG00000039612	0.0448271	-78.5996	-74.402	4215	3.96269e-75	1
ENSSSCG00000039618	0.0510956	-375.091	-370.894	2308	0	1
ENSSSCG00000039635	0.0543801	-200.009	-195.812	4215	1.54236e-196	1
ENSSSCG00000039639	0.0684998	-35.9708	-31.7732	239	1.68582e-32	1
ENSSSCG00000039769	0.072498	-42.6606	-38.463	259	3.44362e-39	1
ENSSSCG00000039774	0.0826905	-54.4857	-50.2881	270	5.1515e-51	1
ENSSSCG00000039972	0.0316364	-17.6537	-13.4561	1989	3.49853e-14	1
ENSSSCG00000039980	0.0711025	-30.9711	-26.7735	308	1.68465e-27	1
ENSSSCG00000040009	0.111744	-478.951	-474.753	1333	0	1
ENSSSCG00000040060	0.0388368	-95.9971	-91.7995	2713	1.5868e-92	1
ENSSSCG00000040155	0.0874136	-62.3136	-58.116	260	7.65625e-59	1
ENSSSCG00000040203	0.0555686	-161.025	-156.827	1232	1.48864e-157	1
ENSSSCG00000040220	0.136884	-42.1629	-37.9653	173	1.08306e-38	1
ENSSSCG00000040264	0.0458896	-81.4096	-77.212	962	6.1374e-78	1
ENSSSCG00000040379	0.116302	-239.24	-235.042	8035	9.07783e-236	1
ENSSSCG00000040396	0.0936009	-561.748	-557.55	5183	0	1
ENSSSCG00000040422	0.0728462	-38.4618	-34.2642	286	5.44266e-35	1
ENSSSCG00000040528	0.0378223	-45.658	-41.4604	3216	3.46384e-42	1
ENSSSCG00000040586	0.0945941	-32.1206	-27.9231	461	1.19383e-28	1
ENSSSCG00000040639	0.0745091	-44.661	-40.4634	244	3.44031e-41	1
ENSSSCG00000040782	0.0560547	-123.269	-119.071	5135	8.4925e-120	1
ENSSSCG00000040801	0.0566873	-401.675	-397.477	2799	0	1
ENSSSCG00000040827	0.047792	-184.11	-179.913	3069	1.22225e-180	1
ENSSSCG00000040857	0.0756599	-54.1453	-49.9478	8035	1.12783e-50	1
EPB41	0.0479402	-153.743	-149.546	3476	2.84718e-150	1
EPN1	0.0388977	-96.7672	-92.5696	2714	2.69394e-93	1
EPRS	0.068499	-579.698	-575.5	2953	0	1
EPS15	0.0422259	-23.3398	-19.1422	4913	7.20765e-20	1
ERC1	0.0747925	-22.5404	-18.3428	383	4.54137e-19	1
ERCC4	0.0616876	-26.6818	-22.4842	235	3.27946e-23	1
ERCC8	0.0342308	-15.5503	-11.3527	1467	4.439e-12	1
ERFE	0.115235	-57.5511	-53.3535	197	4.43049e-54	1
ERG28	0.032999	-17.2306	-13.033	1828	9.26735e-14	1
ERGIC1	0.0430001	-116.436	-112.238	3049	5.7819e-113	1
ERH	0.0896849	-111.481	-107.284	8035	5.20188e-108	1
ERI1	0.119523	-534.343	-530.146	964	0	1
ERI3	0.0475643	-71.2513	-67.0537	912	8.83657e-68	1
ERO1A	0.0442832	-62.6414	-58.4438	1369	3.59899e-59	1
ESF1	0.0359506	-16.2216	-12.024	3784	9.4629e-13	1
ETF1	0.0485425	-103.166	-98.9679	4469	1.07667e-99	1
ETFA	0.0673507	-418.93	-414.733	4062	0	1
ETFB	0.0471596	-101.315	-97.1172	4272	7.63417e-98	1
ETFRF1	0.0447698	-44.6202	-40.4227	869	3.77874e-41	1
ETHE1	0.0343513	-19.3529	-15.1553	1737	6.99343e-16	1
ETV2	0.0406319	-23.9006	-19.703	835	1.98137e-20	1
ETV5	0.0656785	-131.597	-127.399	878	3.99016e-128	1
EWSR1	0.0705666	-65.6719	-61.4743	7315	3.35473e-62	1
EXD3	0.266226	-18.7784	-14.5808	120	2.62532e-15	1
EXO1	0.0660797	-147.738	-143.54	5776	2.8809e-144	1
EXOC1	0.0337324	-49.3013	-45.1038	2254	7.87474e-46	1
EXOC3	0.0355709	-23.2067	-19.0091	1706	9.79244e-20	1
EXOC5	0.0464942	-111.895	-107.697	1129	2.00804e-108	1
EXOC7	0.04043	-30.4502	-26.2526	870	5.59003e-27	1
EXOSC1	0.0343559	-20.1414	-15.9438	3125	1.13805e-16	1
EXOSC10	0.0349097	-15.6553	-11.4577	879	3.48558e-12	1
EXOSC2	0.0594965	-175.81	-171.613	1273	2.43863e-172	1
EXOSC3	0.0458852	-267.133	-262.935	2358	1.16051e-263	1
EXOSC4	0.0563125	-158.551	-154.353	1757	4.43255e-155	1
EXOSC5	0.0859191	-306.061	-301.863	1618	1.36981e-302	1
EXOSC7	0.0325116	-18.1449	-13.9473	1221	1.12908e-14	1
EXOSC8	0.0602558	-358.207	-354.009	3310	0	1
EXOSC9	0.0440598	-149.925	-145.727	2044	1.87493e-146	1
EYA3	0.0520641	-91.5736	-87.376	910	4.20744e-88	1
FAAP24	0.101171	-1382.45	-1378.26	2196	0	1
FABP5	0.14297	-2105.93	-2101.74	2173	0	1
FADD	0.0631652	-361.437	-357.239	3932	0	1
FAF1	0.0882938	-395.722	-391.524	1002	0	1
FAF2	0.0356519	-37.0495	-32.8519	2956	1.40626e-33	1
FAH	0.0483838	-80.152	-75.9544	924	1.11072e-76	1
FAM102B	0.125039	-75.9544	-71.7568	625	1.75064e-72	1
FAM104A	0.0382537	-75.2043	-71.0067	2021	9.84632e-72	1
FAM118B	0.038832	-41.9478	-37.7502	1300	1.77749e-38	1
FAM120A	0.0558162	-494.172	-489.974	2474	0	1
FAM122B	0.0438303	-91.5834	-87.3859	1071	4.11283e-88	1
FAM126A	0.0405166	-146.117	-141.92	2224	1.20333e-142	1
FAM129A	0.17059	-739.175	-734.977	1587	0	1
FAM13B	0.0402321	-37.8359	-33.6383	1502	2.29983e-34	1
FAM151B	0.0703514	-18.048	-13.8504	417	1.41131e-14	1
FAM155B	0.055336	-15.9474	-11.7498	307	1.77894e-12	1
FAM160B2	0.0913813	-58.666	-54.4684	224	3.40104e-55	1
FAM161A	0.0808457	-21.2455	-17.0479	184	8.95525e-18	1
FAM162A	0.0430761	-99.4459	-95.2483	3302	5.64545e-96	1
FAM168B	0.0424998	-74.6202	-70.4226	1206	3.77878e-71	1
FAM171B	0.0708619	-156.201	-152.003	881	9.9232e-153	1
FAM173A	0.0365235	-26.8398	-22.6422	3464	2.27936e-23	1
FAM174A	0.0404667	-51.7202	-47.5227	1288	3.00153e-48	1
FAM177A1	0.0372125	-74.2786	-70.081	2079	8.29893e-71	1
FAM184A	0.117354	-45.614	-41.4164	467	3.83373e-42	1
FAM192A	0.0390913	-35.2316	-31.034	3926	9.24721e-32	1
FAM207A	0.0878988	-19.1958	-14.9983	174	1.00402e-15	1
FAM20B	0.0717071	-20.6974	-16.4998	380	3.16353e-17	1
FAM210A	0.0570253	-125.102	-120.904	1429	1.24711e-121	1
FAM210B	0.0845698	-280.047	-275.85	1435	1.41415e-276	1
FAM216A	0.191582	-101.346	-97.1488	365	7.09878e-98	1
FAM217B	0.0610846	-18.6354	-14.4378	610	3.64927e-15	1
FAM219B	0.0859434	-177.128	-172.93	847	1.17371e-173	1
FAM221A	0.0656985	-32.9863	-28.7888	269	1.62647e-29	1
FAM32A	0.0628035	-20.4531	-16.2555	7791	5.55292e-17	1
FAM49B	0.0634195	-18.5736	-14.376	7942	4.20758e-15	1
FAM76A	0.0344708	-59.3665	-55.1689	2392	6.77836e-56	1
FAM76B	0.0468753	-157.322	-153.125	3200	7.50672e-154	1
FAM81A	0.0738721	-26.9282	-22.7306	592	1.85963e-23	1
FAM89A	0.0355492	-21.4771	-17.2795	1657	5.25441e-18	1
FAM98A	0.052644	-120.944	-116.746	1712	1.79482e-117	1
FAM98C	0.0543474	-35.1194	-30.9218	758	1.19732e-31	1
FANCB	0.105039	-111.021	-106.823	735	1.50167e-107	1
FANCI	0.0599909	-338.486	-334.289	3482	0	1
FAR1	0.0414661	-58.4592	-54.2616	1278	5.47471e-55	1
FARS2	0.0760108	-21.0318	-16.8342	438	1.46473e-17	1
FARSA	0.0352323	-28.5447	-24.3471	1835	4.49631e-25	1
FAS	0.0483699	-111.296	-107.098	1225	7.98063e-108	1
FASN	0.116018	-94.2918	-90.0942	275	8.05044e-91	1
FBL	0.0439032	-78.0769	-73.8793	4027	1.32029e-74	1
FBXL12	0.0414948	-69.7409	-65.5433	1023	2.86231e-66	1
FBXL3	0.0344517	-17.0463	-12.8487	1421	1.41682e-13	1
FBXO4	0.0664825	-274.343	-270.146	1086	7.15184e-271	1
FBXO40	0.0652152	-33.2428	-29.0452	255	9.01146e-30	1
FBXO9	0.0404818	-40.6709	-36.4733	1604	3.3626e-37	1
FCF1	0.0363655	-52.6232	-48.4257	2824	3.75268e-49	1
FCHO1	0.0478092	-33.1008	-28.9032	800	1.24978e-29	1
FCRLA	0.0790649	-143.643	-139.446	6822	3.582e-140	1
FDX1	0.056873	-323.693	-319.496	3134	0	1
FDXR	0.137194	-80.768	-76.5704	201	2.68925e-77	1
FEM1C	0.057297	-14.4085	-10.2109	593	6.15252e-11	1
FERMT3	0.0503365	-25.8461	-21.6485	6021	2.24648e-22	1
FES	0.0470614	-104.718	-100.52	1812	3.01768e-101	1
FEZ2	0.0575368	-192.12	-187.923	1174	1.19427e-188	1
FGD6	0.0990332	-39.6204	-35.4228	377	3.77734e-36	1
FGFR1OP	0.0743383	-90.0577	-85.8601	788	1.38012e-86	1
FGFR1OP2	0.0516675	-93.8093	-89.6117	1468	2.44485e-90	1
FH	0.0623352	-86.4333	-82.2357	6162	5.81192e-83	1
FIG4	0.03712	-20.2315	-16.0339	868	9.24973e-17	1
FIP1L1	0.0382192	-29.3886	-25.1911	3887	6.44075e-26	1
FKBP3	0.0822687	-79.7867	-75.5891	8035	2.57547e-76	1
FKBP4	0.0943889	-683.442	-679.245	4825	0	1
FKBP7	0.0467012	-108.741	-104.544	1042	2.86078e-105	1
FKBP8	0.0381101	-85.0495	-80.8519	2717	1.40641e-81	1
FKBP9	0.158619	-94.5534	-90.3558	199	4.40764e-91	1
FLII	0.0639927	-541.541	-537.344	2135	0	1
FLNB	0.0969876	-33.8418	-29.6442	434	2.26889e-30	1
FMC1	0.0444534	-148.41	-144.213	2947	6.12536e-145	1
FMR1	0.0478988	-91.9011	-87.7035	959	1.97933e-88	1
FNIP2	0.0957754	-16.2473	-12.0497	163	8.9179e-13	1
FNTA	0.0427522	-146.059	-141.861	2785	1.37648e-142	1
FOPNL	0.0644609	-169.85	-165.652	1408	2.2265e-166	1
FOXK2	0.0917072	-68.1511	-63.9535	249	1.11289e-64	1
FOXRED1	0.0348789	-18.3828	-14.1852	903	6.52848e-15	1
FPGT	0.0625902	-14.5525	-10.3549	383	4.41626e-11	1
FRA10AC1	0.0508378	-131.055	-126.858	1215	1.38803e-127	1
FRYL	0.0629879	-15.6094	-11.4119	369	3.87378e-12	1
FTSJ1	0.0319272	-29.211	-25.0134	2222	9.69634e-26	1
FTSJ3	0.0651531	-67.7125	-63.5149	786	3.05572e-64	1
FUCA1	0.0413774	-43.7673	-39.5697	1446	2.69324e-40	1
FXR1	0.0538546	-87.4663	-83.2688	5307	5.3856e-84	1
FXR2	0.0671972	-15.7371	-11.5395	443	2.88705e-12	1
FYB1	0.0894342	-30.8602	-26.6626	515	2.17474e-27	1
FYN	0.0775253	-129.976	-125.778	828	1.66738e-126	1
FYTTD1	0.0305623	-15.8276	-11.6301	2120	2.34396e-12	1
FZR1	0.0749093	-914.701	-910.504	2607	0	1
G2E3	0.26039	-1331.13	-1326.94	1717	0	1
G3BP1	0.0572467	-63.4159	-59.2184	6012	6.04846e-60	1
G3BP2	0.0352285	-22.8684	-18.6708	3249	2.13386e-19	1
G6PD	0.0412978	-155.591	-151.393	2204	4.04477e-152	1
GABPB1	0.043775	-44.101	-39.9035	879	1.24893e-40	1
GADD45GIP1	0.0439105	-58.1684	-53.9709	4421	1.06941e-54	1
GALE	0.0392679	-60.5993	-56.4017	1118	3.9654e-57	1
GALK1	0.0470398	-93.3186	-89.121	1270	7.56839e-90	1
GALK2	0.0451075	-90.8572	-86.6596	1214	2.18958e-87	1
GALNT1	0.0405175	-47.0806	-42.883	1334	1.30923e-43	1
GALNT7	0.0466776	-104.582	-100.385	1023	4.1227e-101	1
GAMT	0.128978	-16.173	-11.9754	146	1.05827e-12	1
GAPDH	0.132457	-321.411	-317.213	8035	0	1
GAPVD1	0.0426872	-158.948	-154.75	2706	1.77635e-155	1
GAR1	0.126911	-33.3771	-29.1795	169	6.61387e-30	1
GARS	0.086702	-1149.3	-1145.1	2668	0	1
GATAD2A	0.0433807	-61.0616	-56.864	1692	1.36775e-57	1
GATD1	0.0365632	-42.4043	-38.2067	1149	6.21286e-39	1
GBE1	0.0706746	-29.6011	-25.4035	312	3.94888e-26	1
GCA	0.0338107	-19.3729	-15.1753	1301	6.67866e-16	1
GCC2	0.0386513	-18.7739	-14.5763	4383	2.65275e-15	1
GCDH	0.0385636	-55.8259	-51.6283	1124	2.35327e-52	1
GCFC2	0.0694188	-35.9719	-31.7743	234	1.68139e-32	1
GCHFR	0.0399975	-18.6018	-14.4042	4663	3.94296e-15	1
GCN1	0.0744632	-736.406	-732.209	2866	0	1
GCSAM	0.105626	-186.245	-182.047	8035	8.97036e-183	1
GDI2	0.0626744	-14.8264	-10.6288	8035	2.35073e-11	1
GEMIN2	0.0411695	-54.767	-50.5694	1752	2.69532e-51	1
GEMIN4	0.0321433	-30.2005	-26.0029	2185	9.93242e-27	1
GEMIN6	0.0347291	-34.2043	-30.0067	1943	9.84752e-31	1
GEMIN7	0.0329441	-22.4053	-18.2078	2772	6.19779e-19	1
GEMIN8	0.0354495	-19.4547	-15.2572	1478	5.53145e-16	1
GFM1	0.0388602	-32.6219	-28.4243	1569	3.76414e-29	1
GFOD1	0.0903389	-62.5497	-58.3522	276	4.4447e-59	1
GGA2	0.0448019	-96.9907	-92.7931	1055	1.6101e-93	1
GGACT	0.263606	-131.594	-127.396	187	4.01783e-128	1
GGH	0.140052	-789.957	-785.76	1033	0	1
GGNBP2	0.056047	-252.921	-248.723	3851	1.89099e-249	1
GH1	0.0608842	-27.2932	-23.0956	266	8.02408e-24	1
GHDC	0.0510447	-27.7452	-23.5476	751	2.83421e-24	1
GHITM	0.053479	-71.8889	-67.6913	5475	2.03573e-68	1
GID4	0.054201	-16.3328	-12.1352	226	7.32469e-13	1
GID8	0.0415706	-43.0742	-38.8766	4296	1.32869e-39	1
GKAP1	0.212213	-99.1836	-94.986	409	1.0327e-95	1
GLE1	0.088146	-396.885	-392.688	1004	0	1
GLIPR2	0.0555664	-121.091	-116.893	1607	1.27795e-117	1
GLMN	0.0637547	-23.2557	-19.0582	632	8.74655e-20	1
GLRX2	0.0635593	-644.366	-640.169	2597	0	1
GLRX3	0.0658668	-97.8353	-93.6377	6328	2.30301e-94	1
GLRX5	0.042761	-170.644	-166.446	2650	3.57866e-167	1
GLTP	0.0523468	-118.358	-114.16	1709	6.91341e-115	1
GLUD1	0.0393386	-86.5264	-82.3289	2853	4.68958e-83	1
GMDS	0.182893	-596.173	-591.975	887	0	1
GMEB1	0.0528016	-155.605	-151.407	1047	3.91338e-152	1
GMFB	0.0337493	-31.7972	-27.5997	1995	2.51389e-28	1
GMNN	0.144885	-1099.04	-1094.84	5377	0	1
GMPR	0.129089	-38.4828	-34.2852	173	5.18521e-35	1
GMPS	0.0761629	-666.409	-662.212	3147	0	1
GNA13	0.0335641	-45.2976	-41.1	2461	7.94282e-42	1
GNAI3	0.0376235	-16.6298	-12.4322	4231	3.6963e-13	1
GNB1	0.0397176	-107.99	-103.792	2722	1.61277e-104	1
GNB5	0.266381	-368.906	-364.708	759	0	1
GNG2	0.0511015	-114.251	-110.054	4683	8.84068e-111	1
GNL1	0.0452549	-158.847	-154.649	2027	2.2431e-155	1
GNL2	0.0335699	-26.192	-21.9944	1049	1.01301e-22	1
GNL3	0.0815723	-326.501	-322.303	1721	0	1
GNL3L	0.0336278	-14.7096	-10.512	1666	3.07617e-11	1
GNPAT	0.0987022	-44.1046	-39.907	197	1.23872e-40	1
GNPDA1	0.0382482	-88.3869	-84.1894	2090	6.46602e-85	1
GNPTAB	0.043453	-33.7146	-29.517	845	3.04063e-30	1
GOLGA7	0.0425407	-72.861	-68.6634	3789	2.17078e-69	1
GOLPH3L	0.0397901	-132.027	-127.829	2557	1.48277e-128	1
GOLT1B	0.0532763	-114.645	-110.447	1657	3.57197e-111	1
GON7	0.115935	-442.242	-438.045	6559	0	1
GORASP2	0.041326	-160.164	-155.967	2554	1.08007e-156	1
GOT1	0.0479202	-74.1791	-69.9816	1522	1.0434e-70	1
GOT2	0.042887	-96.9557	-92.7581	3305	1.74548e-93	1
GP2	0.0759904	-525.268	-521.07	4319	0	1
GPAA1	0.0323541	-17.2763	-13.0787	1898	8.34226e-14	1
GPANK1	0.0388755	-51.9607	-47.7631	3314	1.72528e-48	1
GPATCH11	0.0399973	-40.8709	-36.6733	1657	2.12171e-37	1
GPATCH2L	0.0455848	-68.5782	-64.3806	930	4.16255e-65	1
GPATCH4	0.0477576	-73.1957	-68.9981	1505	1.00429e-69	1
GPD1	0.0754959	-107.738	-103.54	7018	2.88079e-104	1
GPI	0.080649	-868.053	-863.855	2858	0	1
GPN1	0.034128	-23.1746	-18.9771	1841	1.05424e-19	1
GPN3	0.116865	-1309.78	-1305.58	3583	0	1
GPNMB	0.0400888	-61.8185	-57.6209	1030	2.39383e-58	1
GPR137B	0.069851	-209.567	-205.369	1372	4.27239e-206	1
GPR55	0.109701	-14.7111	-10.5135	152	3.06542e-11	1
GPS1	0.0340807	-30.3863	-26.1887	2808	6.47593e-27	1
GRAP2	0.0956316	-73.2538	-69.0562	259	8.78529e-70	1
GRHPR	0.0630197	-114.495	-110.297	5863	5.04398e-111	1
GRK2	0.0471133	-262.229	-258.031	2618	9.31137e-259	1
GRK3	0.0857375	-44.1065	-39.9089	635	1.23327e-40	1
GRK6	0.0615991	-239.291	-235.094	1841	8.06143e-236	1
GRPEL2	0.0717547	-20.4598	-16.2622	531	5.46802e-17	1
GRSF1	0.0500663	-89.4464	-85.2488	1602	5.63872e-86	1
GRWD1	0.0560554	-164.272	-160.074	1233	8.42531e-161	1
GSE1	0.041249	-154.181	-149.984	2585	1.0387e-150	1
GSK3B	0.0324455	-29.7775	-25.5799	2528	2.63079e-26	1
GSN	0.0946145	-369.965	-365.768	1345	0	1
GSPT1	0.0580098	-116.328	-112.13	5393	7.40581e-113	1
GSTO1	0.125515	-717.746	-713.549	1172	0	1
GTF2A1	0.0516931	-381.346	-377.148	2282	0	1
GTF2E2	0.0364362	-22.4377	-18.2402	3629	5.75233e-19	1
GTF2F2	0.0398922	-14.6407	-10.4432	4786	3.60443e-11	1
GTF2H1	0.0358604	-25.1669	-20.9693	1723	1.07321e-21	1
GTF2H5	0.0470443	-33.1915	-28.9939	5385	1.01412e-29	1
GTF3A	0.0401427	-57.2519	-53.0543	1824	8.82516e-54	1
GTF3C2	0.0340438	-28.0754	-23.8778	1159	1.32504e-24	1
GTF3C6	0.0372304	-59.2614	-55.0639	1986	8.63255e-56	1
GTPBP3	0.0382692	-16.2147	-12.0172	821	9.61245e-13	1
GTPBP4	0.0374046	-103.36	-99.1629	2399	6.87303e-100	1
GUCY1B1	0.161306	-949.411	-945.214	1180	0	1
GUK1	0.0497125	-85.5638	-81.3662	4856	4.30313e-82	1
GYG1	0.0541842	-240.998	-236.8	3554	1.58404e-237	1
GYPC	0.0510497	-73.4481	-69.2506	5180	5.61628e-70	1
GZMK	0.0549402	-17.9042	-13.7066	289	1.96508e-14	1
H1FX	0.132278	-28.8952	-24.6976	162	2.00644e-25	1
H2AFV	0.182889	-577.758	-573.56	8035	0	1
H2AFY	0.0744985	-565.638	-561.44	3775	0	1
H2AFZ	0.280044	-1031.04	-1026.84	8035	0	1
HACD1	0.103503	-41.7916	-37.594	383	2.54669e-38	1
HACD2	0.0457931	-35.975	-31.7774	829	1.66941e-32	1
HADH	0.0856297	-573.175	-568.977	1927	0	1
HADHA	0.0589398	-285.108	-280.911	4032	1.2284e-281	1
HADHB	0.0416834	-27.6688	-23.4712	4700	3.37875e-24	1
HAUS2	0.0601826	-239.708	-235.511	1864	3.08662e-236	1
HAUS6	0.0938636	-1383.47	-1379.28	2294	0	1
HAVCR2	0.0807823	-37.3135	-33.1159	209	7.65742e-34	1
HAX1	0.0479418	-74.3681	-70.1705	1476	6.75295e-71	1
HBS1L	0.0369571	-41.8357	-37.6381	1870	2.30076e-38	1
HCCS	0.0873715	-358.573	-354.375	1289	0	1
HCK	0.0628123	-576.952	-572.754	2698	0	1
HCLS1	0.0706372	-56.3456	-52.148	7525	7.11151e-53	1
HCST	0.0351913	-18.4794	-14.2818	1489	5.22584e-15	1
HDAC1	0.0553352	-35.3214	-31.1238	6393	7.51883e-32	1
HDAC2	0.0801398	-387.473	-383.275	5206	0	1
HDAC3	0.0322502	-32.0719	-27.8743	2213	1.33563e-28	1
HDAC6	0.0880953	-60.6304	-56.4328	273	3.69107e-57	1
HDDC2	0.042648	-49.9706	-45.7731	1435	1.68632e-46	1
HDGF	0.0638435	-400.389	-396.191	3513	0	1
HDGFL2	0.0671689	-306.575	-302.377	1863	4.19714e-303	1
HDLBP	0.0546033	-253.176	-248.979	3464	1.04985e-249	1
HEATR1	0.0921531	-29.847	-25.6494	186	2.2416e-26	1
HEATR3	0.0658018	-18.0421	-13.8445	557	1.43054e-14	1
HECTD1	0.0322645	-32.9185	-28.7209	2379	1.90143e-29	1
HECW1	0.080919	-44.1209	-39.9233	220	1.19313e-40	1
HECW2	0.070045	-38.5049	-34.3073	242	4.9278e-35	1
HEMK1	0.0385959	-53.3115	-49.1139	1171	7.69283e-50	1
HERC4	0.0341855	-23.6267	-19.4292	972	3.72257e-20	1
HERC5	0.0758231	-285.755	-281.557	1280	2.77091e-282	1
HEXIM2	0.037991	-76.0281	-71.8306	2040	1.47719e-72	1
HGH1	0.0695992	-55.4894	-51.2918	739	5.10686e-52	1
HIBADH	0.0703939	-22.3935	-18.1959	352	6.36935e-19	1
HIKESHI	0.0628444	-15.2128	-11.0152	8035	9.65578e-12	1
HINFP	0.0583968	-99.9784	-95.7808	876	1.65645e-96	1
HINT1	0.114264	-229.012	-224.814	8035	1.53472e-225	1
HINT3	0.0746051	-27.5378	-23.3402	339	4.56826e-24	1
HIPK1	0.0331885	-22.7183	-18.5207	1015	3.01527e-19	1
HIRA	0.0573996	-14.6175	-10.4199	595	3.80283e-11	1
HIST1H2AB	0.222406	-769.661	-765.463	8035	0	1
HK1	0.0600036	-207.871	-203.673	1808	2.12241e-204	1
HLCS	0.0662588	-16.9671	-12.7695	382	1.70017e-13	1
HLTF	0.0573334	-322.838	-318.64	3195	0	1
HMCES	0.13335	-325.984	-321.787	8035	0	1
HMG20A	0.0353556	-35.2476	-31.05	1045	8.91163e-32	1
HMGA1	0.137028	-668.327	-664.129	6306	0	1
HMGB2	0.349504	-1318.39	-1314.19	8035	0	1
HMGCR	0.0477246	-73.5443	-69.3467	1465	4.50084e-70	1
HMGN2	0.315521	-1181.34	-1177.14	8035	0	1
HMGN3	0.078021	-62.9703	-58.7727	8035	1.68781e-59	1
HMOX1	0.0979477	-35.0803	-30.8827	418	1.31011e-31	1
HMOX2	0.0372012	-14.9992	-10.8016	4198	1.57896e-11	1
HNRNPA3	0.0638265	-474.57	-470.373	3005	0	1
HNRNPD	0.0822485	-299.827	-295.63	5753	2.34524e-296	1
HNRNPLL	0.0761976	-21.1735	-16.9759	436	1.05701e-17	1
HNRNPR	0.107223	-194.066	-189.868	8035	1.35391e-190	1
HNRNPU	0.072703	-43.7056	-39.508	8035	3.10434e-40	1
HOOK2	0.0996292	-61.4061	-57.2085	215	6.18743e-58	1
HPF1	0.0878751	-382.273	-378.075	5623	0	1
HPS4	0.124044	-68.2436	-64.046	603	8.99431e-65	1
HRAS	0.0746864	-20.3463	-16.1487	431	7.10031e-17	1
HS3ST1	0.091348	-30.8518	-26.6542	188	2.21714e-27	1
HS6ST1	0.0732191	-29.3056	-25.108	208	7.79782e-26	1
HSBP1	0.060511	-89.6113	-85.4138	5942	3.857e-86	1
HSCB	0.0582458	-390.398	-386.201	2085	0	1
HSD17B10	0.0465428	-81.3706	-77.173	4470	6.71469e-78	1
HSD17B12	0.0434363	-131.746	-127.549	2960	2.82773e-128	1
HSD17B4	0.0389061	-78.1177	-73.9201	2002	1.202e-74	1
HSDL2	0.0606238	-196.405	-192.207	1237	6.20328e-193	1
HSF2	0.0418859	-76.1833	-71.9857	1052	1.03342e-72	1
HSPA14	0.0483534	-94.9435	-90.7459	1722	1.79522e-91	1
HSPA4	0.05124	-84.0667	-79.8691	5060	1.35171e-80	1
HSPA9	0.0504068	-53.1685	-48.9709	5418	1.06924e-49	1
HSPB11	0.0450348	-101.569	-97.371	1093	4.25598e-98	1
HSPB6	0.0774238	-27.2905	-23.093	198	8.07303e-24	1
HSPBP1	0.0570498	-134.227	-130.03	1637	9.33785e-131	1
HSPD1	0.0744828	-49.9034	-45.7058	8035	1.96858e-46	1
HSPE1	0.0880208	-104.149	-99.9518	8035	1.11726e-100	1
HTATIP2	0.0546413	-318.192	-313.995	2953	0	1
HTATSF1	0.0410937	-68.4895	-64.292	1032	5.10563e-65	1
HTD2	0.0510405	-134.591	-130.393	1206	4.04142e-131	1
HTRA2	0.0332967	-45.1359	-40.9383	2337	1.15256e-41	1
HTT	0.0363234	-27.7812	-23.5836	935	2.60864e-24	1
HUS1	0.071956	-450.405	-446.207	4370	0	1
HUWE1	0.0378671	-37.0731	-32.8755	1760	1.33202e-33	1
HYAL2	0.0385071	-17.7135	-13.5159	828	3.04843e-14	1
HYI	0.07067	-85.8175	-81.6199	795	2.3992e-82	1
HYKK	0.0790022	-42.3034	-38.1058	297	7.83795e-39	1
IAH1	0.0335303	-16.2224	-12.0248	3068	9.44414e-13	1
IARS2	0.0462518	-105.311	-101.114	1041	7.69894e-102	1
IBTK	0.0442239	-89.0488	-84.8512	1030	1.40852e-85	1
ICA1L	0.228518	-34.0725	-29.875	143	1.33367e-30	1
IDE	0.0829687	-62.18	-57.9825	705	1.04124e-58	1
IDH3A	0.0956474	-466.602	-462.404	1218	0	1
IDH3B	0.0370065	-26.1303	-21.9327	1617	1.16755e-22	1
IDH3G	0.0526562	-184.788	-180.59	4106	2.56899e-181	1
IDNK	0.0416058	-70.2907	-66.0931	1022	8.07087e-67	1
IFI35	0.0320397	-31.2137	-27.0161	2324	9.63603e-28	1
IFI44	0.106712	-26.9111	-22.7136	172	1.93391e-23	1
IFNG	0.0694088	-38.0429	-33.8453	266	1.42781e-34	1
IFT122	0.058755	-18.5142	-14.3166	311	4.82396e-15	1
IFT22	0.0622208	-25.1067	-20.9092	226	1.23268e-21	1
IFT81	0.0647925	-14.338	-10.1404	443	7.23821e-11	1
IGF2BP3	0.0774476	-31.874	-27.6764	608	2.10665e-28	1
IGFBP2	0.141109	-128.631	-124.434	241	3.68312e-125	1
IKZF1	0.0418522	-167.656	-163.459	2217	3.4761e-164	1
IKZF3	0.0437121	-18.0128	-13.8152	5317	1.53044e-14	1
IKZF5	0.038668	-112.747	-108.549	2558	2.82521e-109	1
IL2RA	0.120646	-80.7105	-76.5129	307	3.06939e-77	1
IL2RB	0.0973515	-110.242	-106.044	751	9.03805e-107	1
IL4I1	0.0915075	-926.842	-922.644	3219	0	1
IL7R	0.0778561	-20.5144	-16.3168	186	4.8219e-17	1
ILF2	0.083066	-83.0628	-78.8652	8035	1.36398e-79	1
ILF3	0.0814388	-218.665	-214.468	6252	3.40529e-215	1
ILK	0.0552762	-207.601	-203.403	4269	3.95005e-204	1
ILKAP	0.0442497	-98.3347	-94.1371	3636	7.29341e-95	1
IMMP1L	0.0396088	-43.3784	-39.1808	3799	6.59479e-40	1
IMMT	0.0578351	-496.761	-492.564	2625	0	1
IMP4	0.0639238	-126.58	-122.382	5809	4.14864e-123	1
IMPDH2	0.0830167	-28.1548	-23.9572	382	1.10359e-24	1
ING1	0.0373335	-31.2499	-27.0523	1346	8.86561e-28	1
ING3	0.0312096	-15.5613	-11.3637	1138	4.32816e-12	1
ING5	0.0621147	-124.11	-119.912	888	1.22458e-120	1
INIP	0.050391	-136.499	-132.301	1044	4.99539e-133	1
INKA1	0.056621	-189.704	-185.506	1065	3.11696e-186	1
INKA2	0.107331	-41.4638	-37.2662	409	5.41766e-38	1
INO80C	0.035085	-47.9898	-43.7922	2698	1.61347e-44	1
INO80E	0.0339435	-24.2646	-20.067	2913	8.57085e-21	1
INPP1	0.0370768	-46.6615	-42.4639	1117	3.43629e-43	1
INPP4B	0.115166	-37.5861	-33.3885	179	4.08768e-34	1
INPP5B	0.0375714	-53.9982	-49.8006	2996	1.58259e-50	1
INTS11	0.0532342	-182.772	-178.575	1883	2.66312e-179	1
INTS13	0.0499135	-84.3991	-80.2015	1521	6.2875e-81	1
INTS5	0.0509238	-15.1078	-10.9102	242	1.2296e-11	1
INTS8	0.0504202	-143.014	-138.817	1119	1.52574e-139	1
IPO7	0.0515209	-268.853	-264.655	2068	2.21195e-265	1
IPO8	0.0560327	-173.911	-169.714	1026	1.93312e-170	1
IPO9	0.0836682	-408.749	-404.552	1063	0	1
IQCB1	0.046524	-26.8182	-22.6206	785	2.39547e-23	1
IQGAP2	0.176061	-18.2244	-14.0268	135	9.40158e-15	1
IRAK1BP1	0.117671	-91.835	-87.6374	227	2.30467e-88	1
IRAK4	0.0360539	-23.9894	-19.7919	916	1.61486e-20	1
IREB2	0.0374551	-31.6886	-27.491	931	3.22813e-28	1
ITCH	0.0744843	-22.8449	-18.6473	541	2.25257e-19	1
ITGA2B	0.0319395	-22.4325	-18.2349	2048	5.82197e-19	1
ITGAM	0.049614	-67.0969	-62.8993	881	1.26093e-63	1
ITK	0.0841077	-26.561	-22.3634	189	4.33097e-23	1
ITPA	0.0371341	-65.9518	-61.7542	2775	1.76111e-62	1
ITPK1	0.0350745	-33.0858	-28.8882	1034	1.29359e-29	1
ITPR3	0.0731457	-28.6963	-24.4987	611	3.17139e-25	1
IWS1	0.0649529	-529.463	-525.265	2900	0	1
IZUMO4	0.0557703	-16.0808	-11.8832	309	1.30862e-12	1
JAKMIP1	0.0939681	-35.5648	-31.3672	538	4.29295e-32	1
JAZF1	0.131761	-97.5171	-93.3195	298	4.79187e-94	1
JMJD6	0.0515929	-186.918	-182.72	1926	1.90519e-183	1
JOSD2	0.0540003	-129.431	-125.234	1307	5.83925e-126	1
JPT2	0.0530443	-432.232	-428.035	2396	0	1
KAT2A	0.061203	-49.4885	-45.291	763	5.11733e-46	1
KAT7	0.0774676	-258.744	-254.546	945	2.8424e-255	1
KAT8	0.0328774	-20.433	-16.2354	2805	5.8152e-17	1
KATNA1	0.0431968	-96.5579	-92.3603	3386	4.36227e-93	1
KATNBL1	0.0772538	-22.3095	-18.112	494	7.72745e-19	1
KBTBD2	0.0333814	-26.0489	-21.8514	1107	1.40814e-22	1
KBTBD4	0.0507107	-62.162	-57.9645	860	1.08529e-58	1
KBTBD7	0.0478019	-24.8834	-20.6859	764	2.06132e-21	1
KCMF1	0.0388653	-30.1854	-25.9878	894	1.02852e-26	1
KCNAB2	0.0904352	-161.916	-157.719	822	1.91077e-158	1
KCNAB3	0.0336394	-22.4028	-18.2052	1232	6.23392e-19	1
KCNC3	0.0364314	-22.714	-18.5165	1527	3.04463e-19	1
KCNK12	0.111837	-73.3853	-69.1877	214	6.49069e-70	1
KCNK5	0.182849	-100.301	-96.1036	193	7.87745e-97	1
KCNQ5	0.178636	-87.7777	-83.5801	188	2.62975e-84	1
KCTD15	0.072311	-23.833	-19.6354	352	2.31524e-20	1
KCTD20	0.0399149	-65.0128	-60.8152	3259	1.53036e-61	1
KCTD3	0.0715391	-39.6491	-35.4515	238	3.53573e-36	1
KCTD9	0.11402	-51.0114	-46.8139	370	1.53512e-47	1
KDM1A	0.0486514	-43.1717	-38.9741	827	1.0615e-39	1
KDM1B	0.0464411	-167.214	-163.016	2011	9.6359e-164	1
KDM2A	0.0423095	-48.3565	-44.1589	914	6.93515e-45	1
KDM2B	0.0391971	-36.6982	-32.5006	1389	3.15813e-33	1
KDM3B	0.0637561	-31.1612	-26.9637	249	1.0873e-27	1
KDM5C	0.0345886	-26.3404	-22.1428	1238	7.19751e-23	1
KDM8	0.0399192	-26.8312	-22.6336	860	2.32462e-23	1
KEAP1	0.0539991	-78.0098	-73.8122	868	1.54101e-74	1
KHDC4	0.0343132	-29.4601	-25.2625	1159	5.46423e-26	1
KHDRBS1	0.0905746	-214.298	-210.1	6862	7.93624e-211	1
KHSRP	0.0768586	-958.149	-953.952	2613	0	1
KIAA0040	0.0671617	-474.243	-470.046	3330	0	1
KIAA0586	0.218169	-884.425	-880.227	930	0	1
KIAA0930	0.0960745	-49.7576	-45.56	324	2.75429e-46	1
KIAA1143	0.0690008	-640.884	-636.686	2138	0	1
KIF2A	0.0572712	-299.533	-295.335	3411	4.6215e-296	1
KIF5B	0.0458741	-27.6659	-23.4683	5357	3.40159e-24	1
KLC2	0.053868	-18.1794	-13.9818	276	1.04282e-14	1
KLF16	0.0381608	-33.4831	-29.2855	925	5.182e-30	1
KLHDC3	0.0473515	-79.118	-74.9204	1367	1.20117e-75	1
KLHDC8B	0.164913	-27.6719	-23.4743	150	3.35523e-24	1
KLHL11	0.0467707	-92.9448	-88.7472	1263	1.78986e-89	1
KLHL13	0.0742109	-20.2646	-16.067	422	8.57071e-17	1
KLHL6	0.183	-34.1673	-29.9697	152	1.07232e-30	1
KLK5	0.116704	-68.3477	-64.1502	623	7.07681e-65	1
KMO	0.0939946	-205.637	-201.439	848	3.63644e-202	1
KPNA1	0.0315203	-26.1653	-21.9677	2293	1.07715e-22	1
KPNA3	0.0926293	-325.418	-321.221	1432	0	1
KPNA4	0.0332638	-18.2762	-14.0786	1825	8.34391e-15	1
KPNB1	0.101752	-323.045	-318.847	6629	0	1
KPTN	0.0344088	-31.4488	-27.2512	1101	5.60783e-28	1
KRAS	0.0452133	-66.7973	-62.5997	4489	2.5136e-63	1
KRCC1	0.0907041	-880.809	-876.612	2055	0	1
KREMEN2	0.0946617	-65.2941	-61.0965	283	8.00784e-62	1
KRI1	0.0485773	-18.5935	-14.3959	719	4.01914e-15	1
KRR1	0.0478439	-89.6135	-85.4159	4549	3.83785e-86	1
KRT10	0.042229	-14.788	-10.5904	757	2.56796e-11	1
KTN1	0.0400937	-16.2435	-12.0459	4764	8.99673e-13	1
KYAT3	0.0496526	-104.313	-100.116	964	7.6611e-101	1
L3MBTL2	0.0563029	-168.003	-163.805	1007	1.56634e-164	1
LACTB2	0.0681658	-272.641	-268.444	1037	3.60123e-269	1
LAMP3	0.0432775	-82.0319	-77.8343	1839	1.46465e-78	1
LAMTOR2	0.0511229	-48.1451	-43.9475	5595	1.12845e-44	1
LAMTOR3	0.0411078	-41.766	-37.5685	4231	2.7011e-38	1
LANCL1	0.0418432	-45.738	-41.5404	1450	2.88141e-42	1
LANCL2	0.0350592	-24.9329	-20.7353	1791	1.83946e-21	1
LAP3	0.0910455	-873.23	-869.032	3514	0	1
LARP1	0.0576297	-36.2361	-32.0385	741	9.15144e-33	1
LARP4	0.0416377	-43.9686	-39.771	1512	1.69428e-40	1
LARP6	0.107627	-87.6436	-83.4461	242	3.58053e-84	1
LARP7	0.0425204	-33.7364	-29.5388	4692	2.89211e-30	1
LARS	0.0499756	-213.891	-209.693	2013	2.02771e-210	1
LARS2	0.0588842	-21.6088	-17.4112	292	3.88e-18	1
LASP1	0.0384022	-26.2435	-22.046	4056	8.99575e-23	1
LATS1	0.034491	-31.8965	-27.699	1093	2.00007e-28	1
LCK	0.0579076	-226.447	-222.25	4437	5.62941e-223	1
LCMT2	0.0532219	-15.099	-10.9015	298	1.25471e-11	1
LCP2	0.0884458	-63.2857	-59.0882	245	8.16283e-60	1
LDAH	0.0799737	-15.3344	-11.1368	174	7.29828e-12	1
LDLR	0.122915	-27.1895	-22.9919	164	1.01879e-23	1
LDLRAP1	0.0814755	-20.4502	-16.2526	182	5.5897e-17	1
LDOC1	0.0543629	-113.584	-109.386	929	4.11106e-110	1
LENG1	0.0334019	-46.2663	-42.0687	2297	8.53728e-43	1
LEO1	0.0456713	-83.9166	-79.7191	1759	1.9096e-80	1
LETM1	0.0449225	-21.6683	-17.4707	774	3.38323e-18	1
LGALSL	0.222193	-77.1311	-72.9335	172	1.16545e-73	1
LHFPL6	0.142773	-33.6304	-29.4328	163	3.69133e-30	1
LIAS	0.0836461	-69.0911	-64.8935	719	1.2778e-65	1
LIN7C	0.0410161	-131.166	-126.969	2704	1.07509e-127	1
LINS1	0.0444345	-35.7561	-31.5586	842	2.76342e-32	1
LIPT2	0.0828197	-46.8189	-42.6213	296	2.39179e-43	1
LITAF	0.0429054	-85.5453	-81.3478	1081	4.49003e-82	1
LIX1	0.0977792	-385.591	-381.394	951	0	1
LMBR1	0.0845147	-26.7675	-22.5699	494	2.69199e-23	1
LMNB2	0.0761393	-229.961	-225.764	1459	1.7227e-226	1
LNPEP	0.0489703	-136.725	-132.528	4075	2.9657e-133	1
LNPK	0.0498446	-197.637	-193.439	1986	3.63956e-194	1
LONP1	0.0488107	-80.4558	-76.2582	1570	5.51795e-77	1
LONP2	0.0453259	-153.953	-149.756	3008	1.75434e-150	1
LONRF3	0.207316	-37.7497	-33.5521	150	2.80486e-34	1
LPAR5	0.109063	-85.9267	-81.7291	275	1.86582e-82	1
LPCAT1	0.0792311	-24.2037	-20.0061	511	9.8605e-21	1
LPCAT3	0.0613263	-221.32	-217.122	1178	7.54894e-218	1
LPCAT4	0.111575	-22.132	-17.9344	163	1.16303e-18	1
LPGAT1	0.0459444	-67.654	-63.4564	1407	3.49593e-64	1
LPIN2	0.0448927	-69.7318	-65.5343	1693	2.92237e-66	1
LPP	0.0748592	-317.442	-313.245	1206	0	1
LRIF1	0.0638973	-16.585	-12.3874	554	4.0979e-13	1
LRPAP1	0.0504468	-363.074	-358.877	2493	0	1
LRRC14	0.0336884	-49.925	-45.7275	2335	1.873e-46	1
LRRC42	0.0367125	-40.7554	-36.5578	1020	2.76803e-37	1
LRRC45	0.125973	-228.671	-224.473	804	3.36302e-225	1
LRRC51	0.0711653	-39.8978	-35.7002	269	1.99436e-36	1
LRRC57	0.0464349	-91.3389	-87.1413	982	7.22225e-88	1
LRRC58	0.0636525	-14.3146	-10.117	502	7.63807e-11	1
LRRC59	0.0562289	-490.117	-485.919	2536	0	1
LRRC75A	0.0602693	-15.3178	-11.1202	348	7.58191e-12	1
LRRC8C	0.119095	-70.8896	-66.6921	322	2.0321e-67	1
LRRCC1	0.0773701	-425.873	-421.675	1882	0	1
LRRFIP2	0.0555103	-153.59	-149.393	1760	4.0492e-150	1
LRWD1	0.0499611	-60.7695	-56.5719	863	2.67951e-57	1
LSM1	0.0331167	-17.2141	-13.0166	1815	9.62581e-14	1
LSM12	0.0480423	-231.534	-227.336	2099	4.60938e-228	1
LSM14A	0.0502916	-23.0888	-18.8912	6102	1.28465e-19	1
LSM2	0.108263	-272.848	-268.651	7333	2.2351e-269	1
LSM3	0.0999518	-209.814	-205.616	7463	2.41966e-206	1
LSM6	0.115251	-491.446	-487.248	6291	0	1
LSM7	0.0464207	-67.4865	-63.2889	4666	5.1411e-64	1
LSM8	0.116681	-326.403	-322.206	7316	0	1
LTA4H	0.0822316	-26.1411	-21.9435	512	1.13887e-22	1
LTO1	0.030617	-16.8352	-12.6376	2412	2.30347e-13	1
LXN	0.0756053	-231.495	-227.298	1422	5.03757e-228	1
LY6D	0.0913516	-46.5413	-42.3438	321	4.53154e-43	1
LYPLAL1	0.0722044	-36.9102	-32.7126	664	1.93812e-33	1
LYRM2	0.0342414	-28.3961	-24.1985	1174	6.33175e-25	1
LYRM7	0.0408698	-65.072	-60.8744	1843	1.33528e-61	1
LYSMD1	0.0567144	-21.2605	-17.0629	238	8.65081e-18	1
LYSMD2	0.0470891	-109.753	-105.555	1033	2.78525e-106	1
LYSMD3	0.066775	-143.046	-138.849	886	1.41738e-139	1
LYSMD4	0.0528172	-15.0929	-10.8954	227	1.27246e-11	1
LZTFL1	0.0572483	-191.172	-186.975	1050	1.06039e-187	1
MACO1	0.0321421	-31.7171	-27.5196	2374	3.02307e-28	1
MAD1L1	0.0852636	-31.7284	-27.5308	559	2.94588e-28	1
MAD2L2	0.074016	-580.684	-576.486	3451	0	1
MAEA	0.0410368	-85.2001	-81.0025	3126	9.94323e-82	1
MAGI3	0.0970219	-33.7185	-29.5209	472	3.01387e-30	1
MAK16	0.0413608	-33.8036	-29.606	4482	2.47728e-30	1
MALSU1	0.0406598	-76.962	-72.7644	3188	1.72018e-73	1
MAN1A2	0.046183	-107.703	-103.505	1060	3.12427e-104	1
MANEA	0.148454	-71.4439	-67.2463	378	5.67132e-68	1
MAP10	0.0874347	-21.4021	-17.2045	178	6.24399e-18	1
MAP11	0.0693292	-38.15	-33.9525	264	1.11569e-34	1
MAP2K3	0.0354069	-33.3068	-29.1092	2988	7.77633e-30	1
MAP2K4	0.072368	-41.9739	-37.7763	265	1.67364e-38	1
MAP2K6	0.108326	-46.6548	-42.4572	192	3.48944e-43	1
MAP3K3	0.0797477	-32.5385	-28.3409	335	4.56113e-29	1
MAP3K7	0.0334189	-16.4689	-12.2713	1761	5.35384e-13	1
MAP4K4	0.0388419	-57.0218	-52.8242	3188	1.499e-53	1
MAPK1	0.0471396	-130.923	-126.725	3726	1.88285e-127	1
MAPK13	0.12848	-52.2402	-48.0426	477	9.06623e-49	1
MAPK14	0.0475033	-76.0075	-71.8099	1608	1.54912e-72	1
MAPK4	0.0758537	-230.886	-226.688	1435	2.05146e-227	1
MAPK6	0.0442462	-162.139	-157.942	2833	1.14349e-158	1
MAPKAPK3	0.0423984	-26.4855	-22.288	826	5.15282e-23	1
MAPRE2	0.0632326	-108.416	-104.218	5953	6.04657e-105	1
MARC2	0.0757235	-567.574	-563.376	4006	0	1
MARK2	0.0344398	-30.4943	-26.2967	1150	5.04984e-27	1
MARS	0.064621	-697.914	-693.716	2531	0	1
MAST4	0.0633015	-336.039	-331.841	1948	0	1
MAZ	0.10533	-1311.71	-1307.51	2927	0	1
MBD1	0.0426738	-185.617	-181.419	2555	3.80842e-182	1
MBD2	0.0694972	-486.152	-481.954	3667	0	1
MBD4	0.0476315	-269.176	-264.979	2633	1.05061e-265	1
MBIP	0.0350873	-54.2708	-50.0732	2619	8.44864e-51	1
MBNL3	0.0677406	-264.873	-260.675	5055	2.11371e-261	1
MBOAT2	0.125418	-534.616	-530.419	1361	0	1
MBOAT7	0.0628648	-234.157	-229.96	1045	1.09714e-230	1
MBTD1	0.0366976	-15.0677	-10.8701	838	1.34859e-11	1
MCAT	0.0387845	-36.7878	-32.5902	1359	2.56922e-33	1
MCCC2	0.0418151	-64.0991	-59.9016	984	1.25443e-60	1
MCEE	0.0502723	-98.8056	-94.608	1345	2.46596e-95	1
MCM3AP	0.0614933	-14.3755	-10.178	373	6.63802e-11	1
MCMBP	0.0637078	-367.421	-363.223	1976	0	1
MCPH1	0.0478325	-234.824	-230.627	2782	2.36103e-231	1
MCRIP1	0.0461707	-40.7319	-36.5343	5101	2.92183e-37	1
MCRIP2	0.0951242	-478.177	-473.979	1784	0	1
MCU	0.0375937	-40.3858	-36.1882	980	6.48324e-37	1
MDH1	0.12135	-568.929	-564.732	6182	0	1
MDH2	0.0533741	-166.56	-162.362	4420	4.34062e-163	1
MDM2	0.063509	-221.543	-217.345	1227	4.5153e-218	1
MDN1	0.157119	-96.9736	-92.776	330	1.67498e-93	1
ME2	0.0483093	-76.8892	-72.6917	1454	2.034e-73	1
MEA1	0.0606923	-94.051	-89.8534	5900	1.40151e-90	1
MEAF6	0.0575541	-376.515	-372.317	2933	0	1
MED1	0.0344381	-40.5029	-36.3053	2702	4.95101e-37	1
MED11	0.035777	-74.0618	-69.8643	2480	1.3669e-70	1
MED12	0.0591778	-21.9442	-17.7466	227	1.79224e-18	1
MED14	0.0549786	-180.136	-175.938	1108	1.15267e-176	1
MED15	0.0360862	-39.2776	-35.0801	1045	8.31658e-36	1
MED19	0.0323654	-32.5607	-28.3631	2193	4.33387e-29	1
MED20	0.0359294	-36.6064	-32.4088	1186	3.90088e-33	1
MED21	0.0450153	-73.0047	-68.8072	4349	1.55901e-69	1
MED24	0.0456291	-33.1286	-28.931	820	1.17215e-29	1
MED25	0.0495116	-345.038	-340.84	2338	0	1
MED27	0.0321688	-30.229	-26.0314	2179	9.30245e-27	1
MED28	0.0371679	-90.8222	-86.6247	2200	2.37327e-87	1
MED30	0.0803744	-786.024	-781.827	3014	0	1
MED31	0.0440456	-205.584	-201.387	2594	4.10571e-202	1
MED6	0.0433597	-126.755	-122.558	2995	2.76919e-123	1
MED7	0.0452672	-131.765	-127.567	3240	2.70769e-128	1
MED8	0.0515812	-236.573	-232.375	2015	4.21712e-233	1
MEF2A	0.0866001	-203.075	-198.877	866	1.32642e-199	1
MEF2B	0.100012	-167.735	-163.537	7930	2.90118e-164	1
[truncated: 5,733 more rows]

## Sheet: GO_results
DGE_analysis	cluster.topic.module	GO.ID	Term	Annotated	Significant	Expected	pval
cluster	11	GO:0002583	regulation of antigen processing and presentation of peptide antigen	5	2	0.03	0.00039
cluster	11	GO:0002335	mature B cell differentiation	24	3	0.15	0.00045
cluster	11	GO:0032735	positive regulation of interleukin-12 production	25	3	0.16	0.00051
cluster	11	GO:0045582	positive regulation of T cell differentiation	59	4	0.38	0.00052
cluster	11	GO:0002578	negative regulation of antigen processing and presentation	6	2	0.04	0.00059
cluster	11	GO:0048304	positive regulation of isotype switching to IgG isotypes	7	2	0.04	0.00082
cluster	11	GO:0042832	defense response to protozoan	9	2	0.06	0.00139
cluster	11	GO:0045010	actin nucleation	36	3	0.23	0.00151
cluster	11	GO:0001916	positive regulation of T cell mediated cytotoxicity	10	2	0.06	0.00173
cluster	11	GO:0019882	antigen processing and presentation	56	9	0.36	0.00182
cluster	11	GO:2001244	positive regulation of intrinsic apoptotic signaling pathway	40	3	0.25	0.00205
cluster	11	GO:0046635	positive regulation of alpha-beta T cell activation	40	3	0.25	0.00205
cluster	11	GO:0042492	gamma-delta T cell differentiation	11	2	0.07	0.00211
cluster	11	GO:0006919	activation of cysteine-type endopeptidase activity involved in apoptotic process	41	3	0.26	0.0022
cluster	11	GO:0042327	positive regulation of phosphorylation	552	10	3.51	0.0024
cluster	11	GO:0044342	type B pancreatic cell proliferation	13	2	0.08	0.00297
cluster	11	GO:0034138	toll-like receptor 3 signaling pathway	13	2	0.08	0.00297
cluster	11	GO:0006955	immune response	739	23	4.7	0.00319
cluster	11	GO:0050855	regulation of B cell receptor signaling pathway	15	2	0.1	0.00396
cluster	11	GO:0002312	B cell activation involved in immune response	61	5	0.39	0.00445
cluster	11	GO:0018108	peptidyl-tyrosine phosphorylation	173	5	1.1	0.00479
cluster	11	GO:0002684	positive regulation of immune system process	518	19	3.29	0.00498
cluster	11	GO:0002285	lymphocyte activation involved in immune response	121	8	0.77	0.00533
cluster	11	GO:0042100	B cell proliferation	56	3	0.36	0.00535
cluster	11	GO:0031579	membrane raft organization	18	2	0.11	0.0057
cluster	11	GO:0030183	B cell differentiation	84	6	0.53	0.00576
cluster	11	GO:0051209	release of sequestered calcium ion into cytosol	60	3	0.38	0.00649
cluster	11	GO:0016064	immunoglobulin mediated immune response	71	5	0.45	0.00716
cluster	11	GO:0042113	B cell activation	174	10	1.11	0.00746
cluster	11	GO:0110053	regulation of actin filament organization	164	7	1.04	0.00763
cluster	11	GO:0034341	response to interferon-gamma	64	3	0.41	0.00776
cluster	11	GO:0046425	regulation of receptor signaling pathway via JAK-STAT	64	3	0.41	0.00776
cluster	11	GO:0008277	regulation of G protein-coupled receptor signaling pathway	67	3	0.43	0.00881
cluster	11	GO:0002685	regulation of leukocyte migration	129	4	0.82	0.00907
cluster	11	GO:0042326	negative regulation of phosphorylation	285	6	1.81	0.00932
cluster	11	GO:0034314	Arp2/3 complex-mediated actin nucleation	24	2	0.15	0.01004
cluster	11	GO:0008064	regulation of actin polymerization or depolymerization	112	6	0.71	0.01108
cluster	11	GO:0030832	regulation of actin filament length	112	6	0.71	0.01108
cluster	11	GO:0070663	regulation of leukocyte proliferation	138	4	0.88	0.01142
cluster	11	GO:0090066	regulation of anatomical structure size	260	8	1.65	0.01164
cluster	11	GO:0045744	negative regulation of G protein-coupled receptor signaling pathway	26	2	0.17	0.01173
cluster	11	GO:0030890	positive regulation of B cell proliferation	26	2	0.17	0.01173
cluster	11	GO:0050671	positive regulation of lymphocyte proliferation	76	3	0.48	0.01241
cluster	11	GO:0042531	positive regulation of tyrosine phosphorylation of STAT protein	27	2	0.17	0.01262
cluster	11	GO:0032946	positive regulation of mononuclear cell proliferation	77	3	0.49	0.01286
cluster	11	GO:0007015	actin filament organization	249	10	1.58	0.01304
cluster	11	GO:0010677	negative regulation of cellular carbohydrate metabolic process	28	2	0.18	0.01353
cluster	11	GO:0010675	regulation of cellular carbohydrate metabolic process	79	3	0.5	0.01377
cluster	11	GO:0030335	positive regulation of cell migration	311	6	1.98	0.01391
cluster	11	GO:0032024	positive regulation of insulin secretion	30	2	0.19	0.01544
cluster	11	GO:0070665	positive regulation of leukocyte proliferation	83	3	0.53	0.01572
cluster	11	GO:2000147	positive regulation of cell motility	320	6	2.03	0.01582
cluster	11	GO:0045912	negative regulation of carbohydrate metabolic process	31	2	0.2	0.01644
cluster	11	GO:0050864	regulation of B cell activation	94	5	0.6	0.01648
cluster	11	GO:0071345	cellular response to cytokine stimulus	419	7	2.66	0.01669
cluster	11	GO:0051272	positive regulation of cellular component movement	326	6	2.07	0.01718
cluster	11	GO:0043502	regulation of muscle adaptation	32	2	0.2	0.01747
cluster	11	GO:0002686	negative regulation of leukocyte migration	32	2	0.2	0.01747
cluster	11	GO:0034113	heterotypic cell-cell adhesion	32	2	0.2	0.01747
cluster	11	GO:0040017	positive regulation of locomotion	329	6	2.09	0.0179
cluster	11	GO:0002381	immunoglobulin production involved in immunoglobulin mediated immune response	41	4	0.26	0.01855
cluster	11	GO:0051251	positive regulation of lymphocyte activation	170	9	1.08	0.01892
cluster	11	GO:0008154	actin polymerization or depolymerization	130	6	0.83	0.01956
cluster	11	GO:0071260	cellular response to mechanical stimulus	34	2	0.22	0.0196
cluster	11	GO:0090559	regulation of membrane permeability	34	2	0.22	0.0196
cluster	11	GO:0032535	regulation of cellular component size	207	7	1.32	0.02028
cluster	11	GO:0043549	regulation of kinase activity	437	7	2.78	0.02054
cluster	11	GO:0050896	response to stimulus	4580	51	29.11	0.02059
cluster	11	GO:0061572	actin filament bundle organization	92	3	0.58	0.02064
cluster	11	GO:0051017	actin filament bundle assembly	92	3	0.58	0.02064
cluster	11	GO:0050731	positive regulation of peptidyl-tyrosine phosphorylation	93	3	0.59	0.02123
cluster	11	GO:0001933	negative regulation of protein phosphorylation	251	5	1.6	0.02149
cluster	11	GO:2001238	positive regulation of extrinsic apoptotic signaling pathway	36	2	0.23	0.02183
cluster	11	GO:0071496	cellular response to external stimulus	168	4	1.07	0.02196
cluster	11	GO:0042509	regulation of tyrosine phosphorylation of STAT protein	37	2	0.24	0.02298
cluster	11	GO:0046427	positive regulation of receptor signaling pathway via JAK-STAT	38	2	0.24	0.02416
cluster	11	GO:0070265	necrotic cell death	38	2	0.24	0.02416
cluster	11	GO:0034976	response to endoplasmic reticulum stress	174	4	1.11	0.0246
cluster	11	GO:0006109	regulation of carbohydrate metabolic process	100	3	0.64	0.02564
cluster	11	GO:0007260	tyrosine phosphorylation of STAT protein	40	2	0.25	0.02659
cluster	11	GO:1904894	positive regulation of receptor signaling pathway via STAT	40	2	0.25	0.02659
cluster	11	GO:0030101	natural killer cell activation	40	2	0.25	0.02659
cluster	11	GO:0030888	regulation of B cell proliferation	41	2	0.26	0.02784
cluster	11	GO:0051279	regulation of release of sequestered calcium ion into cytosol	41	2	0.26	0.02784
cluster	11	GO:0090277	positive regulation of peptide hormone secretion	42	2	0.27	0.02912
cluster	11	GO:0051223	regulation of protein transport	272	5	1.73	0.02912
cluster	11	GO:0002696	positive regulation of leukocyte activation	189	9	1.2	0.03011
cluster	11	GO:0043500	muscle adaptation	43	2	0.27	0.03041
cluster	11	GO:0002577	regulation of antigen processing and presentation	12	3	0.08	0.0305
cluster	11	GO:0051249	regulation of lymphocyte activation	276	10	1.75	0.03053
cluster	11	GO:0033674	positive regulation of kinase activity	276	5	1.75	0.03074
cluster	11	GO:0150078	positive regulation of neuroinflammatory response	5	1	0.03	0.03139
cluster	11	GO:2000391	positive regulation of neutrophil extravasation	5	1	0.03	0.03139
cluster	11	GO:0002925	positive regulation of humoral immune response mediated by circulating immunoglobulin	5	1	0.03	0.03139
cluster	11	GO:0042939	tripeptide transport	5	1	0.03	0.03139
cluster	11	GO:0060753	regulation of mast cell chemotaxis	5	1	0.03	0.03139
cluster	11	GO:1903142	positive regulation of establishment of endothelial barrier	5	1	0.03	0.03139
cluster	11	GO:0002322	B cell proliferation involved in immune response	5	1	0.03	0.03139
cluster	11	GO:1901552	positive regulation of endothelial cell development	5	1	0.03	0.03139
cluster	11	GO:1903299	regulation of hexokinase activity	5	1	0.03	0.03139
cluster	11	GO:0002579	positive regulation of antigen processing and presentation	5	1	0.03	0.03139
cluster	11	GO:0019054	modulation by virus of host cellular process	5	1	0.03	0.03139
cluster	11	GO:0052040	modulation by symbiont of host programmed cell death	5	1	0.03	0.03139
cluster	11	GO:0034635	glutathione transport	5	1	0.03	0.03139
cluster	11	GO:1902218	regulation of intrinsic apoptotic signaling pathway in response to osmotic stress	5	1	0.03	0.03139
cluster	11	GO:0071316	cellular response to nicotine	5	1	0.03	0.03139
cluster	11	GO:0060192	negative regulation of lipase activity	5	1	0.03	0.03139
cluster	11	GO:0031400	negative regulation of protein modification process	375	6	2.38	0.0315
cluster	11	GO:0051336	regulation of hydrolase activity	544	10	3.46	0.03284
cluster	11	GO:0030858	positive regulation of epithelial cell differentiation	45	2	0.29	0.03307
cluster	11	GO:0006909	phagocytosis	112	3	0.71	0.03426
cluster	11	GO:0050867	positive regulation of cell activation	196	9	1.25	0.03494
cluster	11	GO:0002440	production of molecular mediator of immune response	124	5	0.79	0.03553
cluster	11	GO:1904035	regulation of epithelial cell apoptotic process	47	2	0.3	0.03582
cluster	11	GO:0090087	regulation of peptide transport	288	5	1.83	0.03596
cluster	11	GO:0050870	positive regulation of T cell activation	119	7	0.76	0.0366
cluster	11	GO:0007033	vacuole organization	116	3	0.74	0.03743
cluster	11	GO:0008627	intrinsic apoptotic signaling pathway in response to osmotic stress	6	1	0.04	0.03755
cluster	11	GO:0045793	positive regulation of cell size	6	1	0.04	0.03755
cluster	11	GO:1990253	cellular response to leucine starvation	6	1	0.04	0.03755
cluster	11	GO:2000389	regulation of neutrophil extravasation	6	1	0.04	0.03755
cluster	11	GO:0043380	regulation of memory T cell differentiation	6	1	0.04	0.03755
cluster	11	GO:0043379	memory T cell differentiation	6	1	0.04	0.03755
cluster	11	GO:0043320	natural killer cell degranulation	6	1	0.04	0.03755
cluster	11	GO:0046325	negative regulation of glucose import	6	1	0.04	0.03755
cluster	11	GO:0030854	positive regulation of granulocyte differentiation	6	1	0.04	0.03755
cluster	11	GO:0002361	CD4-positive, CD25-positive, alpha-beta regulatory T cell differentiation	6	1	0.04	0.03755
cluster	11	GO:0045838	positive regulation of membrane potential	6	1	0.04	0.03755
cluster	11	GO:0002314	germinal center B cell differentiation	6	1	0.04	0.03755
cluster	11	GO:0086103	G protein-coupled receptor signaling pathway involved in heart process	6	1	0.04	0.03755
cluster	11	GO:0045588	positive regulation of gamma-delta T cell differentiation	6	1	0.04	0.03755
cluster	11	GO:0046645	positive regulation of gamma-delta T cell activation	6	1	0.04	0.03755
cluster	11	GO:0002468	dendritic cell antigen processing and presentation	6	1	0.04	0.03755
cluster	11	GO:0014733	regulation of skeletal muscle adaptation	6	1	0.04	0.03755
cluster	11	GO:0002431	Fc receptor mediated stimulatory signaling pathway	6	1	0.04	0.03755
cluster	11	GO:0010918	positive regulation of mitochondrial membrane potential	6	1	0.04	0.03755
cluster	11	GO:0071447	cellular response to hydroperoxide	6	1	0.04	0.03755
cluster	11	GO:0048539	bone marrow development	6	1	0.04	0.03755
cluster	11	GO:0051172	negative regulation of nitrogen compound metabolic process	1329	14	8.45	0.03775
cluster	11	GO:0010522	regulation of calcium ion transport into cytosol	49	2	0.31	0.03866
cluster	11	GO:0070201	regulation of establishment of protein localization	294	5	1.87	0.03876
cluster	11	GO:0051049	regulation of transport	841	10	5.35	0.03882
cluster	11	GO:0071346	cellular response to interferon-gamma	51	2	0.32	0.04158
cluster	11	GO:0051338	regulation of transferase activity	508	7	3.23	0.04173
cluster	11	GO:0008625	extrinsic apoptotic signaling pathway via death domain receptors	52	2	0.33	0.04307
cluster	11	GO:0080171	lytic vacuole organization	52	2	0.33	0.04307
cluster	11	GO:0007040	lysosome organization	52	2	0.33	0.04307
cluster	11	GO:0031666	positive regulation of lipopolysaccharide-mediated signaling pathway	7	1	0.04	0.04367
cluster	11	GO:0051883	killing of cells in other organism involved in symbiotic interaction	7	1	0.04	0.04367
cluster	11	GO:0032074	negative regulation of nuclease activity	7	1	0.04	0.04367
cluster	11	GO:0045986	negative regulation of smooth muscle contraction	7	1	0.04	0.04367
cluster	11	GO:0045989	positive regulation of striated muscle contraction	7	1	0.04	0.04367
cluster	11	GO:0010667	negative regulation of cardiac muscle cell apoptotic process	7	1	0.04	0.04367
cluster	11	GO:0048102	autophagic cell death	7	1	0.04	0.04367
cluster	11	GO:0001911	negative regulation of leukocyte mediated cytotoxicity	7	1	0.04	0.04367
cluster	11	GO:0002551	mast cell chemotaxis	7	1	0.04	0.04367
cluster	11	GO:0055119	relaxation of cardiac muscle	7	1	0.04	0.04367
cluster	11	GO:2000194	regulation of female gonad development	7	1	0.04	0.04367
cluster	11	GO:0035701	hematopoietic stem cell migration	7	1	0.04	0.04367
cluster	11	GO:0045586	regulation of gamma-delta T cell differentiation	7	1	0.04	0.04367
cluster	11	GO:0046643	regulation of gamma-delta T cell activation	7	1	0.04	0.04367
cluster	11	GO:0090715	immunological memory formation process	7	1	0.04	0.04367
cluster	11	GO:0051126	negative regulation of actin nucleation	7	1	0.04	0.04367
cluster	11	GO:0031953	negative regulation of protein autophosphorylation	7	1	0.04	0.04367
cluster	11	GO:0033629	negative regulation of cell adhesion mediated by integrin	7	1	0.04	0.04367
cluster	11	GO:0033632	regulation of cell-cell adhesion mediated by integrin	7	1	0.04	0.04367
cluster	11	GO:0016973	poly(A)+ mRNA export from nucleus	7	1	0.04	0.04367
cluster	11	GO:1903862	positive regulation of oxidative phosphorylation	7	1	0.04	0.04367
cluster	11	GO:0045060	negative thymic T cell selection	7	1	0.04	0.04367
cluster	11	GO:0046887	positive regulation of hormone secretion	53	2	0.34	0.04457
cluster	11	GO:0030036	actin cytoskeleton organization	396	11	2.52	0.04512
cluster	11	GO:0050871	positive regulation of B cell activation	62	4	0.39	0.04521
cluster	11	GO:0030595	leukocyte chemotaxis	126	3	0.8	0.04599
cluster	11	GO:0072503	cellular divalent inorganic cation homeostasis	193	6	1.23	0.04764
cluster	11	GO:0032755	positive regulation of interleukin-6 production	55	2	0.35	0.04765
cluster	11	GO:0042102	positive regulation of T cell proliferation	55	2	0.35	0.04765
cluster	11	GO:0050670	regulation of lymphocyte proliferation	129	3	0.82	0.04873
cluster	11	GO:0006469	negative regulation of protein kinase activity	129	3	0.82	0.04873
cluster	11	GO:0033157	regulation of intracellular protein transport	130	3	0.83	0.04966
cluster	11	GO:0051712	positive regulation of killing of cells of other organism	8	1	0.05	0.04975
cluster	11	GO:0051709	regulation of killing of cells of other organism	8	1	0.05	0.04975
cluster	11	GO:1904153	negative regulation of retrograde protein transport, ER to cytosol	8	1	0.05	0.04975
cluster	11	GO:0002732	positive regulation of dendritic cell cytokine production	8	1	0.05	0.04975
cluster	11	GO:0061469	regulation of type B pancreatic cell proliferation	8	1	0.05	0.04975
cluster	11	GO:0002923	regulation of humoral immune response mediated by circulating immunoglobulin	8	1	0.05	0.04975
cluster	11	GO:0035094	response to nicotine	8	1	0.05	0.04975
cluster	11	GO:0003376	sphingosine-1-phosphate receptor signaling pathway	8	1	0.05	0.04975
cluster	11	GO:0010664	negative regulation of striated muscle cell apoptotic process	8	1	0.05	0.04975
cluster	11	GO:0043383	negative T cell selection	8	1	0.05	0.04975
cluster	11	GO:0002357	defense response to tumor cell	8	1	0.05	0.04975
cluster	11	GO:0043501	skeletal muscle adaptation	8	1	0.05	0.04975
cluster	11	GO:0002323	natural killer cell activation involved in immune response	8	1	0.05	0.04975
cluster	11	GO:0090036	regulation of protein kinase C signaling	8	1	0.05	0.04975
cluster	11	GO:0072350	tricarboxylic acid metabolic process	8	1	0.05	0.04975
cluster	11	GO:0038093	Fc receptor signaling pathway	8	1	0.05	0.04975
cluster	11	GO:0090713	immunological memory process	8	1	0.05	0.04975
cluster	11	GO:0072672	neutrophil extravasation	8	1	0.05	0.04975
cluster	11	GO:0097531	mast cell migration	8	1	0.05	0.04975
cluster	21	GO:0050870	positive regulation of T cell activation	119	10	1.25	0.0002
cluster	21	GO:0032729	positive regulation of interferon-gamma production	53	5	0.55	0.00022
cluster	21	GO:0050766	positive regulation of phagocytosis	30	4	0.31	0.00025
cluster	21	GO:0032760	positive regulation of tumor necrosis factor production	56	5	0.59	0.00029
cluster	21	GO:0002689	negative regulation of leukocyte chemotaxis	14	3	0.15	0.00037
cluster	21	GO:0042113	B cell activation	174	15	1.82	0.00042
cluster	21	GO:0050864	regulation of B cell activation	94	8	0.98	0.00048
cluster	21	GO:0002366	leukocyte activation involved in immune response	165	12	1.73	0.00059
cluster	21	GO:0001779	natural killer cell differentiation	17	3	0.18	0.00068
cluster	21	GO:0002455	humoral immune response mediated by circulating immunoglobulin	19	3	0.2	0.00096
cluster	21	GO:0002583	regulation of antigen processing and presentation of peptide antigen	5	2	0.05	0.00106
cluster	21	GO:0060753	regulation of mast cell chemotaxis	5	2	0.05	0.00106
cluster	21	GO:1905521	regulation of macrophage migration	21	3	0.22	0.0013
cluster	21	GO:0002705	positive regulation of leukocyte mediated immunity	96	8	1.01	0.00132
cluster	21	GO:0002578	negative regulation of antigen processing and presentation	6	2	0.06	0.00159
cluster	21	GO:0050861	positive regulation of B cell receptor signaling pathway	6	2	0.06	0.00159
cluster	21	GO:0071345	cellular response to cytokine stimulus	419	14	4.39	0.00175
cluster	21	GO:0002335	mature B cell differentiation	24	3	0.25	0.00193
cluster	21	GO:0032735	positive regulation of interleukin-12 production	25	3	0.26	0.00217
cluster	21	GO:0010523	negative regulation of calcium ion transport into cytosol	7	2	0.07	0.0022
cluster	21	GO:0048304	positive regulation of isotype switching to IgG isotypes	7	2	0.07	0.0022
cluster	21	GO:2000510	positive regulation of dendritic cell chemotaxis	7	2	0.07	0.0022
cluster	21	GO:0031666	positive regulation of lipopolysaccharide-mediated signaling pathway	7	2	0.07	0.0022
cluster	21	GO:0002312	B cell activation involved in immune response	61	6	0.64	0.00226
cluster	21	GO:0030890	positive regulation of B cell proliferation	26	3	0.27	0.00244
cluster	21	GO:0006911	phagocytosis, engulfment	26	3	0.27	0.00244
cluster	21	GO:0033077	T cell differentiation in thymus	55	4	0.58	0.00258
cluster	21	GO:0042531	positive regulation of tyrosine phosphorylation of STAT protein	27	3	0.28	0.00272
cluster	21	GO:0090713	immunological memory process	8	2	0.08	0.00292
cluster	21	GO:0097178	ruffle assembly	28	3	0.29	0.00303
cluster	21	GO:0030183	B cell differentiation	84	7	0.88	0.00324
cluster	21	GO:0045582	positive regulation of T cell differentiation	59	4	0.62	0.00333
cluster	21	GO:0042088	T-helper 1 type immune response	29	3	0.3	0.00335
cluster	21	GO:0051345	positive regulation of hydrolase activity	309	11	3.24	0.00342
cluster	21	GO:0002449	lymphocyte mediated immunity	153	11	1.6	0.00345
cluster	21	GO:0045661	regulation of myoblast differentiation	30	3	0.31	0.00369
cluster	21	GO:2000107	negative regulation of leukocyte apoptotic process	30	3	0.31	0.00369
cluster	21	GO:0071675	regulation of mononuclear cell migration	30	3	0.31	0.00369
cluster	21	GO:0045936	negative regulation of phosphate metabolic process	351	10	3.68	0.0037
cluster	21	GO:0042832	defense response to protozoan	9	2	0.09	0.00373
cluster	21	GO:0030335	positive regulation of cell migration	311	11	3.26	0.00407
cluster	21	GO:0000165	MAPK cascade	426	16	4.46	0.00431
cluster	21	GO:0070374	positive regulation of ERK1 and ERK2 cascade	103	5	1.08	0.00446
cluster	21	GO:0030838	positive regulation of actin filament polymerization	64	4	0.67	0.00447
cluster	21	GO:0034116	positive regulation of heterotypic cell-cell adhesion	10	2	0.1	0.00463
cluster	21	GO:0001916	positive regulation of T cell mediated cytotoxicity	10	2	0.1	0.00463
cluster	21	GO:0070262	peptidyl-serine dephosphorylation	10	2	0.1	0.00463
cluster	21	GO:0030042	actin filament depolymerization	33	3	0.35	0.00485
cluster	21	GO:0060711	labyrinthine layer development	33	3	0.35	0.00485
cluster	21	GO:0051403	stress-activated MAPK cascade	151	6	1.58	0.00502
cluster	21	GO:0042492	gamma-delta T cell differentiation	11	2	0.12	0.00562
cluster	21	GO:0050765	negative regulation of phagocytosis	11	2	0.12	0.00562
cluster	21	GO:0002710	negative regulation of T cell mediated immunity	11	2	0.12	0.00562
cluster	21	GO:0034612	response to tumor necrosis factor	111	5	1.16	0.00612
cluster	21	GO:0032103	positive regulation of response to external stimulus	231	11	2.42	0.00639
cluster	21	GO:0045087	innate immune response	265	8	2.77	0.0066
cluster	21	GO:0006915	apoptotic process	969	21	10.15	0.00661
cluster	21	GO:0061158	3'-UTR-mediated mRNA destabilization	12	2	0.13	0.0067
cluster	21	GO:0046641	positive regulation of alpha-beta T cell proliferation	12	2	0.13	0.0067
cluster	21	GO:0007039	protein catabolic process in the vacuole	12	2	0.13	0.0067
cluster	21	GO:0023035	CD40 signaling pathway	12	2	0.13	0.0067
cluster	21	GO:0035743	CD4-positive, alpha-beta T cell cytokine production	12	2	0.13	0.0067
cluster	21	GO:0002763	positive regulation of myeloid leukocyte differentiation	37	3	0.39	0.0067
cluster	21	GO:0032233	positive regulation of actin filament bundle assembly	38	3	0.4	0.00722
cluster	21	GO:0001960	negative regulation of cytokine-mediated signaling pathway	38	3	0.4	0.00722
cluster	21	GO:0002720	positive regulation of cytokine production involved in immune response	38	3	0.4	0.00722
cluster	21	GO:0043405	regulation of MAP kinase activity	164	6	1.72	0.00746
cluster	21	GO:0032516	positive regulation of phosphoprotein phosphatase activity	13	2	0.14	0.00786
cluster	21	GO:0035556	intracellular signal transduction	1480	34	15.5	0.0082
cluster	21	GO:0071496	cellular response to external stimulus	168	6	1.76	0.00835
cluster	21	GO:0033674	positive regulation of kinase activity	276	8	2.89	0.00836
cluster	21	GO:0051279	regulation of release of sequestered calcium ion into cytosol	41	3	0.43	0.00892
cluster	21	GO:0071800	podosome assembly	14	2	0.15	0.00911
cluster	21	GO:2000737	negative regulation of stem cell differentiation	14	2	0.15	0.00911
cluster	21	GO:0150105	protein localization to cell-cell junction	14	2	0.15	0.00911
cluster	21	GO:0042326	negative regulation of phosphorylation	285	8	2.98	0.01003
cluster	21	GO:0071385	cellular response to glucocorticoid stimulus	15	2	0.16	0.01044
cluster	21	GO:0046651	lymphocyte proliferation	166	8	1.74	0.01063
cluster	21	GO:0016064	immunoglobulin mediated immune response	71	7	0.74	0.01116
cluster	21	GO:0048646	anatomical structure formation involved in morphogenesis	611	13	6.4	0.0113
cluster	21	GO:0032943	mononuclear cell proliferation	168	8	1.76	0.0113
cluster	21	GO:0019724	B cell mediated immunity	72	7	0.75	0.01184
cluster	21	GO:0090025	regulation of monocyte chemotaxis	16	2	0.17	0.01185
cluster	21	GO:0071384	cellular response to corticosteroid stimulus	16	2	0.17	0.01185
cluster	21	GO:0060713	labyrinthine layer morphogenesis	16	2	0.17	0.01185
cluster	21	GO:0002827	positive regulation of T-helper 1 type immune response	16	2	0.17	0.01185
cluster	21	GO:0008064	regulation of actin polymerization or depolymerization	112	7	1.17	0.01266
cluster	21	GO:0030832	regulation of actin filament length	112	7	1.17	0.01266
cluster	21	GO:0042981	regulation of apoptotic process	812	18	8.5	0.01305
cluster	21	GO:0002690	positive regulation of leukocyte chemotaxis	55	5	0.58	0.01311
cluster	21	GO:1902533	positive regulation of intracellular signal transduction	543	15	5.69	0.01333
cluster	21	GO:0031295	T cell costimulation	17	2	0.18	0.01334
cluster	21	GO:0014014	negative regulation of gliogenesis	17	2	0.18	0.01334
cluster	21	GO:0120033	negative regulation of plasma membrane bounded cell projection assembly	17	2	0.18	0.01334
cluster	21	GO:1900027	regulation of ruffle assembly	17	2	0.18	0.01334
cluster	21	GO:0010758	regulation of macrophage chemotaxis	17	2	0.18	0.01334
cluster	21	GO:0002696	positive regulation of leukocyte activation	189	14	1.98	0.01337
cluster	21	GO:0010605	negative regulation of macromolecule metabolic process	1563	27	16.36	0.01349
cluster	21	GO:0002444	myeloid leukocyte mediated immunity	48	3	0.5	0.01373
cluster	21	GO:0030218	erythrocyte differentiation	89	4	0.93	0.01407
cluster	21	GO:0051172	negative regulation of nitrogen compound metabolic process	1329	24	13.91	0.01415
cluster	21	GO:0032872	regulation of stress-activated MAPK cascade	137	5	1.43	0.01442
cluster	21	GO:0002275	myeloid cell activation involved in immune response	49	3	0.51	0.01452
cluster	21	GO:0060669	embryonic placenta morphogenesis	18	2	0.19	0.0149
cluster	21	GO:0031294	lymphocyte costimulation	18	2	0.19	0.0149
cluster	21	GO:0002726	positive regulation of T cell cytokine production	18	2	0.19	0.0149
cluster	21	GO:0045766	positive regulation of angiogenesis	91	4	0.95	0.01516
cluster	21	GO:0070302	regulation of stress-activated protein kinase signaling cascade	139	5	1.46	0.01527
cluster	21	GO:0071396	cellular response to lipid	261	9	2.73	0.01577
cluster	21	GO:0043067	regulation of programmed cell death	831	18	8.7	0.01596
cluster	21	GO:0001933	negative regulation of protein phosphorylation	251	7	2.63	0.01622
cluster	21	GO:0034101	erythrocyte homeostasis	93	4	0.97	0.0163
cluster	21	GO:0070861	regulation of protein exit from endoplasmic reticulum	19	2	0.2	0.01654
cluster	21	GO:0002313	mature B cell differentiation involved in immune response	19	2	0.2	0.01654
cluster	21	GO:0002825	regulation of T-helper 1 type immune response	19	2	0.2	0.01654
cluster	21	GO:0031400	negative regulation of protein modification process	375	9	3.93	0.01674
cluster	21	GO:0070661	leukocyte proliferation	182	8	1.91	0.01686
cluster	21	GO:0048872	homeostasis of number of cells	196	6	2.05	0.01689
cluster	21	GO:0032386	regulation of intracellular transport	196	6	2.05	0.01689
cluster	21	GO:0071383	cellular response to steroid hormone stimulus	94	4	0.98	0.01689
cluster	21	GO:0001909	leukocyte mediated cytotoxicity	63	5	0.66	0.01712
cluster	21	GO:0001912	positive regulation of leukocyte mediated cytotoxicity	30	4	0.31	0.01768
cluster	21	GO:0051248	negative regulation of protein metabolic process	603	14	6.31	0.01825
cluster	21	GO:0045577	regulation of B cell differentiation	20	2	0.21	0.01826
cluster	21	GO:0007520	myoblast fusion	20	2	0.21	0.01826
cluster	21	GO:0090218	positive regulation of lipid kinase activity	20	2	0.21	0.01826
cluster	21	GO:0045730	respiratory burst	20	2	0.21	0.01826
cluster	21	GO:0050867	positive regulation of cell activation	196	14	2.05	0.01875
cluster	21	GO:0071560	cellular response to transforming growth factor beta stimulus	149	5	1.56	0.02002
cluster	21	GO:0014743	regulation of muscle hypertrophy	21	2	0.22	0.02004
cluster	21	GO:0010611	regulation of cardiac muscle hypertrophy	21	2	0.22	0.02004
cluster	21	GO:0051384	response to glucocorticoid	21	2	0.22	0.02004
cluster	21	GO:0002701	negative regulation of production of molecular mediator of immune response	21	2	0.22	0.02004
cluster	21	GO:0043303	mast cell degranulation	21	2	0.22	0.02004
cluster	21	GO:0042742	defense response to bacterium	99	4	1.04	0.02005
cluster	21	GO:1904018	positive regulation of vasculature development	99	4	1.04	0.02005
cluster	21	GO:0071356	cellular response to tumor necrosis factor	99	4	1.04	0.02005
cluster	21	GO:0009617	response to bacterium	276	9	2.89	0.02091
cluster	21	GO:0034113	heterotypic cell-cell adhesion	32	4	0.34	0.02121
cluster	21	GO:0002824	positive regulation of adaptive immune response based on somatic recombination of immune receptors built from immunoglobulin superfamily domains	74	6	0.77	0.02126
cluster	21	GO:0071559	response to transforming growth factor beta	152	5	1.59	0.02161
cluster	21	GO:0033993	response to lipid	341	10	3.57	0.02174
cluster	21	GO:0002285	lymphocyte activation involved in immune response	121	9	1.27	0.02184
cluster	21	GO:0002448	mast cell mediated immunity	22	2	0.23	0.0219
cluster	21	GO:2000516	positive regulation of CD4-positive, alpha-beta T cell activation	22	2	0.23	0.0219
cluster	21	GO:0071353	cellular response to interleukin-4	22	2	0.23	0.0219
cluster	21	GO:0032874	positive regulation of stress-activated MAPK cascade	102	4	1.07	0.0221
cluster	21	GO:0031032	actomyosin structure organization	103	4	1.08	0.02281
cluster	21	GO:0002711	positive regulation of T cell mediated immunity	33	4	0.35	0.02307
cluster	21	GO:0043065	positive regulation of apoptotic process	332	8	3.48	0.02311
cluster	21	GO:0070304	positive regulation of stress-activated protein kinase signaling cascade	104	4	1.09	0.02354
cluster	21	GO:0051592	response to calcium ion	59	3	0.62	0.02377
cluster	21	GO:0002286	T cell activation involved in immune response	59	3	0.62	0.02377
cluster	21	GO:0031960	response to corticosteroid	23	2	0.24	0.02382
cluster	21	GO:0048246	macrophage chemotaxis	23	2	0.24	0.02382
cluster	21	GO:0043029	T cell homeostasis	23	2	0.24	0.02382
cluster	21	GO:0002279	mast cell activation involved in immune response	23	2	0.24	0.02382
cluster	21	GO:0071364	cellular response to epidermal growth factor stimulus	23	2	0.24	0.02382
cluster	21	GO:0002250	adaptive immune response	185	12	1.94	0.02406
cluster	21	GO:0002708	positive regulation of lymphocyte mediated immunity	77	6	0.81	0.02426
cluster	21	GO:0002821	positive regulation of adaptive immune response	77	6	0.81	0.02426
cluster	21	GO:2001235	positive regulation of apoptotic signaling pathway	106	4	1.11	0.02503
cluster	21	GO:0032268	regulation of cellular protein metabolic process	1467	32	15.36	0.02532
cluster	21	GO:0043068	positive regulation of programmed cell death	338	8	3.54	0.02538
cluster	21	GO:0048514	blood vessel morphogenesis	338	8	3.54	0.02538
cluster	21	GO:0002548	monocyte chemotaxis	24	2	0.25	0.02581
cluster	21	GO:0070670	response to interleukin-4	24	2	0.25	0.02581
cluster	21	GO:0051445	regulation of meiotic cell cycle	24	2	0.25	0.02581
cluster	21	GO:0042098	T cell proliferation	122	6	1.28	0.02671
cluster	21	GO:0051246	regulation of protein metabolic process	1562	33	16.35	0.02692
cluster	21	GO:0002377	immunoglobulin production	70	5	0.73	0.02695
cluster	21	GO:0048545	response to steroid hormone	109	4	1.14	0.02738
cluster	21	GO:0070371	ERK1 and ERK2 cascade	168	8	1.76	0.02784
cluster	21	GO:0051281	positive regulation of release of sequestered calcium ion into cytosol	25	2	0.26	0.02787
cluster	21	GO:0070849	response to epidermal growth factor	25	2	0.26	0.02787
cluster	21	GO:0002724	regulation of T cell cytokine production	25	2	0.26	0.02787
cluster	21	GO:0002262	myeloid cell homeostasis	110	4	1.15	0.02819
cluster	21	GO:0032269	negative regulation of cellular protein metabolic process	570	13	5.97	0.02839
cluster	21	GO:0043491	protein kinase B signaling	111	4	1.16	0.02902
cluster	21	GO:0034341	response to interferon-gamma	64	3	0.67	0.02935
cluster	21	GO:0050731	positive regulation of peptidyl-tyrosine phosphorylation	93	6	0.97	0.02982
cluster	21	GO:0010941	regulation of cell death	896	18	9.38	0.02983
cluster	21	GO:0009966	regulation of signal transduction	1678	34	17.57	0.02991
cluster	21	GO:1903727	positive regulation of phospholipid metabolic process	26	2	0.27	0.02998
cluster	21	GO:0045744	negative regulation of G protein-coupled receptor signaling pathway	26	2	0.27	0.02998
cluster	21	GO:0022603	regulation of anatomical structure morphogenesis	556	11	5.82	0.03094
cluster	21	GO:0031343	positive regulation of cell killing	37	4	0.39	0.03117
cluster	21	GO:0045055	regulated exocytosis	114	4	1.19	0.03158
cluster	21	GO:0045576	mast cell activation	27	2	0.28	0.03217
cluster	21	GO:0030866	cortical actin cytoskeleton organization	27	2	0.28	0.03217
cluster	21	GO:0035019	somatic stem cell population maintenance	27	2	0.28	0.03217
cluster	21	GO:0002520	immune system development	613	23	6.42	0.03243
cluster	21	GO:0008277	regulation of G protein-coupled receptor signaling pathway	67	3	0.7	0.033
cluster	21	GO:0046635	positive regulation of alpha-beta T cell activation	40	4	0.42	0.03336
cluster	21	GO:0001906	cell killing	79	5	0.83	0.03405
cluster	21	GO:0034142	toll-like receptor 4 signaling pathway	28	2	0.29	0.03441
cluster	21	GO:0010677	negative regulation of cellular carbohydrate metabolic process	28	2	0.29	0.03441
cluster	21	GO:0009593	detection of chemical stimulus	28	2	0.29	0.03441
cluster	21	GO:0043406	positive regulation of MAP kinase activity	118	4	1.24	0.0352
cluster	21	GO:0002687	positive regulation of leukocyte migration	77	5	0.81	0.03529
cluster	21	GO:0034976	response to endoplasmic reticulum stress	174	5	1.82	0.03585
cluster	21	GO:0010942	positive regulation of cell death	362	8	3.79	0.03604
cluster	21	GO:0010524	positive regulation of calcium ion transport into cytosol	29	2	0.3	0.03671
cluster	21	GO:0030834	regulation of actin filament depolymerization	29	2	0.3	0.03671
cluster	21	GO:0021575	hindbrain morphogenesis	29	2	0.3	0.03671
cluster	21	GO:0045747	positive regulation of Notch signaling pathway	29	2	0.3	0.03671
cluster	21	GO:0000956	nuclear-transcribed mRNA catabolic process	70	3	0.73	0.03687
cluster	21	GO:0002274	myeloid leukocyte activation	120	4	1.26	0.03709
cluster	21	GO:0042110	T cell activation	292	17	3.06	0.03727
cluster	21	GO:0042100	B cell proliferation	56	5	0.59	0.03735
cluster	21	GO:0001910	regulation of leukocyte mediated cytotoxicity	40	4	0.42	0.03787
cluster	21	GO:0050921	positive regulation of chemotaxis	79	5	0.83	0.0379
cluster	21	GO:0006898	receptor-mediated endocytosis	121	4	1.27	0.03806
cluster	21	GO:0031532	actin cytoskeleton reorganization	71	3	0.74	0.03821
cluster	21	GO:0032970	regulation of actin filament-based process	223	10	2.33	0.03832
cluster	21	GO:0104004	cellular response to environmental stimulus	178	5	1.86	0.03893
cluster	21	GO:0071214	cellular response to abiotic stimulus	178	5	1.86	0.03893
cluster	21	GO:0030865	cortical cytoskeleton organization	30	2	0.31	0.03907
cluster	21	GO:0000288	nuclear-transcribed mRNA catabolic process, deadenylation-dependent decay	30	2	0.31	0.03907
cluster	21	GO:0002437	inflammatory response to antigenic stimulus	30	2	0.31	0.03907
cluster	21	GO:0061462	protein localization to lysosome	30	2	0.31	0.03907
cluster	21	GO:0030097	hemopoiesis	546	21	5.72	0.03915
cluster	21	GO:0051251	positive regulation of lymphocyte activation	170	13	1.78	0.03946
cluster	21	GO:0051241	negative regulation of multicellular organismal process	654	12	6.85	0.0406
cluster	21	GO:1901222	regulation of NIK/NF-kappaB signaling	73	3	0.76	0.04097
cluster	21	GO:0009612	response to mechanical stimulus	73	3	0.76	0.04097
cluster	21	GO:0140253	cell-cell fusion	31	2	0.32	0.04148
cluster	21	GO:0046324	regulation of glucose import	31	2	0.32	0.04148
cluster	21	GO:0003300	cardiac muscle hypertrophy	31	2	0.32	0.04148
cluster	21	GO:0000768	syncytium formation by plasma membrane fusion	31	2	0.32	0.04148
cluster	21	GO:0045912	negative regulation of carbohydrate metabolic process	31	2	0.32	0.04148
cluster	21	GO:0038066	p38MAPK cascade	31	2	0.32	0.04148
cluster	21	GO:0006949	syncytium formation	31	2	0.32	0.04148
cluster	21	GO:0002886	regulation of myeloid leukocyte mediated immunity	31	2	0.32	0.04148
cluster	21	GO:0050871	positive regulation of B cell activation	62	5	0.65	0.04206
cluster	21	GO:0010038	response to metal ion	125	4	1.31	0.04208
cluster	21	GO:0032680	regulation of tumor necrosis factor production	89	7	0.93	0.04321
cluster	21	GO:0032640	tumor necrosis factor production	89	7	0.93	0.04321
cluster	21	GO:0014065	phosphatidylinositol 3-kinase signaling	75	3	0.79	0.04383
cluster	21	GO:0055117	regulation of cardiac muscle contraction	32	2	0.34	0.04395
cluster	21	GO:0014896	muscle hypertrophy	32	2	0.34	0.04395
cluster	21	GO:0014897	striated muscle hypertrophy	32	2	0.34	0.04395
cluster	21	GO:0032720	negative regulation of tumor necrosis factor production	32	2	0.34	0.04395
cluster	21	GO:0043502	regulation of muscle adaptation	32	2	0.34	0.04395
cluster	21	GO:0002440	production of molecular mediator of immune response	124	8	1.3	0.04499
cluster	21	GO:0006469	negative regulation of protein kinase activity	129	4	1.35	0.04633
cluster	21	GO:0043299	leukocyte degranulation	33	2	0.35	0.04647
cluster	21	GO:0043550	regulation of lipid kinase activity	33	2	0.35	0.04647
cluster	21	GO:1903556	negative regulation of tumor necrosis factor superfamily cytokine production	33	2	0.35	0.04647
cluster	21	GO:0071622	regulation of granulocyte chemotaxis	33	2	0.35	0.04647
cluster	21	GO:0043618	regulation of transcription from RNA polymerase II promoter in response to stress	33	2	0.35	0.04647
cluster	21	GO:0038061	NIK/NF-kappaB signaling	77	3	0.81	0.04678
cluster	21	GO:0048583	regulation of response to stimulus	2245	46	23.51	0.04703
cluster	21	GO:0009725	response to hormone	315	7	3.3	0.04727
cluster	21	GO:0033157	regulation of intracellular protein transport	130	4	1.36	0.04743
cluster	21	GO:0002381	immunoglobulin production involved in immunoglobulin mediated immune response	41	4	0.43	0.04754
cluster	21	GO:0030036	actin cytoskeleton organization	396	19	4.15	0.04776
cluster	21	GO:0009991	response to extracellular stimulus	189	5	1.98	0.04825
cluster	21	GO:0097190	apoptotic signaling pathway	385	8	4.03	0.04878
cluster	21	GO:0071260	cellular response to mechanical stimulus	34	2	0.36	0.04905
cluster	21	GO:0071277	cellular response to calcium ion	34	2	0.36	0.04905
cluster	21	GO:0090066	regulation of anatomical structure size	260	9	2.72	0.04925
cluster	21	GO:0045860	positive regulation of protein kinase activity	253	6	2.65	0.04962
cluster	21	GO:0043547	positive regulation of GTPase activity	132	4	1.38	0.04968
cluster	21	GO:0008016	regulation of heart contraction	79	3	0.83	0.04983
cluster	21	GO:0071248	cellular response to metal ion	79	3	0.83	0.04983
cluster	0	GO:0034314	Arp2/3 complex-mediated actin nucleation	24	3	0.12	0.00023
cluster	0	GO:0043313	regulation of neutrophil degranulation	5	2	0.03	0.00025
cluster	0	GO:0002314	germinal center B cell differentiation	6	2	0.03	0.00037
cluster	0	GO:0045588	positive regulation of gamma-delta T cell differentiation	6	2	0.03	0.00037
cluster	0	GO:0060770	negative regulation of epithelial cell proliferation involved in prostate gland development	6	2	0.03	0.00037
cluster	0	GO:0071901	negative regulation of protein serine/threonine kinase activity	72	4	0.36	0.00046
cluster	0	GO:0002923	regulation of humoral immune response mediated by circulating immunoglobulin	8	2	0.04	0.00069
cluster	0	GO:0051712	positive regulation of killing of cells of other organism	8	2	0.04	0.00069
cluster	0	GO:0071635	negative regulation of transforming growth factor beta production	8	2	0.04	0.00069
cluster	0	GO:0097237	cellular response to toxic substance	92	4	0.46	0.00117
cluster	0	GO:0042102	positive regulation of T cell proliferation	55	5	0.28	0.00117
cluster	0	GO:0002710	negative regulation of T cell mediated immunity	11	2	0.06	0.00134
cluster	0	GO:0045579	positive regulation of B cell differentiation	12	2	0.06	0.0016
cluster	0	GO:0046641	positive regulation of alpha-beta T cell proliferation	12	2	0.06	0.0016
cluster	0	GO:0045087	innate immune response	265	6	1.34	0.00208
cluster	0	GO:0045662	negative regulation of myoblast differentiation	14	2	0.07	0.00219
cluster	0	GO:0033630	positive regulation of cell adhesion mediated by integrin	14	2	0.07	0.00219
cluster	0	GO:0050855	regulation of B cell receptor signaling pathway	15	2	0.08	0.00252
cluster	0	GO:0032753	positive regulation of interleukin-4 production	15	2	0.08	0.00252
cluster	0	GO:0045944	positive regulation of transcription by RNA polymerase II	714	10	3.6	0.0027
cluster	0	GO:1900745	positive regulation of p38MAPK cascade	16	2	0.08	0.00287
cluster	0	GO:0043406	positive regulation of MAP kinase activity	118	4	0.6	0.00291
cluster	0	GO:0002704	negative regulation of leukocyte mediated immunity	28	4	0.14	0.00301
cluster	0	GO:0009620	response to fungus	17	2	0.09	0.00324
cluster	0	GO:0051125	regulation of actin nucleation	17	2	0.09	0.00324
cluster	0	GO:0051209	release of sequestered calcium ion into cytosol	60	3	0.3	0.0034
cluster	0	GO:0050857	positive regulation of antigen receptor-mediated signaling pathway	18	2	0.09	0.00363
cluster	0	GO:0002888	positive regulation of myeloid leukocyte mediated immunity	18	2	0.09	0.00363
cluster	0	GO:0030595	leukocyte chemotaxis	126	4	0.64	0.00368
cluster	0	GO:0042110	T cell activation	292	10	1.47	0.00435
cluster	0	GO:0015844	monoamine transport	20	2	0.1	0.00448
cluster	0	GO:0071345	cellular response to cytokine stimulus	419	7	2.12	0.00486
cluster	0	GO:0002347	response to tumor cell	21	2	0.11	0.00494
cluster	0	GO:1902532	negative regulation of intracellular signal transduction	333	6	1.68	0.00639
cluster	0	GO:0010591	regulation of lamellipodium assembly	24	2	0.12	0.00643
cluster	0	GO:0070663	regulation of leukocyte proliferation	138	8	0.7	0.00651
cluster	0	GO:0045744	negative regulation of G protein-coupled receptor signaling pathway	26	2	0.13	0.00752
cluster	0	GO:0032784	regulation of DNA-templated transcription, elongation	27	2	0.14	0.0081
cluster	0	GO:0032675	regulation of interleukin-6 production	82	3	0.41	0.00813
cluster	0	GO:0002244	hematopoietic progenitor cell differentiation	83	3	0.42	0.00841
cluster	0	GO:0070527	platelet aggregation	28	2	0.14	0.00869
cluster	0	GO:0007162	negative regulation of cell adhesion	162	4	0.82	0.00891
cluster	0	GO:0006368	transcription elongation from RNA polymerase II promoter	29	2	0.15	0.00931
cluster	0	GO:0001912	positive regulation of leukocyte mediated cytotoxicity	30	2	0.15	0.00994
cluster	0	GO:0071496	cellular response to external stimulus	168	4	0.85	0.01009
cluster	0	GO:0032680	regulation of tumor necrosis factor production	89	3	0.45	0.01017
cluster	0	GO:0032640	tumor necrosis factor production	89	3	0.45	0.01017
cluster	0	GO:0001909	leukocyte mediated cytotoxicity	63	4	0.32	0.01117
cluster	0	GO:0002067	glandular epithelial cell differentiation	32	2	0.16	0.01126
cluster	0	GO:0071706	tumor necrosis factor superfamily cytokine production	93	3	0.47	0.01146
cluster	0	GO:1903555	regulation of tumor necrosis factor superfamily cytokine production	93	3	0.47	0.01146
cluster	0	GO:1990748	cellular detoxification	33	2	0.17	0.01195
cluster	0	GO:0002711	positive regulation of T cell mediated immunity	33	2	0.17	0.01195
cluster	0	GO:0071260	cellular response to mechanical stimulus	34	2	0.17	0.01266
cluster	0	GO:0045911	positive regulation of DNA recombination	34	2	0.17	0.01266
cluster	0	GO:0045058	T cell selection	34	2	0.17	0.01266
cluster	0	GO:0022407	regulation of cell-cell adhesion	255	9	1.29	0.01283
cluster	0	GO:0050732	negative regulation of peptidyl-tyrosine phosphorylation	35	2	0.18	0.01338
cluster	0	GO:0042267	natural killer cell mediated cytotoxicity	35	2	0.18	0.01338
cluster	0	GO:0043409	negative regulation of MAPK cascade	99	3	0.5	0.01356
cluster	0	GO:0002709	regulation of T cell mediated immunity	48	4	0.24	0.01387
cluster	0	GO:0051289	protein homotetramerization	36	2	0.18	0.01412
cluster	0	GO:0002228	natural killer cell mediated immunity	37	2	0.19	0.01488
cluster	0	GO:0098754	detoxification	38	2	0.19	0.01566
cluster	0	GO:0042130	negative regulation of T cell proliferation	38	2	0.19	0.01566
cluster	0	GO:2001235	positive regulation of apoptotic signaling pathway	106	3	0.54	0.01628
cluster	0	GO:0001906	cell killing	79	6	0.4	0.01647
cluster	0	GO:0002695	negative regulation of leukocyte activation	108	3	0.55	0.0171
cluster	0	GO:0043407	negative regulation of MAP kinase activity	40	2	0.2	0.01726
cluster	0	GO:2001244	positive regulation of intrinsic apoptotic signaling pathway	40	2	0.2	0.01726
cluster	0	GO:0030101	natural killer cell activation	40	2	0.2	0.01726
cluster	0	GO:0042129	regulation of T cell proliferation	99	7	0.5	0.01737
cluster	0	GO:0019221	cytokine-mediated signaling pathway	198	4	1	0.01752
cluster	0	GO:0022408	negative regulation of cell-cell adhesion	110	3	0.56	0.01795
cluster	0	GO:0051279	regulation of release of sequestered calcium ion into cytosol	41	2	0.21	0.01809
cluster	0	GO:0002443	leukocyte mediated immunity	196	8	0.99	0.01855
cluster	0	GO:0006909	phagocytosis	112	3	0.57	0.01883
cluster	0	GO:0043405	regulation of MAP kinase activity	164	6	0.83	0.01985
cluster	0	GO:0034762	regulation of transmembrane transport	209	4	1.06	0.02093
cluster	0	GO:2001242	regulation of intrinsic apoptotic signaling pathway	117	3	0.59	0.02111
cluster	0	GO:2000145	regulation of cell motility	558	7	2.82	0.02135
cluster	0	GO:0030858	positive regulation of epithelial cell differentiation	45	2	0.23	0.02156
cluster	0	GO:0050866	negative regulation of cell activation	119	3	0.6	0.02207
cluster	0	GO:0050672	negative regulation of lymphocyte proliferation	46	2	0.23	0.02247
cluster	0	GO:1903037	regulation of leukocyte cell-cell adhesion	190	8	0.96	0.02316
cluster	0	GO:0051668	localization within membrane	47	2	0.24	0.02339
cluster	0	GO:0032945	negative regulation of mononuclear cell proliferation	47	2	0.24	0.02339
cluster	0	GO:0002456	T cell mediated immunity	60	4	0.3	0.02361
cluster	0	GO:0070664	negative regulation of leukocyte proliferation	48	2	0.24	0.02433
cluster	0	GO:0032147	activation of protein kinase activity	124	3	0.63	0.02456
cluster	0	GO:0032911	negative regulation of transforming growth factor beta1 production	5	1	0.03	0.02499
cluster	0	GO:0002424	T cell mediated immune response to tumor cell	5	1	0.03	0.02499
cluster	0	GO:1903299	regulation of hexokinase activity	5	1	0.03	0.02499
cluster	0	GO:0002408	myeloid dendritic cell chemotaxis	5	1	0.03	0.02499
cluster	0	GO:0032594	protein transport within lipid bilayer	5	1	0.03	0.02499
cluster	0	GO:1904177	regulation of adipose tissue development	5	1	0.03	0.02499
cluster	0	GO:0006837	serotonin transport	5	1	0.03	0.02499
cluster	0	GO:0002921	negative regulation of humoral immune response	5	1	0.03	0.02499
cluster	0	GO:0002925	positive regulation of humoral immune response mediated by circulating immunoglobulin	5	1	0.03	0.02499
cluster	0	GO:0001547	antral ovarian follicle growth	5	1	0.03	0.02499
cluster	0	GO:0019054	modulation by virus of host cellular process	5	1	0.03	0.02499
cluster	0	GO:0071316	cellular response to nicotine	5	1	0.03	0.02499
cluster	0	GO:2000698	positive regulation of epithelial cell differentiation involved in kidney development	5	1	0.03	0.02499
cluster	0	GO:0071639	positive regulation of monocyte chemotactic protein-1 production	5	1	0.03	0.02499
cluster	0	GO:0002883	regulation of hypersensitivity	5	1	0.03	0.02499
cluster	0	GO:0002840	regulation of T cell mediated immune response to tumor cell	5	1	0.03	0.02499
cluster	0	GO:2000601	positive regulation of Arp2/3 complex-mediated actin nucleation	5	1	0.03	0.02499
cluster	0	GO:0060192	negative regulation of lipase activity	5	1	0.03	0.02499
cluster	0	GO:1902218	regulation of intrinsic apoptotic signaling pathway in response to osmotic stress	5	1	0.03	0.02499
cluster	0	GO:0052040	modulation by symbiont of host programmed cell death	5	1	0.03	0.02499
cluster	0	GO:1903532	positive regulation of secretion by cell	125	3	0.63	0.02508
cluster	0	GO:0032677	regulation of interleukin-8 production	49	2	0.25	0.02528
cluster	0	GO:0032637	interleukin-8 production	49	2	0.25	0.02528
cluster	0	GO:2000379	positive regulation of reactive oxygen species metabolic process	49	2	0.25	0.02528
cluster	0	GO:0010522	regulation of calcium ion transport into cytosol	49	2	0.25	0.02528
cluster	0	GO:0050764	regulation of phagocytosis	49	2	0.25	0.02528
cluster	0	GO:0050863	regulation of T cell activation	195	8	0.98	0.02549
cluster	0	GO:0043065	positive regulation of apoptotic process	332	5	1.68	0.02553
cluster	0	GO:0040012	regulation of locomotion	582	7	2.94	0.02617
cluster	0	GO:0019219	regulation of nucleobase-containing compound metabolic process	2232	22	11.27	0.02639
cluster	0	GO:0009888	tissue development	1002	10	5.06	0.02659
cluster	0	GO:0002449	lymphocyte mediated immunity	153	6	0.77	0.02698
cluster	0	GO:0002685	regulation of leukocyte migration	129	3	0.65	0.0272
cluster	0	GO:0051262	protein tetramerization	51	2	0.26	0.02724
cluster	0	GO:0071346	cellular response to interferon-gamma	51	2	0.26	0.02724
cluster	0	GO:0045582	positive regulation of T cell differentiation	59	4	0.3	0.0273
cluster	0	GO:0043068	positive regulation of programmed cell death	338	5	1.71	0.02732
cluster	0	GO:0051047	positive regulation of secretion	130	3	0.66	0.02774
cluster	0	GO:0008625	extrinsic apoptotic signaling pathway via death domain receptors	52	2	0.26	0.02824
cluster	0	GO:0051241	negative regulation of multicellular organismal process	654	11	3.3	0.02839
cluster	0	GO:0045838	positive regulation of membrane potential	6	1	0.03	0.02992
cluster	0	GO:0046218	indolalkylamine catabolic process	6	1	0.03	0.02992
cluster	0	GO:0042436	indole-containing compound catabolic process	6	1	0.03	0.02992
cluster	0	GO:0050861	positive regulation of B cell receptor signaling pathway	6	1	0.03	0.02992
cluster	0	GO:0030949	positive regulation of vascular endothelial growth factor receptor signaling pathway	6	1	0.03	0.02992
cluster	0	GO:0006213	pyrimidine nucleoside metabolic process	6	1	0.03	0.02992
cluster	0	GO:0048539	bone marrow development	6	1	0.03	0.02992
cluster	0	GO:0002431	Fc receptor mediated stimulatory signaling pathway	6	1	0.03	0.02992
cluster	0	GO:0043320	natural killer cell degranulation	6	1	0.03	0.02992
cluster	0	GO:0060742	epithelial cell differentiation involved in prostate gland development	6	1	0.03	0.02992
cluster	0	GO:0086103	G protein-coupled receptor signaling pathway involved in heart process	6	1	0.03	0.02992
cluster	0	GO:0033139	regulation of peptidyl-serine phosphorylation of STAT protein	6	1	0.03	0.02992
cluster	0	GO:0043301	negative regulation of leukocyte degranulation	6	1	0.03	0.02992
cluster	0	GO:0043306	positive regulation of mast cell degranulation	6	1	0.03	0.02992
cluster	0	GO:0008627	intrinsic apoptotic signaling pathway in response to osmotic stress	6	1	0.03	0.02992
cluster	0	GO:1903044	protein localization to membrane raft	6	1	0.03	0.02992
cluster	0	GO:0038065	collagen-activated signaling pathway	6	1	0.03	0.02992
cluster	0	GO:0010918	positive regulation of mitochondrial membrane potential	6	1	0.03	0.02992
cluster	0	GO:0006568	tryptophan metabolic process	6	1	0.03	0.02992
cluster	0	GO:0006569	tryptophan catabolic process	6	1	0.03	0.02992
cluster	0	GO:0060525	prostate glandular acinus development	6	1	0.03	0.02992
cluster	0	GO:0006586	indolalkylamine metabolic process	6	1	0.03	0.02992
cluster	0	GO:0033008	positive regulation of mast cell activation involved in immune response	6	1	0.03	0.02992
cluster	0	GO:1904238	pericyte cell differentiation	6	1	0.03	0.02992
cluster	0	GO:0032645	regulation of granulocyte macrophage colony-stimulating factor production	6	1	0.03	0.02992
cluster	0	GO:0032604	granulocyte macrophage colony-stimulating factor production	6	1	0.03	0.02992
cluster	0	GO:2000344	positive regulation of acrosome reaction	6	1	0.03	0.02992
cluster	0	GO:0090241	negative regulation of histone H4 acetylation	6	1	0.03	0.02992
cluster	0	GO:0002887	negative regulation of myeloid leukocyte mediated immunity	6	1	0.03	0.02992
cluster	0	GO:0032488	Cdc42 protein signal transduction	6	1	0.03	0.02992
cluster	0	GO:0045793	positive regulation of cell size	6	1	0.03	0.02992
cluster	0	GO:0002576	platelet degranulation	6	1	0.03	0.02992
cluster	0	GO:0046135	pyrimidine nucleoside catabolic process	6	1	0.03	0.02992
cluster	0	GO:0051270	regulation of cellular component movement	600	7	3.03	0.03025
cluster	0	GO:0050730	regulation of peptidyl-tyrosine phosphorylation	136	3	0.69	0.03114
cluster	0	GO:0032755	positive regulation of interleukin-6 production	55	2	0.28	0.03132
cluster	0	GO:0097191	extrinsic apoptotic signaling pathway	138	3	0.7	0.03232
cluster	0	GO:0032760	positive regulation of tumor necrosis factor production	56	2	0.28	0.03238
cluster	0	GO:0050870	positive regulation of T cell activation	119	7	0.6	0.03297
cluster	0	GO:0000187	activation of MAPK activity	57	2	0.29	0.03345
cluster	0	GO:0002318	myeloid progenitor cell differentiation	7	1	0.04	0.03482
cluster	0	GO:0055119	relaxation of cardiac muscle	7	1	0.04	0.03482
cluster	0	GO:0001911	negative regulation of leukocyte mediated cytotoxicity	7	1	0.04	0.03482
cluster	0	GO:0032074	negative regulation of nuclease activity	7	1	0.04	0.03482
cluster	0	GO:0016973	poly(A)+ mRNA export from nucleus	7	1	0.04	0.03482
cluster	0	GO:0072160	nephron tubule epithelial cell differentiation	7	1	0.04	0.03482
cluster	0	GO:0072182	regulation of nephron tubule epithelial cell differentiation	7	1	0.04	0.03482
cluster	0	GO:0000185	activation of MAPKKK activity	7	1	0.04	0.03482
cluster	0	GO:0048304	positive regulation of isotype switching to IgG isotypes	7	1	0.04	0.03482
cluster	0	GO:0090493	catecholamine uptake	7	1	0.04	0.03482
cluster	0	GO:0051126	negative regulation of actin nucleation	7	1	0.04	0.03482
cluster	0	GO:0051127	positive regulation of actin nucleation	7	1	0.04	0.03482
cluster	0	GO:0036462	TRAIL-activated apoptotic signaling pathway	7	1	0.04	0.03482
cluster	0	GO:0061478	response to platelet aggregation inhibitor	7	1	0.04	0.03482
cluster	0	GO:0045176	apical protein localization	7	1	0.04	0.03482
cluster	0	GO:0033005	positive regulation of mast cell activation	7	1	0.04	0.03482
cluster	0	GO:2000510	positive regulation of dendritic cell chemotaxis	7	1	0.04	0.03482
cluster	0	GO:0099171	presynaptic modulation of chemical synaptic transmission	7	1	0.04	0.03482
cluster	0	GO:0035701	hematopoietic stem cell migration	7	1	0.04	0.03482
cluster	0	GO:2000508	regulation of dendritic cell chemotaxis	7	1	0.04	0.03482
cluster	0	GO:0045986	negative regulation of smooth muscle contraction	7	1	0.04	0.03482
cluster	0	GO:0045989	positive regulation of striated muscle contraction	7	1	0.04	0.03482
cluster	0	GO:0002864	regulation of acute inflammatory response to antigenic stimulus	7	1	0.04	0.03482
cluster	0	GO:0031953	negative regulation of protein autophosphorylation	7	1	0.04	0.03482
cluster	0	GO:1905516	positive regulation of fertilization	7	1	0.04	0.03482
cluster	0	GO:0045060	negative thymic T cell selection	7	1	0.04	0.03482
cluster	0	GO:0051883	killing of cells in other organism involved in symbiotic interaction	7	1	0.04	0.03482
cluster	0	GO:0002524	hypersensitivity	7	1	0.04	0.03482
cluster	0	GO:1905634	regulation of protein localization to chromatin	7	1	0.04	0.03482
cluster	0	GO:2000194	regulation of female gonad development	7	1	0.04	0.03482
cluster	0	GO:0002703	regulation of leukocyte mediated immunity	138	7	0.7	0.03505
cluster	0	GO:0010942	positive regulation of cell death	362	5	1.83	0.03525
cluster	0	GO:1903557	positive regulation of tumor necrosis factor superfamily cytokine production	59	2	0.3	0.03563
cluster	0	GO:0042113	B cell activation	174	7	0.88	0.03636
cluster	0	GO:0007159	leukocyte cell-cell adhesion	216	8	1.09	0.03657
cluster	0	GO:0035304	regulation of protein dephosphorylation	61	2	0.31	0.03787
cluster	0	GO:0042098	T cell proliferation	122	7	0.62	0.03798
cluster	0	GO:0030183	B cell differentiation	84	6	0.42	0.0381
cluster	0	GO:0045577	regulation of B cell differentiation	20	3	0.1	0.03829
cluster	0	GO:0071322	cellular response to carbohydrate stimulus	62	2	0.31	0.03901
cluster	0	GO:0048024	regulation of mRNA splicing, via spliceosome	62	2	0.31	0.03901
cluster	0	GO:0002323	natural killer cell activation involved in immune response	8	1	0.04	0.03969
cluster	0	GO:0032930	positive regulation of superoxide anion generation	8	1	0.04	0.03969
cluster	0	GO:0032908	regulation of transforming growth factor beta1 production	8	1	0.04	0.03969
cluster	0	GO:0043383	negative T cell selection	8	1	0.04	0.03969
cluster	0	GO:0060033	anatomical structure regression	8	1	0.04	0.03969
cluster	0	GO:1905941	positive regulation of gonad development	8	1	0.04	0.03969
cluster	0	GO:0038093	Fc receptor signaling pathway	8	1	0.04	0.03969
cluster	0	GO:0035094	response to nicotine	8	1	0.04	0.03969
cluster	0	GO:0002713	negative regulation of B cell mediated immunity	8	1	0.04	0.03969
cluster	0	GO:0032303	regulation of icosanoid secretion	8	1	0.04	0.03969
cluster	0	GO:0002890	negative regulation of immunoglobulin mediated immune response	8	1	0.04	0.03969
cluster	0	GO:0071637	regulation of monocyte chemotactic protein-1 production	8	1	0.04	0.03969
cluster	0	GO:0071605	monocyte chemotactic protein-1 production	8	1	0.04	0.03969
cluster	0	GO:1902166	negative regulation of intrinsic apoptotic signaling pathway in response to DNA damage by p53 class mediator	8	1	0.04	0.03969
cluster	0	GO:0042501	serine phosphorylation of STAT protein	8	1	0.04	0.03969
cluster	0	GO:0002357	defense response to tumor cell	8	1	0.04	0.03969
cluster	0	GO:0050714	positive regulation of protein secretion	63	2	0.32	0.04016
cluster	0	GO:0008219	cell death	1077	10	5.44	0.04097
cluster	0	GO:0034341	response to interferon-gamma	64	2	0.32	0.04132
cluster	0	GO:0046425	regulation of receptor signaling pathway via JAK-STAT	64	2	0.32	0.04132
cluster	0	GO:2001233	regulation of apoptotic signaling pathway	259	4	1.31	0.04133
cluster	0	GO:0071396	cellular response to lipid	261	4	1.32	0.04232
cluster	0	GO:0072593	reactive oxygen species metabolic process	154	3	0.78	0.04257
cluster	0	GO:0051090	regulation of DNA-binding transcription factor activity	263	4	1.33	0.04332
cluster	0	GO:1904892	regulation of receptor signaling pathway via STAT	66	2	0.33	0.04369
cluster	0	GO:0097190	apoptotic signaling pathway	385	5	1.94	0.04407
cluster	0	GO:0002327	immature B cell differentiation	9	1	0.05	0.04454
cluster	0	GO:0032928	regulation of superoxide anion generation	9	1	0.05	0.04454
cluster	0	GO:0019370	leukotriene biosynthetic process	9	1	0.05	0.04454
cluster	0	GO:0032905	transforming growth factor beta1 production	9	1	0.05	0.04454
cluster	0	GO:0050832	defense response to fungus	9	1	0.05	0.04454
cluster	0	GO:0060046	regulation of acrosome reaction	9	1	0.05	0.04454
cluster	0	GO:0045346	regulation of MHC class II biosynthetic process	9	1	0.05	0.04454
cluster	0	GO:0034333	adherens junction assembly	9	1	0.05	0.04454
cluster	0	GO:0031342	negative regulation of cell killing	9	1	0.05	0.04454
cluster	0	GO:0006007	glucose catabolic process	9	1	0.05	0.04454
cluster	0	GO:0042795	snRNA transcription by RNA polymerase II	9	1	0.05	0.04454
cluster	0	GO:0060628	regulation of ER to Golgi vesicle-mediated transport	9	1	0.05	0.04454
cluster	0	GO:0002863	positive regulation of inflammatory response to antigenic stimulus	9	1	0.05	0.04454
cluster	0	GO:0010829	negative regulation of glucose transmembrane transport	9	1	0.05	0.04454
cluster	0	GO:0070372	regulation of ERK1 and ERK2 cascade	157	3	0.79	0.04465
cluster	0	GO:0050670	regulation of lymphocyte proliferation	129	7	0.65	0.04547
cluster	0	GO:1903039	positive regulation of leukocyte cell-cell adhesion	131	7	0.66	0.04549
cluster	0	GO:0060627	regulation of vesicle-mediated transport	283	6	1.43	0.04573
cluster	0	GO:0002250	adaptive immune response	185	6	0.93	0.04596
cluster	0	GO:0043280	positive regulation of cysteine-type endopeptidase activity involved in apoptotic process	68	2	0.34	0.0461
cluster	0	GO:0050868	negative regulation of T cell activation	69	2	0.35	0.04733
cluster	0	GO:0051049	regulation of transport	841	10	4.25	0.04735
cluster	0	GO:0032944	regulation of mononuclear cell proliferation	131	7	0.66	0.0477
cluster	0	GO:0050852	T cell receptor signaling pathway	70	2	0.35	0.04857
cluster	0	GO:1903169	regulation of calcium ion transmembrane transport	70	2	0.35	0.04857
cluster	0	GO:0051649	establishment of localization in cell	1119	14	5.65	0.04913
cluster	0	GO:0047484	regulation of response to osmotic stress	10	1	0.05	0.04937
cluster	0	GO:0045591	positive regulation of regulatory T cell differentiation	10	1	0.05	0.04937
cluster	0	GO:0010614	negative regulation of cardiac muscle hypertrophy	10	1	0.05	0.04937
cluster	0	GO:0044068	modulation by symbiont of host cellular process	10	1	0.05	0.04937
cluster	0	GO:0042402	cellular biogenic amine catabolic process	10	1	0.05	0.04937
cluster	0	GO:0030903	notochord development	10	1	0.05	0.04937
cluster	0	GO:1905168	positive regulation of double-strand break repair via homologous recombination	10	1	0.05	0.04937
cluster	0	GO:0001916	positive regulation of T cell mediated cytotoxicity	10	1	0.05	0.04937
cluster	0	GO:0002438	acute inflammatory response to antigenic stimulus	10	1	0.05	0.04937
cluster	0	GO:0045342	MHC class II biosynthetic process	10	1	0.05	0.04937
cluster	0	GO:0014741	negative regulation of muscle hypertrophy	10	1	0.05	0.04937
cluster	0	GO:0071850	mitotic cell cycle arrest	10	1	0.05	0.04937
cluster	0	GO:0080154	regulation of fertilization	10	1	0.05	0.04937
cluster	0	GO:0009074	aromatic amino acid family catabolic process	10	1	0.05	0.04937
cluster	0	GO:2000696	regulation of epithelial cell differentiation involved in kidney development	10	1	0.05	0.04937
cluster	0	GO:0019048	modulation by virus of host process	10	1	0.05	0.04937
cluster	0	GO:0106049	regulation of cellular response to osmotic stress	10	1	0.05	0.04937
cluster	0	GO:1902165	regulation of intrinsic apoptotic signaling pathway in response to DNA damage by p53 class mediator	10	1	0.05	0.04937
cluster	0	GO:0002834	regulation of response to tumor cell	10	1	0.05	0.04937
cluster	0	GO:0002837	regulation of immune response to tumor cell	10	1	0.05	0.04937
cluster	0	GO:0045059	positive thymic T cell selection	10	1	0.05	0.04937
cluster	0	GO:1903306	negative regulation of regulated secretory pathway	10	1	0.05	0.04937
cluster	0	GO:2000402	negative regulation of lymphocyte migration	10	1	0.05	0.04937
cluster	0	GO:2001014	regulation of skeletal muscle cell differentiation	10	1	0.05	0.04937
cluster	0	GO:0042981	regulation of apoptotic process	812	8	4.1	0.04955
cluster	0	GO:0008630	intrinsic apoptotic signaling pathway in response to DNA damage	71	2	0.36	0.04982
cluster	4	GO:0002314	germinal center B cell differentiation	6	2	0.06	0.0013
cluster	4	GO:0060770	negative regulation of epithelial cell proliferation involved in prostate gland development	6	2	0.06	0.0013
cluster	4	GO:0008627	intrinsic apoptotic signaling pathway in response to osmotic stress	6	2	0.06	0.0013
cluster	4	GO:0034349	glial cell apoptotic process	9	2	0.08	0.003
cluster	4	GO:0032693	negative regulation of interleukin-10 production	10	2	0.09	0.0037
cluster	4	GO:0106049	regulation of cellular response to osmotic stress	10	2	0.09	0.0037
cluster	4	GO:0045646	regulation of erythrocyte differentiation	36	3	0.34	0.0045
cluster	4	GO:0042130	negative regulation of T cell proliferation	38	3	0.36	0.0053
cluster	4	GO:0030889	negative regulation of B cell proliferation	12	2	0.11	0.0054
cluster	4	GO:0003323	type B pancreatic cell development	12	2	0.11	0.0054
cluster	4	GO:0032516	positive regulation of phosphoprotein phosphatase activity	13	2	0.12	0.0063
cluster	4	GO:0038179	neurotrophin signaling pathway	14	2	0.13	0.0073
cluster	4	GO:0000079	regulation of cyclin-dependent protein serine/threonine kinase activity	43	3	0.4	0.0075
cluster	4	GO:0050855	regulation of B cell receptor signaling pathway	15	2	0.14	0.0084
cluster	4	GO:0090398	cellular senescence	45	3	0.42	0.0085
cluster	4	GO:1900745	positive regulation of p38MAPK cascade	16	2	0.15	0.0095
cluster	4	GO:0070663	regulation of leukocyte proliferation	138	7	1.29	0.0098
cluster	4	GO:0045736	negative regulation of cyclin-dependent protein serine/threonine kinase activity	17	2	0.16	0.0107
cluster	4	GO:1904030	negative regulation of cyclin-dependent protein kinase activity	18	2	0.17	0.012
cluster	4	GO:0080171	lytic vacuole organization	52	3	0.49	0.0126
cluster	4	GO:0007040	lysosome organization	52	3	0.49	0.0126
cluster	4	GO:0008284	positive regulation of cell population proliferation	478	10	4.47	0.0137
cluster	4	GO:0045577	regulation of B cell differentiation	20	2	0.19	0.0147
cluster	4	GO:0002347	response to tumor cell	21	2	0.2	0.0162
cluster	4	GO:0010467	gene expression	3451	44	32.26	0.0169
cluster	4	GO:0031641	regulation of myelination	22	2	0.21	0.0177
cluster	4	GO:0043276	anoikis	23	2	0.22	0.0193
cluster	4	GO:0043029	T cell homeostasis	23	2	0.22	0.0193
cluster	4	GO:0051251	positive regulation of lymphocyte activation	170	5	1.59	0.0215
cluster	4	GO:0007605	sensory perception of sound	65	3	0.61	0.0228
cluster	4	GO:0007033	vacuole organization	116	4	1.08	0.0232
cluster	4	GO:0050853	B cell receptor signaling pathway	41	4	0.38	0.0235
cluster	4	GO:0046651	lymphocyte proliferation	166	7	1.55	0.0238
cluster	4	GO:0032943	mononuclear cell proliferation	168	7	1.57	0.0251
cluster	4	GO:0050870	positive regulation of T cell activation	119	4	1.11	0.0252
cluster	4	GO:0008380	RNA splicing	241	6	2.25	0.0253
cluster	4	GO:0032784	regulation of DNA-templated transcription, elongation	27	2	0.25	0.0261
cluster	4	GO:2000772	regulation of cellular senescence	27	2	0.25	0.0261
cluster	4	GO:0006955	immune response	739	16	6.91	0.027
cluster	4	GO:0002704	negative regulation of leukocyte mediated immunity	28	2	0.26	0.0279
cluster	4	GO:0008630	intrinsic apoptotic signaling pathway in response to DNA damage	71	3	0.66	0.0287
cluster	4	GO:0042552	myelination	71	3	0.66	0.0287
cluster	4	GO:0002698	negative regulation of immune effector process	71	3	0.66	0.0287
cluster	4	GO:0002250	adaptive immune response	185	5	1.73	0.0295
cluster	4	GO:0071901	negative regulation of protein serine/threonine kinase activity	72	3	0.67	0.0297
cluster	4	GO:0006368	transcription elongation from RNA polymerase II promoter	29	2	0.27	0.0298
cluster	4	GO:2000179	positive regulation of neural precursor cell proliferation	29	2	0.27	0.0298
cluster	4	GO:0008366	axon ensheathment	73	3	0.68	0.0308
cluster	4	GO:0007272	ensheathment of neurons	73	3	0.68	0.0308
cluster	4	GO:0098927	vesicle-mediated transport between endosomal compartments	30	2	0.28	0.0318
cluster	4	GO:0045668	negative regulation of osteoblast differentiation	30	2	0.28	0.0318
cluster	4	GO:0050954	sensory perception of mechanical stimulus	74	3	0.69	0.0319
cluster	4	GO:0034641	cellular nitrogen compound metabolic process	3805	45	35.57	0.0319
cluster	4	GO:0002696	positive regulation of leukocyte activation	189	5	1.77	0.032
cluster	4	GO:0050671	positive regulation of lymphocyte proliferation	76	3	0.71	0.0341
cluster	4	GO:1903039	positive regulation of leukocyte cell-cell adhesion	131	4	1.22	0.0342
cluster	4	GO:0030183	B cell differentiation	84	5	0.79	0.0347
cluster	4	GO:0032946	positive regulation of mononuclear cell proliferation	77	3	0.72	0.0353
cluster	4	GO:1903432	regulation of TORC1 signaling	32	2	0.3	0.0358
cluster	4	GO:0090342	regulation of cell aging	32	2	0.3	0.0358
cluster	4	GO:0042771	intrinsic apoptotic signaling pathway in response to DNA damage by p53 class mediator	32	2	0.3	0.0358
cluster	4	GO:0050867	positive regulation of cell activation	196	5	1.83	0.0365
cluster	4	GO:0001906	cell killing	79	3	0.74	0.0376
cluster	4	GO:0043299	leukocyte degranulation	33	2	0.31	0.0379
cluster	4	GO:0006357	regulation of transcription by RNA polymerase II	1154	17	10.79	0.0383
cluster	4	GO:0050670	regulation of lymphocyte proliferation	129	6	1.21	0.0399
cluster	4	GO:0071260	cellular response to mechanical stimulus	34	2	0.32	0.04
cluster	4	GO:0002684	positive regulation of immune system process	518	11	4.84	0.041
cluster	4	GO:0042098	T cell proliferation	122	6	1.14	0.041
cluster	4	GO:0070509	calcium ion import	35	2	0.33	0.0422
cluster	4	GO:0032944	regulation of mononuclear cell proliferation	131	6	1.22	0.0423
cluster	4	GO:0070665	positive regulation of leukocyte proliferation	83	3	0.78	0.0426
cluster	4	GO:0007341	penetration of zona pellucida	5	1	0.05	0.0459
cluster	4	GO:0032911	negative regulation of transforming growth factor beta1 production	5	1	0.05	0.0459
cluster	4	GO:0050859	negative regulation of B cell receptor signaling pathway	5	1	0.05	0.0459
cluster	4	GO:0015871	choline transport	5	1	0.05	0.0459
cluster	4	GO:0002424	T cell mediated immune response to tumor cell	5	1	0.05	0.0459
cluster	4	GO:1903299	regulation of hexokinase activity	5	1	0.05	0.0459
cluster	4	GO:0002408	myeloid dendritic cell chemotaxis	5	1	0.05	0.0459
cluster	4	GO:0043313	regulation of neutrophil degranulation	5	1	0.05	0.0459
cluster	4	GO:0043615	astrocyte cell migration	5	1	0.05	0.0459
cluster	4	GO:0009181	purine ribonucleoside diphosphate catabolic process	5	1	0.05	0.0459
cluster	4	GO:0009137	purine nucleoside diphosphate catabolic process	5	1	0.05	0.0459
cluster	4	GO:0035246	peptidyl-arginine N-methylation	5	1	0.05	0.0459
cluster	4	GO:1904177	regulation of adipose tissue development	5	1	0.05	0.0459
cluster	4	GO:0042769	DNA damage response, detection of DNA damage	5	1	0.05	0.0459
cluster	4	GO:0150003	regulation of spontaneous synaptic transmission	5	1	0.05	0.0459
cluster	4	GO:0021932	hindbrain radial glia guided cell migration	5	1	0.05	0.0459
cluster	4	GO:0000028	ribosomal small subunit assembly	5	1	0.05	0.0459
cluster	4	GO:0001547	antral ovarian follicle growth	5	1	0.05	0.0459
cluster	4	GO:0019054	modulation by virus of host cellular process	5	1	0.05	0.0459
cluster	4	GO:0071316	cellular response to nicotine	5	1	0.05	0.0459
cluster	4	GO:0006689	ganglioside catabolic process	5	1	0.05	0.0459
cluster	4	GO:0002883	regulation of hypersensitivity	5	1	0.05	0.0459
cluster	4	GO:0002840	regulation of T cell mediated immune response to tumor cell	5	1	0.05	0.0459
cluster	4	GO:0071475	cellular hyperosmotic salinity response	5	1	0.05	0.0459
cluster	4	GO:0042538	hyperosmotic salinity response	5	1	0.05	0.0459
cluster	4	GO:1902218	regulation of intrinsic apoptotic signaling pathway in response to osmotic stress	5	1	0.05	0.0459
cluster	4	GO:0052040	modulation by symbiont of host programmed cell death	5	1	0.05	0.0459
cluster	4	GO:0050900	leukocyte migration	209	5	1.95	0.046
cluster	4	GO:0031343	positive regulation of cell killing	37	2	0.35	0.0466
cluster	4	GO:0048477	oogenesis	37	2	0.35	0.0466
cluster	4	GO:0038202	TORC1 signaling	37	2	0.35	0.0466
cluster	4	GO:0097194	execution phase of apoptosis	37	2	0.35	0.0466
cluster	4	GO:0044271	cellular nitrogen compound biosynthetic process	2791	34	26.09	0.0478
cluster	4	GO:0000122	negative regulation of transcription by RNA polymerase II	509	9	4.76	0.0483
cluster	4	GO:0051058	negative regulation of small GTPase mediated signal transduction	38	2	0.36	0.0489
cluster	10	GO:0030261	chromosome condensation	19	2	0.08	0.0027
cluster	10	GO:0034314	Arp2/3 complex-mediated actin nucleation	24	2	0.1	0.0043
cluster	10	GO:2000249	regulation of actin cytoskeleton reorganization	26	2	0.11	0.005
cluster	10	GO:0002067	glandular epithelial cell differentiation	32	2	0.13	0.0076
cluster	10	GO:0071260	cellular response to mechanical stimulus	34	2	0.14	0.0085
cluster	10	GO:0090559	regulation of membrane permeability	34	2	0.14	0.0085
cluster	10	GO:0006754	ATP biosynthetic process	35	2	0.14	0.009
cluster	10	GO:0006412	translation	459	6	1.89	0.0107
cluster	10	GO:0010467	gene expression	3451	22	14.2	0.0107
cluster	10	GO:0006919	activation of cysteine-type endopeptidase activity involved in apoptotic process	41	2	0.17	0.0122
cluster	10	GO:0043043	peptide biosynthetic process	475	6	1.95	0.0125
cluster	10	GO:0022613	ribonucleoprotein complex biogenesis	221	4	0.91	0.0126
cluster	10	GO:0007613	memory	46	2	0.19	0.0153
cluster	10	GO:0034622	cellular protein-containing complex assembly	553	8	2.27	0.0166
cluster	10	GO:0008380	RNA splicing	241	4	0.99	0.0169
cluster	10	GO:0034641	cellular nitrogen compound metabolic process	3805	24	15.65	0.0174
cluster	10	GO:0019054	modulation by virus of host cellular process	5	1	0.02	0.0204
cluster	10	GO:1903299	regulation of hexokinase activity	5	1	0.02	0.0204
cluster	10	GO:0071316	cellular response to nicotine	5	1	0.02	0.0204
cluster	10	GO:0034316	negative regulation of Arp2/3 complex-mediated actin nucleation	5	1	0.02	0.0204
cluster	10	GO:1902218	regulation of intrinsic apoptotic signaling pathway in response to osmotic stress	5	1	0.02	0.0204
cluster	10	GO:0032911	negative regulation of transforming growth factor beta1 production	5	1	0.02	0.0204
cluster	10	GO:0052040	modulation by symbiont of host programmed cell death	5	1	0.02	0.0204
cluster	10	GO:0043604	amide biosynthetic process	537	6	2.21	0.0217
cluster	10	GO:0051014	actin filament severing	6	1	0.02	0.0244
cluster	10	GO:0060770	negative regulation of epithelial cell proliferation involved in prostate gland development	6	1	0.02	0.0244
cluster	10	GO:0060742	epithelial cell differentiation involved in prostate gland development	6	1	0.02	0.0244
cluster	10	GO:0031642	negative regulation of myelination	6	1	0.02	0.0244
cluster	10	GO:2000774	positive regulation of cellular senescence	6	1	0.02	0.0244
cluster	10	GO:0008627	intrinsic apoptotic signaling pathway in response to osmotic stress	6	1	0.02	0.0244
cluster	10	GO:0033139	regulation of peptidyl-serine phosphorylation of STAT protein	6	1	0.02	0.0244
cluster	10	GO:0010918	positive regulation of mitochondrial membrane potential	6	1	0.02	0.0244
cluster	10	GO:0045838	positive regulation of membrane potential	6	1	0.02	0.0244
cluster	10	GO:0006309	apoptotic DNA fragmentation	6	1	0.02	0.0244
cluster	10	GO:0060525	prostate glandular acinus development	6	1	0.02	0.0244
cluster	10	GO:0002314	germinal center B cell differentiation	6	1	0.02	0.0244
cluster	10	GO:0050714	positive regulation of protein secretion	63	2	0.26	0.0276
cluster	10	GO:0006518	peptide metabolic process	568	6	2.34	0.0277
cluster	10	GO:0048102	autophagic cell death	7	1	0.03	0.0284
cluster	10	GO:0000185	activation of MAPKKK activity	7	1	0.03	0.0284
cluster	10	GO:0051883	killing of cells in other organism involved in symbiotic interaction	7	1	0.03	0.0284
cluster	10	GO:0051126	negative regulation of actin nucleation	7	1	0.03	0.0284
cluster	10	GO:0043280	positive regulation of cysteine-type endopeptidase activity involved in apoptotic process	68	2	0.28	0.0317
cluster	10	GO:0051712	positive regulation of killing of cells of other organism	8	1	0.03	0.0324
cluster	10	GO:0051709	regulation of killing of cells of other organism	8	1	0.03	0.0324
cluster	10	GO:0071635	negative regulation of transforming growth factor beta production	8	1	0.03	0.0324
cluster	10	GO:0035094	response to nicotine	8	1	0.03	0.0324
cluster	10	GO:0002357	defense response to tumor cell	8	1	0.03	0.0324
cluster	10	GO:0042501	serine phosphorylation of STAT protein	8	1	0.03	0.0324
cluster	10	GO:0045947	negative regulation of translational initiation	8	1	0.03	0.0324
cluster	10	GO:0032908	regulation of transforming growth factor beta1 production	8	1	0.03	0.0324
cluster	10	GO:0090343	positive regulation of cell aging	8	1	0.03	0.0324
cluster	10	GO:0042113	B cell activation	174	3	0.72	0.0344
cluster	10	GO:0002793	positive regulation of peptide secretion	73	2	0.3	0.0361
cluster	10	GO:0060768	regulation of epithelial cell proliferation involved in prostate gland development	9	1	0.04	0.0364
cluster	10	GO:0042776	mitochondrial ATP synthesis coupled proton transport	9	1	0.04	0.0364
cluster	10	GO:0006388	tRNA splicing, via endonucleolytic cleavage and ligation	9	1	0.04	0.0364
cluster	10	GO:0034349	glial cell apoptotic process	9	1	0.04	0.0364
cluster	10	GO:0006007	glucose catabolic process	9	1	0.04	0.0364
cluster	10	GO:0032905	transforming growth factor beta1 production	9	1	0.04	0.0364
cluster	10	GO:0065003	protein-containing complex assembly	846	9	3.48	0.0396
cluster	10	GO:0060767	epithelial cell proliferation involved in prostate gland development	10	1	0.04	0.0404
cluster	10	GO:0031645	negative regulation of nervous system process	10	1	0.04	0.0404
cluster	10	GO:0019048	modulation by virus of host process	10	1	0.04	0.0404
cluster	10	GO:2000402	negative regulation of lymphocyte migration	10	1	0.04	0.0404
cluster	10	GO:0000394	RNA splicing, via endonucleolytic cleavage and ligation	10	1	0.04	0.0404
cluster	10	GO:0044068	modulation by symbiont of host cellular process	10	1	0.04	0.0404
cluster	10	GO:0106049	regulation of cellular response to osmotic stress	10	1	0.04	0.0404
cluster	10	GO:0071850	mitotic cell cycle arrest	10	1	0.04	0.0404
cluster	10	GO:0032693	negative regulation of interleukin-10 production	10	1	0.04	0.0404
cluster	10	GO:0047484	regulation of response to osmotic stress	10	1	0.04	0.0404
cluster	10	GO:2001056	positive regulation of cysteine-type endopeptidase activity	79	2	0.32	0.0417
cluster	10	GO:0000398	mRNA splicing, via spliceosome	189	3	0.78	0.0424
cluster	10	GO:0000375	RNA splicing, via transesterification reactions	189	3	0.78	0.0424
cluster	10	GO:0000377	RNA splicing, via transesterification reactions with bulged adenosine as nucleophile	189	3	0.78	0.0424
cluster	10	GO:0000737	DNA catabolic process, endonucleolytic	11	1	0.05	0.0443
cluster	10	GO:0014742	positive regulation of muscle hypertrophy	11	1	0.05	0.0443
cluster	10	GO:0034315	regulation of Arp2/3 complex-mediated actin nucleation	11	1	0.05	0.0443
cluster	10	GO:0010613	positive regulation of cardiac muscle hypertrophy	11	1	0.05	0.0443
cluster	10	GO:0097202	activation of cysteine-type endopeptidase activity	11	1	0.05	0.0443
cluster	10	GO:0043248	proteasome assembly	11	1	0.05	0.0443
cluster	10	GO:0032656	regulation of interleukin-13 production	11	1	0.05	0.0443
cluster	10	GO:0032674	regulation of interleukin-5 production	11	1	0.05	0.0443
cluster	10	GO:0032616	interleukin-13 production	11	1	0.05	0.0443
cluster	10	GO:0032634	interleukin-5 production	11	1	0.05	0.0443
cluster	10	GO:0030183	B cell differentiation	84	2	0.35	0.0466
cluster	10	GO:0051016	barbed-end actin filament capping	12	1	0.05	0.0483
cluster	10	GO:0030889	negative regulation of B cell proliferation	12	1	0.05	0.0483
cluster	10	GO:0006098	pentose-phosphate shunt	12	1	0.05	0.0483
cluster	10	GO:0030262	apoptotic nuclear changes	12	1	0.05	0.0483
cluster	10	GO:0003323	type B pancreatic cell development	12	1	0.05	0.0483
cluster	10	GO:0045579	positive regulation of B cell differentiation	12	1	0.05	0.0483
cluster	10	GO:0006740	NADPH regeneration	12	1	0.05	0.0483
cluster	20	GO:0032200	telomere organization	89	5	0.92	0.0023
cluster	20	GO:0002357	defense response to tumor cell	8	2	0.08	0.0029
cluster	20	GO:0000387	spliceosomal snRNP assembly	28	3	0.29	0.0029
cluster	20	GO:0006397	mRNA processing	268	11	2.78	0.003
cluster	20	GO:0051973	positive regulation of telomerase activity	29	3	0.3	0.0033
cluster	20	GO:0051303	establishment of chromosome localization	60	4	0.62	0.0034
cluster	20	GO:0042776	mitochondrial ATP synthesis coupled proton transport	9	2	0.09	0.0037
cluster	20	GO:0009141	nucleoside triphosphate metabolic process	74	6	0.77	0.0043
[truncated: 6,554 more rows]
