# Supplementary material for: Intestinal single-cell atlas reveals novel lymphocytes in pigs with similarities to human cells
Source: Life Sci Alliance. 2022 Aug 22;5(10):e202201442. doi: 10.26508/lsa.202201442 (PMC9396248; doi:10.26508/lsa.202201442)
Supplement: Supplementary file 8 [file LSA-2022-01442_TableS8.xlsx]

## Sheet: File_key
Supplementary Data 8. Differential gene expression and biological process enrichment results in porcine ileal T/ILCs.
Sheet name	Sheet description
annot_DGE	Results from differential gene expression analysis between annotated cell types
GO_results	Biological processes enriched in annotated cell types

## Sheet: annot_DGE
gene	p_val	avg_logFC	pct.1	pct.2	p_val_adj	cluster
BICC1	0	0.35706	0.129	0.001	0	Group 3 ILCs
CD109	0	1.09394	0.441	0.002	0	Group 3 ILCs
CXCL2	0	1.71174	0.369	0.004	0	Group 3 ILCs
CXCL8	0	2.02431	0.49	0.007	0	Group 3 ILCs
FCER1A	0	1.35994	0.407	0.007	0	Group 3 ILCs
FES	0	1.06997	0.46	0.01	0	Group 3 ILCs
GLT8D2	0	0.772805	0.285	0.002	0	Group 3 ILCs
GNG11	0	0.7536	0.308	0.006	0	Group 3 ILCs
IL22	0	3.83412	0.817	0.031	0	Group 3 ILCs
IL23R	0	0.830566	0.335	0.004	0	Group 3 ILCs
IL2RA	0	1.30767	0.574	0.034	0	Group 3 ILCs
KLRB1	0	2.72366	0.825	0.047	0	Group 3 ILCs
P2RY1	0	0.436434	0.137	0.001	0	Group 3 ILCs
RASL11A	0	1.76305	0.521	0.018	0	Group 3 ILCs
RASSF9	0	0.354467	0.106	0	0	Group 3 ILCs
RGS9	0	0.404571	0.125	0.001	0	Group 3 ILCs
RORC	0	1.30016	0.548	0.005	0	Group 3 ILCs
SCIN	0	1.46209	0.54	0.01	0	Group 3 ILCs
TAC3	0	2.34909	0.388	0.002	0	Group 3 ILCs
TBXAS1	0	0.803132	0.312	0.007	0	Group 3 ILCs
TGFB3	0	0.4292	0.148	0.001	0	Group 3 ILCs
TIMP1	8.41802e-290	3.28763	0.985	0.214	1.28518e-285	Group 3 ILCs
S100A4	1.46483e-286	1.53355	0.669	0.069	2.23636e-282	Group 3 ILCs
TMIGD2	2.05684e-285	1.42594	0.814	0.107	3.14017e-281	Group 3 ILCs
SLC7A8	8.58196e-276	0.328894	0.125	0.001	1.31021e-271	Group 3 ILCs
LRG1	3.82904e-271	0.36738	0.122	0.001	5.8458e-267	Group 3 ILCs
CSF2	3.8977e-269	0.565408	0.133	0.001	5.95061e-265	Group 3 ILCs
KIT	2.61455e-268	1.66717	0.719	0.09	3.99164e-264	Group 3 ILCs
CYSLTR1	6.06053e-262	0.295028	0.114	0.001	9.25261e-258	Group 3 ILCs
FURIN	1.85858e-258	1.24486	0.597	0.06	2.83749e-254	Group 3 ILCs
TYROBP	7.64573e-242	1.54617	0.871	0.143	1.16727e-237	Group 3 ILCs
RAB32	5.24822e-238	0.588597	0.213	0.007	8.01246e-234	Group 3 ILCs
IL1R1	4.1541e-233	0.329331	0.122	0.001	6.34206e-229	Group 3 ILCs
TNF	4.86341e-194	0.793679	0.335	0.023	7.42496e-190	Group 3 ILCs
SERPINB1	1.83487e-186	1.08118	0.57	0.074	2.80129e-182	Group 3 ILCs
IL7R	4.85854e-183	1.2153	0.7	0.113	7.41753e-179	Group 3 ILCs
SPRY1	4.41017e-181	0.445732	0.175	0.006	6.73301e-177	Group 3 ILCs
TNFSF13B	2.26961e-172	0.475172	0.16	0.005	3.46501e-168	Group 3 ILCs
IL17F	4.9556e-171	0.788341	0.133	0.003	7.56572e-167	Group 3 ILCs
CD83	2.18118e-162	0.810873	0.316	0.025	3.33001e-158	Group 3 ILCs
ZC3H12A	1.24642e-161	0.868693	0.426	0.046	1.90291e-157	Group 3 ILCs
GPR183	4.78563e-157	1.66565	0.844	0.218	7.30622e-153	Group 3 ILCs
IL26	8.22665e-151	1.08071	0.365	0.037	1.25596e-146	Group 3 ILCs
PRAM1	1.05104e-150	0.511352	0.194	0.01	1.60462e-146	Group 3 ILCs
AQP3	1.97518e-137	0.578896	0.266	0.021	3.01551e-133	Group 3 ILCs
CD3G	1.86865e-128	-2.25635	0.156	0.909	2.85287e-124	Group 3 ILCs
TLE1	2.49691e-124	0.649906	0.236	0.018	3.81204e-120	Group 3 ILCs
MILR1	4.96294e-122	0.394993	0.141	0.006	7.57693e-118	Group 3 ILCs
STAP1	4.47348e-118	0.395239	0.19	0.012	6.82967e-114	Group 3 ILCs
LTB	1.01127e-108	1.83437	0.692	0.194	1.5439e-104	Group 3 ILCs
NBL1	6.67554e-107	0.576936	0.202	0.016	1.01915e-102	Group 3 ILCs
ENSSSCG00000004489	1.47399e-104	0.657944	1	0.998	2.25035e-100	Group 3 ILCs
CD3E	4.52098e-102	-2.06481	0.19	0.843	6.90219e-98	Group 3 ILCs
SRGN	2.47635e-98	1.02224	1	0.935	3.78065e-94	Group 3 ILCs
BHLHE40	8.1763e-97	0.830995	0.426	0.074	1.24828e-92	Group 3 ILCs
ENSSSCG00000004414	2.29751e-90	1.03972	0.791	0.288	3.5076e-86	Group 3 ILCs
CSTB	4.73555e-90	1.34808	0.875	0.472	7.22977e-86	Group 3 ILCs
TPT1	3.24921e-89	0.520712	1	1	4.96056e-85	Group 3 ILCs
CCL5	4.03335e-89	-3.18218	0.3	0.806	6.15771e-85	Group 3 ILCs
TSPAN13	3.46875e-88	0.395406	0.175	0.014	5.29575e-84	Group 3 ILCs
EVL	1.53147e-87	-1.62897	0.171	0.787	2.3381e-83	Group 3 ILCs
ID2	2.11076e-87	1.1382	0.981	0.756	3.2225e-83	Group 3 ILCs
NFKBIA	2.84669e-87	1.06135	0.814	0.3	4.34604e-83	Group 3 ILCs
NCOA7	5.8335e-84	1.17585	0.601	0.17	8.906e-80	Group 3 ILCs
PKIB	1.26185e-83	0.659345	0.342	0.054	1.92646e-79	Group 3 ILCs
NEK6	3.65298e-82	0.432865	0.194	0.019	5.57701e-78	Group 3 ILCs
MAN2A2	7.4834e-82	0.358576	0.163	0.013	1.14249e-77	Group 3 ILCs
CXCR4	8.35544e-81	1.06	0.875	0.384	1.27562e-76	Group 3 ILCs
CXCL10	4.40369e-80	0.679054	0.16	0.013	6.72311e-76	Group 3 ILCs
ENSSSCG00000005453	6.24669e-80	1.11433	0.875	0.442	9.53682e-76	Group 3 ILCs
LAP3	4.49568e-76	0.852877	0.49	0.119	6.86356e-72	Group 3 ILCs
PLXNC1	1.24535e-74	0.47452	0.205	0.023	1.90128e-70	Group 3 ILCs
GPCPD1	5.50101e-74	0.745865	0.354	0.065	8.39839e-70	Group 3 ILCs
STX11	7.44682e-74	0.796379	0.414	0.086	1.13691e-69	Group 3 ILCs
GALNT7	1.24017e-73	0.650956	0.297	0.047	1.89336e-69	Group 3 ILCs
CD3D	1.50502e-71	-1.60215	0.068	0.668	2.29771e-67	Group 3 ILCs
ENSSSCG00000015447	1.08591e-70	0.683367	0.445	0.1	1.65786e-66	Group 3 ILCs
CD247	4.14311e-70	-1.8552	0.198	0.728	6.32529e-66	Group 3 ILCs
MOB3C	5.05275e-70	0.325151	0.125	0.009	7.71404e-66	Group 3 ILCs
PHACTR1	8.95677e-70	0.363584	0.129	0.01	1.36743e-65	Group 3 ILCs
PARM1	2.54154e-69	0.334449	0.129	0.01	3.88017e-65	Group 3 ILCs
BCL2A1	2.36282e-66	1.01368	0.726	0.289	3.60732e-62	Group 3 ILCs
NFKB1	7.84638e-66	0.886025	0.452	0.115	1.19791e-61	Group 3 ILCs
LMO4	6.44183e-65	0.868603	0.601	0.192	9.83474e-61	Group 3 ILCs
HCST	9.17479e-65	0.858643	0.703	0.266	1.40071e-60	Group 3 ILCs
PTPRC	9.70001e-65	-0.91802	0.677	0.91	1.4809e-60	Group 3 ILCs
IL18R1	1.03044e-64	0.652929	0.407	0.09	1.57318e-60	Group 3 ILCs
TNFRSF6B	1.25315e-64	0.302828	0.114	0.008	1.91318e-60	Group 3 ILCs
NR4A3	1.47587e-62	0.716804	0.361	0.076	2.2532e-58	Group 3 ILCs
CD63	1.36086e-61	0.823907	0.913	0.543	2.07762e-57	Group 3 ILCs
MGST1	4.32081e-61	0.859179	0.734	0.298	6.59658e-57	Group 3 ILCs
GZMB	3.21572e-60	-3.26534	0.221	0.692	4.90944e-56	Group 3 ILCs
ELL2	3.39305e-58	0.615308	0.316	0.063	5.18016e-54	Group 3 ILCs
LCK	8.57759e-57	-1.06986	0.373	0.767	1.30954e-52	Group 3 ILCs
ELOA	3.14398e-56	0.630616	0.395	0.096	4.79991e-52	Group 3 ILCs
HINT3	3.79295e-56	0.485594	0.243	0.04	5.7907e-52	Group 3 ILCs
JAML	1.35875e-55	0.817749	0.673	0.259	2.0744e-51	Group 3 ILCs
ARL4C	5.52536e-54	0.633651	0.312	0.066	8.43556e-50	Group 3 ILCs
ANXA5	1.67656e-53	0.569984	0.369	0.087	2.5596e-49	Group 3 ILCs
FOSL2	3.38041e-53	0.589909	0.357	0.083	5.16087e-49	Group 3 ILCs
ICAM1	2.74041e-52	0.329633	0.125	0.012	4.18378e-48	Group 3 ILCs
ENSSSCG00000017749	3.15401e-52	0.873753	0.711	0.31	4.81523e-48	Group 3 ILCs
RGS16	1.9471e-51	0.554793	0.186	0.027	2.97263e-47	Group 3 ILCs
IFNGR2	1.05512e-50	0.272015	0.122	0.012	1.61086e-46	Group 3 ILCs
SESN1	4.33941e-50	0.421551	0.221	0.037	6.62498e-46	Group 3 ILCs
ENSSSCG00000022246	1.44967e-49	0.580918	0.304	0.067	2.21322e-45	Group 3 ILCs
GCNT1	2.11493e-49	0.563801	0.319	0.072	3.22886e-45	Group 3 ILCs
SURF4	3.34198e-48	0.657881	0.452	0.136	5.10221e-44	Group 3 ILCs
SLA	8.05452e-48	0.736941	0.76	0.358	1.22968e-43	Group 3 ILCs
LAPTM4B	1.17743e-46	0.364517	0.186	0.029	1.79758e-42	Group 3 ILCs
ENSSSCG00000033721	2.24732e-46	-1.20416	0.741	0.848	3.43099e-42	Group 3 ILCs
S100A6	3.89296e-46	0.480327	0.243	0.048	5.94339e-42	Group 3 ILCs
PELI1	7.50273e-46	0.546283	0.297	0.067	1.14544e-41	Group 3 ILCs
RRBP1	9.40627e-46	0.627386	0.369	0.101	1.43605e-41	Group 3 ILCs
TPM4	5.76093e-45	0.525417	0.319	0.078	8.79522e-41	Group 3 ILCs
FUCA2	6.87565e-45	0.505193	0.281	0.062	1.04971e-40	Group 3 ILCs
ENSSSCG00000025499	1.59281e-44	0.631173	0.825	0.445	2.43174e-40	Group 3 ILCs
ENSSSCG00000029596	5.13759e-44	-1.80315	0.19	0.592	7.84355e-40	Group 3 ILCs
ENSSSCG00000009303	5.67053e-44	0.363766	1	0.993	8.6572e-40	Group 3 ILCs
IFNGR1	2.02446e-43	0.740534	0.487	0.167	3.09074e-39	Group 3 ILCs
ZFP36L1	2.79896e-42	0.706887	0.886	0.584	4.27317e-38	Group 3 ILCs
DDIT4	3.27432e-42	0.771886	0.551	0.213	4.99891e-38	Group 3 ILCs
LYSMD3	3.66435e-42	0.581089	0.262	0.058	5.59436e-38	Group 3 ILCs
LTC4S	1.20054e-41	0.543083	0.251	0.054	1.83286e-37	Group 3 ILCs
CTSW	1.38554e-41	0.828072	0.814	0.451	2.1153e-37	Group 3 ILCs
ENSSSCG00000016902	2.8405e-41	-3.2636	0.148	0.547	4.3366e-37	Group 3 ILCs
CORO1C	9.07175e-41	0.594525	0.433	0.14	1.38498e-36	Group 3 ILCs
HBEGF	1.77134e-39	0.295641	0.125	0.016	2.7043e-35	Group 3 ILCs
ZFAND5	4.37059e-39	0.678259	0.532	0.207	6.67258e-35	Group 3 ILCs
RAB21	4.6738e-39	0.58124	0.422	0.136	7.13548e-35	Group 3 ILCs
CD8A	1.55818e-38	-1.48021	0.076	0.478	2.37887e-34	Group 3 ILCs
BST2	2.28445e-38	0.687127	0.703	0.343	3.48767e-34	Group 3 ILCs
ENSSSCG00000010056	6.14246e-38	0.432437	0.213	0.044	9.37769e-34	Group 3 ILCs
S100A11	1.40123e-37	0.652223	0.46	0.161	2.13926e-33	Group 3 ILCs
P2RY10	1.78955e-37	0.552699	0.376	0.116	2.73211e-33	Group 3 ILCs
CORO1B	2.83511e-37	0.408327	0.247	0.057	4.32836e-33	Group 3 ILCs
IFI6	3.41071e-37	0.55991	1	0.948	5.20713e-33	Group 3 ILCs
CPPED1	1.37852e-36	0.522621	0.327	0.094	2.10458e-32	Group 3 ILCs
FCER1G	1.93567e-36	0.442626	0.901	0.417	2.95519e-32	Group 3 ILCs
MKNK1	2.39592e-36	0.354604	0.167	0.029	3.65785e-32	Group 3 ILCs
F2R	4.05979e-36	0.457954	0.262	0.064	6.19808e-32	Group 3 ILCs
CAPG	8.87117e-36	0.514857	0.616	0.257	1.35436e-31	Group 3 ILCs
NCK2	7.75924e-35	0.397709	0.205	0.043	1.1846e-30	Group 3 ILCs
SPINT2	1.22648e-34	0.367515	0.217	0.047	1.87246e-30	Group 3 ILCs
ENSSSCG00000016903	7.29131e-34	-2.42801	0.183	0.526	1.11316e-29	Group 3 ILCs
IL4R	9.77058e-34	0.532599	0.403	0.136	1.49167e-29	Group 3 ILCs
LACTB	4.13519e-32	0.414691	0.221	0.052	6.31319e-28	Group 3 ILCs
TMX4	1.76237e-31	0.333428	0.152	0.028	2.6906e-27	Group 3 ILCs
SKAP2	1.95555e-31	0.564094	0.422	0.156	2.98553e-27	Group 3 ILCs
GADD45A	7.67217e-31	0.568081	0.319	0.101	1.17131e-26	Group 3 ILCs
ENSSSCG00000012397	1.05146e-30	0.526009	0.871	0.573	1.60527e-26	Group 3 ILCs
CD40LG	1.25124e-30	0.510525	0.297	0.086	1.91028e-26	Group 3 ILCs
COX17	1.18965e-29	0.573792	0.852	0.58	1.81624e-25	Group 3 ILCs
NKG7	1.29494e-29	-1.13009	0.57	0.724	1.97699e-25	Group 3 ILCs
ENSSSCG00000039731	2.48191e-29	0.538877	0.452	0.18	3.78913e-25	Group 3 ILCs
ARHGDIB	8.05816e-29	-0.460584	0.947	0.966	1.23024e-24	Group 3 ILCs
SH3BP2	1.73016e-28	0.394421	0.217	0.055	2.64143e-24	Group 3 ILCs
CCSAP	2.76909e-28	0.393002	0.24	0.065	4.22757e-24	Group 3 ILCs
NFKBIZ	1.16517e-27	0.53343	0.589	0.284	1.77886e-23	Group 3 ILCs
GATA3	1.72248e-27	0.536529	0.369	0.131	2.62971e-23	Group 3 ILCs
NAPEPLD	1.7956e-27	0.430419	0.213	0.055	2.74134e-23	Group 3 ILCs
KLF10	6.68059e-27	0.267873	0.167	0.037	1.01993e-22	Group 3 ILCs
ENSSSCG00000015664	8.15896e-27	0.272387	0.137	0.026	1.24563e-22	Group 3 ILCs
KLRK1	8.18438e-27	-1.47564	0.156	0.462	1.24951e-22	Group 3 ILCs
HLA-DRA	1.11373e-26	-1.01459	0.243	0.547	1.70033e-22	Group 3 ILCs
SUPT3H	1.32927e-26	0.337689	0.175	0.04	2.0294e-22	Group 3 ILCs
XCL1	3.28101e-26	0.660646	0.627	0.339	5.00912e-22	Group 3 ILCs
COTL1	3.57996e-26	-0.752983	0.46	0.679	5.46553e-22	Group 3 ILCs
NFKBIE	3.68422e-26	0.315921	0.163	0.036	5.6247e-22	Group 3 ILCs
ARFGAP3	4.62307e-26	0.544145	0.563	0.281	7.05804e-22	Group 3 ILCs
IKZF3	5.5359e-26	-0.922981	0.061	0.38	8.45166e-22	Group 3 ILCs
OAS2	7.29223e-26	0.383693	0.205	0.054	1.1133e-21	Group 3 ILCs
EIF1	7.61978e-26	0.275681	1	0.989	1.16331e-21	Group 3 ILCs
PRF1	9.70889e-26	-1.0243	0.087	0.399	1.48226e-21	Group 3 ILCs
ENSSSCG00000037885	1.2884e-25	-0.651051	0.844	0.931	1.967e-21	Group 3 ILCs
LPAR6	1.5818e-25	0.403542	0.198	0.05	2.41494e-21	Group 3 ILCs
SAT1	9.25709e-25	-0.552373	0.92	0.958	1.41328e-20	Group 3 ILCs
SRI	1.37333e-24	0.51951	0.802	0.529	2.09666e-20	Group 3 ILCs
PIM1	1.81908e-24	0.587076	0.384	0.154	2.77718e-20	Group 3 ILCs
FLT3LG	2.21997e-24	0.49777	0.498	0.22	3.38923e-20	Group 3 ILCs
GNLY	2.84105e-24	-4.39795	0.011	0.305	4.33743e-20	Group 3 ILCs
HSP90AB1	7.99608e-24	0.36277	0.996	0.89	1.22076e-19	Group 3 ILCs
MYD88	8.01891e-24	0.429531	0.251	0.079	1.22425e-19	Group 3 ILCs
CSRP1	1.14219e-23	0.339348	0.289	0.096	1.74378e-19	Group 3 ILCs
SERHL2	1.74476e-23	0.285555	0.186	0.048	2.66372e-19	Group 3 ILCs
PIK3R1	2.5426e-23	-0.748951	0.441	0.678	3.88178e-19	Group 3 ILCs
DHRS3	2.55458e-23	0.467159	0.521	0.244	3.90008e-19	Group 3 ILCs
CLINT1	2.63007e-23	0.39785	0.407	0.164	4.01534e-19	Group 3 ILCs
CST7	3.32783e-23	0.438944	0.928	0.709	5.08061e-19	Group 3 ILCs
ENSSSCG00000030300	4.26461e-23	0.372583	0.179	0.046	6.51078e-19	Group 3 ILCs
SIAH2	5.67137e-23	0.321017	0.144	0.032	8.65848e-19	Group 3 ILCs
ARL4A	7.6317e-23	0.264158	0.152	0.035	1.16513e-18	Group 3 ILCs
ENSSSCG00000008898	5.14638e-22	0.512506	0.437	0.196	7.85698e-18	Group 3 ILCs
ENSSSCG00000010525	6.79328e-22	0.36372	0.24	0.076	1.03713e-17	Group 3 ILCs
PABPC1	7.97529e-22	0.349464	0.958	0.781	1.21759e-17	Group 3 ILCs
FOS	1.06739e-21	0.614849	0.574	0.313	1.62958e-17	Group 3 ILCs
ARRB2	1.07206e-21	0.456604	0.521	0.25	1.63672e-17	Group 3 ILCs
PRKAR1A	1.88988e-21	0.428336	0.646	0.356	2.88528e-17	Group 3 ILCs
ACOT7	1.99278e-21	0.432746	0.369	0.155	3.04238e-17	Group 3 ILCs
KDM6B	3.51614e-21	0.377988	0.274	0.095	5.36809e-17	Group 3 ILCs
SPOCK2	4.07324e-21	0.384175	0.365	0.147	6.21862e-17	Group 3 ILCs
YWHAH	4.44742e-21	0.465779	0.494	0.239	6.78987e-17	Group 3 ILCs
ENSSSCG00000037775	4.75394e-21	-0.577255	0.319	0.565	7.25783e-17	Group 3 ILCs
MAP2K1	4.77645e-21	0.303848	0.167	0.044	7.29221e-17	Group 3 ILCs
MAP3K8	5.55681e-21	0.362465	0.274	0.094	8.48359e-17	Group 3 ILCs
IFITM3	5.95994e-21	0.556581	0.73	0.465	9.09904e-17	Group 3 ILCs
TLE4	6.72928e-21	0.422226	0.304	0.114	1.02736e-16	Group 3 ILCs
SH2D2A	6.89316e-21	0.374161	0.338	0.132	1.05238e-16	Group 3 ILCs
FKBP11	1.50203e-20	0.485193	0.757	0.514	2.29315e-16	Group 3 ILCs
ENSSSCG00000023584	1.77392e-20	0.334847	0.909	0.579	2.70824e-16	Group 3 ILCs
PSMB4	1.82681e-20	0.530183	0.662	0.4	2.78899e-16	Group 3 ILCs
SSR2	1.84555e-20	0.35104	0.951	0.843	2.8176e-16	Group 3 ILCs
ADGRG1	2.91994e-20	-1.1188	0.011	0.266	4.45787e-16	Group 3 ILCs
ISCU	3.89905e-20	0.441138	0.726	0.469	5.95269e-16	Group 3 ILCs
LAT	4.77942e-20	-0.897331	0.171	0.424	7.29675e-16	Group 3 ILCs
C18orf32	8.74203e-20	0.554722	0.384	0.18	1.33465e-15	Group 3 ILCs
ENSSSCG00000036618	9.07629e-20	-1.1838	0.517	0.658	1.38568e-15	Group 3 ILCs
ENSSSCG00000004572	1.05282e-19	0.423936	0.122	0.027	1.60735e-15	Group 3 ILCs
AGA	1.30249e-19	0.357295	0.289	0.108	1.98851e-15	Group 3 ILCs
GLA	1.91542e-19	0.329765	0.228	0.075	2.92428e-15	Group 3 ILCs
FSCN1	4.51073e-19	-0.808889	0.008	0.249	6.88653e-15	Group 3 ILCs
ENSSSCG00000038351	5.7359e-19	0.518953	0.479	0.234	8.757e-15	Group 3 ILCs
CD74	8.12693e-19	-0.707789	0.684	0.786	1.24074e-14	Group 3 ILCs
ENSSSCG00000039407	1.25685e-18	-0.842755	0.023	0.262	1.91883e-14	Group 3 ILCs
ENSSSCG00000003914	1.31588e-18	-0.664297	0.331	0.548	2.00895e-14	Group 3 ILCs
CALM1	1.56569e-18	0.390197	0.951	0.794	2.39034e-14	Group 3 ILCs
ITGAE	1.97723e-18	-0.760532	0.243	0.476	3.01864e-14	Group 3 ILCs
ENSSSCG00000002296	2.32626e-18	0.370598	0.163	0.047	3.55151e-14	Group 3 ILCs
MAF	2.90793e-18	0.287348	0.224	0.074	4.43953e-14	Group 3 ILCs
ENSSSCG00000032003	3.01315e-18	-0.579812	0.517	0.676	4.60018e-14	Group 3 ILCs
SERP1	3.55475e-18	0.458446	0.681	0.415	5.42703e-14	Group 3 ILCs
CMTM3	6.95157e-18	0.320615	0.323	0.131	1.0613e-13	Group 3 ILCs
SAMSN1	1.28888e-17	0.347779	0.426	0.2	1.96774e-13	Group 3 ILCs
PSEN2	1.30804e-17	0.264656	0.133	0.034	1.99699e-13	Group 3 ILCs
PLAC8	1.47963e-17	-0.705694	0.464	0.64	2.25895e-13	Group 3 ILCs
RGS2	1.6678e-17	-0.76284	0.084	0.328	2.54623e-13	Group 3 ILCs
ENSSSCG00000006418	1.66978e-17	-0.750555	0.152	0.402	2.54925e-13	Group 3 ILCs
TRDC	1.7092e-17	-2.28726	0.065	0.293	2.60944e-13	Group 3 ILCs
WSB1	1.90914e-17	0.375695	0.262	0.101	2.91469e-13	Group 3 ILCs
BIRC3	1.92082e-17	0.446269	0.608	0.365	2.93251e-13	Group 3 ILCs
AHR	1.93657e-17	0.325913	0.175	0.053	2.95657e-13	Group 3 ILCs
REL	1.97018e-17	0.431177	0.521	0.278	3.00788e-13	Group 3 ILCs
DUSP4	2.46351e-17	-0.763855	0.137	0.382	3.76104e-13	Group 3 ILCs
ITM2B	2.6361e-17	0.336959	0.954	0.806	4.02454e-13	Group 3 ILCs
ANKRD12	3.81434e-17	0.561928	0.624	0.396	5.82335e-13	Group 3 ILCs
CD37	4.40552e-17	0.447068	0.779	0.525	6.72591e-13	Group 3 ILCs
NFKBIB	6.15358e-17	0.436387	0.544	0.296	9.39466e-13	Group 3 ILCs
PLAGL1	6.46059e-17	0.498941	0.449	0.23	9.86338e-13	Group 3 ILCs
COX1	6.56215e-17	-0.306083	0.996	0.998	1.00184e-12	Group 3 ILCs
RDX	8.00013e-17	-0.730516	0.357	0.559	1.22138e-12	Group 3 ILCs
ENSSSCG00000013366	8.28337e-17	0.372916	0.802	0.53	1.26462e-12	Group 3 ILCs
DNAJC3	1.10824e-16	0.3245	0.327	0.138	1.69195e-12	Group 3 ILCs
ITM2C	2.8907e-16	0.354329	0.62	0.348	4.41323e-12	Group 3 ILCs
SEC62	3.15804e-16	0.433268	0.54	0.295	4.82137e-12	Group 3 ILCs
TXNIP	3.1749e-16	0.391735	0.228	0.084	4.84712e-12	Group 3 ILCs
ABLIM1	3.87802e-16	-0.718452	0.072	0.298	5.92058e-12	Group 3 ILCs
ZNRF1	4.44849e-16	-0.671629	0.08	0.305	6.7915e-12	Group 3 ILCs
HSP90AA1	6.98658e-16	0.32224	0.996	0.93	1.06664e-11	Group 3 ILCs
SQSTM1	8.30416e-16	0.455769	0.456	0.24	1.2678e-11	Group 3 ILCs
ENSSSCG00000026217	9.23532e-16	-0.751575	0.011	0.216	1.40996e-11	Group 3 ILCs
EMP3	9.4487e-16	-0.631617	0.156	0.391	1.44253e-11	Group 3 ILCs
AHI1	9.62567e-16	0.386767	0.452	0.233	1.46955e-11	Group 3 ILCs
ETF1	1.0291e-15	0.315133	0.3	0.128	1.57113e-11	Group 3 ILCs
DDX3X	1.36805e-15	0.443589	0.726	0.512	2.08861e-11	Group 3 ILCs
ENSSSCG00000014565	1.50823e-15	-0.399983	0.886	0.959	2.30261e-11	Group 3 ILCs
HM13	1.9496e-15	0.371496	0.399	0.198	2.97646e-11	Group 3 ILCs
SARAF	2.71953e-15	0.393601	0.532	0.301	4.15191e-11	Group 3 ILCs
EIF3I	3.47304e-15	-0.748315	0.331	0.499	5.30229e-11	Group 3 ILCs
SPCS3	3.67518e-15	0.343657	0.779	0.538	5.6109e-11	Group 3 ILCs
CNDP2	3.83601e-15	0.361278	0.384	0.186	5.85644e-11	Group 3 ILCs
PAK1IP1	3.97037e-15	0.268011	0.213	0.078	6.06156e-11	Group 3 ILCs
API5	4.78728e-15	0.344683	0.297	0.129	7.30874e-11	Group 3 ILCs
ENSSSCG00000015390	5.05176e-15	0.343488	0.471	0.244	7.71253e-11	Group 3 ILCs
DDX5	5.15478e-15	0.252875	0.97	0.935	7.8698e-11	Group 3 ILCs
AGO2	5.7442e-15	0.389265	0.278	0.119	8.76967e-11	Group 3 ILCs
C15orf48	5.9689e-15	-0.722801	0.529	0.652	9.11271e-11	Group 3 ILCs
DEGS1	7.6389e-15	0.277581	0.213	0.078	1.16623e-10	Group 3 ILCs
SH3BGRL	8.61939e-15	0.377083	0.49	0.267	1.31592e-10	Group 3 ILCs
TSPO	1.02075e-14	0.272751	0.24	0.094	1.55837e-10	Group 3 ILCs
GPR82	1.02438e-14	-0.819821	0.015	0.21	1.56392e-10	Group 3 ILCs
EVI2B	1.32459e-14	0.436515	0.449	0.238	2.02225e-10	Group 3 ILCs
TMED7	1.34432e-14	0.30929	0.369	0.174	2.05237e-10	Group 3 ILCs
PKM	3.29562e-14	0.324217	0.673	0.417	5.03142e-10	Group 3 ILCs
RHOD	4.38141e-14	0.257788	0.183	0.063	6.6891e-10	Group 3 ILCs
SERPINF1	4.42161e-14	0.390967	0.563	0.338	6.75048e-10	Group 3 ILCs
EDEM3	4.68895e-14	0.285943	0.167	0.056	7.15862e-10	Group 3 ILCs
ENSSSCG00000001455	5.16745e-14	-0.690871	0.217	0.418	7.88915e-10	Group 3 ILCs
M6PR	6.90927e-14	0.333654	0.422	0.217	1.05484e-09	Group 3 ILCs
CTNNB1	6.95563e-14	0.319094	0.281	0.122	1.06192e-09	Group 3 ILCs
VMP1	7.78939e-14	-0.675706	0.323	0.517	1.18921e-09	Group 3 ILCs
ENSSSCG00000031172	8.62045e-14	0.264868	0.251	0.103	1.31608e-09	Group 3 ILCs
PGRMC1	1.00341e-13	0.267013	0.247	0.101	1.53191e-09	Group 3 ILCs
OXCT1	1.28344e-13	0.285469	0.281	0.122	1.95942e-09	Group 3 ILCs
ENSSSCG00000000638	2.09647e-13	-0.919847	0.004	0.178	3.20067e-09	Group 3 ILCs
HMGN3	2.14547e-13	0.373955	0.589	0.37	3.27548e-09	Group 3 ILCs
RASA2	3.22358e-13	0.335749	0.3	0.137	4.92145e-09	Group 3 ILCs
STN1	3.54564e-13	0.286868	0.194	0.072	5.41313e-09	Group 3 ILCs
ENSSSCG00000024973	4.17519e-13	0.361879	0.795	0.575	6.37426e-09	Group 3 ILCs
PSMB8	4.25566e-13	-0.440415	0.506	0.651	6.49712e-09	Group 3 ILCs
ACTG1	4.67705e-13	-0.380104	0.951	0.957	7.14046e-09	Group 3 ILCs
ENSSSCG00000000640	4.97689e-13	-1.02415	0.011	0.184	7.59823e-09	Group 3 ILCs
PDE4B	9.51863e-13	0.30895	0.357	0.177	1.45321e-08	Group 3 ILCs
CD6	9.65181e-13	-0.609432	0.034	0.213	1.47354e-08	Group 3 ILCs
DNAJB9	1.30003e-12	0.338997	0.259	0.114	1.98476e-08	Group 3 ILCs
GPR171	2.06273e-12	0.306381	0.487	0.268	3.14917e-08	Group 3 ILCs
EGLN3	2.29289e-12	-0.53465	0.015	0.183	3.50055e-08	Group 3 ILCs
ENSSSCG00000023158	2.66384e-12	0.359405	0.654	0.423	4.06689e-08	Group 3 ILCs
NCALD	3.11168e-12	-0.631751	0.183	0.363	4.7506e-08	Group 3 ILCs
ENSSSCG00000010954	4.43991e-12	0.428625	0.544	0.346	6.77841e-08	Group 3 ILCs
GNA15	4.49522e-12	0.274434	0.251	0.111	6.86286e-08	Group 3 ILCs
CRTAM	5.69391e-12	0.446902	0.475	0.279	8.69289e-08	Group 3 ILCs
SMIM3	6.10771e-12	0.302497	0.312	0.152	9.32465e-08	Group 3 ILCs
CD53	1.33476e-11	0.304358	0.882	0.704	2.03778e-07	Group 3 ILCs
ACSL5	1.35507e-11	0.310412	0.399	0.216	2.06878e-07	Group 3 ILCs
CD8B	1.6487e-11	-0.667553	0.023	0.182	2.51707e-07	Group 3 ILCs
PPP1CC	1.71261e-11	0.348562	0.669	0.454	2.61465e-07	Group 3 ILCs
ENSSSCG00000002259	1.84218e-11	-0.572833	0.137	0.318	2.81246e-07	Group 3 ILCs
SUSD6	1.94879e-11	0.29041	0.266	0.123	2.97522e-07	Group 3 ILCs
NFIL3	2.67564e-11	0.250056	0.529	0.306	4.0849e-07	Group 3 ILCs
UBE2D3	3.97427e-11	0.259538	0.897	0.751	6.06751e-07	Group 3 ILCs
DBI	4.40663e-11	0.29995	0.882	0.711	6.72761e-07	Group 3 ILCs
PTGER4	4.59244e-11	-0.57529	0.194	0.362	7.01128e-07	Group 3 ILCs
GZMK	4.72774e-11	-0.75285	0.011	0.16	7.21783e-07	Group 3 ILCs
CCDC186	4.8666e-11	0.274861	0.365	0.191	7.42984e-07	Group 3 ILCs
PNRC1	6.82693e-11	0.323136	0.795	0.608	1.04227e-06	Group 3 ILCs
GNA13	7.03509e-11	0.256669	0.251	0.114	1.07405e-06	Group 3 ILCs
SASH3	7.04898e-11	-0.525924	0.285	0.439	1.07617e-06	Group 3 ILCs
ENSSSCG00000001341	8.3384e-11	-0.28765	0.966	0.942	1.27302e-06	Group 3 ILCs
ENSSSCG00000034072	8.8398e-11	0.27531	0.703	0.48	1.34957e-06	Group 3 ILCs
FUT8	9.59735e-11	-0.516934	0.03	0.184	1.46523e-06	Group 3 ILCs
FUNDC1	1.16449e-10	-0.417747	0.582	0.669	1.77783e-06	Group 3 ILCs
NMI	1.17471e-10	0.292836	0.433	0.246	1.79343e-06	Group 3 ILCs
RGS1	1.32991e-10	0.340229	0.909	0.791	2.03037e-06	Group 3 ILCs
RASA1	1.3383e-10	-0.581842	0.068	0.229	2.04318e-06	Group 3 ILCs
ENSSSCG00000036892	1.36013e-10	0.256235	0.281	0.136	2.07652e-06	Group 3 ILCs
SLA-DQB1	1.44364e-10	-0.615551	0.122	0.294	2.204e-06	Group 3 ILCs
ENSSSCG00000000635	1.48842e-10	-0.573477	0.103	0.269	2.27236e-06	Group 3 ILCs
CCDC115	1.51627e-10	0.30067	0.3	0.152	2.31488e-06	Group 3 ILCs
RESF1	1.71446e-10	-0.592421	0.186	0.352	2.61746e-06	Group 3 ILCs
EIF1AX	1.90289e-10	0.295012	0.426	0.246	2.90515e-06	Group 3 ILCs
PVRIG	2.40475e-10	0.273288	0.498	0.298	3.67133e-06	Group 3 ILCs
ENSSSCG00000037187	3.58104e-10	0.281731	0.228	0.106	5.46718e-06	Group 3 ILCs
PTPRCAP	3.77423e-10	-0.277756	0.886	0.906	5.76211e-06	Group 3 ILCs
LGALS1	4.29194e-10	0.337888	0.209	0.094	6.5525e-06	Group 3 ILCs
LIMD2	5.46047e-10	-0.413115	0.536	0.629	8.3365e-06	Group 3 ILCs
C1orf21	5.78125e-10	-0.466359	0.023	0.165	8.82623e-06	Group 3 ILCs
HSPB1	5.84188e-10	0.25365	0.935	0.808	8.9188e-06	Group 3 ILCs
CD38	6.32189e-10	-0.506654	0.084	0.242	9.65163e-06	Group 3 ILCs
SEMA4A	7.75483e-10	-0.417469	0	0.127	1.18393e-05	Group 3 ILCs
PDE4D	8.13955e-10	0.298172	0.335	0.179	1.24267e-05	Group 3 ILCs
CHMP5	8.80896e-10	0.264865	0.251	0.123	1.34486e-05	Group 3 ILCs
CD200R1	9.61662e-10	-0.585101	0.034	0.173	1.46817e-05	Group 3 ILCs
TMBIM6	9.89541e-10	0.262009	0.856	0.703	1.51073e-05	Group 3 ILCs
PRDX6	1.0706e-09	0.311893	0.449	0.267	1.63449e-05	Group 3 ILCs
STAT1	1.10094e-09	0.314972	0.707	0.509	1.68081e-05	Group 3 ILCs
INPP4B	1.43057e-09	0.331935	0.247	0.122	2.18405e-05	Group 3 ILCs
RAB5A	1.56852e-09	0.311148	0.513	0.327	2.39465e-05	Group 3 ILCs
CRADD	1.6492e-09	0.257229	0.148	0.059	2.51784e-05	Group 3 ILCs
ENSSSCG00000010795	2.01855e-09	-0.460434	0.186	0.343	3.08172e-05	Group 3 ILCs
ACTB	2.36969e-09	-0.319827	0.924	0.956	3.61781e-05	Group 3 ILCs
TMED4	2.49327e-09	0.260429	0.456	0.271	3.80647e-05	Group 3 ILCs
CDH17	2.95025e-09	-0.498721	0.004	0.125	4.50415e-05	Group 3 ILCs
IFNG	4.12887e-09	-0.743285	0.034	0.168	6.30355e-05	Group 3 ILCs
ARPC5L	4.53745e-09	-0.485627	0.323	0.452	6.92733e-05	Group 3 ILCs
TUBA1B	4.89825e-09	0.311917	0.84	0.703	7.47816e-05	Group 3 ILCs
ENSSSCG00000009772	5.44183e-09	0.27814	0.646	0.437	8.30804e-05	Group 3 ILCs
GAPDH	5.85764e-09	-0.395708	0.726	0.789	8.94286e-05	Group 3 ILCs
EIF3E	5.86424e-09	0.252942	0.703	0.497	8.95293e-05	Group 3 ILCs
FCGRT	6.55058e-09	0.259658	0.342	0.189	0.000100008	Group 3 ILCs
ENSSSCG00000002550	6.93863e-09	-0.343248	0.688	0.73	0.000105932	Group 3 ILCs
SCG5	7.68263e-09	-0.565661	0.099	0.237	0.000117291	Group 3 ILCs
SLC9A3R1	8.17499e-09	-0.409735	0.395	0.52	0.000124808	Group 3 ILCs
SH2D1A	8.83186e-09	-0.578137	0.011	0.13	0.000134836	Group 3 ILCs
CEP44	9.53839e-09	0.297973	0.183	0.084	0.000145623	Group 3 ILCs
CORO1A	1.14954e-08	-0.305858	0.802	0.819	0.0001755	Group 3 ILCs
CXCR3	1.32257e-08	-0.390549	0	0.11	0.000201917	Group 3 ILCs
SMCHD1	1.68765e-08	-0.480306	0.129	0.273	0.000257654	Group 3 ILCs
PRKACB	2.32078e-08	-0.44495	0.118	0.263	0.000354313	Group 3 ILCs
SEPT1	2.37148e-08	-0.361012	0.548	0.626	0.000362053	Group 3 ILCs
NOB1	2.50738e-08	0.269512	0.194	0.093	0.000382801	Group 3 ILCs
RRP15	2.51955e-08	0.332888	0.327	0.193	0.00038466	Group 3 ILCs
HNRNPLL	2.73362e-08	-0.540903	0.103	0.24	0.000417342	Group 3 ILCs
GPR174	3.26246e-08	-0.520926	0.091	0.226	0.00049808	Group 3 ILCs
PDCD1	3.46906e-08	-0.653963	0.015	0.128	0.000529621	Group 3 ILCs
KDELR1	3.85423e-08	0.269792	0.354	0.206	0.000588425	Group 3 ILCs
RNF19A	5.2576e-08	-0.500427	0.152	0.292	0.000802678	Group 3 ILCs
PRDX2	5.48979e-08	-0.418746	0.122	0.266	0.000838126	Group 3 ILCs
ENSSSCG00000027196	6.14984e-08	-0.457386	0.308	0.425	0.000938896	Group 3 ILCs
FNIP2	9.16589e-08	-0.383319	0.008	0.111	0.00139936	Group 3 ILCs
ENSSSCG00000006395	9.37549e-08	0.281254	0.639	0.461	0.00143136	Group 3 ILCs
ITGB7	1.27448e-07	-0.466389	0.209	0.341	0.00194575	Group 3 ILCs
ENSSSCG00000028479	1.41283e-07	0.256484	0.521	0.354	0.00215696	Group 3 ILCs
GZMM	1.49323e-07	-0.392289	0.008	0.108	0.00227971	Group 3 ILCs
ENSSSCG00000001398	1.57276e-07	-0.356132	0.551	0.625	0.00240114	Group 3 ILCs
SSR3	1.74183e-07	0.271638	0.525	0.355	0.00265926	Group 3 ILCs
TMED5	1.84178e-07	0.331685	0.426	0.286	0.00281185	Group 3 ILCs
COX5B	2.28364e-07	-0.298049	0.768	0.785	0.00348643	Group 3 ILCs
ENSSSCG00000033037	2.32035e-07	-0.420046	0.072	0.196	0.00354248	Group 3 ILCs
NAF1	2.37331e-07	0.254936	0.232	0.124	0.00362333	Group 3 ILCs
GMFG	3.69272e-07	-0.392881	0.43	0.528	0.00563767	Group 3 ILCs
UBAC2	3.7304e-07	-0.417429	0.27	0.392	0.00569519	Group 3 ILCs
PTPN12	4.78796e-07	-0.455415	0.163	0.286	0.00730978	Group 3 ILCs
EZR	6.23209e-07	-0.411948	0.35	0.454	0.00951454	Group 3 ILCs
RBMS1	6.63398e-07	0.262838	0.289	0.165	0.0101281	Group 3 ILCs
EMB	6.7975e-07	-0.450888	0.156	0.279	0.0103777	Group 3 ILCs
SUSD3	7.3771e-07	-0.396539	0.175	0.299	0.0112626	Group 3 ILCs
ENSSSCG00000027491	7.42191e-07	-0.490475	0.243	0.36	0.011331	Group 3 ILCs
PTK2B	8.5293e-07	-0.446939	0.156	0.278	0.0130217	Group 3 ILCs
ITGB2	8.55071e-07	-0.423359	0.027	0.126	0.0130544	Group 3 ILCs
TSPAN5	8.82044e-07	-0.409992	0.068	0.182	0.0134662	Group 3 ILCs
MSMO1	9.2919e-07	0.273978	0.221	0.121	0.0141859	Group 3 ILCs
FYB1	9.95584e-07	-0.429851	0.316	0.422	0.0151996	Group 3 ILCs
CNN2	1.02432e-06	-0.375764	0.331	0.438	0.0156383	Group 3 ILCs
SMC4	1.18954e-06	-0.443419	0.209	0.33	0.0181608	Group 3 ILCs
SERPINB9	1.33621e-06	0.2524	0.452	0.3	0.0203998	Group 3 ILCs
HIST1H2AB	1.42587e-06	-0.565269	0.255	0.37	0.0217687	Group 3 ILCs
NDUFA13	1.53469e-06	-0.294917	0.639	0.672	0.0234302	Group 3 ILCs
ENSSSCG00000005481	1.5774e-06	-0.362741	0.042	0.143	0.0240821	Group 3 ILCs
ENSSSCG00000031897	1.60195e-06	-0.41337	0.163	0.281	0.024457	Group 3 ILCs
SMC6	1.61096e-06	-0.406147	0.247	0.368	0.0245945	Group 3 ILCs
ENSSSCG00000033089	1.86483e-06	-0.381216	0.072	0.183	0.0284703	Group 3 ILCs
SLA-DMB	2.11838e-06	-0.332709	0.046	0.149	0.0323414	Group 3 ILCs
ENSSSCG00000011234	2.35466e-06	-0.4372	0.255	0.359	0.0359486	Group 3 ILCs
GSTA4	2.65432e-06	-0.340004	0.034	0.129	0.0405235	Group 3 ILCs
PSTPIP1	2.70169e-06	-0.326362	0.03	0.126	0.0412466	Group 3 ILCs
MBNL1	2.72825e-06	-0.354456	0.411	0.506	0.0416521	Group 3 ILCs
VASP	2.87087e-06	-0.375806	0.441	0.506	0.0438296	Group 3 ILCs
MPG	2.96779e-06	-0.294908	0.03	0.125	0.0453092	Group 3 ILCs
CCL3L1	2.98049e-06	-0.648992	0.03	0.125	0.0455032	Group 3 ILCs
MATK	3.10946e-06	-0.350393	0.023	0.113	0.0474721	Group 3 ILCs
BLK	0	1.68984	0.67	0.019	0	CD2neg GD T cells
ENSSSCG00000032017	0	2.96241	0.926	0.011	0	CD2neg GD T cells
ENSSSCG00000034914	0	0.923595	0.209	0.001	0	CD2neg GD T cells
RHEX	0	2.68123	0.884	0.006	0	CD2neg GD T cells
ENSSSCG00000039217	1.75655e-275	0.424741	0.105	0.001	2.68172e-271	CD2neg GD T cells
SAMSN1	9.97202e-191	1.28906	0.722	0.189	1.52243e-186	CD2neg GD T cells
TRDC	1.33348e-186	1.01934	0.964	0.269	2.03583e-182	CD2neg GD T cells
IL26	4.30752e-158	1.09014	0.302	0.035	6.57629e-154	CD2neg GD T cells
CD2	1.02041e-150	-1.6364	0.154	0.841	1.55787e-146	CD2neg GD T cells
FCER1A	2.60643e-118	0.634192	0.145	0.01	3.97923e-114	CD2neg GD T cells
LCK	7.36046e-112	-1.26257	0.221	0.776	1.12372e-107	CD2neg GD T cells
ENSSSCG00000033721	2.05679e-104	-1.50127	0.53	0.855	3.1401e-100	CD2neg GD T cells
HVCN1	1.10236e-91	0.680202	0.321	0.065	1.68297e-87	CD2neg GD T cells
ZNF683	1.30806e-89	0.590937	0.202	0.027	1.99702e-85	CD2neg GD T cells
TRAT1	2.11444e-78	-1.17024	0.309	0.751	3.22811e-74	CD2neg GD T cells
SRGN	1.87921e-73	0.544685	0.995	0.934	2.86899e-69	CD2neg GD T cells
ENSSSCG00000004489	3.21361e-73	0.404389	1	0.998	4.90621e-69	CD2neg GD T cells
TP53I11	9.65615e-72	0.811057	0.321	0.079	1.4742e-67	CD2neg GD T cells
LAPTM5	2.34774e-69	0.579326	0.993	0.739	3.58429e-65	CD2neg GD T cells
GZMB	9.49261e-63	-2.3426	0.382	0.692	1.44924e-58	CD2neg GD T cells
ENSSSCG00000016902	2.03567e-61	-2.90492	0.169	0.551	3.10786e-57	CD2neg GD T cells
ENSSSCG00000029596	2.10665e-60	0.499296	0.967	0.574	3.21623e-56	CD2neg GD T cells
ENSSSCG00000012119	2.02969e-57	-0.349091	1	1	3.09873e-53	CD2neg GD T cells
ENSSSCG00000006395	9.31614e-57	0.708637	0.758	0.455	1.4223e-52	CD2neg GD T cells
CCL5	6.31767e-52	-0.915527	0.637	0.802	9.64519e-48	CD2neg GD T cells
ENSSSCG00000016903	3.10924e-51	-1.99782	0.173	0.53	4.74687e-47	CD2neg GD T cells
DDC	3.62154e-51	0.317352	0.102	0.012	5.52901e-47	CD2neg GD T cells
ENSSSCG00000035080	8.32825e-51	0.276332	1	0.999	1.27147e-46	CD2neg GD T cells
ENSSSCG00000014565	6.28202e-50	-0.618499	0.857	0.961	9.59075e-46	CD2neg GD T cells
TAGAP	1.39182e-49	0.635545	0.375	0.129	2.1249e-45	CD2neg GD T cells
PIK3AP1	2.77282e-49	0.616557	0.328	0.104	4.23327e-45	CD2neg GD T cells
NR4A3	1.76817e-48	0.647484	0.271	0.076	2.69946e-44	CD2neg GD T cells
ANXA1	8.16948e-47	0.489748	0.126	0.02	1.24723e-42	CD2neg GD T cells
KLRK1	6.53952e-45	-1.38606	0.124	0.466	9.98388e-41	CD2neg GD T cells
CD247	6.24073e-44	0.610205	0.893	0.713	9.52773e-40	CD2neg GD T cells
RPL10	1.57034e-43	0.252389	1	0.999	2.39744e-39	CD2neg GD T cells
SLAMF7	7.90073e-43	0.512923	0.247	0.07	1.2062e-38	CD2neg GD T cells
RPL34	3.56874e-42	0.273998	1	0.997	5.4484e-38	CD2neg GD T cells
ENSSSCG00000036618	1.99272e-40	-1.08404	0.385	0.664	3.04229e-36	CD2neg GD T cells
ENSSSCG00000039658	2.98725e-40	0.606871	0.454	0.197	4.56064e-36	CD2neg GD T cells
RPL7	4.42679e-40	0.276937	1	0.99	6.75839e-36	CD2neg GD T cells
YBX3	7.90514e-40	0.433348	0.124	0.022	1.20688e-35	CD2neg GD T cells
CD8A	2.46266e-39	-1.13327	0.188	0.479	3.75974e-35	CD2neg GD T cells
RPS26	7.99325e-39	0.272807	1	0.996	1.22033e-34	CD2neg GD T cells
CAMK4	2.77103e-38	-0.869385	0.078	0.393	4.23053e-34	CD2neg GD T cells
RDX	5.12251e-38	-0.857181	0.271	0.564	7.82053e-34	CD2neg GD T cells
PLEKHF2	6.20377e-38	0.536452	0.216	0.061	9.47129e-34	CD2neg GD T cells
RPLP0	4.31384e-37	0.253085	1	0.996	6.58594e-33	CD2neg GD T cells
LAX1	4.59812e-35	0.595509	0.553	0.292	7.01995e-31	CD2neg GD T cells
PPP1CC	6.676e-35	0.562573	0.705	0.451	1.01922e-30	CD2neg GD T cells
EIF1	6.7059e-35	0.308456	0.995	0.989	1.02379e-30	CD2neg GD T cells
RPIA	1.95922e-32	0.540088	0.411	0.19	2.99115e-28	CD2neg GD T cells
RPL22	2.81297e-32	0.263528	0.998	0.973	4.29456e-28	CD2neg GD T cells
RPS5	4.08768e-32	0.258614	1	0.981	6.24067e-28	CD2neg GD T cells
IFI6	4.60449e-32	-0.581279	0.893	0.951	7.02968e-28	CD2neg GD T cells
GNLY	1.06241e-31	-3.28016	0.045	0.307	1.62198e-27	CD2neg GD T cells
FCER1G	1.32315e-31	-1.32087	0.183	0.433	2.02005e-27	CD2neg GD T cells
S100A4	4.80249e-31	0.94861	0.226	0.076	7.33196e-27	CD2neg GD T cells
VIM	6.05166e-31	0.584057	0.496	0.266	9.23906e-27	CD2neg GD T cells
S100A6	7.21153e-31	0.510463	0.171	0.048	1.10098e-26	CD2neg GD T cells
RPS6	1.38418e-30	0.267126	0.998	0.986	2.11323e-26	CD2neg GD T cells
LYST	7.89646e-30	0.260073	0.119	0.026	1.20555e-25	CD2neg GD T cells
ADGRG1	2.76498e-29	-1.07597	0.024	0.268	4.2213e-25	CD2neg GD T cells
RGS2	9.90508e-29	0.605305	0.549	0.317	1.51221e-24	CD2neg GD T cells
DDIT4	2.59445e-28	0.52481	0.428	0.213	3.96095e-24	CD2neg GD T cells
ARID5B	5.92798e-28	0.497723	0.399	0.19	9.05024e-24	CD2neg GD T cells
GATA3	8.91601e-28	0.502032	0.311	0.13	1.36121e-23	CD2neg GD T cells
CD74	2.72869e-26	0.403156	0.917	0.78	4.16588e-22	CD2neg GD T cells
ENSSSCG00000007188	1.39387e-25	-0.485827	0.542	0.717	2.12802e-21	CD2neg GD T cells
TIMP1	3.20384e-25	0.503163	0.428	0.222	4.8913e-21	CD2neg GD T cells
ENSSSCG00000037885	6.58227e-25	-0.511365	0.926	0.929	1.00492e-20	CD2neg GD T cells
HIF1A	8.98356e-25	0.418291	0.314	0.138	1.37152e-20	CD2neg GD T cells
ST3GAL1	1.3419e-24	0.312866	0.147	0.042	2.04868e-20	CD2neg GD T cells
RGCC	2.04882e-24	0.402836	0.468	0.252	3.12794e-20	CD2neg GD T cells
ESYT2	2.52359e-24	0.457089	0.28	0.12	3.85277e-20	CD2neg GD T cells
ENSSSCG00000037142	3.12243e-24	0.533614	0.843	0.678	4.76701e-20	CD2neg GD T cells
BIRC3	4.25925e-24	0.515449	0.572	0.364	6.50259e-20	CD2neg GD T cells
CCR9	1.41365e-23	0.41548	0.413	0.211	2.15822e-19	CD2neg GD T cells
COTL1	1.72725e-23	-0.533936	0.504	0.68	2.63699e-19	CD2neg GD T cells
TNFRSF1B	6.14592e-23	0.420917	0.48	0.266	9.38297e-19	CD2neg GD T cells
SGK1	7.6364e-23	0.388246	0.169	0.056	1.16585e-18	CD2neg GD T cells
ENSSSCG00000026217	2.30479e-22	-0.713019	0.021	0.218	3.51872e-18	CD2neg GD T cells
ZAP70	3.22091e-22	0.391259	0.561	0.344	4.91736e-18	CD2neg GD T cells
PTGER2	9.57293e-22	0.27742	0.116	0.031	1.4615e-17	CD2neg GD T cells
NKG7	2.31057e-21	-0.746789	0.639	0.724	3.52755e-17	CD2neg GD T cells
RGS16	5.62502e-21	0.293211	0.107	0.028	8.58772e-17	CD2neg GD T cells
ENSSSCG00000004572	7.36924e-21	0.277066	0.105	0.027	1.12506e-16	CD2neg GD T cells
CD6	7.45199e-21	-0.608492	0.026	0.215	1.1377e-16	CD2neg GD T cells
ITGAE	1.6332e-20	-0.611482	0.273	0.477	2.49341e-16	CD2neg GD T cells
DUSP1	1.68559e-20	0.481853	0.314	0.152	2.5734e-16	CD2neg GD T cells
CD83	2.70233e-20	0.395883	0.107	0.028	4.12565e-16	CD2neg GD T cells
CREM	2.95205e-20	0.426585	0.765	0.61	4.50689e-16	CD2neg GD T cells
DUSP2	4.51479e-20	0.341266	0.221	0.089	6.89273e-16	CD2neg GD T cells
LGALS1	5.0672e-20	0.714001	0.221	0.092	7.7361e-16	CD2neg GD T cells
EEF1B2	5.10158e-20	0.258981	0.979	0.905	7.78858e-16	CD2neg GD T cells
C15orf48	6.20425e-20	-0.559824	0.487	0.655	9.47203e-16	CD2neg GD T cells
NFKBIA	6.52013e-20	0.635023	0.485	0.304	9.95429e-16	CD2neg GD T cells
ENSSSCG00000017749	2.36486e-19	-0.607522	0.121	0.323	3.61044e-15	CD2neg GD T cells
ENSSSCG00000003253	6.79747e-19	0.297735	0.171	0.062	1.03777e-14	CD2neg GD T cells
ABLIM1	8.02999e-19	-0.563553	0.1	0.299	1.22594e-14	CD2neg GD T cells
KLF2	9.66437e-19	0.473918	0.135	0.044	1.47546e-14	CD2neg GD T cells
ENSSSCG00000000638	1.24322e-18	-0.881801	0.014	0.179	1.89802e-14	CD2neg GD T cells
TNFAIP3	1.7374e-18	0.383887	0.682	0.485	2.65248e-14	CD2neg GD T cells
PLVAP	2.77202e-18	0.30351	0.245	0.108	4.23204e-14	CD2neg GD T cells
CD1D	7.30672e-18	-0.633209	0.121	0.306	1.11552e-13	CD2neg GD T cells
CD8B	8.30694e-18	-0.661102	0.021	0.184	1.26822e-13	CD2neg GD T cells
HINT1	1.43548e-17	-0.41604	0.653	0.767	2.19155e-13	CD2neg GD T cells
IFNGR1	2.21799e-17	0.430741	0.321	0.168	3.38621e-13	CD2neg GD T cells
CD200R1	2.74247e-17	-0.607521	0.019	0.175	4.18693e-13	CD2neg GD T cells
NDFIP2	2.78389e-17	0.366324	0.501	0.307	4.25016e-13	CD2neg GD T cells
TNFRSF9	2.82995e-17	0.454341	0.162	0.061	4.32049e-13	CD2neg GD T cells
NFKB1	2.95607e-17	0.342311	0.252	0.117	4.51303e-13	CD2neg GD T cells
ENSSSCG00000038351	6.96979e-17	0.370897	0.409	0.233	1.06408e-12	CD2neg GD T cells
ENTPD1	1.09856e-16	-0.612957	0.029	0.185	1.67717e-12	CD2neg GD T cells
TYROBP	1.12119e-16	-0.74254	0.012	0.16	1.71172e-12	CD2neg GD T cells
ENSSSCG00000000640	1.14098e-16	-0.969895	0.031	0.185	1.74193e-12	CD2neg GD T cells
CD5	1.37476e-16	-0.640546	0.192	0.371	2.09885e-12	CD2neg GD T cells
IL4R	6.93821e-16	0.358964	0.273	0.136	1.05926e-11	CD2neg GD T cells
BCL2A1	1.68817e-15	0.486445	0.454	0.292	2.57733e-11	CD2neg GD T cells
SH2D2A	1.89654e-15	0.329006	0.264	0.131	2.89545e-11	CD2neg GD T cells
SLA-DQB1	2.8123e-15	0.368598	0.458	0.286	4.29354e-11	CD2neg GD T cells
PLIN2	3.1971e-15	0.366991	0.171	0.071	4.88101e-11	CD2neg GD T cells
FAM49B	4.7281e-15	-0.486794	0.226	0.396	7.21839e-11	CD2neg GD T cells
ENSSSCG00000039706	7.75869e-15	0.363388	0.135	0.051	1.18452e-10	CD2neg GD T cells
CD244	1.03447e-14	-0.549366	0.152	0.317	1.57932e-10	CD2neg GD T cells
FUNDC1	1.09398e-14	-0.391898	0.542	0.671	1.67019e-10	CD2neg GD T cells
PTPN12	1.11789e-14	-0.504485	0.121	0.289	1.70668e-10	CD2neg GD T cells
ATP2B4	1.45805e-14	0.269686	0.126	0.045	2.226e-10	CD2neg GD T cells
GZMK	1.83149e-14	-0.688761	0.024	0.161	2.79613e-10	CD2neg GD T cells
COX17	2.44044e-14	0.329219	0.724	0.58	3.72583e-10	CD2neg GD T cells
REL	3.00514e-14	0.435551	0.43	0.278	4.58794e-10	CD2neg GD T cells
FOSL2	4.03055e-14	0.312218	0.19	0.085	6.15345e-10	CD2neg GD T cells
SLA	4.27128e-14	0.312809	0.534	0.36	6.52096e-10	CD2neg GD T cells
TXNIP	5.8346e-14	0.294525	0.188	0.084	8.90769e-10	CD2neg GD T cells
SSH1	6.77768e-14	-0.482554	0.093	0.248	1.03475e-09	CD2neg GD T cells
UBL3	7.58987e-14	0.317046	0.473	0.305	1.15875e-09	CD2neg GD T cells
SNU13	1.18546e-13	0.335029	0.682	0.53	1.80984e-09	CD2neg GD T cells
SMPD1	1.44693e-13	-0.502147	0.114	0.268	2.20903e-09	CD2neg GD T cells
GPR82	1.64379e-13	-0.589829	0.064	0.21	2.50957e-09	CD2neg GD T cells
EIF4A1	1.78584e-13	0.331617	0.663	0.51	2.72644e-09	CD2neg GD T cells
TUBA4A	2.4189e-13	0.313768	0.333	0.194	3.69294e-09	CD2neg GD T cells
SNX10	2.44638e-13	-0.461583	0.119	0.274	3.73489e-09	CD2neg GD T cells
PIM1	3.03509e-13	0.332747	0.285	0.154	4.63367e-09	CD2neg GD T cells
KDM6B	3.30521e-13	0.351545	0.2	0.095	5.04606e-09	CD2neg GD T cells
CXCR4	4.5963e-13	0.329018	0.546	0.388	7.01718e-09	CD2neg GD T cells
ELF1	8.68835e-13	0.324695	0.544	0.387	1.32645e-08	CD2neg GD T cells
ADGRE5	1.26388e-12	0.258254	0.114	0.042	1.92957e-08	CD2neg GD T cells
IL7R	1.8007e-12	0.342551	0.235	0.12	2.74913e-08	CD2neg GD T cells
CDK2AP2	1.87472e-12	-0.391505	0.461	0.579	2.86214e-08	CD2neg GD T cells
ENSSSCG00000024973	2.95541e-12	-0.41998	0.449	0.583	4.51203e-08	CD2neg GD T cells
CCDC50	4.41119e-12	-0.425033	0.209	0.358	6.73456e-08	CD2neg GD T cells
S100A11	6.33788e-12	0.360814	0.287	0.163	9.67604e-08	CD2neg GD T cells
ENSSSCG00000001456	9.72031e-12	0.314107	0.551	0.386	1.484e-07	CD2neg GD T cells
LGMN	1.60179e-11	-0.64607	0.017	0.125	2.44546e-07	CD2neg GD T cells
EGLN3	1.60851e-11	-0.415286	0.057	0.184	2.45572e-07	CD2neg GD T cells
SNAPC1	1.64845e-11	0.364173	0.162	0.075	2.51668e-07	CD2neg GD T cells
TRAF1	2.04224e-11	0.274866	0.173	0.082	3.11788e-07	CD2neg GD T cells
SMC6	2.16034e-11	-0.399753	0.221	0.37	3.29819e-07	CD2neg GD T cells
PTPN1	2.62144e-11	0.299571	0.401	0.26	4.00215e-07	CD2neg GD T cells
GNA13	2.73436e-11	0.270471	0.219	0.114	4.17455e-07	CD2neg GD T cells
STX11	2.81858e-11	0.326904	0.183	0.089	4.30313e-07	CD2neg GD T cells
PPP1R18	3.00418e-11	-0.350291	0.489	0.606	4.58649e-07	CD2neg GD T cells
JOSD1	3.16986e-11	0.298387	0.192	0.096	4.83942e-07	CD2neg GD T cells
SASH3	5.64014e-11	-0.375116	0.29	0.44	8.6108e-07	CD2neg GD T cells
SARAF	7.3953e-11	0.305519	0.444	0.302	1.12904e-06	CD2neg GD T cells
SMPDL3A	1.05121e-10	-0.470759	0.026	0.132	1.60489e-06	CD2neg GD T cells
ENSSSCG00000032003	1.36771e-10	-0.341913	0.596	0.675	2.08808e-06	CD2neg GD T cells
PARK7	1.46754e-10	0.272541	0.762	0.654	2.2405e-06	CD2neg GD T cells
RAB22A	1.92786e-10	0.26047	0.112	0.046	2.94327e-06	CD2neg GD T cells
IFNG	2.5544e-10	-0.66637	0.055	0.169	3.8998e-06	CD2neg GD T cells
SIT1	3.94063e-10	-0.386325	0.188	0.331	6.01616e-06	CD2neg GD T cells
CDH17	4.03046e-10	-0.448013	0.026	0.126	6.1533e-06	CD2neg GD T cells
ENSSSCG00000031912	4.13382e-10	0.344737	0.582	0.444	6.3111e-06	CD2neg GD T cells
SPOCK2	4.84015e-10	0.268765	0.257	0.147	7.38945e-06	CD2neg GD T cells
PTK2B	6.56554e-10	-0.435026	0.154	0.279	1.00236e-05	CD2neg GD T cells
JARID2	7.58357e-10	0.251683	0.601	0.457	1.15778e-05	CD2neg GD T cells
EVL	7.98268e-10	-0.278177	0.694	0.778	1.21872e-05	CD2neg GD T cells
JAML	8.29981e-10	-0.412013	0.143	0.27	1.26713e-05	CD2neg GD T cells
EIF3I	1.10903e-09	-0.445872	0.399	0.499	1.69315e-05	CD2neg GD T cells
BATF3	1.14698e-09	-0.59597	0.145	0.261	1.75109e-05	CD2neg GD T cells
PNRC1	1.51125e-09	0.258886	0.717	0.608	2.30722e-05	CD2neg GD T cells
FAM129A	1.56164e-09	0.283856	0.211	0.117	2.38416e-05	CD2neg GD T cells
PSIP1	2.05384e-09	-0.345498	0.352	0.484	3.1356e-05	CD2neg GD T cells
SEMA4D	2.14117e-09	-0.355444	0.052	0.16	3.26893e-05	CD2neg GD T cells
NR4A1	2.41201e-09	0.28251	0.131	0.061	3.68242e-05	CD2neg GD T cells
NR4A2	2.51133e-09	0.277239	0.534	0.403	3.83404e-05	CD2neg GD T cells
AHI1	2.65714e-09	0.252435	0.361	0.233	4.05665e-05	CD2neg GD T cells
RESF1	3.04441e-09	-0.423164	0.23	0.352	4.6479e-05	CD2neg GD T cells
ENSSSCG00000027491	3.72353e-09	-0.441062	0.242	0.361	5.68471e-05	CD2neg GD T cells
GCSAM	3.77464e-09	-0.385684	0.062	0.165	5.76274e-05	CD2neg GD T cells
EML4	4.3008e-09	0.252153	0.33	0.212	6.56603e-05	CD2neg GD T cells
SRPK1	6.36943e-09	-0.325933	0.188	0.318	9.72421e-05	CD2neg GD T cells
TTF2	9.37261e-09	-0.35485	0.062	0.163	0.000143092	CD2neg GD T cells
XCL1	1.02253e-08	-0.426199	0.238	0.348	0.00015611	CD2neg GD T cells
EIF3L	1.25799e-08	0.266841	0.418	0.297	0.000192058	CD2neg GD T cells
ENSSSCG00000022925	1.78711e-08	0.275754	0.252	0.152	0.000272838	CD2neg GD T cells
EMB	1.83382e-08	-0.407474	0.166	0.28	0.000279969	CD2neg GD T cells
ENSSSCG00000001455	2.30744e-08	0.288208	0.539	0.41	0.000352277	CD2neg GD T cells
ENSSSCG00000039407	3.5668e-08	-0.418651	0.15	0.261	0.000544543	CD2neg GD T cells
FYB1	4.22847e-08	-0.352648	0.314	0.424	0.000645561	CD2neg GD T cells
FGR	4.36937e-08	-0.333514	0.026	0.109	0.000667072	CD2neg GD T cells
ENSSSCG00000037566	5.90254e-08	-0.291126	0.038	0.125	0.000901141	CD2neg GD T cells
ENSSSCG00000008898	6.39601e-08	-0.306766	0.095	0.203	0.000976479	CD2neg GD T cells
DOCK10	6.80017e-08	-0.364497	0.188	0.299	0.00103818	CD2neg GD T cells
AP5Z1	8.10247e-08	-0.318544	0.069	0.166	0.001237	CD2neg GD T cells
PRF1	8.75419e-08	-0.396363	0.287	0.396	0.0013365	CD2neg GD T cells
VASP	2.03307e-07	-0.284945	0.413	0.507	0.00310388	CD2neg GD T cells
SDF2L1	2.19661e-07	-0.345101	0.126	0.226	0.00335357	CD2neg GD T cells
GPR18	2.58181e-07	-0.333641	0.209	0.316	0.00394165	CD2neg GD T cells
ENSSSCG00000015710	2.88466e-07	-0.263709	0.584	0.659	0.00440401	CD2neg GD T cells
CAP1	2.88734e-07	-0.261009	0.492	0.591	0.0044081	CD2neg GD T cells
MAPRE2	2.94823e-07	-0.322114	0.15	0.254	0.00450107	CD2neg GD T cells
CD226	4.05251e-07	-0.276232	0.038	0.117	0.00618697	CD2neg GD T cells
CTSA	4.73557e-07	-0.329866	0.226	0.33	0.00722979	CD2neg GD T cells
ENSSSCG00000035224	5.10123e-07	-0.320474	0.188	0.289	0.00778805	CD2neg GD T cells
LNPEP	5.58764e-07	-0.315821	0.128	0.229	0.00853065	CD2neg GD T cells
BIN1	5.62574e-07	-0.303241	0.2	0.31	0.00858881	CD2neg GD T cells
FKBP5	6.01025e-07	-0.263808	0.031	0.105	0.00917585	CD2neg GD T cells
TOX	7.31036e-07	-0.315555	0.083	0.173	0.0111607	CD2neg GD T cells
UBAC2	7.3719e-07	-0.302906	0.285	0.393	0.0112547	CD2neg GD T cells
MID1IP1	7.40957e-07	-0.294133	0.093	0.187	0.0113122	CD2neg GD T cells
PTPN7	7.49564e-07	0.255482	0.223	0.142	0.0114436	CD2neg GD T cells
SKAP2	7.52126e-07	-0.286471	0.076	0.164	0.0114827	CD2neg GD T cells
ENSSSCG00000000905	7.52706e-07	-0.252227	0.549	0.609	0.0114916	CD2neg GD T cells
CYCS	9.85127e-07	0.275872	0.587	0.481	0.0150399	CD2neg GD T cells
AOAH	1.12193e-06	-0.296938	0.069	0.154	0.0171284	CD2neg GD T cells
PCED1B	1.27336e-06	-0.315725	0.038	0.112	0.0194403	CD2neg GD T cells
VPS37B	1.38997e-06	0.28531	0.157	0.091	0.0212207	CD2neg GD T cells
CD86	2.1792e-06	-0.252218	0.05	0.126	0.0332699	CD2neg GD T cells
ENSSSCG00000027826	2.6444e-06	-0.28774	0.176	0.273	0.0403721	CD2neg GD T cells
UBE2L6	2.69397e-06	-0.280479	0.411	0.494	0.0411289	CD2neg GD T cells
CD96	3.22247e-06	-0.338193	0.214	0.306	0.0491975	CD2neg GD T cells
CCR7	0	1.36975	0.63	0.051	0	Naive CD4/CD8 ab T cells
KLF2	0	1.23336	0.416	0.032	0	Naive CD4/CD8 ab T cells
LEF1	0	0.920143	0.416	0.042	0	Naive CD4/CD8 ab T cells
S1PR1	0	1.08463	0.428	0.047	0	Naive CD4/CD8 ab T cells
ANGPT2	2.39126e-278	0.499832	0.153	0.004	3.65074e-274	Naive CD4/CD8 ab T cells
RASA3	2.42119e-269	0.729196	0.277	0.021	3.69643e-265	Naive CD4/CD8 ab T cells
ENSSSCG00000034617	5.15473e-240	0.599898	1	0.999	7.86973e-236	Naive CD4/CD8 ab T cells
RPS3A	6.88863e-235	0.657104	1	0.996	1.05169e-230	Naive CD4/CD8 ab T cells
ENSSSCG00000035768	6.25275e-233	0.546822	1	0.999	9.54607e-229	Naive CD4/CD8 ab T cells
FADS3	2.31421e-229	0.62068	0.237	0.018	3.53311e-225	Naive CD4/CD8 ab T cells
ENSSSCG00000003042	2.82991e-229	0.554128	1	0.999	4.32043e-225	Naive CD4/CD8 ab T cells
ENSSSCG00000004489	5.65093e-228	0.649586	1	0.998	8.62728e-224	Naive CD4/CD8 ab T cells
ENSSSCG00000031088	1.22129e-224	0.549778	1	0.999	1.86454e-220	Naive CD4/CD8 ab T cells
RPL10	1.39157e-223	0.541179	1	0.999	2.12451e-219	Naive CD4/CD8 ab T cells
YBX3	2.79228e-214	0.588248	0.224	0.017	4.26297e-210	Naive CD4/CD8 ab T cells
CCL5	4.65607e-211	-2.99898	0.169	0.822	7.10843e-207	Naive CD4/CD8 ab T cells
RPS15	1.33791e-208	0.534066	1	0.999	2.04259e-204	Naive CD4/CD8 ab T cells
RPLP0	1.31792e-207	0.57622	1	0.996	2.01207e-203	Naive CD4/CD8 ab T cells
ENSSSCG00000035080	1.4947e-202	0.503914	1	0.999	2.28195e-198	Naive CD4/CD8 ab T cells
PLAC8	5.72456e-202	1.17659	0.963	0.624	8.73969e-198	Naive CD4/CD8 ab T cells
EEF1B2	9.44654e-202	0.812261	0.997	0.903	1.4422e-197	Naive CD4/CD8 ab T cells
RPS23	5.06163e-199	0.572004	1	0.993	7.72759e-195	Naive CD4/CD8 ab T cells
RPL34	3.50583e-198	0.555252	1	0.997	5.35235e-194	Naive CD4/CD8 ab T cells
ENSSSCG00000014569	1.59626e-193	0.480927	1	0.999	2.43701e-189	Naive CD4/CD8 ab T cells
RPS5	2.55714e-192	0.595141	1	0.98	3.90399e-188	Naive CD4/CD8 ab T cells
SELL	1.90525e-190	0.808985	0.395	0.063	2.90875e-186	Naive CD4/CD8 ab T cells
RPS20	9.79147e-190	0.455637	1	0.999	1.49486e-185	Naive CD4/CD8 ab T cells
ENSSSCG00000014855	4.00063e-189	0.465834	1	0.999	6.10776e-185	Naive CD4/CD8 ab T cells
ENSSSCG00000011272	5.50667e-189	0.53398	1	0.994	8.40703e-185	Naive CD4/CD8 ab T cells
RPL3	1.62512e-187	0.67985	0.998	0.95	2.48107e-183	Naive CD4/CD8 ab T cells
IFITM3	2.24237e-183	1.08048	0.939	0.45	3.42342e-179	Naive CD4/CD8 ab T cells
RPL9	7.08988e-183	0.509452	1	0.995	1.08241e-178	Naive CD4/CD8 ab T cells
COX1	1.56817e-178	-0.816629	0.998	0.997	2.39413e-174	Naive CD4/CD8 ab T cells
RPL11	8.07723e-169	0.452827	1	0.998	1.23315e-164	Naive CD4/CD8 ab T cells
RACK1	5.72485e-168	0.660884	0.993	0.922	8.74013e-164	Naive CD4/CD8 ab T cells
ENSSSCG00000033019	2.33318e-167	0.633788	1	0.951	3.56206e-163	Naive CD4/CD8 ab T cells
ENSSSCG00000025928	7.96664e-167	0.552939	1	0.98	1.21627e-162	Naive CD4/CD8 ab T cells
ENSSSCG00000029830	1.33033e-165	0.475635	1	0.996	2.03101e-161	Naive CD4/CD8 ab T cells
RPL35	1.46612e-165	0.425701	1	0.999	2.23832e-161	Naive CD4/CD8 ab T cells
IFI6	2.73553e-165	-1.40222	0.781	0.956	4.17633e-161	Naive CD4/CD8 ab T cells
RPS27	4.18296e-163	0.381589	1	1	6.38612e-159	Naive CD4/CD8 ab T cells
RPS13	8.28176e-163	0.567572	0.998	0.973	1.26438e-158	Naive CD4/CD8 ab T cells
ENSSSCG00000020830	2.57034e-162	0.584111	1	0.971	3.92413e-158	Naive CD4/CD8 ab T cells
RPS9	7.89487e-162	0.486525	1	0.992	1.20531e-157	Naive CD4/CD8 ab T cells
RPL39	1.55928e-159	0.456671	1	0.998	2.38055e-155	Naive CD4/CD8 ab T cells
DAPL1	2.25095e-155	0.756039	0.405	0.079	3.43652e-151	Naive CD4/CD8 ab T cells
RPL17-C18orf32	1.27181e-154	0.533499	1	0.984	1.94168e-150	Naive CD4/CD8 ab T cells
ENSSSCG00000040273	1.40504e-153	0.413088	1	0.999	2.14507e-149	Naive CD4/CD8 ab T cells
ENSSSCG00000003930	4.53426e-151	0.387768	1	0.999	6.92246e-147	Naive CD4/CD8 ab T cells
ENSSSCG00000035811	6.43973e-151	0.408566	1	0.998	9.83153e-147	Naive CD4/CD8 ab T cells
TPT1	2.11071e-150	0.428634	1	1	3.22242e-146	Naive CD4/CD8 ab T cells
ENSSSCG00000033697	3.75074e-149	0.568854	1	0.969	5.72625e-145	Naive CD4/CD8 ab T cells
ENSSSCG00000036296	2.72367e-148	0.418157	1	0.998	4.15823e-144	Naive CD4/CD8 ab T cells
RPS4X	1.53124e-147	0.510639	1	0.984	2.33774e-143	Naive CD4/CD8 ab T cells
ENSSSCG00000004970	5.36017e-147	0.353138	1	1	8.18336e-143	Naive CD4/CD8 ab T cells
RPS16	2.43604e-144	0.375404	1	1	3.7191e-140	Naive CD4/CD8 ab T cells
ENSSSCG00000039544	3.60865e-142	0.443473	1	0.994	5.50933e-138	Naive CD4/CD8 ab T cells
ITGA5	1.03446e-141	0.313698	0.108	0.005	1.5793e-137	Naive CD4/CD8 ab T cells
RPS18	4.33893e-139	0.481114	1	0.992	6.62425e-135	Naive CD4/CD8 ab T cells
SGCA	1.53357e-136	0.295332	0.106	0.005	2.3413e-132	Naive CD4/CD8 ab T cells
C15orf48	4.97676e-136	-1.74089	0.141	0.671	7.59802e-132	Naive CD4/CD8 ab T cells
RPL6	5.88601e-135	0.434386	1	0.995	8.98618e-131	Naive CD4/CD8 ab T cells
RPSA	2.82423e-134	0.482196	1	0.984	4.31175e-130	Naive CD4/CD8 ab T cells
RPL37	5.79339e-133	0.383093	1	0.999	8.84478e-129	Naive CD4/CD8 ab T cells
ENSSSCG00000024974	6.59579e-133	0.448646	0.998	0.988	1.00698e-128	Naive CD4/CD8 ab T cells
TMSB10	1.87822e-132	-0.483684	1	1	2.86748e-128	Naive CD4/CD8 ab T cells
PDK1	1.44962e-130	0.591724	0.29	0.048	2.21314e-126	Naive CD4/CD8 ab T cells
LTB	4.35466e-130	0.462638	0.617	0.186	6.64826e-126	Naive CD4/CD8 ab T cells
RPS26	3.85545e-129	0.429775	1	0.996	5.88612e-125	Naive CD4/CD8 ab T cells
RPS6	3.50956e-128	0.477023	0.998	0.986	5.35805e-124	Naive CD4/CD8 ab T cells
CST7	3.64206e-125	-1.2749	0.277	0.73	5.56033e-121	Naive CD4/CD8 ab T cells
ENSSSCG00000037030	4.13518e-124	0.439303	1	0.988	6.31318e-120	Naive CD4/CD8 ab T cells
RPL26	1.49322e-122	0.403189	1	0.994	2.2797e-118	Naive CD4/CD8 ab T cells
RPL22	2.90186e-122	0.467984	0.998	0.973	4.43027e-118	Naive CD4/CD8 ab T cells
RPL7	6.3668e-122	0.455982	1	0.99	9.7202e-118	Naive CD4/CD8 ab T cells
ENSSSCG00000011952	2.61957e-121	0.506951	0.998	0.955	3.9993e-117	Naive CD4/CD8 ab T cells
ENSSSCG00000027573	6.76365e-120	0.44456	0.998	0.981	1.03261e-115	Naive CD4/CD8 ab T cells
ENSSSCG00000036716	4.99399e-119	0.395886	1	0.994	7.62432e-115	Naive CD4/CD8 ab T cells
ENSSSCG00000035507	8.71213e-119	0.339115	0.113	0.007	1.33008e-114	Naive CD4/CD8 ab T cells
ENSSSCG00000013889	5.29523e-115	0.399284	1	0.994	8.08422e-111	Naive CD4/CD8 ab T cells
RPL23	1.8517e-111	0.368102	1	1	2.82699e-107	Naive CD4/CD8 ab T cells
COX2	2.67156e-111	-0.556723	1	0.999	4.07867e-107	Naive CD4/CD8 ab T cells
ENSSSCG00000016902	1.94715e-110	-3.56376	0.066	0.56	2.97272e-106	Naive CD4/CD8 ab T cells
NKG7	2.48345e-110	-1.56554	0.397	0.735	3.79149e-106	Naive CD4/CD8 ab T cells
ENSSSCG00000013064	4.94266e-110	0.563781	0.991	0.87	7.54595e-106	Naive CD4/CD8 ab T cells
ENSSSCG00000023584	3.80462e-109	-1.58373	0.123	0.604	5.80852e-105	Naive CD4/CD8 ab T cells
RPS12	1.29007e-108	0.369052	1	0.999	1.96955e-104	Naive CD4/CD8 ab T cells
PTPRCAP	2.2616e-106	-0.765194	0.706	0.914	3.45278e-102	Naive CD4/CD8 ab T cells
RPS17	7.49024e-106	0.330532	1	0.999	1.14353e-101	Naive CD4/CD8 ab T cells
ENSSSCG00000016903	2.52443e-105	-3.11974	0.061	0.539	3.85405e-101	Naive CD4/CD8 ab T cells
ENSSSCG00000013597	1.07397e-98	0.385497	1	0.984	1.63964e-94	Naive CD4/CD8 ab T cells
ENSSSCG00000017509	9.9737e-97	0.370713	1	0.992	1.52268e-92	Naive CD4/CD8 ab T cells
CD3G	2.02108e-91	-0.818729	0.79	0.9	3.08558e-87	Naive CD4/CD8 ab T cells
ENSSSCG00000009303	2.77809e-91	0.353993	1	0.993	4.24131e-87	Naive CD4/CD8 ab T cells
RPL7A	8.87853e-91	0.353893	1	0.991	1.35549e-86	Naive CD4/CD8 ab T cells
COX3	2.47278e-90	-0.433415	1	0.998	3.77519e-86	Naive CD4/CD8 ab T cells
ATP6	4.113e-90	-0.412214	1	0.998	6.27931e-86	Naive CD4/CD8 ab T cells
BTG2	9.54489e-89	0.763239	0.616	0.258	1.45722e-84	Naive CD4/CD8 ab T cells
RPS11	1.70135e-88	0.274687	1	0.999	2.59746e-84	Naive CD4/CD8 ab T cells
ENSSSCG00000004945	3.35025e-88	0.47686	0.991	0.897	5.11483e-84	Naive CD4/CD8 ab T cells
KLRK1	3.67704e-88	-1.93022	0.038	0.473	5.61374e-84	Naive CD4/CD8 ab T cells
HSPE1	2.03764e-86	0.628466	0.965	0.819	3.11087e-82	Naive CD4/CD8 ab T cells
SPTBN1	3.48114e-86	0.465679	0.212	0.039	5.31465e-82	Naive CD4/CD8 ab T cells
ENSSSCG00000012119	7.27829e-82	-0.347499	1	1	1.11118e-77	Naive CD4/CD8 ab T cells
ADD3	1.17476e-79	0.53872	0.263	0.061	1.79351e-75	Naive CD4/CD8 ab T cells
FCER1G	2.54995e-79	-1.93736	0.038	0.441	3.89301e-75	Naive CD4/CD8 ab T cells
ENSSSCG00000032003	3.97423e-79	-0.901679	0.384	0.685	6.06745e-75	Naive CD4/CD8 ab T cells
DDIT4	2.32176e-78	0.700787	0.527	0.206	3.54464e-74	Naive CD4/CD8 ab T cells
RPS21	2.54118e-78	0.380607	0.993	0.961	3.87963e-74	Naive CD4/CD8 ab T cells
ENSSSCG00000034448	8.72313e-78	0.2921	1	0.999	1.33176e-73	Naive CD4/CD8 ab T cells
ENSSSCG00000006081	3.34298e-77	0.391495	0.993	0.942	5.10373e-73	Naive CD4/CD8 ab T cells
HSD11B1L	1.44089e-76	0.289809	1	0.996	2.19981e-72	Naive CD4/CD8 ab T cells
ENSSSCG00000039460	1.25347e-75	0.329851	1	0.991	1.91367e-71	Naive CD4/CD8 ab T cells
ITM2B	8.72722e-73	-0.767886	0.616	0.816	1.33238e-68	Naive CD4/CD8 ab T cells
RDX	8.82946e-72	-1.03853	0.205	0.57	1.34799e-67	Naive CD4/CD8 ab T cells
NR4A1	1.06773e-71	0.543682	0.238	0.055	1.6301e-67	Naive CD4/CD8 ab T cells
FOS	1.45082e-71	0.854353	0.633	0.305	2.21496e-67	Naive CD4/CD8 ab T cells
OSTF1	4.9447e-71	-0.806098	0.419	0.703	7.54907e-67	Naive CD4/CD8 ab T cells
RGCC	6.17521e-71	0.750732	0.565	0.246	9.42769e-67	Naive CD4/CD8 ab T cells
DUSP2	5.42635e-68	0.597447	0.299	0.085	8.28441e-64	Naive CD4/CD8 ab T cells
RPS14	1.04548e-66	0.317439	1	0.983	1.59614e-62	Naive CD4/CD8 ab T cells
ENSSSCG00000029596	1.9286e-66	-1.40203	0.292	0.597	2.9444e-62	Naive CD4/CD8 ab T cells
BTF3	3.79062e-66	0.386676	0.99	0.916	5.78713e-62	Naive CD4/CD8 ab T cells
ENSSSCG00000017239	5.93615e-66	0.285595	1	0.995	9.06272e-62	Naive CD4/CD8 ab T cells
ENSSSCG00000001229	2.12044e-65	-0.299204	1	1	3.23727e-61	Naive CD4/CD8 ab T cells
ITGAE	7.41371e-65	-1.04998	0.141	0.485	1.13185e-60	Naive CD4/CD8 ab T cells
SERPINB1	1.69638e-64	0.542928	0.275	0.075	2.58987e-60	Naive CD4/CD8 ab T cells
SH3BGRL3	6.00341e-64	-0.568734	0.802	0.909	9.16541e-60	Naive CD4/CD8 ab T cells
NPM1	1.5986e-63	0.477764	0.941	0.757	2.44058e-59	Naive CD4/CD8 ab T cells
ENSSSCG00000039046	3.89958e-63	0.360055	0.997	0.942	5.95349e-59	Naive CD4/CD8 ab T cells
RPLP2	7.96307e-63	0.258187	0.998	0.997	1.21572e-58	Naive CD4/CD8 ab T cells
SSR4	1.12716e-58	0.502054	0.89	0.647	1.72084e-54	Naive CD4/CD8 ab T cells
HCST	8.63473e-58	0.520778	0.57	0.262	1.31826e-53	Naive CD4/CD8 ab T cells
KXD1	8.92337e-58	0.250586	1	0.996	1.36233e-53	Naive CD4/CD8 ab T cells
ENSSSCG00000031912	6.82254e-57	0.729773	0.732	0.436	1.0416e-52	Naive CD4/CD8 ab T cells
TMEM123	1.25863e-56	0.565422	0.569	0.273	1.92156e-52	Naive CD4/CD8 ab T cells
RPL5	3.62294e-56	0.386553	0.99	0.91	5.53114e-52	Naive CD4/CD8 ab T cells
DUSP4	1.2624e-55	-0.982582	0.064	0.39	1.92731e-51	Naive CD4/CD8 ab T cells
RPL27	1.42061e-55	0.345663	0.991	0.941	2.16885e-51	Naive CD4/CD8 ab T cells
CD2	7.97918e-55	-0.616758	0.685	0.826	1.21818e-50	Naive CD4/CD8 ab T cells
ST6GALNAC4	2.87507e-54	-0.873166	0.203	0.507	4.38937e-50	Naive CD4/CD8 ab T cells
TPM2	1.34905e-53	0.409899	0.169	0.037	2.0596e-49	Naive CD4/CD8 ab T cells
VAMP8	1.37815e-53	-0.660265	0.482	0.697	2.10403e-49	Naive CD4/CD8 ab T cells
GNLY	1.85204e-52	-4.36671	0.01	0.311	2.82751e-48	Naive CD4/CD8 ab T cells
HINT1	1.56617e-51	-0.633639	0.621	0.769	2.39107e-47	Naive CD4/CD8 ab T cells
ISG15	8.43129e-51	-0.826222	0.638	0.792	1.28721e-46	Naive CD4/CD8 ab T cells
ACTB	1.08361e-50	-0.695594	0.908	0.957	1.65434e-46	Naive CD4/CD8 ab T cells
C12orf75	4.45748e-50	0.350871	0.137	0.027	6.80523e-46	Naive CD4/CD8 ab T cells
PABPC1	7.53143e-50	0.423113	0.927	0.778	1.14982e-45	Naive CD4/CD8 ab T cells
COX8A	9.07227e-50	-0.422355	0.904	0.931	1.38506e-45	Naive CD4/CD8 ab T cells
PPP1R15A	1.0858e-49	0.548475	0.603	0.319	1.65769e-45	Naive CD4/CD8 ab T cells
IL2RB	1.62662e-49	-0.851897	0.118	0.424	2.48336e-45	Naive CD4/CD8 ab T cells
ARPC2	2.44868e-49	-0.456229	0.896	0.928	3.7384e-45	Naive CD4/CD8 ab T cells
GABARAP	8.86049e-49	-0.526294	0.664	0.807	1.35273e-44	Naive CD4/CD8 ab T cells
HSP90AB1	1.12521e-48	0.37526	0.986	0.889	1.71785e-44	Naive CD4/CD8 ab T cells
CD244	1.43001e-48	-0.913213	0.035	0.323	2.18319e-44	Naive CD4/CD8 ab T cells
COX5B	1.71251e-48	-0.555608	0.657	0.789	2.61449e-44	Naive CD4/CD8 ab T cells
ARPC3	2.81381e-48	-0.466169	0.817	0.884	4.29584e-44	Naive CD4/CD8 ab T cells
DUSP1	4.06098e-48	0.604026	0.367	0.148	6.1999e-44	Naive CD4/CD8 ab T cells
IL7R	1.95129e-47	0.425093	0.325	0.115	2.97903e-43	Naive CD4/CD8 ab T cells
ID2	1.60645e-46	-0.72457	0.583	0.767	2.45257e-42	Naive CD4/CD8 ab T cells
PIK3R1	2.6576e-46	-0.737024	0.454	0.683	4.05737e-42	Naive CD4/CD8 ab T cells
ENSSSCG00000026140	2.57178e-45	0.443059	0.301	0.108	3.92634e-41	Naive CD4/CD8 ab T cells
SATB1	3.88426e-45	0.2788	0.118	0.022	5.9301e-41	Naive CD4/CD8 ab T cells
RGS10	1.23861e-44	0.474493	0.343	0.136	1.89098e-40	Naive CD4/CD8 ab T cells
TCF7	1.75523e-44	0.46038	0.586	0.3	2.67972e-40	Naive CD4/CD8 ab T cells
EEF1D	2.07886e-44	0.414196	0.883	0.69	3.1738e-40	Naive CD4/CD8 ab T cells
CD96	2.34005e-44	-0.868171	0.042	0.314	3.57255e-40	Naive CD4/CD8 ab T cells
KBTBD6	3.80732e-44	0.30062	0.108	0.019	5.81264e-40	Naive CD4/CD8 ab T cells
LFNG	9.61434e-44	0.353153	0.158	0.038	1.46782e-39	Naive CD4/CD8 ab T cells
ENSSSCG00000037885	1.23081e-43	-0.5974	0.882	0.931	1.87907e-39	Naive CD4/CD8 ab T cells
ANXA1	2.32225e-43	0.302759	0.108	0.02	3.54538e-39	Naive CD4/CD8 ab T cells
ADGRG1	1.04971e-41	-1.0976	0.016	0.271	1.60259e-37	Naive CD4/CD8 ab T cells
ARHGDIB	4.30052e-41	-0.360778	0.955	0.966	6.5656e-37	Naive CD4/CD8 ab T cells
BACH2	9.9789e-41	0.271854	0.104	0.019	1.52348e-36	Naive CD4/CD8 ab T cells
ABI1	1.04914e-40	0.39625	0.209	0.065	1.60173e-36	Naive CD4/CD8 ab T cells
ENSSSCG00000001341	1.72333e-40	-0.400934	0.892	0.945	2.631e-36	Naive CD4/CD8 ab T cells
ND4	4.75425e-40	-0.38952	0.984	0.978	7.25832e-36	Naive CD4/CD8 ab T cells
PFN1	5.24618e-40	-0.547773	0.694	0.808	8.00935e-36	Naive CD4/CD8 ab T cells
CCDC50	1.21707e-39	-0.729838	0.101	0.364	1.85811e-35	Naive CD4/CD8 ab T cells
RPS10-NUDT3	2.24145e-39	0.27459	0.99	0.948	3.42203e-35	Naive CD4/CD8 ab T cells
VPS37B	2.35015e-39	0.410627	0.249	0.087	3.58797e-35	Naive CD4/CD8 ab T cells
ENSSSCG00000036114	2.53154e-39	0.476289	0.656	0.396	3.8649e-35	Naive CD4/CD8 ab T cells
PCED1B	2.87616e-39	0.368183	0.283	0.103	4.39103e-35	Naive CD4/CD8 ab T cells
HMGN2	3.30095e-39	-0.59194	0.694	0.803	5.03956e-35	Naive CD4/CD8 ab T cells
EEF2	5.66676e-39	0.334446	0.958	0.83	8.65145e-35	Naive CD4/CD8 ab T cells
NFIL3	1.01228e-38	-0.824239	0.066	0.32	1.54545e-34	Naive CD4/CD8 ab T cells
ENSSSCG00000002550	3.16049e-38	-0.508863	0.605	0.735	4.82512e-34	Naive CD4/CD8 ab T cells
TRAT1	9.99711e-38	-0.712471	0.68	0.741	1.52626e-33	Naive CD4/CD8 ab T cells
LAT2	2.02625e-37	-0.804105	0.129	0.376	3.09348e-33	Naive CD4/CD8 ab T cells
ENSSSCG00000014540	2.13745e-37	-0.406431	0.962	0.965	3.26324e-33	Naive CD4/CD8 ab T cells
ENSSSCG00000008061	4.86278e-37	-0.483793	0.643	0.778	7.42401e-33	Naive CD4/CD8 ab T cells
ENSSSCG00000024973	6.20387e-37	-0.633931	0.357	0.588	9.47145e-33	Naive CD4/CD8 ab T cells
TMEM71	7.01782e-37	0.431469	0.249	0.091	1.07141e-32	Naive CD4/CD8 ab T cells
BATF3	4.93558e-36	-0.925922	0.037	0.266	7.53515e-32	Naive CD4/CD8 ab T cells
CD3E	8.99913e-36	-0.597001	0.894	0.829	1.3739e-31	Naive CD4/CD8 ab T cells
DBI	9.16729e-36	-0.502061	0.598	0.718	1.39957e-31	Naive CD4/CD8 ab T cells
S100A13	9.94428e-36	0.365404	0.264	0.1	1.51819e-31	Naive CD4/CD8 ab T cells
TNFAIP3	1.1975e-35	-0.74317	0.25	0.5	1.82822e-31	Naive CD4/CD8 ab T cells
NKX3-1	1.3267e-35	0.288091	0.108	0.023	2.02547e-31	Naive CD4/CD8 ab T cells
ENSSSCG00000032556	2.05294e-35	-0.488497	0.614	0.752	3.13422e-31	Naive CD4/CD8 ab T cells
COX6A1	3.06647e-35	-0.445758	0.694	0.8	4.68158e-31	Naive CD4/CD8 ab T cells
ENSSSCG00000036618	1.88472e-34	-0.872279	0.482	0.663	2.8774e-30	Naive CD4/CD8 ab T cells
CD8A	2.14881e-34	-0.870708	0.263	0.48	3.28058e-30	Naive CD4/CD8 ab T cells
ENSSSCG00000027348	3.0004e-34	-0.653169	0.217	0.448	4.58072e-30	Naive CD4/CD8 ab T cells
GZMB	7.74668e-34	-2.06155	0.67	0.684	1.18269e-29	Naive CD4/CD8 ab T cells
SRGN	8.39619e-34	-0.534931	0.894	0.938	1.28185e-29	Naive CD4/CD8 ab T cells
ATF3	9.43051e-34	0.453472	0.245	0.093	1.43976e-29	Naive CD4/CD8 ab T cells
CHD3	1.00443e-33	0.454857	0.534	0.301	1.53346e-29	Naive CD4/CD8 ab T cells
TAF1D	1.70086e-33	0.411287	0.757	0.532	2.5967e-29	Naive CD4/CD8 ab T cells
VMP1	2.52218e-33	-0.700019	0.297	0.523	3.85061e-29	Naive CD4/CD8 ab T cells
FSCN1	2.76363e-33	-0.745034	0.035	0.253	4.21924e-29	Naive CD4/CD8 ab T cells
ENSSSCG00000034019	3.36449e-33	-0.461609	0.598	0.721	5.13656e-29	Naive CD4/CD8 ab T cells
MAP2K2	8.57797e-33	-0.546194	0.39	0.589	1.3096e-28	Naive CD4/CD8 ab T cells
MISP3	9.92315e-33	-0.656818	0.096	0.328	1.51497e-28	Naive CD4/CD8 ab T cells
TMA7	1.03899e-32	-0.359774	0.857	0.892	1.58622e-28	Naive CD4/CD8 ab T cells
ITM2C	2.43272e-32	-0.662871	0.129	0.362	3.71403e-28	Naive CD4/CD8 ab T cells
TRDC	4.29527e-32	-1.87626	0.082	0.297	6.55758e-28	Naive CD4/CD8 ab T cells
ENSSSCG00000026217	4.37169e-32	-0.750133	0.016	0.221	6.67425e-28	Naive CD4/CD8 ab T cells
FUNDC1	4.51997e-32	-0.510182	0.503	0.674	6.90064e-28	Naive CD4/CD8 ab T cells
CD3D	9.04372e-32	-0.559871	0.515	0.663	1.38071e-27	Naive CD4/CD8 ab T cells
PPP1R18	1.16027e-31	-0.533427	0.412	0.61	1.77139e-27	Naive CD4/CD8 ab T cells
IKZF2	3.17863e-31	-0.67092	0.066	0.287	4.85282e-27	Naive CD4/CD8 ab T cells
BST2	1.25074e-30	-0.722739	0.134	0.358	1.9095e-26	Naive CD4/CD8 ab T cells
ATP6V1G1	1.52022e-30	-0.449347	0.579	0.721	2.32093e-26	Naive CD4/CD8 ab T cells
RASGRP2	1.58965e-30	0.414328	0.207	0.076	2.42692e-26	Naive CD4/CD8 ab T cells
ITGB2	2.11657e-30	0.30146	0.283	0.117	3.23137e-26	Naive CD4/CD8 ab T cells
SAT1	2.71693e-30	-0.389212	0.917	0.959	4.14794e-26	Naive CD4/CD8 ab T cells
RAP1A	3.22774e-30	-0.543104	0.386	0.577	4.92779e-26	Naive CD4/CD8 ab T cells
ND5	3.61015e-30	-0.49347	0.572	0.703	5.51161e-26	Naive CD4/CD8 ab T cells
ARPC1B	3.78749e-30	-0.408974	0.734	0.806	5.78236e-26	Naive CD4/CD8 ab T cells
SELENOS	9.21908e-30	-0.647077	0.103	0.322	1.40748e-25	Naive CD4/CD8 ab T cells
ENSSSCG00000037081	1.57201e-29	-0.429287	0.68	0.762	2.39999e-25	Naive CD4/CD8 ab T cells
ENSSSCG00000000640	2.4783e-28	-1.04436	0.007	0.188	3.78362e-24	Naive CD4/CD8 ab T cells
H3F3A	3.13366e-28	-0.255063	0.988	0.983	4.78415e-24	Naive CD4/CD8 ab T cells
CEBPB	3.76371e-28	0.492346	0.517	0.311	5.74606e-24	Naive CD4/CD8 ab T cells
IKZF3	4.38544e-28	-0.602052	0.167	0.383	6.69526e-24	Naive CD4/CD8 ab T cells
HSPD1	5.66449e-28	0.47127	0.633	0.431	8.64798e-24	Naive CD4/CD8 ab T cells
TSPO	5.82874e-28	0.319299	0.228	0.091	8.89873e-24	Naive CD4/CD8 ab T cells
EMP3	7.16663e-28	0.361618	0.612	0.378	1.09413e-23	Naive CD4/CD8 ab T cells
CTSD	8.08969e-28	-0.572602	0.257	0.459	1.23505e-23	Naive CD4/CD8 ab T cells
ENSSSCG00000000638	1.50796e-27	-0.920467	0.005	0.181	2.3022e-23	Naive CD4/CD8 ab T cells
ABLIM1	1.83567e-27	0.354571	0.504	0.285	2.80252e-23	Naive CD4/CD8 ab T cells
ZFP36L2	1.98732e-27	0.345272	0.911	0.806	3.03404e-23	Naive CD4/CD8 ab T cells
ENSSSCG00000011234	2.08564e-27	-0.634117	0.163	0.365	3.18415e-23	Naive CD4/CD8 ab T cells
ENSSSCG00000008433	2.12375e-27	-0.353415	0.861	0.9	3.24232e-23	Naive CD4/CD8 ab T cells
DNAJB1	2.49053e-27	0.669456	0.607	0.419	3.80229e-23	Naive CD4/CD8 ab T cells
COX4I1	2.67198e-27	-0.295352	0.915	0.93	4.07931e-23	Naive CD4/CD8 ab T cells
ENSSSCG00000012916	6.45012e-27	-0.572282	0.318	0.498	9.8474e-23	Naive CD4/CD8 ab T cells
CD200R1	7.46716e-27	-0.647156	0.005	0.178	1.14001e-22	Naive CD4/CD8 ab T cells
GPR82	1.90986e-26	-0.755951	0.031	0.213	2.91578e-22	Naive CD4/CD8 ab T cells
ENSSSCG00000039071	3.19325e-26	-0.460033	0.466	0.615	4.87514e-22	Naive CD4/CD8 ab T cells
SEPT7	6.52808e-26	-0.408409	0.708	0.782	9.96642e-22	Naive CD4/CD8 ab T cells
XCL1	9.22928e-26	-0.866999	0.148	0.352	1.40903e-21	Naive CD4/CD8 ab T cells
PTK2B	1.22825e-25	-0.619494	0.092	0.283	1.87517e-21	Naive CD4/CD8 ab T cells
ARF6	1.23868e-25	-0.432042	0.57	0.703	1.89109e-21	Naive CD4/CD8 ab T cells
PRF1	1.93089e-25	-0.671921	0.209	0.401	2.94789e-21	Naive CD4/CD8 ab T cells
ENTPD1	2.0553e-25	-0.665866	0.017	0.187	3.13782e-21	Naive CD4/CD8 ab T cells
ENSSSCG00000005518	2.90333e-25	0.323033	0.329	0.158	4.43251e-21	Naive CD4/CD8 ab T cells
GNL3	3.30176e-25	0.263787	0.165	0.058	5.0408e-21	Naive CD4/CD8 ab T cells
ENSSSCG00000002907	3.48216e-25	-0.404658	0.605	0.709	5.31621e-21	Naive CD4/CD8 ab T cells
RPL36AL	3.76689e-25	0.253818	0.951	0.83	5.75091e-21	Naive CD4/CD8 ab T cells
ENSSSCG00000035224	5.73443e-25	-0.581659	0.104	0.293	8.75475e-21	Naive CD4/CD8 ab T cells
SNAPC1	8.09724e-25	0.361937	0.19	0.073	1.23621e-20	Naive CD4/CD8 ab T cells
DAPK2	9.74173e-25	-0.549621	0.026	0.196	1.48727e-20	Naive CD4/CD8 ab T cells
CD99	1.50319e-24	-0.609199	0.11	0.307	2.29492e-20	Naive CD4/CD8 ab T cells
DNAJB4	3.34208e-24	0.282871	0.167	0.06	5.10236e-20	Naive CD4/CD8 ab T cells
ZFP36L1	4.38814e-24	-0.54274	0.435	0.595	6.69938e-20	Naive CD4/CD8 ab T cells
HSPA5	5.3128e-24	-0.518964	0.664	0.754	8.11105e-20	Naive CD4/CD8 ab T cells
HSPA8	6.55353e-24	0.258096	0.988	0.914	1.00053e-19	Naive CD4/CD8 ab T cells
ENSSSCG00000037142	7.83202e-24	-0.466954	0.548	0.688	1.19572e-19	Naive CD4/CD8 ab T cells
CDK2AP2	9.67837e-24	-0.495899	0.449	0.581	1.4776e-19	Naive CD4/CD8 ab T cells
GPR34	1.01515e-23	-0.536813	0.026	0.191	1.54983e-19	Naive CD4/CD8 ab T cells
ENSSSCG00000015390	1.57168e-23	-0.57041	0.077	0.255	2.39949e-19	Naive CD4/CD8 ab T cells
NDUFB7	1.61611e-23	-0.49937	0.256	0.435	2.46731e-19	Naive CD4/CD8 ab T cells
ENSSSCG00000038351	3.13865e-23	-0.734814	0.071	0.245	4.79177e-19	Naive CD4/CD8 ab T cells
RAC2	4.53233e-23	-0.2542	0.967	0.97	6.91952e-19	Naive CD4/CD8 ab T cells
CCT2	4.53995e-23	0.343803	0.692	0.49	6.93114e-19	Naive CD4/CD8 ab T cells
MFNG	4.78593e-23	0.276805	0.184	0.072	7.30669e-19	Naive CD4/CD8 ab T cells
NR4A2	5.12973e-23	0.346152	0.598	0.399	7.83156e-19	Naive CD4/CD8 ab T cells
RPL10A	5.48688e-23	0.361074	0.515	0.321	8.37681e-19	Naive CD4/CD8 ab T cells
TYROBP	6.0971e-23	-0.766114	0.01	0.162	9.30844e-19	Naive CD4/CD8 ab T cells
PARK7	7.37151e-23	-0.397988	0.53	0.662	1.12541e-18	Naive CD4/CD8 ab T cells
PTPN12	8.02996e-23	-0.567974	0.111	0.291	1.22593e-18	Naive CD4/CD8 ab T cells
ENSSSCG00000015710	1.1258e-22	-0.428668	0.555	0.661	1.71875e-18	Naive CD4/CD8 ab T cells
NCALD	1.38793e-22	-0.609756	0.197	0.367	2.11896e-18	Naive CD4/CD8 ab T cells
ENSSSCG00000009327	1.49286e-22	-0.380455	0.774	0.818	2.27915e-18	Naive CD4/CD8 ab T cells
CFL1	2.00718e-22	-0.287039	0.939	0.939	3.06436e-18	Naive CD4/CD8 ab T cells
MGST1	3.24948e-22	-0.516776	0.134	0.312	4.96098e-18	Naive CD4/CD8 ab T cells
IFNG	3.72988e-22	-0.815546	0.019	0.171	5.69441e-18	Naive CD4/CD8 ab T cells
UBE2L6	4.69296e-22	-0.50299	0.325	0.498	7.16475e-18	Naive CD4/CD8 ab T cells
ENSSSCG00000040060	5.76772e-22	0.271532	0.139	0.048	8.80557e-18	Naive CD4/CD8 ab T cells
SNU13	6.2351e-22	0.344904	0.713	0.527	9.51912e-18	Naive CD4/CD8 ab T cells
PTPN22	7.82029e-22	-0.531949	0.153	0.333	1.19392e-17	Naive CD4/CD8 ab T cells
PTPN6	1.10669e-21	-0.611853	0.137	0.307	1.68959e-17	Naive CD4/CD8 ab T cells
DAD1	1.22068e-21	-0.469817	0.381	0.522	1.86361e-17	Naive CD4/CD8 ab T cells
SOD1	1.71009e-21	0.295951	0.776	0.554	2.61079e-17	Naive CD4/CD8 ab T cells
INSIG1	1.76401e-21	0.295915	0.245	0.114	2.69312e-17	Naive CD4/CD8 ab T cells
C1orf21	2.22608e-21	-0.484397	0.019	0.168	3.39856e-17	Naive CD4/CD8 ab T cells
SKAP2	2.61049e-21	-0.473242	0.019	0.167	3.98544e-17	Naive CD4/CD8 ab T cells
HERC6	2.80715e-21	-0.532245	0.157	0.335	4.28568e-17	Naive CD4/CD8 ab T cells
NDUFA13	2.84417e-21	-0.38936	0.584	0.675	4.34219e-17	Naive CD4/CD8 ab T cells
CD1D	3.59169e-21	-0.592722	0.134	0.308	5.48344e-17	Naive CD4/CD8 ab T cells
ENSSSCG00000027196	3.66398e-21	-0.472382	0.249	0.43	5.5938e-17	Naive CD4/CD8 ab T cells
ACTR2	3.71626e-21	-0.455173	0.395	0.536	5.67361e-17	Naive CD4/CD8 ab T cells
ENSSSCG00000039407	4.8435e-21	-0.630751	0.099	0.264	7.39456e-17	Naive CD4/CD8 ab T cells
EIF3E	4.92852e-21	0.3064	0.701	0.493	7.52437e-17	Naive CD4/CD8 ab T cells
CD74	5.9273e-21	-0.496389	0.692	0.788	9.04921e-17	Naive CD4/CD8 ab T cells
MYO5A	6.56788e-21	-0.508136	0.275	0.443	1.00272e-16	Naive CD4/CD8 ab T cells
ENSSSCG00000023331	6.96592e-21	-0.343656	0.72	0.787	1.06349e-16	Naive CD4/CD8 ab T cells
ENSSSCG00000033909	8.41408e-21	-0.448442	0.492	0.635	1.28458e-16	Naive CD4/CD8 ab T cells
LSP1	9.8301e-21	-0.383293	0.616	0.696	1.50076e-16	Naive CD4/CD8 ab T cells
FBXO39	1.49039e-20	-0.521707	0.104	0.274	2.27538e-16	Naive CD4/CD8 ab T cells
ENSSSCG00000017983	1.70722e-20	0.284849	0.238	0.111	2.60641e-16	Naive CD4/CD8 ab T cells
HLA-DRA	1.72741e-20	-0.591198	0.417	0.547	2.63724e-16	Naive CD4/CD8 ab T cells
SEPT11	1.75911e-20	-0.582532	0.115	0.279	2.68563e-16	Naive CD4/CD8 ab T cells
RIN3	2.2473e-20	-0.537769	0.061	0.217	3.43095e-16	Naive CD4/CD8 ab T cells
CAP1	2.56745e-20	-0.400404	0.449	0.593	3.91972e-16	Naive CD4/CD8 ab T cells
CYCS	2.83685e-20	0.50537	0.637	0.478	4.33102e-16	Naive CD4/CD8 ab T cells
IFNGR1	2.99842e-20	0.313859	0.318	0.167	4.57769e-16	Naive CD4/CD8 ab T cells
ENSSSCG00000001097	3.14412e-20	0.289894	0.273	0.135	4.80013e-16	Naive CD4/CD8 ab T cells
KLF13	7.03004e-20	0.280705	0.252	0.121	1.07328e-15	Naive CD4/CD8 ab T cells
SMPDL3A	1.22202e-19	-0.562934	0.005	0.134	1.86566e-15	Naive CD4/CD8 ab T cells
ERMARD	1.37535e-19	0.251901	0.195	0.083	2.09974e-15	Naive CD4/CD8 ab T cells
CAPZA1	1.38048e-19	-0.428336	0.43	0.553	2.10758e-15	Naive CD4/CD8 ab T cells
PLIN2	1.5561e-19	0.356131	0.169	0.07	2.3757e-15	Naive CD4/CD8 ab T cells
CD69	2.26613e-19	0.287479	0.602	0.404	3.45971e-15	Naive CD4/CD8 ab T cells
SLA2	2.60738e-19	-0.456282	0.318	0.47	3.98069e-15	Naive CD4/CD8 ab T cells
CREM	2.75317e-19	0.294762	0.755	0.609	4.20326e-15	Naive CD4/CD8 ab T cells
GSPT2	2.91219e-19	0.337796	0.193	0.085	4.44604e-15	Naive CD4/CD8 ab T cells
ENSSSCG00000035048	3.40071e-19	0.296142	0.367	0.208	5.19186e-15	Naive CD4/CD8 ab T cells
ENSSSCG00000003691	3.80401e-19	-0.279586	0.798	0.848	5.80759e-15	Naive CD4/CD8 ab T cells
ZBTB38	4.91888e-19	-0.441722	0.014	0.146	7.50966e-15	Naive CD4/CD8 ab T cells
ENSSSCG00000002688	5.37502e-19	-0.445001	0.021	0.155	8.20604e-15	Naive CD4/CD8 ab T cells
COX17	5.70198e-19	0.289752	0.755	0.578	8.70521e-15	Naive CD4/CD8 ab T cells
ENSSSCG00000018063	6.57444e-19	-0.572365	0.363	0.502	1.00372e-14	Naive CD4/CD8 ab T cells
LITAF	7.87844e-19	-0.489303	0.134	0.297	1.2028e-14	Naive CD4/CD8 ab T cells
MYL6	2.2448e-18	-0.275365	0.882	0.889	3.42713e-14	Naive CD4/CD8 ab T cells
ENSSSCG00000033734	2.39514e-18	-0.625442	0.722	0.651	3.65667e-14	Naive CD4/CD8 ab T cells
EMB	3.59137e-18	-0.497967	0.123	0.283	5.48295e-14	Naive CD4/CD8 ab T cells
ATP5PF	3.7029e-18	-0.347012	0.553	0.664	5.65322e-14	Naive CD4/CD8 ab T cells
COTL1	4.44134e-18	-0.404588	0.63	0.677	6.78059e-14	Naive CD4/CD8 ab T cells
SPCS3	4.47188e-18	-0.40121	0.41	0.547	6.82722e-14	Naive CD4/CD8 ab T cells
TIMM9	5.08603e-18	0.282528	0.266	0.138	7.76484e-14	Naive CD4/CD8 ab T cells
SMPD1	5.88448e-18	-0.516836	0.118	0.27	8.98384e-14	Naive CD4/CD8 ab T cells
ENSSSCG00000034072	7.58552e-18	-0.496414	0.355	0.489	1.15808e-13	Naive CD4/CD8 ab T cells
ARPC4	1.03446e-17	-0.398084	0.43	0.552	1.5793e-13	Naive CD4/CD8 ab T cells
MIEN1	1.06158e-17	-0.423649	0.322	0.475	1.62071e-13	Naive CD4/CD8 ab T cells
CDH17	1.16644e-17	-0.500521	0.009	0.128	1.7808e-13	Naive CD4/CD8 ab T cells
SMIM3	1.18033e-17	-0.448243	0.03	0.16	1.80201e-13	Naive CD4/CD8 ab T cells
ENSSSCG00000020790	1.18568e-17	-0.371961	0.494	0.602	1.81018e-13	Naive CD4/CD8 ab T cells
ITGB1	1.37538e-17	-0.464605	0.08	0.225	2.0998e-13	Naive CD4/CD8 ab T cells
TUBA4A	1.3988e-17	0.265749	0.339	0.192	2.13554e-13	Naive CD4/CD8 ab T cells
GZMM	1.46664e-17	0.298819	0.216	0.101	2.23912e-13	Naive CD4/CD8 ab T cells
RASGEF1B	1.8252e-17	0.26501	0.179	0.078	2.78653e-13	Naive CD4/CD8 ab T cells
ENSSSCG00000012178	3.04383e-17	0.319444	0.386	0.233	4.64701e-13	Naive CD4/CD8 ab T cells
TP53I11	3.73449e-17	0.256029	0.183	0.082	5.70144e-13	Naive CD4/CD8 ab T cells
ENSSSCG00000037775	4.60311e-17	-0.316808	0.443	0.566	7.02756e-13	Naive CD4/CD8 ab T cells
HSPH1	5.54967e-17	0.34674	0.57	0.399	8.47268e-13	Naive CD4/CD8 ab T cells
GPR174	6.33312e-17	0.279778	0.367	0.218	9.66877e-13	Naive CD4/CD8 ab T cells
PLAAT3	6.37717e-17	-0.395053	0.01	0.127	9.73602e-13	Naive CD4/CD8 ab T cells
COMMD4	1.01728e-16	-0.440961	0.177	0.33	1.55308e-12	Naive CD4/CD8 ab T cells
TMEM258	1.17087e-16	-0.415893	0.35	0.474	1.78756e-12	Naive CD4/CD8 ab T cells
ZNRF1	1.32811e-16	-0.434289	0.151	0.307	2.02762e-12	Naive CD4/CD8 ab T cells
CYTB	1.36412e-16	-0.317339	0.97	0.936	2.08261e-12	Naive CD4/CD8 ab T cells
TNFRSF1B	1.64011e-16	0.28076	0.43	0.266	2.50396e-12	Naive CD4/CD8 ab T cells
TTF2	1.69499e-16	-0.429185	0.038	0.165	2.58774e-12	Naive CD4/CD8 ab T cells
GLA	2.15126e-16	0.264427	0.167	0.074	3.28433e-12	Naive CD4/CD8 ab T cells
FAM129A	2.28208e-16	-0.377061	0.01	0.124	3.48404e-12	Naive CD4/CD8 ab T cells
ENO1	2.29076e-16	-0.301819	0.79	0.819	3.4973e-12	Naive CD4/CD8 ab T cells
NFKBIA	2.58143e-16	-0.655188	0.17	0.314	3.94108e-12	Naive CD4/CD8 ab T cells
DCXR	2.60488e-16	-0.41102	0.045	0.173	3.97687e-12	Naive CD4/CD8 ab T cells
ITK	2.69923e-16	0.278223	0.275	0.147	4.12091e-12	Naive CD4/CD8 ab T cells
RGS1	2.7181e-16	-0.310325	0.72	0.796	4.14973e-12	Naive CD4/CD8 ab T cells
EGLN3	3.78636e-16	-0.440348	0.054	0.185	5.78064e-12	Naive CD4/CD8 ab T cells
ENSSSCG00000012517	3.81169e-16	-0.452319	0.153	0.302	5.81931e-12	Naive CD4/CD8 ab T cells
ENSSSCG00000017336	4.09571e-16	0.260432	0.235	0.119	6.25292e-12	Naive CD4/CD8 ab T cells
CD53	4.16113e-16	-0.315872	0.626	0.711	6.3528e-12	Naive CD4/CD8 ab T cells
PSENEN	6.94478e-16	-0.415036	0.172	0.317	1.06026e-11	Naive CD4/CD8 ab T cells
ENSSSCG00000016687	7.10218e-16	-0.366031	0.01	0.12	1.08429e-11	Naive CD4/CD8 ab T cells
LY96	7.18286e-16	-0.468045	0.12	0.262	1.09661e-11	Naive CD4/CD8 ab T cells
RNF181	7.84346e-16	-0.406884	0.177	0.328	1.19746e-11	Naive CD4/CD8 ab T cells
RGS19	8.63552e-16	0.284142	0.358	0.214	1.31838e-11	Naive CD4/CD8 ab T cells
TLN1	9.17043e-16	-0.435008	0.2	0.345	1.40005e-11	Naive CD4/CD8 ab T cells
AOAH	9.57383e-16	-0.415622	0.035	0.156	1.46164e-11	Naive CD4/CD8 ab T cells
ENSSSCG00000000071	1.16069e-15	0.26181	0.835	0.69	1.77202e-11	Naive CD4/CD8 ab T cells
RHOC	1.17979e-15	-0.392082	0.042	0.167	1.80118e-11	Naive CD4/CD8 ab T cells
COX7B	1.31347e-15	-0.252721	0.861	0.865	2.00527e-11	Naive CD4/CD8 ab T cells
AICDA	1.34064e-15	-0.907747	0.019	0.13	2.04675e-11	Naive CD4/CD8 ab T cells
DDX21	1.67222e-15	0.261763	0.412	0.256	2.55298e-11	Naive CD4/CD8 ab T cells
SRI	1.6785e-15	-0.39475	0.423	0.539	2.56257e-11	Naive CD4/CD8 ab T cells
ENSSSCG00000040118	1.72129e-15	-0.394305	0.407	0.533	2.62789e-11	Naive CD4/CD8 ab T cells
DYNLRB1	1.78637e-15	-0.392684	0.202	0.349	2.72725e-11	Naive CD4/CD8 ab T cells
SPCS1	2.42841e-15	-0.371865	0.457	0.554	3.70745e-11	Naive CD4/CD8 ab T cells
FRMD4B	3.33566e-15	-0.385479	0.017	0.127	5.09255e-11	Naive CD4/CD8 ab T cells
LCP1	4.04989e-15	-0.285856	0.741	0.779	6.18297e-11	Naive CD4/CD8 ab T cells
SLA-DMA	4.4057e-15	-0.4471	0.186	0.322	6.72619e-11	Naive CD4/CD8 ab T cells
ENSSSCG00000040248	4.62931e-15	0.271466	0.278	0.156	7.06756e-11	Naive CD4/CD8 ab T cells
HNRNPLL	4.66298e-15	-0.492622	0.108	0.243	7.11897e-11	Naive CD4/CD8 ab T cells
VIM	5.02273e-15	0.349809	0.412	0.266	7.6682e-11	Naive CD4/CD8 ab T cells
SDF2L1	5.983e-15	-0.443537	0.097	0.228	9.13425e-11	Naive CD4/CD8 ab T cells
ENSSSCG00000039658	5.99133e-15	0.266126	0.336	0.199	9.14697e-11	Naive CD4/CD8 ab T cells
CCL3L1	6.45744e-15	-0.707541	0.019	0.128	9.85858e-11	Naive CD4/CD8 ab T cells
ATOX1	8.64775e-15	-0.453474	0.176	0.311	1.32025e-10	Naive CD4/CD8 ab T cells
UQCRQ	8.75751e-15	-0.36076	0.414	0.528	1.33701e-10	Naive CD4/CD8 ab T cells
CTSA	9.06631e-15	-0.429522	0.195	0.332	1.38415e-10	Naive CD4/CD8 ab T cells
RNASEH2C	9.4321e-15	-0.42061	0.243	0.379	1.44e-10	Naive CD4/CD8 ab T cells
DNAJA1	9.60439e-15	0.294393	0.798	0.634	1.4663e-10	Naive CD4/CD8 ab T cells
H2AFV	1.08248e-14	-0.358225	0.551	0.626	1.65262e-10	Naive CD4/CD8 ab T cells
GRAMD2B	1.13719e-14	-0.396942	0.04	0.158	1.73615e-10	Naive CD4/CD8 ab T cells
SDCBP	1.29724e-14	-0.411003	0.233	0.37	1.9805e-10	Naive CD4/CD8 ab T cells
FUT8	1.45128e-14	-0.416019	0.063	0.186	2.21567e-10	Naive CD4/CD8 ab T cells
ENSSSCG00000024776	1.64203e-14	-0.329282	0.511	0.592	2.50689e-10	Naive CD4/CD8 ab T cells
GSN	1.99763e-14	-0.414111	0.172	0.308	3.04978e-10	Naive CD4/CD8 ab T cells
LAG3	2.14574e-14	-0.657922	0.033	0.143	3.2759e-10	Naive CD4/CD8 ab T cells
FGR	2.22595e-14	-0.385957	0.01	0.11	3.39836e-10	Naive CD4/CD8 ab T cells
MFSD10	2.36668e-14	-0.377044	0.043	0.159	3.61321e-10	Naive CD4/CD8 ab T cells
SLC9A3R1	2.55306e-14	-0.364814	0.402	0.523	3.89776e-10	Naive CD4/CD8 ab T cells
RASA1	2.6178e-14	-0.454997	0.101	0.232	3.99659e-10	Naive CD4/CD8 ab T cells
LGALS3BP	2.7621e-14	-0.422324	0.167	0.304	4.2169e-10	Naive CD4/CD8 ab T cells
SUPT4H1	3.20711e-14	-0.414605	0.339	0.464	4.89629e-10	Naive CD4/CD8 ab T cells
RCAN3	4.5929e-14	0.280931	0.268	0.151	7.01199e-10	Naive CD4/CD8 ab T cells
UBAC2	4.76414e-14	-0.426489	0.275	0.395	7.27342e-10	Naive CD4/CD8 ab T cells
SNTB2	5.39383e-14	-0.329171	0.01	0.108	8.23477e-10	Naive CD4/CD8 ab T cells
COX7A2	5.81683e-14	-0.3097	0.671	0.701	8.88055e-10	Naive CD4/CD8 ab T cells
TECR	5.90365e-14	-0.398335	0.106	0.234	9.0131e-10	Naive CD4/CD8 ab T cells
ENSSSCG00000022176	6.8634e-14	-0.400774	0.083	0.207	1.04784e-09	Naive CD4/CD8 ab T cells
TTYH3	9.34179e-14	-0.349608	0.01	0.106	1.42621e-09	Naive CD4/CD8 ab T cells
DOCK10	1.05227e-13	-0.433627	0.172	0.301	1.60651e-09	Naive CD4/CD8 ab T cells
SCG5	1.06948e-13	-0.471754	0.117	0.24	1.63277e-09	Naive CD4/CD8 ab T cells
DHRS3	1.08265e-13	-0.480001	0.129	0.254	1.65288e-09	Naive CD4/CD8 ab T cells
GCSAM	1.28471e-13	-0.404778	0.054	0.166	1.96136e-09	Naive CD4/CD8 ab T cells
KIT	2.0761e-13	-0.387434	0.01	0.105	3.16959e-09	Naive CD4/CD8 ab T cells
MYO1F	2.25549e-13	-0.334425	0.014	0.11	3.44346e-09	Naive CD4/CD8 ab T cells
GLIPR1	2.4049e-13	-0.408021	0.13	0.258	3.67155e-09	Naive CD4/CD8 ab T cells
ENSSSCG00000006061	2.46364e-13	-0.363153	0.339	0.454	3.76123e-09	Naive CD4/CD8 ab T cells
SLC25A5	3.02909e-13	-0.361379	0.337	0.457	4.62451e-09	Naive CD4/CD8 ab T cells
DYNLT3	3.06611e-13	-0.396534	0.217	0.346	4.68104e-09	Naive CD4/CD8 ab T cells
ENSSSCG00000012166	4.43263e-13	-0.365377	0.125	0.252	6.7673e-09	Naive CD4/CD8 ab T cells
CD52	4.47218e-13	-0.498273	0.932	0.838	6.82768e-09	Naive CD4/CD8 ab T cells
SEC11A	5.43738e-13	-0.34637	0.32	0.441	8.30124e-09	Naive CD4/CD8 ab T cells
ENSSSCG00000015447	5.48129e-13	-0.374781	0.016	0.11	8.36829e-09	Naive CD4/CD8 ab T cells
WAS	6.31274e-13	-0.350751	0.297	0.425	9.63766e-09	Naive CD4/CD8 ab T cells
ENSSSCG00000003903	7.78885e-13	-0.251738	0.715	0.749	1.18912e-08	Naive CD4/CD8 ab T cells
FBXO25	8.48119e-13	-0.34218	0.024	0.121	1.29482e-08	Naive CD4/CD8 ab T cells
ETFA	9.27429e-13	-0.318321	0.083	0.205	1.41591e-08	Naive CD4/CD8 ab T cells
TMBIM6	9.53919e-13	-0.281762	0.656	0.708	1.45635e-08	Naive CD4/CD8 ab T cells
HCLS1	9.68437e-13	-0.386157	0.355	0.46	1.47851e-08	Naive CD4/CD8 ab T cells
WBP1	1.02866e-12	-0.364436	0.071	0.185	1.57045e-08	Naive CD4/CD8 ab T cells
UCP2	1.21507e-12	-0.41738	0.157	0.281	1.85505e-08	Naive CD4/CD8 ab T cells
MDFIC	1.28452e-12	-0.333462	0.043	0.148	1.96108e-08	Naive CD4/CD8 ab T cells
BATF	1.34693e-12	-0.439772	0.085	0.203	2.05635e-08	Naive CD4/CD8 ab T cells
VASP	1.62631e-12	-0.342781	0.405	0.509	2.48289e-08	Naive CD4/CD8 ab T cells
LCK	1.87886e-12	-0.279611	0.729	0.761	2.86845e-08	Naive CD4/CD8 ab T cells
BCAP29	2.16358e-12	-0.37636	0.158	0.283	3.30313e-08	Naive CD4/CD8 ab T cells
DDX17	2.21852e-12	-0.379143	0.407	0.505	3.38701e-08	Naive CD4/CD8 ab T cells
FUNDC2	2.24395e-12	-0.357816	0.249	0.375	3.42585e-08	Naive CD4/CD8 ab T cells
ENSSSCG00000015337	2.30719e-12	-0.271336	0.668	0.726	3.52238e-08	Naive CD4/CD8 ab T cells
RCHY1	2.52638e-12	-0.380783	0.16	0.284	3.85702e-08	Naive CD4/CD8 ab T cells
RSAD2	2.69937e-12	-0.423639	0.066	0.176	4.12113e-08	Naive CD4/CD8 ab T cells
SEPT1	2.7099e-12	-0.299785	0.558	0.627	4.1372e-08	Naive CD4/CD8 ab T cells
ENSSSCG00000006395	2.88753e-12	-0.361345	0.355	0.468	4.4084e-08	Naive CD4/CD8 ab T cells
YWHAQ	3.08192e-12	-0.374204	0.195	0.318	4.70516e-08	Naive CD4/CD8 ab T cells
NDUFS7	3.16655e-12	-0.369589	0.235	0.355	4.83438e-08	Naive CD4/CD8 ab T cells
ACP5	3.52358e-12	-0.377886	0.202	0.326	5.37946e-08	Naive CD4/CD8 ab T cells
ENSSSCG00000027826	4.11546e-12	-0.389048	0.153	0.275	6.28307e-08	Naive CD4/CD8 ab T cells
CFDP1	4.29041e-12	-0.36782	0.339	0.448	6.55016e-08	Naive CD4/CD8 ab T cells
SF3B5	5.07251e-12	-0.322379	0.457	0.552	7.7442e-08	Naive CD4/CD8 ab T cells
ARRB2	5.58757e-12	-0.39172	0.143	0.26	8.53054e-08	Naive CD4/CD8 ab T cells
BMF	5.69799e-12	-0.331656	0.021	0.111	8.69912e-08	Naive CD4/CD8 ab T cells
UQCR10	6.24946e-12	-0.340151	0.306	0.426	9.54104e-08	Naive CD4/CD8 ab T cells
SAP18	7.77774e-12	-0.268334	0.664	0.712	1.18743e-07	Naive CD4/CD8 ab T cells
ENSSSCG00000033744	7.89514e-12	-0.330208	0.438	0.529	1.20535e-07	Naive CD4/CD8 ab T cells
BCAS2	8.26699e-12	0.271002	0.403	0.273	1.26212e-07	Naive CD4/CD8 ab T cells
ENSSSCG00000009673	8.96691e-12	-0.315803	0.016	0.101	1.36898e-07	Naive CD4/CD8 ab T cells
AKAP9	1.04966e-11	-0.378922	0.317	0.436	1.60251e-07	Naive CD4/CD8 ab T cells
BRK1	1.21217e-11	-0.312013	0.388	0.491	1.85061e-07	Naive CD4/CD8 ab T cells
ENSSSCG00000005095	1.24662e-11	-0.355485	0.092	0.203	1.90322e-07	Naive CD4/CD8 ab T cells
TBC1D10C	1.53885e-11	-0.362993	0.221	0.342	2.34936e-07	Naive CD4/CD8 ab T cells
ENSSSCG00000017213	1.5583e-11	-0.303193	0.569	0.621	2.37906e-07	Naive CD4/CD8 ab T cells
ACTG1	1.722e-11	-0.252285	0.957	0.957	2.62898e-07	Naive CD4/CD8 ab T cells
CST3	1.88217e-11	-0.389962	0.101	0.21	2.8735e-07	Naive CD4/CD8 ab T cells
S100A11	2.69991e-11	-0.385406	0.068	0.171	4.12195e-07	Naive CD4/CD8 ab T cells
CNDP2	2.84564e-11	-0.325953	0.085	0.194	4.34443e-07	Naive CD4/CD8 ab T cells
RUNX3	2.89903e-11	-0.365137	0.136	0.248	4.42594e-07	Naive CD4/CD8 ab T cells
LAMTOR2	2.95724e-11	-0.343575	0.183	0.299	4.51483e-07	Naive CD4/CD8 ab T cells
RPS6KA1	3.11758e-11	-0.337375	0.089	0.196	4.75962e-07	Naive CD4/CD8 ab T cells
CMPK2	3.21915e-11	-0.346367	0.05	0.147	4.91467e-07	Naive CD4/CD8 ab T cells
NDFIP1	3.35104e-11	-0.335816	0.355	0.467	5.11603e-07	Naive CD4/CD8 ab T cells
KDSR	3.381e-11	0.277308	0.337	0.217	5.16177e-07	Naive CD4/CD8 ab T cells
CFLAR	3.43666e-11	-0.376033	0.323	0.436	5.24675e-07	Naive CD4/CD8 ab T cells
CPD	3.84138e-11	-0.324812	0.035	0.126	5.86464e-07	Naive CD4/CD8 ab T cells
EFHD2	3.84656e-11	-0.29202	0.024	0.112	5.87255e-07	Naive CD4/CD8 ab T cells
TGIF2-RAB5IF	4.17772e-11	-0.319015	0.426	0.515	6.37813e-07	Naive CD4/CD8 ab T cells
ENSSSCG00000001455	4.66022e-11	-0.405735	0.303	0.419	7.11476e-07	Naive CD4/CD8 ab T cells
ENSSSCG00000003348	5.22049e-11	-0.328364	0.167	0.283	7.97013e-07	Naive CD4/CD8 ab T cells
MBD2	5.51719e-11	-0.316152	0.045	0.139	8.42309e-07	Naive CD4/CD8 ab T cells
ERH	5.8385e-11	-0.297695	0.483	0.543	8.91364e-07	Naive CD4/CD8 ab T cells
TES	6.44176e-11	-0.326176	0.054	0.15	9.83463e-07	Naive CD4/CD8 ab T cells
RBX1	7.24497e-11	-0.343253	0.313	0.415	1.10609e-06	Naive CD4/CD8 ab T cells
CLTB	9.22458e-11	-0.324911	0.07	0.169	1.40832e-06	Naive CD4/CD8 ab T cells
ENSSSCG00000014371	9.23079e-11	-0.286267	0.424	0.531	1.40926e-06	Naive CD4/CD8 ab T cells
ARPC5	9.97398e-11	-0.286494	0.543	0.611	1.52273e-06	Naive CD4/CD8 ab T cells
ENSSSCG00000007188	1.008e-10	-0.276575	0.678	0.714	1.53891e-06	Naive CD4/CD8 ab T cells
ENSSSCG00000017906	1.36088e-10	-0.350346	0.118	0.226	2.07766e-06	Naive CD4/CD8 ab T cells
SNX10	1.50214e-10	-0.358387	0.163	0.274	2.29332e-06	Naive CD4/CD8 ab T cells
ENSSSCG00000031741	1.72319e-10	-0.323805	0.042	0.13	2.6308e-06	Naive CD4/CD8 ab T cells
PRKAR1A	1.7275e-10	-0.330182	0.254	0.365	2.63738e-06	Naive CD4/CD8 ab T cells
VPS25	1.7683e-10	-0.347835	0.193	0.302	2.69966e-06	Naive CD4/CD8 ab T cells
SNRPC	1.90676e-10	-0.325637	0.228	0.337	2.91105e-06	Naive CD4/CD8 ab T cells
SAMD9	2.05917e-10	-0.361415	0.179	0.292	3.14373e-06	Naive CD4/CD8 ab T cells
PSMA6	2.10239e-10	-0.321572	0.409	0.495	3.20972e-06	Naive CD4/CD8 ab T cells
PLEKHF1	2.11378e-10	-0.309321	0.045	0.135	3.2271e-06	Naive CD4/CD8 ab T cells
ENSSSCG00000011290	2.24147e-10	-0.316379	0.16	0.273	3.42205e-06	Naive CD4/CD8 ab T cells
PFKP	2.32923e-10	-0.317326	0.083	0.183	3.55604e-06	Naive CD4/CD8 ab T cells
TNFSF10	2.40041e-10	-0.281446	0.047	0.139	3.66471e-06	Naive CD4/CD8 ab T cells
CSK	2.41751e-10	-0.32645	0.317	0.417	3.69082e-06	Naive CD4/CD8 ab T cells
ENSSSCG00000037071	2.46073e-10	-0.32179	0.106	0.211	3.7568e-06	Naive CD4/CD8 ab T cells
CD247	2.59871e-10	-0.6172	0.739	0.717	3.96746e-06	Naive CD4/CD8 ab T cells
ENSSSCG00000023160	2.80071e-10	-0.311156	0.064	0.159	4.27585e-06	Naive CD4/CD8 ab T cells
CAPZB	2.91579e-10	-0.299201	0.551	0.6	4.45153e-06	Naive CD4/CD8 ab T cells
SRPK1	2.93181e-10	-0.355383	0.209	0.318	4.47599e-06	Naive CD4/CD8 ab T cells
GNB2	3.06568e-10	-0.324416	0.299	0.406	4.68038e-06	Naive CD4/CD8 ab T cells
ND3	3.33309e-10	-0.280612	0.717	0.756	5.08862e-06	Naive CD4/CD8 ab T cells
ARPC5L	3.70932e-10	-0.349105	0.363	0.453	5.66302e-06	Naive CD4/CD8 ab T cells
LASP1	4.01292e-10	-0.331239	0.139	0.246	6.12653e-06	Naive CD4/CD8 ab T cells
ZNFX1	4.6939e-10	-0.333338	0.049	0.136	7.16618e-06	Naive CD4/CD8 ab T cells
NDUFB4	5.09183e-10	-0.265782	0.527	0.6	7.7737e-06	Naive CD4/CD8 ab T cells
NFKBIB	5.32703e-10	-0.358037	0.195	0.305	8.13277e-06	Naive CD4/CD8 ab T cells
LAX1	5.97226e-10	-0.354483	0.193	0.304	9.11785e-06	Naive CD4/CD8 ab T cells
NDUFB11	5.9928e-10	-0.316804	0.273	0.379	9.14921e-06	Naive CD4/CD8 ab T cells
ENSSSCG00000013721	7.12706e-10	-0.327832	0.327	0.42	1.08809e-05	Naive CD4/CD8 ab T cells
CTSB	7.31246e-10	-0.329536	0.106	0.208	1.11639e-05	Naive CD4/CD8 ab T cells
IFIT1	1.06776e-09	-0.418117	0.278	0.376	1.63015e-05	Naive CD4/CD8 ab T cells
SPTSSA	1.08011e-09	-0.254516	0.05	0.139	1.649e-05	Naive CD4/CD8 ab T cells
BCAP31	1.08255e-09	-0.299029	0.405	0.488	1.65272e-05	Naive CD4/CD8 ab T cells
ENSSSCG00000002004	1.11288e-09	-0.258811	0.59	0.653	1.69904e-05	Naive CD4/CD8 ab T cells
SASH3	1.18734e-09	-0.328019	0.35	0.439	1.81271e-05	Naive CD4/CD8 ab T cells
ATP5ME	1.23339e-09	-0.313821	0.39	0.479	1.88302e-05	Naive CD4/CD8 ab T cells
MOV10	1.23869e-09	-0.322678	0.139	0.244	1.8911e-05	Naive CD4/CD8 ab T cells
CAB39L	1.2402e-09	-0.301113	0.061	0.151	1.89341e-05	Naive CD4/CD8 ab T cells
YPEL3	1.36804e-09	-0.341761	0.153	0.258	2.08859e-05	Naive CD4/CD8 ab T cells
NDUFB2	1.38836e-09	-0.314739	0.282	0.383	2.11961e-05	Naive CD4/CD8 ab T cells
GZMK	1.49754e-09	-0.572956	0.073	0.161	2.2863e-05	Naive CD4/CD8 ab T cells
FIBP	1.68714e-09	-0.27195	0.078	0.174	2.57575e-05	Naive CD4/CD8 ab T cells
RPA3	2.15996e-09	-0.362265	0.148	0.244	3.29761e-05	Naive CD4/CD8 ab T cells
LAMTOR5	2.20427e-09	-0.296247	0.348	0.445	3.36526e-05	Naive CD4/CD8 ab T cells
CYTH4	2.55558e-09	-0.261515	0.035	0.114	3.9016e-05	Naive CD4/CD8 ab T cells
SEMA4D	2.75659e-09	-0.344329	0.073	0.161	4.20849e-05	Naive CD4/CD8 ab T cells
VPS28	3.54717e-09	-0.282855	0.35	0.443	5.41547e-05	Naive CD4/CD8 ab T cells
BNIP3	3.84903e-09	-0.323649	0.129	0.228	5.87632e-05	Naive CD4/CD8 ab T cells
ENSSSCG00000006830	3.90792e-09	-0.286442	0.162	0.264	5.96623e-05	Naive CD4/CD8 ab T cells
PLD3	4.54096e-09	-0.296009	0.043	0.123	6.93269e-05	Naive CD4/CD8 ab T cells
TRPV2	5.13808e-09	-0.283792	0.04	0.118	7.84431e-05	Naive CD4/CD8 ab T cells
CD86	5.3098e-09	-0.280206	0.047	0.126	8.10647e-05	Naive CD4/CD8 ab T cells
PACSIN2	6.04995e-09	-0.28294	0.05	0.131	9.23646e-05	Naive CD4/CD8 ab T cells
COA3	6.52007e-09	-0.294387	0.146	0.244	9.95419e-05	Naive CD4/CD8 ab T cells
ENSSSCG00000012403	6.59829e-09	-0.30532	0.12	0.214	0.000100736	Naive CD4/CD8 ab T cells
TPR	6.69758e-09	-0.304362	0.308	0.411	0.000102252	Naive CD4/CD8 ab T cells
VTI1B	6.92067e-09	-0.277007	0.155	0.256	0.000105658	Naive CD4/CD8 ab T cells
ENSSSCG00000012397	7.07681e-09	-0.282413	0.513	0.581	0.000108042	Naive CD4/CD8 ab T cells
CYB561D2	7.46424e-09	-0.253013	0.057	0.141	0.000113957	Naive CD4/CD8 ab T cells
ACTN4	7.63303e-09	-0.294654	0.07	0.155	0.000116534	Naive CD4/CD8 ab T cells
RBPJ	7.81506e-09	-0.302594	0.087	0.178	0.000119313	Naive CD4/CD8 ab T cells
SDHD	8.93847e-09	-0.299844	0.226	0.325	0.000136464	Naive CD4/CD8 ab T cells
CCR9	8.97427e-09	-0.381392	0.129	0.221	0.00013701	Naive CD4/CD8 ab T cells
SQSTM1	9.17238e-09	-0.290072	0.148	0.247	0.000140035	Naive CD4/CD8 ab T cells
ENSSSCG00000039582	9.29736e-09	-0.270278	0.456	0.521	0.000141943	Naive CD4/CD8 ab T cells
PTGER4	9.50778e-09	-0.349332	0.273	0.362	0.000145155	Naive CD4/CD8 ab T cells
SIPA1	9.60234e-09	-0.281474	0.057	0.139	0.000146599	Naive CD4/CD8 ab T cells
NEIL1	1.05686e-08	-0.279536	0.038	0.113	0.00016135	Naive CD4/CD8 ab T cells
ENSSSCG00000022906	1.24709e-08	-0.252554	0.047	0.125	0.000190393	Naive CD4/CD8 ab T cells
SEC62	1.35661e-08	-0.330449	0.203	0.303	0.000207114	Naive CD4/CD8 ab T cells
GCHFR	1.60829e-08	-0.289401	0.209	0.308	0.000245538	Naive CD4/CD8 ab T cells
VCP	1.72079e-08	-0.269263	0.108	0.2	0.000262712	Naive CD4/CD8 ab T cells
ENSSSCG00000008137	1.80516e-08	-0.259844	0.064	0.147	0.000275593	Naive CD4/CD8 ab T cells
IK	1.81899e-08	-0.318258	0.303	0.392	0.000277705	Naive CD4/CD8 ab T cells
SEC11C	1.93577e-08	-0.309355	0.25	0.342	0.000295534	Naive CD4/CD8 ab T cells
NDFIP2	1.95322e-08	-0.336269	0.219	0.317	0.000298198	Naive CD4/CD8 ab T cells
DDOST	2.11534e-08	-0.314399	0.224	0.314	0.000322948	Naive CD4/CD8 ab T cells
SSH1	2.35932e-08	-0.353913	0.157	0.247	0.000360198	Naive CD4/CD8 ab T cells
CDV3	2.65683e-08	-0.303056	0.181	0.277	0.000405618	Naive CD4/CD8 ab T cells
NEDD9	2.80427e-08	-0.263809	0.056	0.134	0.000428128	Naive CD4/CD8 ab T cells
ENSSSCG00000018061	2.976e-08	-0.328616	0.332	0.421	0.000454345	Naive CD4/CD8 ab T cells
CALM3	3.25788e-08	-0.323453	0.242	0.329	0.000497381	Naive CD4/CD8 ab T cells
GABARAPL2	3.37624e-08	-0.285594	0.381	0.456	0.00051545	Naive CD4/CD8 ab T cells
ANAPC13	3.42673e-08	-0.295209	0.223	0.311	0.000523159	Naive CD4/CD8 ab T cells
ATP5MC1	3.63315e-08	-0.282765	0.423	0.492	0.000554672	Naive CD4/CD8 ab T cells
MPP1	3.76206e-08	-0.302722	0.111	0.198	0.000574353	Naive CD4/CD8 ab T cells
PIN1	3.82017e-08	-0.284776	0.143	0.235	0.000583225	Naive CD4/CD8 ab T cells
TMEM160	4.20613e-08	-0.290342	0.169	0.262	0.00064215	Naive CD4/CD8 ab T cells
CBLB	4.35962e-08	-0.318993	0.174	0.266	0.000665583	Naive CD4/CD8 ab T cells
STARD4	4.86447e-08	-0.308988	0.082	0.162	0.000742659	Naive CD4/CD8 ab T cells
MEA1	5.06152e-08	-0.297146	0.148	0.236	0.000772742	Naive CD4/CD8 ab T cells
OXCT1	5.08555e-08	-0.250742	0.052	0.128	0.000776411	Naive CD4/CD8 ab T cells
HELZ	5.12465e-08	-0.301438	0.059	0.136	0.00078238	Naive CD4/CD8 ab T cells
SCAF11	5.30215e-08	-0.295468	0.195	0.29	0.000809479	Naive CD4/CD8 ab T cells
POMP	5.37998e-08	-0.321601	0.339	0.406	0.000821361	Naive CD4/CD8 ab T cells
ENSSSCG00000008035	5.59531e-08	-0.251534	0.064	0.143	0.000854236	Naive CD4/CD8 ab T cells
PSMB9	5.64803e-08	-0.285976	0.289	0.372	0.000862285	Naive CD4/CD8 ab T cells
JAML	5.72273e-08	-0.345483	0.181	0.27	0.000873689	Naive CD4/CD8 ab T cells
ASNA1	6.25877e-08	-0.270082	0.101	0.186	0.000955526	Naive CD4/CD8 ab T cells
ENSSSCG00000000657	6.62574e-08	-0.286337	0.339	0.422	0.00101155	Naive CD4/CD8 ab T cells
NDUFS6	6.70477e-08	-0.271196	0.148	0.24	0.00102362	Naive CD4/CD8 ab T cells
SMIM19	6.81627e-08	-0.291583	0.186	0.282	0.00104064	Naive CD4/CD8 ab T cells
TMCO1	6.95494e-08	-0.274025	0.287	0.378	0.00106181	Naive CD4/CD8 ab T cells
GYPC	7.78842e-08	-0.345587	0.205	0.296	0.00118906	Naive CD4/CD8 ab T cells
SERPINF1	7.84239e-08	-0.300504	0.256	0.346	0.0011973	Naive CD4/CD8 ab T cells
LAMTOR1	8.07675e-08	-0.29177	0.146	0.234	0.00123308	Naive CD4/CD8 ab T cells
ATP5IF1	8.21578e-08	-0.250598	0.522	0.572	0.0012543	Naive CD4/CD8 ab T cells
SRP14	8.4163e-08	-0.269572	0.332	0.412	0.00128492	Naive CD4/CD8 ab T cells
ENSSSCG00000034527	8.49084e-08	-0.289897	0.28	0.363	0.0012963	Naive CD4/CD8 ab T cells
ENSSSCG00000011117	8.93422e-08	-0.320276	0.174	0.26	0.00136399	Naive CD4/CD8 ab T cells
ENSSSCG00000004666	9.32037e-08	-0.294397	0.223	0.312	0.00142294	Naive CD4/CD8 ab T cells
ADAM10	9.72299e-08	-0.278472	0.078	0.157	0.00148441	Naive CD4/CD8 ab T cells
ACSL5	1.01205e-07	-0.287764	0.136	0.222	0.0015451	Naive CD4/CD8 ab T cells
TRIM22	1.11904e-07	-0.319728	0.247	0.329	0.00170844	Naive CD4/CD8 ab T cells
ENSSSCG00000002841	1.23436e-07	-0.270048	0.068	0.144	0.00188449	Naive CD4/CD8 ab T cells
PKN1	1.25514e-07	-0.282207	0.134	0.221	0.00191622	Naive CD4/CD8 ab T cells
TALDO1	1.29313e-07	-0.274393	0.221	0.31	0.00197422	Naive CD4/CD8 ab T cells
HPF1	1.30015e-07	-0.264996	0.15	0.241	0.00198494	Naive CD4/CD8 ab T cells
MGST3	1.3481e-07	-0.271947	0.278	0.364	0.00205815	Naive CD4/CD8 ab T cells
HSBP1	1.34952e-07	-0.274803	0.125	0.21	0.00206031	Naive CD4/CD8 ab T cells
PSMB6	1.37153e-07	-0.27747	0.297	0.374	0.00209391	Naive CD4/CD8 ab T cells
PDCD6	1.37268e-07	-0.274535	0.162	0.251	0.00209567	Naive CD4/CD8 ab T cells
WDR1	1.4374e-07	-0.257122	0.417	0.479	0.00219447	Naive CD4/CD8 ab T cells
ENSSSCG00000002259	1.45013e-07	-0.300753	0.23	0.318	0.00221391	Naive CD4/CD8 ab T cells
NDUFA1	1.55412e-07	-0.275716	0.31	0.389	0.00237267	Naive CD4/CD8 ab T cells
ATP5F1D	1.58621e-07	-0.264473	0.111	0.195	0.00242167	Naive CD4/CD8 ab T cells
RHOA	1.77509e-07	-0.257319	0.426	0.494	0.00271003	Naive CD4/CD8 ab T cells
PPP3CA	1.77586e-07	-0.260039	0.045	0.113	0.00271121	Naive CD4/CD8 ab T cells
ENSSSCG00000033089	1.79873e-07	-0.303222	0.104	0.184	0.00274612	Naive CD4/CD8 ab T cells
PARP12	1.85035e-07	-0.313104	0.162	0.246	0.00282493	Naive CD4/CD8 ab T cells
ENSSSCG00000004024	1.85054e-07	-0.291482	0.106	0.185	0.00282522	Naive CD4/CD8 ab T cells
ENSSSCG00000037143	2.02164e-07	-0.272611	0.332	0.412	0.00308644	Naive CD4/CD8 ab T cells
NDUFV2	2.02903e-07	-0.284631	0.158	0.243	0.00309772	Naive CD4/CD8 ab T cells
CAPG	2.13233e-07	-0.405549	0.184	0.267	0.00325543	Naive CD4/CD8 ab T cells
NBN	2.16985e-07	-0.274506	0.13	0.214	0.00331271	Naive CD4/CD8 ab T cells
TIMP1	2.18902e-07	-0.820184	0.151	0.231	0.00334198	Naive CD4/CD8 ab T cells
MAP4K1	2.20933e-07	-0.284003	0.123	0.206	0.00337298	Naive CD4/CD8 ab T cells
LCP2	2.21577e-07	-0.266264	0.07	0.144	0.00338282	Naive CD4/CD8 ab T cells
VPS29	2.3091e-07	-0.252399	0.283	0.379	0.0035253	Naive CD4/CD8 ab T cells
ERBIN	2.34077e-07	-0.261733	0.143	0.23	0.00357366	Naive CD4/CD8 ab T cells
ENSSSCG00000003914	2.37407e-07	-0.273869	0.494	0.546	0.00362449	Naive CD4/CD8 ab T cells
JAK1	2.38076e-07	-0.257756	0.706	0.718	0.00363471	Naive CD4/CD8 ab T cells
ENSSSCG00000008898	2.40092e-07	-0.313363	0.122	0.203	0.00366549	Naive CD4/CD8 ab T cells
MAPRE2	2.43076e-07	-0.288233	0.169	0.255	0.00371104	Naive CD4/CD8 ab T cells
MOB1A	2.67073e-07	-0.273277	0.176	0.264	0.00407741	Naive CD4/CD8 ab T cells
TMIGD2	2.77177e-07	-0.314712	0.054	0.122	0.00423166	Naive CD4/CD8 ab T cells
H2AFZ	2.92604e-07	-0.398427	0.485	0.526	0.00446718	Naive CD4/CD8 ab T cells
CCDC115	3.1767e-07	-0.251109	0.082	0.158	0.00484987	Naive CD4/CD8 ab T cells
RAB35	3.1853e-07	-0.272729	0.127	0.209	0.004863	Naive CD4/CD8 ab T cells
ENSSSCG00000016323	3.21257e-07	-0.259978	0.139	0.224	0.00490463	Naive CD4/CD8 ab T cells
ENSSSCG00000001456	3.4656e-07	-0.361404	0.32	0.393	0.00529094	Naive CD4/CD8 ab T cells
SNF8	3.73946e-07	-0.261858	0.31	0.389	0.00570903	Naive CD4/CD8 ab T cells
MATK	4.43716e-07	-0.280537	0.049	0.114	0.00677422	Naive CD4/CD8 ab T cells
ENSSSCG00000015499	4.4514e-07	-0.277286	0.077	0.151	0.00679595	Naive CD4/CD8 ab T cells
TXN2	4.73431e-07	-0.260661	0.141	0.223	0.00722787	Naive CD4/CD8 ab T cells
CHCHD10	5.06278e-07	-0.279097	0.106	0.182	0.00772934	Naive CD4/CD8 ab T cells
BAX	5.18571e-07	-0.262603	0.108	0.186	0.00791703	Naive CD4/CD8 ab T cells
FYN	5.61659e-07	-0.305095	0.313	0.381	0.00857485	Naive CD4/CD8 ab T cells
NDUFA8	5.69614e-07	-0.252137	0.139	0.221	0.0086963	Naive CD4/CD8 ab T cells
CAMK4	5.92457e-07	-0.263697	0.301	0.388	0.00904504	Naive CD4/CD8 ab T cells
RPS19BP1	6.60525e-07	-0.250904	0.146	0.23	0.0100842	Naive CD4/CD8 ab T cells
PFDN1	7.11173e-07	-0.263544	0.219	0.303	0.0108575	Naive CD4/CD8 ab T cells
DDX60	7.32823e-07	-0.254766	0.104	0.181	0.011188	Naive CD4/CD8 ab T cells
SELENOT	7.33524e-07	-0.26166	0.308	0.382	0.0111987	Naive CD4/CD8 ab T cells
TOX	7.48733e-07	-0.291434	0.097	0.173	0.0114309	Naive CD4/CD8 ab T cells
HP1BP3	8.59402e-07	-0.268471	0.226	0.31	0.0131205	Naive CD4/CD8 ab T cells
ANXA11	8.83627e-07	-0.282069	0.188	0.267	0.0134903	Naive CD4/CD8 ab T cells
ATP6V0B	9.16389e-07	-0.250324	0.24	0.322	0.0139905	Naive CD4/CD8 ab T cells
ENSSSCG00000000365	9.19428e-07	-0.250935	0.216	0.299	0.0140369	Naive CD4/CD8 ab T cells
SNX6	9.35947e-07	-0.27412	0.29	0.369	0.0142891	Naive CD4/CD8 ab T cells
RER1	9.51029e-07	-0.260118	0.183	0.265	0.0145194	Naive CD4/CD8 ab T cells
SDF4	9.62515e-07	-0.299297	0.247	0.325	0.0146947	Naive CD4/CD8 ab T cells
BLOC1S1	1.06915e-06	-0.25744	0.219	0.301	0.0163227	Naive CD4/CD8 ab T cells
GPI	1.16003e-06	-0.259088	0.111	0.186	0.0177102	Naive CD4/CD8 ab T cells
ENSSSCG00000033757	1.32145e-06	-0.274544	0.146	0.222	0.0201746	Naive CD4/CD8 ab T cells
TMEM154	1.57252e-06	-0.267353	0.148	0.226	0.0240076	Naive CD4/CD8 ab T cells
PSMD2	1.60502e-06	-0.251771	0.188	0.271	0.0245038	Naive CD4/CD8 ab T cells
LRP10	1.69492e-06	-0.278311	0.21	0.288	0.0258763	Naive CD4/CD8 ab T cells
STK4	1.87754e-06	-0.292154	0.334	0.399	0.0286644	Naive CD4/CD8 ab T cells
EVI2B	1.92775e-06	-0.297846	0.167	0.244	0.029431	Naive CD4/CD8 ab T cells
MCRIP1	1.93202e-06	-0.27993	0.184	0.259	0.0294961	Naive CD4/CD8 ab T cells
ACAP1	2.05913e-06	-0.251777	0.19	0.271	0.0314367	Naive CD4/CD8 ab T cells
BIN1	2.23539e-06	-0.283095	0.235	0.31	0.0341277	Naive CD4/CD8 ab T cells
HYOU1	2.24122e-06	-0.259975	0.092	0.162	0.0342167	Naive CD4/CD8 ab T cells
NFKBIZ	2.27827e-06	-0.355829	0.217	0.292	0.0347823	Naive CD4/CD8 ab T cells
PRKCB	2.33754e-06	-0.278941	0.132	0.206	0.0356873	Naive CD4/CD8 ab T cells
WDR45	2.43529e-06	-0.257954	0.115	0.187	0.0371795	Naive CD4/CD8 ab T cells
HMCES	2.53453e-06	-0.272402	0.186	0.261	0.0386946	Naive CD4/CD8 ab T cells
PDCD1	3.13773e-06	-0.47882	0.066	0.128	0.0479037	Naive CD4/CD8 ab T cells
AFTPH	3.16895e-06	-0.254757	0.117	0.188	0.0483804	Naive CD4/CD8 ab T cells
PSMF1	3.23749e-06	-0.25275	0.139	0.214	0.0494268	Naive CD4/CD8 ab T cells
ENSSSCG00000031023	0	2.62131	0.612	0.04	0	Follicular CD4 ab T cells
LGMN	0	1.61979	0.628	0.094	0	Follicular CD4 ab T cells
PDCD1	0	1.99373	0.717	0.093	0	Follicular CD4 ab T cells
RAE1	0	2.26811	0.631	0.147	0	Follicular CD4 ab T cells
SRGN	7.10554e-308	1.22581	0.995	0.933	1.0848e-303	Follicular CD4 ab T cells
ICA1	1.32468e-305	1.22163	0.303	0.029	2.02239e-301	Follicular CD4 ab T cells
H3F3B	2.67769e-278	1.07336	0.999	0.988	4.08804e-274	Follicular CD4 ab T cells
CCL5	1.58608e-263	-3.81859	0.354	0.822	2.42147e-259	Follicular CD4 ab T cells
CD52	7.80719e-257	-1.92429	0.289	0.872	1.19192e-252	Follicular CD4 ab T cells
SH2D1A	1.87083e-249	1.34739	0.493	0.108	2.8562e-245	Follicular CD4 ab T cells
NKG7	2.77186e-232	-2.09197	0.112	0.755	4.2318e-228	Follicular CD4 ab T cells
RBM38	1.15452e-217	1.39544	0.524	0.145	1.76261e-213	Follicular CD4 ab T cells
EIF1	3.08606e-208	0.797378	0.999	0.989	4.71149e-204	Follicular CD4 ab T cells
IL6R	2.77092e-206	1.13656	0.356	0.064	4.23036e-202	Follicular CD4 ab T cells
CXCR4	4.19977e-205	1.56462	0.761	0.372	6.41179e-201	Follicular CD4 ab T cells
LTB	1.81815e-203	1.58704	0.582	0.181	2.77576e-199	Follicular CD4 ab T cells
TRAT1	1.09605e-192	-1.48726	0.19	0.769	1.67335e-188	Follicular CD4 ab T cells
CTLA4	1.77752e-185	1.09066	0.357	0.069	2.71374e-181	Follicular CD4 ab T cells
ICOS	1.85611e-185	1.18842	0.432	0.107	2.83372e-181	Follicular CD4 ab T cells
CD9	5.68574e-184	0.70468	0.181	0.016	8.68042e-180	Follicular CD4 ab T cells
ENSSSCG00000023584	1.30063e-182	-1.90866	0.037	0.616	1.98567e-178	Follicular CD4 ab T cells
CD40LG	1.5469e-181	1.1052	0.366	0.075	2.36166e-177	Follicular CD4 ab T cells
C15orf48	5.86197e-181	-1.58506	0.102	0.681	8.94947e-177	Follicular CD4 ab T cells
CD69	7.37552e-175	1.47175	0.741	0.393	1.12602e-170	Follicular CD4 ab T cells
GZMB	1.37629e-168	-3.90277	0.285	0.706	2.10119e-164	Follicular CD4 ab T cells
ITGB2	7.37939e-167	1.06004	0.415	0.108	1.12661e-162	Follicular CD4 ab T cells
SAT1	7.55809e-167	0.857288	0.981	0.956	1.15389e-162	Follicular CD4 ab T cells
ITM2A	1.22584e-165	0.933713	0.178	0.018	1.87149e-161	Follicular CD4 ab T cells
GAPDH	2.07959e-163	0.900876	0.924	0.78	3.17491e-159	Follicular CD4 ab T cells
ENSSSCG00000004970	5.60389e-162	-0.41556	1	1	8.55546e-158	Follicular CD4 ab T cells
SAMD11	6.63731e-159	0.653828	0.135	0.01	1.01332e-154	Follicular CD4 ab T cells
ENSSSCG00000039460	8.89874e-159	-0.596861	0.938	0.995	1.35857e-154	Follicular CD4 ab T cells
ENSSSCG00000029596	2.13606e-156	-1.99917	0.095	0.612	3.26113e-152	Follicular CD4 ab T cells
BTG1	1.55971e-155	0.941029	0.979	0.949	2.38121e-151	Follicular CD4 ab T cells
PIK3R1	1.78873e-154	-1.30794	0.173	0.702	2.73085e-150	Follicular CD4 ab T cells
ENSSSCG00000012119	5.22801e-153	-0.470873	0.999	1	7.9816e-149	Follicular CD4 ab T cells
RPL23	2.49747e-148	-0.486279	1	0.999	3.81289e-144	Follicular CD4 ab T cells
MAF	3.55348e-147	0.899811	0.308	0.064	5.42511e-143	Follicular CD4 ab T cells
ENSSSCG00000003236	5.07656e-147	0.894568	0.237	0.038	7.75038e-143	Follicular CD4 ab T cells
TRIB1	7.08334e-144	0.925805	0.29	0.059	1.08141e-139	Follicular CD4 ab T cells
CD4	1.83187e-139	0.845162	0.271	0.052	2.79671e-135	Follicular CD4 ab T cells
RGCC	2.08699e-138	1.35065	0.573	0.241	3.18621e-134	Follicular CD4 ab T cells
TNFAIP8	4.72578e-138	1.13744	0.55	0.23	7.21485e-134	Follicular CD4 ab T cells
CXCR5	4.15894e-135	0.638419	0.152	0.016	6.34946e-131	Follicular CD4 ab T cells
LAG3	6.50599e-134	1.37187	0.409	0.123	9.93269e-130	Follicular CD4 ab T cells
ENSSSCG00000016902	3.27972e-130	-3.67226	0.133	0.563	5.00715e-126	Follicular CD4 ab T cells
TIGIT	8.68783e-125	0.890294	0.301	0.071	1.32637e-120	Follicular CD4 ab T cells
ENSSSCG00000016903	3.04171e-123	-2.76755	0.111	0.543	4.64378e-119	Follicular CD4 ab T cells
ENSSSCG00000037885	5.56987e-122	0.819635	0.978	0.927	8.50352e-118	Follicular CD4 ab T cells
KLRK1	3.41444e-120	-1.90279	0.034	0.48	5.21283e-116	Follicular CD4 ab T cells
DUSP1	1.40275e-119	1.19394	0.418	0.142	2.14158e-115	Follicular CD4 ab T cells
PPP1R15A	5.19401e-117	1.07605	0.601	0.315	7.9297e-113	Follicular CD4 ab T cells
ENSSSCG00000033697	1.98769e-115	-0.597206	0.883	0.975	3.03461e-111	Follicular CD4 ab T cells
RPLP0	1.2194e-111	-0.487012	0.988	0.997	1.86166e-107	Follicular CD4 ab T cells
HIF1A	3.32577e-110	0.984092	0.386	0.13	5.07746e-106	Follicular CD4 ab T cells
PMAIP1	3.45474e-110	-1.079	0.101	0.55	5.27435e-106	Follicular CD4 ab T cells
VMP1	3.18846e-108	0.996568	0.733	0.502	4.86782e-104	Follicular CD4 ab T cells
RPL7A	4.54155e-108	-0.474547	0.952	0.994	6.93359e-104	Follicular CD4 ab T cells
FCER1G	6.39007e-108	-1.86943	0.032	0.447	9.75572e-104	Follicular CD4 ab T cells
ENSSSCG00000036618	4.84239e-107	-1.08515	0.241	0.679	7.39287e-103	Follicular CD4 ab T cells
ENSSSCG00000031912	1.93361e-106	1.16136	0.688	0.434	2.95205e-102	Follicular CD4 ab T cells
PRF1	5.00317e-105	-1.26847	0.006	0.415	7.63833e-101	Follicular CD4 ab T cells
ENSSSCG00000038351	9.72924e-104	1.06591	0.505	0.224	1.48536e-99	Follicular CD4 ab T cells
CTSW	1.78896e-103	-1.73163	0.074	0.479	2.7312e-99	Follicular CD4 ab T cells
ENSSSCG00000014540	4.74154e-103	0.541292	0.983	0.964	7.23892e-99	Follicular CD4 ab T cells
GYPC	3.2389e-102	1.11859	0.537	0.279	4.94482e-98	Follicular CD4 ab T cells
DAPP1	7.99004e-102	0.791927	0.234	0.052	1.21984e-97	Follicular CD4 ab T cells
ENSSSCG00000001229	9.3108e-100	0.325618	1	1	1.42148e-95	Follicular CD4 ab T cells
RPS12	3.63195e-97	-0.362825	0.999	0.999	5.5449e-93	Follicular CD4 ab T cells
RPL10	3.11085e-96	-0.371726	0.996	1	4.74933e-92	Follicular CD4 ab T cells
SERHL2	1.69649e-93	0.725234	0.203	0.042	2.59004e-89	Follicular CD4 ab T cells
ENSSSCG00000003930	7.12827e-93	-0.334927	0.997	0.999	1.08827e-88	Follicular CD4 ab T cells
TOX	9.23462e-92	0.886493	0.401	0.157	1.40985e-87	Follicular CD4 ab T cells
RPS15	4.55241e-91	-0.378424	0.996	0.999	6.95016e-87	Follicular CD4 ab T cells
ITGAE	7.22839e-90	-1.00225	0.097	0.492	1.10356e-85	Follicular CD4 ab T cells
CST7	5.13162e-88	-0.728206	0.328	0.734	7.83445e-84	Follicular CD4 ab T cells
B2M	9.75336e-88	0.313199	1	1	1.48905e-83	Follicular CD4 ab T cells
PTMA	3.71272e-87	0.319963	1	1	5.6682e-83	Follicular CD4 ab T cells
GPR174	1.51051e-86	0.978349	0.455	0.211	2.3061e-82	Follicular CD4 ab T cells
PNRC1	2.81626e-80	0.774643	0.75	0.603	4.29958e-76	Follicular CD4 ab T cells
XCL1	6.49368e-80	-1.6468	0.023	0.362	9.9139e-76	Follicular CD4 ab T cells
RDX	1.98755e-79	-0.85429	0.187	0.576	3.03439e-75	Follicular CD4 ab T cells
LAT	2.84913e-79	0.786523	0.639	0.407	4.34977e-75	Follicular CD4 ab T cells
DDIT4	7.65526e-79	1.03049	0.443	0.206	1.16873e-74	Follicular CD4 ab T cells
TNF	6.55517e-78	0.644467	0.137	0.023	1.00078e-73	Follicular CD4 ab T cells
FABP6	1.7585e-77	0.339636	0.179	0.037	2.6847e-73	Follicular CD4 ab T cells
OSTF1	8.48306e-77	-0.657349	0.328	0.713	1.29511e-72	Follicular CD4 ab T cells
UBC	1.03949e-76	0.649825	0.791	0.681	1.58698e-72	Follicular CD4 ab T cells
CREM	1.08282e-76	0.953437	0.739	0.608	1.65313e-72	Follicular CD4 ab T cells
CD28	1.9043e-76	0.75368	0.261	0.079	2.90729e-72	Follicular CD4 ab T cells
TNFSF8	1.29098e-75	0.484639	0.108	0.015	1.97094e-71	Follicular CD4 ab T cells
ENSSSCG00000015499	1.37254e-75	0.793919	0.35	0.136	2.09546e-71	Follicular CD4 ab T cells
HLA-DRA	6.54378e-75	-0.914159	0.21	0.56	9.99039e-71	Follicular CD4 ab T cells
CD74	1.23005e-74	-0.823086	0.532	0.798	1.87792e-70	Follicular CD4 ab T cells
RPS11	3.89429e-74	-0.271382	0.996	1	5.94542e-70	Follicular CD4 ab T cells
STX11	4.55292e-74	0.881881	0.265	0.082	6.95094e-70	Follicular CD4 ab T cells
ENSSSCG00000036224	9.12177e-74	1.39048	0.417	0.167	1.39262e-69	Follicular CD4 ab T cells
FOS	2.39248e-73	1.25163	0.526	0.307	3.6526e-69	Follicular CD4 ab T cells
CD96	2.43081e-73	-0.97544	0.005	0.32	3.71112e-69	Follicular CD4 ab T cells
METTL8	1.35173e-72	0.651306	0.138	0.025	2.06368e-68	Follicular CD4 ab T cells
PECAM1	2.32166e-72	0.583975	0.112	0.017	3.54448e-68	Follicular CD4 ab T cells
ENSSSCG00000001455	4.31616e-72	-0.894974	0.089	0.432	6.58948e-68	Follicular CD4 ab T cells
ENSSSCG00000014569	8.26669e-72	-0.305741	0.994	0.999	1.26208e-67	Follicular CD4 ab T cells
HINT1	8.97223e-72	0.70229	0.815	0.761	1.36979e-67	Follicular CD4 ab T cells
ZFP36L1	1.00347e-70	0.759885	0.734	0.581	1.53199e-66	Follicular CD4 ab T cells
ENSSSCG00000024973	1.77386e-70	-0.642042	0.218	0.599	2.70815e-66	Follicular CD4 ab T cells
ENSSSCG00000006380	3.34339e-69	0.660546	0.206	0.055	5.10435e-65	Follicular CD4 ab T cells
ENSSSCG00000033734	3.6062e-69	-1.17736	0.574	0.658	5.50558e-65	Follicular CD4 ab T cells
CD244	9.58134e-69	-0.920782	0.021	0.328	1.46278e-64	Follicular CD4 ab T cells
TUBA4A	1.25593e-68	0.871693	0.397	0.187	1.91743e-64	Follicular CD4 ab T cells
ENSSSCG00000033721	1.19628e-66	0.425835	0.968	0.839	1.82636e-62	Follicular CD4 ab T cells
PKM	1.88845e-66	0.768577	0.599	0.412	2.88309e-62	Follicular CD4 ab T cells
RNF19A	2.15205e-66	0.822478	0.492	0.279	3.28554e-62	Follicular CD4 ab T cells
OAZ1	4.17412e-65	0.419134	0.972	0.949	6.37264e-61	Follicular CD4 ab T cells
GSPT2	6.24518e-65	0.913181	0.246	0.081	9.53451e-61	Follicular CD4 ab T cells
COX1	7.46172e-65	-0.362217	0.999	0.997	1.13918e-60	Follicular CD4 ab T cells
CD200	8.12903e-64	0.755639	0.126	0.024	1.24106e-59	Follicular CD4 ab T cells
IL6ST	2.11801e-62	0.639445	0.196	0.054	3.23356e-58	Follicular CD4 ab T cells
RAB27A	2.17346e-62	0.748363	0.363	0.165	3.31822e-58	Follicular CD4 ab T cells
ENSSSCG00000036296	1.29811e-61	-0.285022	0.995	0.999	1.98183e-57	Follicular CD4 ab T cells
PKIG	3.93966e-60	0.543985	0.105	0.017	6.01468e-56	Follicular CD4 ab T cells
TRDC	1.52389e-59	-2.29497	0.032	0.303	2.32653e-55	Follicular CD4 ab T cells
RPS23	2.53256e-59	-0.310669	0.981	0.994	3.86645e-55	Follicular CD4 ab T cells
PLIN2	2.62768e-59	0.656961	0.214	0.066	4.01168e-55	Follicular CD4 ab T cells
LITAF	4.11965e-59	-0.771263	0.026	0.305	6.28948e-55	Follicular CD4 ab T cells
LAT2	5.4731e-59	-0.817308	0.083	0.382	8.35578e-55	Follicular CD4 ab T cells
DDX5	1.30185e-58	0.431633	0.948	0.935	1.98753e-54	Follicular CD4 ab T cells
ZC3H12D	1.40299e-58	0.551668	0.154	0.037	2.14195e-54	Follicular CD4 ab T cells
ADGRG1	2.38099e-58	-1.14212	0.012	0.275	3.63506e-54	Follicular CD4 ab T cells
ENSSSCG00000014013	2.38995e-58	0.704556	0.297	0.12	3.64874e-54	Follicular CD4 ab T cells
BTG2	3.68426e-58	0.842213	0.458	0.262	5.62476e-54	Follicular CD4 ab T cells
ENSSSCG00000037602	1.56102e-57	0.850216	0.6	0.455	2.3832e-53	Follicular CD4 ab T cells
NDFIP1	3.64838e-57	0.689988	0.604	0.455	5.56999e-53	Follicular CD4 ab T cells
KBTBD6	7.14312e-57	0.470387	0.105	0.018	1.09054e-52	Follicular CD4 ab T cells
ATF3	2.49316e-56	0.777792	0.25	0.09	3.80631e-52	Follicular CD4 ab T cells
UBAC2	1.01363e-55	-0.654538	0.098	0.406	1.54751e-51	Follicular CD4 ab T cells
RAC2	1.04664e-54	0.387155	0.96	0.97	1.5979e-50	Follicular CD4 ab T cells
BATF3	1.27404e-54	-0.938477	0.015	0.271	1.94508e-50	Follicular CD4 ab T cells
RPL35	6.90778e-54	-0.251979	0.999	0.999	1.05461e-49	Follicular CD4 ab T cells
ENSSSCG00000032003	4.70774e-53	-0.539141	0.369	0.69	7.1873e-49	Follicular CD4 ab T cells
ITGB7	9.87866e-52	-0.662183	0.075	0.353	1.50818e-47	Follicular CD4 ab T cells
ENSSSCG00000037775	1.14367e-51	0.856571	0.695	0.553	1.74604e-47	Follicular CD4 ab T cells
FSCN1	1.78072e-50	-0.77196	0.017	0.258	2.71862e-46	Follicular CD4 ab T cells
ENSSSCG00000031088	6.56205e-50	-0.254086	0.997	0.999	1.00183e-45	Follicular CD4 ab T cells
ENSSSCG00000015390	5.17213e-49	-0.665023	0.021	0.26	7.89629e-45	Follicular CD4 ab T cells
RPL11	9.40338e-49	-0.252998	0.996	0.999	1.43561e-44	Follicular CD4 ab T cells
SERPINB9	3.74964e-48	-0.651759	0.059	0.316	5.72457e-44	Follicular CD4 ab T cells
PCED1B	3.87899e-48	0.678224	0.255	0.102	5.92205e-44	Follicular CD4 ab T cells
ENSSSCG00000006919	5.10734e-48	-0.612086	0.07	0.334	7.79737e-44	Follicular CD4 ab T cells
ENSSSCG00000039407	1.1686e-46	-0.728334	0.032	0.27	1.7841e-42	Follicular CD4 ab T cells
MGST1	1.34301e-46	-0.590964	0.065	0.319	2.05038e-42	Follicular CD4 ab T cells
RUNX3	1.59392e-46	-0.649123	0.025	0.256	2.43343e-42	Follicular CD4 ab T cells
ABI1	1.72511e-46	0.557338	0.191	0.064	2.63373e-42	Follicular CD4 ab T cells
JCHAIN	2.04615e-46	0.657579	0.213	0.073	3.12386e-42	Follicular CD4 ab T cells
ENSSSCG00000029830	4.40135e-46	-0.266583	0.988	0.997	6.71954e-42	Follicular CD4 ab T cells
BCAS2	5.46099e-46	0.927274	0.432	0.27	8.3373e-42	Follicular CD4 ab T cells
ENSSSCG00000001456	1.35782e-45	-0.654437	0.134	0.405	2.07299e-41	Follicular CD4 ab T cells
ENSSSCG00000028485	3.1619e-45	-0.358035	0.781	0.927	4.82727e-41	Follicular CD4 ab T cells
GNLY	3.61136e-45	-4.37776	0.094	0.311	5.51347e-41	Follicular CD4 ab T cells
ENSSSCG00000004945	4.46926e-45	-0.369927	0.761	0.908	6.82321e-41	Follicular CD4 ab T cells
DOCK10	7.26121e-45	-0.617294	0.061	0.309	1.10857e-40	Follicular CD4 ab T cells
DHRS3	1.12694e-44	0.683239	0.414	0.24	1.72049e-40	Follicular CD4 ab T cells
RPS9	2.29045e-44	-0.263305	0.981	0.993	3.49683e-40	Follicular CD4 ab T cells
TSPO	2.78631e-44	0.595144	0.228	0.089	4.25386e-40	Follicular CD4 ab T cells
PHLDA2	3.7174e-44	0.541908	0.115	0.027	5.67536e-40	Follicular CD4 ab T cells
POU2AF1	4.92233e-44	0.411737	0.108	0.024	7.51492e-40	Follicular CD4 ab T cells
GPR171	8.90289e-44	-0.617037	0.048	0.284	1.3592e-39	Follicular CD4 ab T cells
CLINT1	9.62333e-44	0.671911	0.321	0.159	1.46919e-39	Follicular CD4 ab T cells
ST6GALNAC4	1.20755e-43	-0.537329	0.218	0.51	1.84357e-39	Follicular CD4 ab T cells
CD8A	1.96553e-43	-0.779431	0.232	0.484	3.00078e-39	Follicular CD4 ab T cells
SRSF5	2.71468e-43	0.705743	0.729	0.692	4.1445e-39	Follicular CD4 ab T cells
GPR82	2.12498e-42	-0.820962	0.012	0.217	3.24421e-38	Follicular CD4 ab T cells
CD81	3.15751e-42	0.596075	0.551	0.4	4.82057e-38	Follicular CD4 ab T cells
RPS5	4.30542e-42	-0.291502	0.95	0.983	6.57309e-38	Follicular CD4 ab T cells
GPX1	1.24642e-41	-0.58092	0.243	0.527	1.90291e-37	Follicular CD4 ab T cells
TFF3	1.41085e-41	0.301304	0.11	0.025	2.15395e-37	Follicular CD4 ab T cells
DARS	1.43267e-41	0.785245	0.293	0.143	2.18726e-37	Follicular CD4 ab T cells
UGCG	2.00876e-41	0.671497	0.235	0.096	3.06677e-37	Follicular CD4 ab T cells
CTSD	3.38478e-41	-0.497421	0.181	0.466	5.16755e-37	Follicular CD4 ab T cells
CAPZA2	4.17365e-41	0.652225	0.485	0.338	6.37192e-37	Follicular CD4 ab T cells
RACK1	6.80524e-41	-0.352436	0.812	0.931	1.03896e-36	Follicular CD4 ab T cells
LY9	1.34457e-40	0.469515	0.132	0.036	2.05276e-36	Follicular CD4 ab T cells
DAPK2	1.81174e-40	-0.604563	0.005	0.2	2.76598e-36	Follicular CD4 ab T cells
GADD45A	2.81034e-40	0.65317	0.235	0.098	4.29055e-36	Follicular CD4 ab T cells
CD1D	3.49636e-40	-0.660295	0.081	0.313	5.33789e-36	Follicular CD4 ab T cells
CD8B	3.51587e-40	-0.748948	0	0.189	5.36768e-36	Follicular CD4 ab T cells
IFI6	4.24156e-40	-0.337631	0.831	0.956	6.47559e-36	Follicular CD4 ab T cells
SMARCA5	4.54442e-40	0.715954	0.537	0.412	6.93796e-36	Follicular CD4 ab T cells
IFRD1	4.76192e-40	0.713747	0.196	0.073	7.27002e-36	Follicular CD4 ab T cells
FKBP5	5.39127e-40	0.649615	0.23	0.096	8.23084e-36	Follicular CD4 ab T cells
JAML	7.13464e-40	-0.572655	0.053	0.278	1.08925e-35	Follicular CD4 ab T cells
ENSSSCG00000021591	2.89793e-39	0.598835	0.644	0.543	4.42427e-35	Follicular CD4 ab T cells
SLA-DMA	4.11942e-39	-0.556764	0.093	0.329	6.28912e-35	Follicular CD4 ab T cells
ENSSSCG00000014565	5.185e-39	0.371242	0.977	0.957	7.91593e-35	Follicular CD4 ab T cells
PTGER4	7.76232e-39	-0.502272	0.119	0.372	1.18507e-34	Follicular CD4 ab T cells
NPL	9.54568e-39	0.566546	0.188	0.069	1.45734e-34	Follicular CD4 ab T cells
ENSSSCG00000011234	2.77217e-38	-0.507899	0.119	0.37	4.23228e-34	Follicular CD4 ab T cells
FBXO39	5.46222e-38	-0.512443	0.058	0.279	8.33917e-34	Follicular CD4 ab T cells
ENSSSCG00000035224	8.12786e-38	-0.51766	0.072	0.298	1.24088e-33	Follicular CD4 ab T cells
LDLRAD4	1.60266e-37	0.44584	0.126	0.036	2.44678e-33	Follicular CD4 ab T cells
ENSSSCG00000026140	2.56197e-37	0.62009	0.243	0.108	3.91135e-33	Follicular CD4 ab T cells
RAP1A	1.30382e-36	0.525658	0.64	0.566	1.99054e-32	Follicular CD4 ab T cells
ENSSSCG00000017749	1.71523e-36	0.758827	0.448	0.31	2.61864e-32	Follicular CD4 ab T cells
RPS4X	2.07831e-36	-0.260375	0.963	0.986	3.17295e-32	Follicular CD4 ab T cells
JMY	3.42497e-36	0.536769	0.164	0.057	5.2289e-32	Follicular CD4 ab T cells
EIF4A2	4.92154e-36	0.351511	0.876	0.849	7.51371e-32	Follicular CD4 ab T cells
ENSSSCG00000000638	6.98164e-36	-0.905109	0.008	0.184	1.06589e-31	Follicular CD4 ab T cells
SSH1	9.10884e-36	-0.568721	0.05	0.254	1.39065e-31	Follicular CD4 ab T cells
NME2	1.86641e-35	-0.350495	0.592	0.829	2.84945e-31	Follicular CD4 ab T cells
NAP1L1	3.1298e-35	0.551833	0.649	0.587	4.77826e-31	Follicular CD4 ab T cells
CXCR6	4.49407e-35	0.556762	0.165	0.059	6.86109e-31	Follicular CD4 ab T cells
ELF1	5.00175e-35	0.643886	0.512	0.384	7.63617e-31	Follicular CD4 ab T cells
MCUB	1.56903e-34	0.436518	0.117	0.034	2.39543e-30	Follicular CD4 ab T cells
SLA-DQB1	1.62278e-34	-0.614217	0.09	0.302	2.4775e-30	Follicular CD4 ab T cells
CAMK4	3.11402e-34	-0.419485	0.152	0.397	4.75417e-30	Follicular CD4 ab T cells
COX6A1	6.44316e-34	0.352395	0.813	0.795	9.83678e-30	Follicular CD4 ab T cells
NDFIP2	7.82641e-34	0.559313	0.452	0.305	1.19486e-29	Follicular CD4 ab T cells
CALM1	1.71227e-33	0.398393	0.815	0.795	2.61412e-29	Follicular CD4 ab T cells
TRA2B	2.06784e-33	0.525449	0.569	0.468	3.15697e-29	Follicular CD4 ab T cells
CAPG	2.30459e-33	-0.579648	0.072	0.274	3.51842e-29	Follicular CD4 ab T cells
ENSSSCG00000033019	2.38753e-33	-0.294949	0.894	0.956	3.64504e-29	Follicular CD4 ab T cells
PHACTR2	6.00199e-33	0.501281	0.174	0.067	9.16324e-29	Follicular CD4 ab T cells
CD200R1	6.66939e-33	-0.612328	0.013	0.18	1.01822e-28	Follicular CD4 ab T cells
PFKFB3	7.13976e-33	0.565896	0.142	0.048	1.09003e-28	Follicular CD4 ab T cells
GPR34	9.22344e-33	-0.498643	0.021	0.194	1.40814e-28	Follicular CD4 ab T cells
GSN	9.2606e-33	-0.426104	0.095	0.314	1.41382e-28	Follicular CD4 ab T cells
ENTPD1	2.10331e-32	-0.614953	0.019	0.189	3.21112e-28	Follicular CD4 ab T cells
CRTAM	2.2747e-32	-0.552334	0.086	0.293	3.47278e-28	Follicular CD4 ab T cells
SMPD1	2.51856e-32	-0.507691	0.072	0.274	3.84508e-28	Follicular CD4 ab T cells
TUBA1B	2.84077e-32	0.348647	0.769	0.702	4.337e-28	Follicular CD4 ab T cells
ENSSSCG00000004489	1.1184e-31	-0.27281	0.996	0.998	1.70747e-27	Follicular CD4 ab T cells
CDKN1B	1.21719e-31	0.550302	0.196	0.083	1.85829e-27	Follicular CD4 ab T cells
UBE2D3	1.30831e-31	0.372622	0.788	0.752	1.99739e-27	Follicular CD4 ab T cells
PARP12	2.45312e-31	-0.435566	0.058	0.253	3.74519e-27	Follicular CD4 ab T cells
ENSSSCG00000000640	3.56087e-31	-0.905566	0.025	0.19	5.43639e-27	Follicular CD4 ab T cells
EGLN3	6.70302e-31	-0.504309	0.022	0.189	1.02335e-26	Follicular CD4 ab T cells
SKAP2	9.07281e-31	-0.479837	0.012	0.169	1.38515e-26	Follicular CD4 ab T cells
ENSSSCG00000001341	1.55677e-30	0.297999	0.95	0.942	2.37672e-26	Follicular CD4 ab T cells
UBE2B	2.34335e-30	0.558576	0.467	0.352	3.57759e-26	Follicular CD4 ab T cells
CCR9	3.43271e-30	-0.444684	0.046	0.227	5.24072e-26	Follicular CD4 ab T cells
MAP2K2	4.08601e-30	-0.374091	0.324	0.595	6.23811e-26	Follicular CD4 ab T cells
IRF7	5.61077e-30	0.469736	0.154	0.057	8.56596e-26	Follicular CD4 ab T cells
ENSSSCG00000006156	1.19345e-29	0.520779	0.2	0.089	1.82204e-25	Follicular CD4 ab T cells
MAX	1.20807e-28	0.558492	0.485	0.38	1.84436e-24	Follicular CD4 ab T cells
ENSSSCG00000027826	1.70261e-28	-0.437731	0.088	0.28	2.59938e-24	Follicular CD4 ab T cells
SSR4	1.90956e-28	-0.371272	0.417	0.67	2.91533e-24	Follicular CD4 ab T cells
PTPRC	3.41554e-28	0.318633	0.899	0.907	5.21451e-24	Follicular CD4 ab T cells
CYCS	3.47092e-28	0.67965	0.561	0.479	5.29905e-24	Follicular CD4 ab T cells
MISP3	3.47286e-28	-0.406812	0.123	0.33	5.30201e-24	Follicular CD4 ab T cells
ENSSSCG00000001398	5.77269e-28	0.443296	0.667	0.622	8.81317e-24	Follicular CD4 ab T cells
TYROBP	6.68816e-28	-0.700025	0.017	0.164	1.02108e-23	Follicular CD4 ab T cells
TRAM1	2.22056e-27	0.562321	0.44	0.332	3.39013e-23	Follicular CD4 ab T cells
C16orf87	2.42166e-27	0.370353	0.116	0.038	3.69715e-23	Follicular CD4 ab T cells
ATF4	2.77661e-27	0.485088	0.68	0.643	4.23906e-23	Follicular CD4 ab T cells
ARRB2	3.73796e-27	-0.381795	0.079	0.265	5.70674e-23	Follicular CD4 ab T cells
SON	4.34597e-27	0.402969	0.685	0.645	6.635e-23	Follicular CD4 ab T cells
ENSSSCG00000037141	4.6781e-27	1.37986	0.196	0.086	7.14205e-23	Follicular CD4 ab T cells
SELENOS	1.24493e-26	-0.395176	0.123	0.324	1.90064e-22	Follicular CD4 ab T cells
TPM4	1.9149e-26	0.475504	0.178	0.077	2.92347e-22	Follicular CD4 ab T cells
PTPN6	1.91852e-26	-0.462946	0.12	0.31	2.92901e-22	Follicular CD4 ab T cells
ENSSSCG00000026217	1.98642e-26	-0.467203	0.054	0.221	3.03266e-22	Follicular CD4 ab T cells
DUSP4	2.46975e-26	-0.410232	0.173	0.389	3.77057e-22	Follicular CD4 ab T cells
CDK2AP2	4.78304e-26	-0.346214	0.338	0.589	7.30226e-22	Follicular CD4 ab T cells
ENSSSCG00000001779	5.23979e-26	0.577333	0.427	0.327	7.99959e-22	Follicular CD4 ab T cells
GCSAM	7.42429e-26	-0.4253	0.025	0.169	1.13347e-21	Follicular CD4 ab T cells
PPP1CC	9.5098e-26	0.449461	0.546	0.453	1.45186e-21	Follicular CD4 ab T cells
C11orf58	1.26146e-25	0.441999	0.578	0.516	1.92587e-21	Follicular CD4 ab T cells
GZMK	1.74575e-25	-0.642021	0.023	0.165	2.66523e-21	Follicular CD4 ab T cells
ENSSSCG00000013064	2.14319e-25	-0.278632	0.714	0.883	3.27201e-21	Follicular CD4 ab T cells
PDE3B	2.57818e-25	-0.421381	0.01	0.143	3.9361e-21	Follicular CD4 ab T cells
USP15	2.69746e-25	0.569441	0.339	0.223	4.11821e-21	Follicular CD4 ab T cells
H2AFZ	2.70069e-25	0.492523	0.596	0.52	4.12315e-21	Follicular CD4 ab T cells
ENSSSCG00000040118	2.74855e-25	0.508773	0.575	0.525	4.19622e-21	Follicular CD4 ab T cells
SEPT9	3.72081e-25	-0.365521	0.094	0.277	5.68057e-21	Follicular CD4 ab T cells
CDH17	4.1409e-25	-0.507888	0.004	0.13	6.32191e-21	Follicular CD4 ab T cells
ITM2C	5.01268e-25	-0.361942	0.155	0.363	7.65285e-21	Follicular CD4 ab T cells
PFN1	5.09633e-25	0.373037	0.817	0.803	7.78057e-21	Follicular CD4 ab T cells
ENSSSCG00000003691	7.95163e-25	0.318448	0.852	0.846	1.21398e-20	Follicular CD4 ab T cells
TMIGD2	8.99504e-25	-0.464244	0.003	0.126	1.37327e-20	Follicular CD4 ab T cells
ENSSSCG00000002688	1.06055e-24	-0.414803	0.021	0.157	1.61914e-20	Follicular CD4 ab T cells
BAZ1A	1.38301e-24	0.640696	0.361	0.251	2.11144e-20	Follicular CD4 ab T cells
EVI2B	2.59089e-24	0.600206	0.348	0.235	3.95551e-20	Follicular CD4 ab T cells
MALT1	2.68696e-24	0.491307	0.19	0.09	4.10219e-20	Follicular CD4 ab T cells
ENSSSCG00000007743	3.32781e-24	0.431065	0.783	0.789	5.08056e-20	Follicular CD4 ab T cells
ENSSSCG00000000635	4.40049e-24	0.727188	0.365	0.26	6.71824e-20	Follicular CD4 ab T cells
DNAJC2	6.75859e-24	-0.355454	0.124	0.312	1.03183e-19	Follicular CD4 ab T cells
ENSSSCG00000017671	7.31651e-24	0.588532	0.298	0.184	1.11701e-19	Follicular CD4 ab T cells
TNNI2	8.58248e-24	0.44709	0.105	0.035	1.31029e-19	Follicular CD4 ab T cells
RAP1B	8.75034e-24	0.453161	0.472	0.38	1.33591e-19	Follicular CD4 ab T cells
GLIPR2	9.24999e-24	-0.387574	0.079	0.241	1.4122e-19	Follicular CD4 ab T cells
HMGN2	9.73147e-24	0.269284	0.849	0.796	1.4857e-19	Follicular CD4 ab T cells
SPOCK2	1.03437e-23	0.517639	0.257	0.145	1.57917e-19	Follicular CD4 ab T cells
OXCT1	1.79271e-23	-0.380181	0.009	0.131	2.73693e-19	Follicular CD4 ab T cells
ENSSSCG00000007355	5.09804e-23	0.491567	0.505	0.431	7.78318e-19	Follicular CD4 ab T cells
UBE2L6	5.92313e-23	-0.318327	0.275	0.503	9.04284e-19	Follicular CD4 ab T cells
TXK	9.72271e-23	-0.401468	0.015	0.14	1.48437e-18	Follicular CD4 ab T cells
ZFAND5	1.06741e-22	0.584241	0.316	0.207	1.62961e-18	Follicular CD4 ab T cells
PTPN12	2.31125e-22	-0.343174	0.115	0.294	3.52858e-18	Follicular CD4 ab T cells
FGR	2.49631e-22	-0.412648	0.001	0.112	3.81112e-18	Follicular CD4 ab T cells
KARS	2.71069e-22	-0.279162	0.243	0.472	4.1384e-18	Follicular CD4 ab T cells
RASGRP1	3.17763e-22	-0.342755	0.074	0.23	4.85129e-18	Follicular CD4 ab T cells
ENSSSCG00000036350	3.53158e-22	0.264981	0.883	0.888	5.39167e-18	Follicular CD4 ab T cells
INSIG1	4.1861e-22	0.681064	0.213	0.114	6.39092e-18	Follicular CD4 ab T cells
EXOC6	8.4084e-22	0.360216	0.112	0.042	1.28371e-17	Follicular CD4 ab T cells
LCK	9.07732e-22	0.334251	0.765	0.76	1.38583e-17	Follicular CD4 ab T cells
KIT	1.1252e-21	-0.449945	0	0.107	1.71784e-17	Follicular CD4 ab T cells
LBH	1.61956e-21	0.516843	0.237	0.135	2.47259e-17	Follicular CD4 ab T cells
ENSSSCG00000028397	1.89766e-21	0.603064	0.352	0.254	2.89716e-17	Follicular CD4 ab T cells
SLC25A3	2.47946e-21	0.381669	0.694	0.676	3.78539e-17	Follicular CD4 ab T cells
ENSSSCG00000033037	2.50072e-21	-0.383409	0.058	0.201	3.81785e-17	Follicular CD4 ab T cells
C12orf57	3.09852e-21	-0.304498	0.154	0.34	4.7305e-17	Follicular CD4 ab T cells
GZMM	3.43377e-21	-0.395066	0.004	0.112	5.24233e-17	Follicular CD4 ab T cells
ENSSSCG00000027348	3.74821e-21	-0.334226	0.24	0.45	5.7224e-17	Follicular CD4 ab T cells
ARF4	4.35984e-21	0.571055	0.476	0.403	6.65617e-17	Follicular CD4 ab T cells
NFIL3	5.33764e-21	-0.350922	0.142	0.319	8.14898e-17	Follicular CD4 ab T cells
LY96	5.55574e-21	0.502783	0.356	0.251	8.48195e-17	Follicular CD4 ab T cells
ACSF2	6.18092e-21	0.498443	0.302	0.196	9.43642e-17	Follicular CD4 ab T cells
PTK2B	6.34541e-21	-0.322708	0.114	0.285	9.68754e-17	Follicular CD4 ab T cells
ABCC1	8.25149e-21	-0.336436	0.005	0.112	1.25975e-16	Follicular CD4 ab T cells
SLC1A5	9.21249e-21	0.427082	0.126	0.052	1.40647e-16	Follicular CD4 ab T cells
PIP4K2A	9.72095e-21	-0.303941	0.094	0.254	1.4841e-16	Follicular CD4 ab T cells
PTPN4	1.61338e-20	-0.367323	0.005	0.111	2.46315e-16	Follicular CD4 ab T cells
ENSSSCG00000016687	2.12903e-20	-0.345647	0.012	0.122	3.25039e-16	Follicular CD4 ab T cells
PPIL4	2.40479e-20	0.523091	0.208	0.112	3.67139e-16	Follicular CD4 ab T cells
CSTB	2.96998e-20	0.388709	0.538	0.476	4.53427e-16	Follicular CD4 ab T cells
CD226	3.64559e-20	-0.34448	0.012	0.12	5.56572e-16	Follicular CD4 ab T cells
ENSSSCG00000012517	3.95407e-20	-0.308172	0.132	0.305	6.03668e-16	Follicular CD4 ab T cells
F2R	5.07697e-20	0.431541	0.143	0.063	7.75101e-16	Follicular CD4 ab T cells
ENSSSCG00000035162	6.50894e-20	-0.319167	0.081	0.23	9.9372e-16	Follicular CD4 ab T cells
ARF6	6.74392e-20	0.369381	0.693	0.698	1.02959e-15	Follicular CD4 ab T cells
RBM17	7.14815e-20	0.508946	0.235	0.138	1.09131e-15	Follicular CD4 ab T cells
CCL3L1	7.41066e-20	-0.645252	0.018	0.129	1.13139e-15	Follicular CD4 ab T cells
SCML4	8.36148e-20	-0.315556	0.05	0.184	1.27655e-15	Follicular CD4 ab T cells
YWHAB	8.82375e-20	0.336527	0.685	0.684	1.34712e-15	Follicular CD4 ab T cells
SRSF7	1.12699e-19	0.456649	0.488	0.416	1.72057e-15	Follicular CD4 ab T cells
UBALD2	1.19329e-19	-0.275059	0.11	0.274	1.8218e-15	Follicular CD4 ab T cells
AOAH	1.38181e-19	-0.335719	0.035	0.158	2.10961e-15	Follicular CD4 ab T cells
HMGN3	1.79395e-19	0.555135	0.44	0.37	2.73882e-15	Follicular CD4 ab T cells
TTYH3	2.0247e-19	-0.345665	0.006	0.108	3.09111e-15	Follicular CD4 ab T cells
B3GNT2	3.01634e-19	0.454515	0.204	0.111	4.60505e-15	Follicular CD4 ab T cells
SLA-DMB	3.65663e-19	-0.310473	0.034	0.153	5.58258e-15	Follicular CD4 ab T cells
RSAD2	3.85007e-19	-0.384644	0.05	0.178	5.8779e-15	Follicular CD4 ab T cells
TES	3.95737e-19	-0.30922	0.032	0.152	6.04172e-15	Follicular CD4 ab T cells
SLA	4.48489e-19	0.5068	0.445	0.36	6.84709e-15	Follicular CD4 ab T cells
CSNK1A1	5.00871e-19	0.453167	0.493	0.433	7.6468e-15	Follicular CD4 ab T cells
PLEKHF1	7.98677e-19	-0.30797	0.025	0.137	1.21934e-14	Follicular CD4 ab T cells
SMPDL3A	1.12159e-18	-0.404884	0.025	0.135	1.71234e-14	Follicular CD4 ab T cells
RNF125	1.27429e-18	-0.315272	0.018	0.125	1.94546e-14	Follicular CD4 ab T cells
ENSSSCG00000026354	1.27905e-18	0.472075	0.178	0.092	1.95273e-14	Follicular CD4 ab T cells
ENSSSCG00000031741	1.32273e-18	-0.31644	0.023	0.132	2.01941e-14	Follicular CD4 ab T cells
ENSSSCG00000006418	1.36211e-18	0.428994	0.476	0.393	2.07953e-14	Follicular CD4 ab T cells
LYSMD2	1.44866e-18	0.364834	0.103	0.04	2.21166e-14	Follicular CD4 ab T cells
PLVAP	1.50014e-18	-0.316228	0.014	0.117	2.29026e-14	Follicular CD4 ab T cells
ENSSSCG00000014909	1.65105e-18	-0.352663	0.01	0.11	2.52066e-14	Follicular CD4 ab T cells
SNX10	1.67138e-18	-0.314223	0.12	0.278	2.55169e-14	Follicular CD4 ab T cells
MGAT5	1.74461e-18	0.406953	0.148	0.07	2.6635e-14	Follicular CD4 ab T cells
ENSSSCG00000008433	2.02468e-18	0.269388	0.89	0.899	3.09108e-14	Follicular CD4 ab T cells
MATK	2.05271e-18	-0.349002	0.014	0.117	3.13387e-14	Follicular CD4 ab T cells
TTF2	2.1416e-18	-0.308739	0.044	0.167	3.26958e-14	Follicular CD4 ab T cells
ENSSSCG00000013366	3.3552e-18	0.452684	0.563	0.533	5.12239e-14	Follicular CD4 ab T cells
PPP3CA	3.40905e-18	-0.323161	0.014	0.116	5.20459e-14	Follicular CD4 ab T cells
ENSSSCG00000010203	4.00306e-18	0.317284	0.715	0.71	6.11148e-14	Follicular CD4 ab T cells
IL10	4.55862e-18	0.963087	0.161	0.08	6.95965e-14	Follicular CD4 ab T cells
BMF	4.79402e-18	-0.333094	0.013	0.113	7.31903e-14	Follicular CD4 ab T cells
ENSSSCG00000017032	4.85935e-18	-0.335814	0.009	0.106	7.41877e-14	Follicular CD4 ab T cells
ARID5B	5.56853e-18	0.589636	0.288	0.191	8.50148e-14	Follicular CD4 ab T cells
COMMD6	5.78803e-18	0.500677	0.252	0.158	8.83658e-14	Follicular CD4 ab T cells
CD63	7.06269e-18	-0.269811	0.341	0.562	1.07826e-13	Follicular CD4 ab T cells
ENSSSCG00000007088	7.81251e-18	0.485498	0.379	0.293	1.19274e-13	Follicular CD4 ab T cells
COMMD3	9.91012e-18	0.50907	0.21	0.123	1.51298e-13	Follicular CD4 ab T cells
TMEM156	1.11214e-17	0.514855	0.27	0.175	1.6979e-13	Follicular CD4 ab T cells
PIK3AP1	1.12249e-17	-0.288931	0.015	0.116	1.7137e-13	Follicular CD4 ab T cells
ENSSSCG00000003520	1.22287e-17	0.303111	0.705	0.7	1.86696e-13	Follicular CD4 ab T cells
LSP1	1.33628e-17	0.333705	0.689	0.693	2.0401e-13	Follicular CD4 ab T cells
FLT3LG	1.39952e-17	-0.292568	0.09	0.233	2.13665e-13	Follicular CD4 ab T cells
SUSD6	1.64927e-17	0.468091	0.21	0.121	2.51794e-13	Follicular CD4 ab T cells
ENSSSCG00000029066	1.73773e-17	-0.257101	0.094	0.238	2.65299e-13	Follicular CD4 ab T cells
ENSSSCG00000033089	1.75147e-17	-0.303489	0.062	0.188	2.67397e-13	Follicular CD4 ab T cells
EIF1B	2.07672e-17	0.478116	0.434	0.367	3.17054e-13	Follicular CD4 ab T cells
ENSSSCG00000037081	2.13895e-17	0.30467	0.748	0.76	3.26554e-13	Follicular CD4 ab T cells
FYN	2.2268e-17	-0.270808	0.201	0.389	3.39966e-13	Follicular CD4 ab T cells
SLC25A5	2.56843e-17	0.439296	0.502	0.45	3.92123e-13	Follicular CD4 ab T cells
NFKBIA	2.67994e-17	0.839133	0.391	0.304	4.09147e-13	Follicular CD4 ab T cells
TGFBR2	2.75158e-17	-0.282274	0.076	0.211	4.20083e-13	Follicular CD4 ab T cells
SOD1	2.77174e-17	0.351964	0.597	0.561	4.23162e-13	Follicular CD4 ab T cells
HERC6	3.29257e-17	-0.265066	0.166	0.337	5.02677e-13	Follicular CD4 ab T cells
RHOG	3.58028e-17	0.417771	0.446	0.375	5.46601e-13	Follicular CD4 ab T cells
ENSSSCG00000012403	5.25042e-17	-0.286748	0.083	0.217	8.01582e-13	Follicular CD4 ab T cells
HNRNPK	5.64777e-17	0.279824	0.721	0.725	8.62246e-13	Follicular CD4 ab T cells
ST6GAL1	6.26583e-17	-0.286708	0.023	0.125	9.56604e-13	Follicular CD4 ab T cells
SMNDC1	7.52522e-17	0.491867	0.329	0.239	1.14888e-12	Follicular CD4 ab T cells
TMBIM6	7.56848e-17	0.307978	0.697	0.706	1.15548e-12	Follicular CD4 ab T cells
RCAN3	8.44454e-17	-0.270282	0.046	0.162	1.28923e-12	Follicular CD4 ab T cells
EZR	9.06015e-17	0.475491	0.499	0.449	1.38321e-12	Follicular CD4 ab T cells
ICAM2	1.0061e-16	0.510122	0.254	0.164	1.53602e-12	Follicular CD4 ab T cells
SLC11A2	1.22811e-16	-0.267158	0.126	0.28	1.87495e-12	Follicular CD4 ab T cells
PTPN18	1.24009e-16	0.399168	0.519	0.474	1.89325e-12	Follicular CD4 ab T cells
RAB19	2.00208e-16	-0.263445	0.018	0.114	3.05657e-12	Follicular CD4 ab T cells
TCF7	2.58549e-16	0.432806	0.395	0.307	3.94727e-12	Follicular CD4 ab T cells
JARID2	2.78015e-16	0.443538	0.502	0.459	4.24445e-12	Follicular CD4 ab T cells
ACTB	2.97825e-16	0.262108	0.957	0.955	4.5469e-12	Follicular CD4 ab T cells
AICDA	3.17656e-16	-0.793089	0.032	0.131	4.84966e-12	Follicular CD4 ab T cells
GBP2	3.43056e-16	-0.252032	0.112	0.257	5.23743e-12	Follicular CD4 ab T cells
SIPA1	4.69715e-16	-0.264142	0.036	0.142	7.17114e-12	Follicular CD4 ab T cells
SEPT11	5.21655e-16	-0.277346	0.13	0.28	7.9641e-12	Follicular CD4 ab T cells
GRAMD2B	5.29392e-16	0.525796	0.236	0.149	8.08222e-12	Follicular CD4 ab T cells
SRI	5.39574e-16	-0.258578	0.339	0.545	8.23767e-12	Follicular CD4 ab T cells
CCNL1	8.71191e-16	0.420533	0.475	0.419	1.33005e-11	Follicular CD4 ab T cells
BATF	9.37407e-16	0.730536	0.28	0.194	1.43114e-11	Follicular CD4 ab T cells
GABARAP	9.44699e-16	0.273515	0.773	0.803	1.44227e-11	Follicular CD4 ab T cells
DDX60	1.01576e-15	-0.26197	0.065	0.184	1.55076e-11	Follicular CD4 ab T cells
DNAJA1	1.08096e-15	0.333369	0.68	0.639	1.6503e-11	Follicular CD4 ab T cells
ENSSSCG00000004963	1.16651e-15	0.460287	0.351	0.273	1.78091e-11	Follicular CD4 ab T cells
AKR1B1	1.41801e-15	0.441804	0.165	0.09	2.16488e-11	Follicular CD4 ab T cells
MYO1F	1.64333e-15	-0.276386	0.019	0.111	2.50888e-11	Follicular CD4 ab T cells
ENSSSCG00000014850	1.75713e-15	0.393106	0.457	0.403	2.68261e-11	Follicular CD4 ab T cells
PRKD3	1.78689e-15	-0.262565	0.045	0.154	2.72805e-11	Follicular CD4 ab T cells
ENSSSCG00000023792	1.94804e-15	-0.26878	0.114	0.253	2.97407e-11	Follicular CD4 ab T cells
PTP4A3	2.31462e-15	-0.25235	0.017	0.107	3.53372e-11	Follicular CD4 ab T cells
PLAAT3	2.48745e-15	-0.267653	0.03	0.127	3.79758e-11	Follicular CD4 ab T cells
ENSSSCG00000008898	4.34943e-15	-0.279476	0.084	0.207	6.64028e-11	Follicular CD4 ab T cells
TMEM71	6.5058e-15	-0.267218	0.015	0.101	9.9324e-11	Follicular CD4 ab T cells
FAM129A	7.46901e-15	-0.26079	0.03	0.125	1.14029e-10	Follicular CD4 ab T cells
PVRIG	9.31739e-15	0.390003	0.385	0.297	1.42249e-10	Follicular CD4 ab T cells
RHEB	9.54997e-15	0.52236	0.335	0.26	1.45799e-10	Follicular CD4 ab T cells
RSRC2	1.02082e-14	0.393722	0.529	0.501	1.55849e-10	Follicular CD4 ab T cells
SDF4	1.15848e-14	0.45747	0.388	0.319	1.76866e-10	Follicular CD4 ab T cells
DNAJB4	1.23451e-14	0.370244	0.126	0.061	1.88472e-10	Follicular CD4 ab T cells
CFLAR	1.27532e-14	0.476938	0.476	0.429	1.94703e-10	Follicular CD4 ab T cells
NAB1	1.50224e-14	0.358995	0.115	0.053	2.29347e-10	Follicular CD4 ab T cells
ARID5A	1.61895e-14	0.449793	0.16	0.087	2.47165e-10	Follicular CD4 ab T cells
IL21R	1.64967e-14	0.431026	0.177	0.101	2.51855e-10	Follicular CD4 ab T cells
HERPUD1	1.74345e-14	0.504086	0.354	0.276	2.66172e-10	Follicular CD4 ab T cells
RIN3	1.74955e-14	-0.276164	0.093	0.217	2.67104e-10	Follicular CD4 ab T cells
PEPD	2.75472e-14	0.445147	0.157	0.086	4.20562e-10	Follicular CD4 ab T cells
IRF3	4.36122e-14	0.433474	0.248	0.168	6.65827e-10	Follicular CD4 ab T cells
FNIP2	4.80346e-14	-0.280176	0.026	0.114	7.33344e-10	Follicular CD4 ab T cells
NFKBIZ	5.55487e-14	0.49833	0.363	0.285	8.48062e-10	Follicular CD4 ab T cells
SH3KBP1	5.78803e-14	0.475259	0.32	0.24	8.83658e-10	Follicular CD4 ab T cells
IL2RB	9.6138e-14	-0.257206	0.252	0.421	1.46774e-09	Follicular CD4 ab T cells
S100A10	1.20431e-13	0.393591	0.525	0.484	1.83862e-09	Follicular CD4 ab T cells
TSPAN5	1.56319e-13	0.491976	0.253	0.175	2.38652e-09	Follicular CD4 ab T cells
ENSSSCG00000034709	2.12523e-13	0.356843	0.559	0.538	3.24459e-09	Follicular CD4 ab T cells
ENSSSCG00000004130	2.49265e-13	0.479286	0.234	0.157	3.80554e-09	Follicular CD4 ab T cells
TENT5C	5.61325e-13	0.41924	0.218	0.141	8.56975e-09	Follicular CD4 ab T cells
MAP3K8	7.10059e-13	-0.251169	0.022	0.102	1.08405e-08	Follicular CD4 ab T cells
LAPTM4A	7.50951e-13	0.417386	0.355	0.287	1.14648e-08	Follicular CD4 ab T cells
SSR3	7.6867e-13	0.39706	0.405	0.355	1.17353e-08	Follicular CD4 ab T cells
TSPYL2	8.67246e-13	0.313373	0.11	0.053	1.32402e-08	Follicular CD4 ab T cells
CAPZB	1.1176e-12	0.318128	0.591	0.598	1.70625e-08	Follicular CD4 ab T cells
ENSSSCG00000032556	1.58086e-12	0.322279	0.716	0.748	2.4135e-08	Follicular CD4 ab T cells
CACYBP	1.90945e-12	0.409734	0.56	0.555	2.91515e-08	Follicular CD4 ab T cells
HNRNPDL	2.3276e-12	0.263776	0.69	0.69	3.55355e-08	Follicular CD4 ab T cells
RAB11A	4.41168e-12	0.413683	0.241	0.17	6.73531e-08	Follicular CD4 ab T cells
SEC62	6.0915e-12	0.427331	0.357	0.296	9.29989e-08	Follicular CD4 ab T cells
ENSSSCG00000026488	8.47895e-12	0.363881	0.186	0.116	1.29448e-07	Follicular CD4 ab T cells
BCL10	8.98093e-12	0.40985	0.214	0.144	1.37112e-07	Follicular CD4 ab T cells
BIRC3	9.25312e-12	0.439222	0.41	0.367	1.41267e-07	Follicular CD4 ab T cells
EML4	1.01918e-11	0.48167	0.28	0.212	1.55599e-07	Follicular CD4 ab T cells
CD53	1.07446e-11	0.286317	0.681	0.709	1.64038e-07	Follicular CD4 ab T cells
INPP1	1.71083e-11	0.339402	0.128	0.069	2.61193e-07	Follicular CD4 ab T cells
NDUFC1	2.37028e-11	0.36508	0.44	0.403	3.61871e-07	Follicular CD4 ab T cells
ENSSSCG00000001075	2.5532e-11	0.376887	0.409	0.357	3.89797e-07	Follicular CD4 ab T cells
CDKN2C	3.5521e-11	0.341823	0.117	0.062	5.42299e-07	Follicular CD4 ab T cells
TTC39C	4.09785e-11	0.313964	0.116	0.061	6.25619e-07	Follicular CD4 ab T cells
ENSSSCG00000037009	5.4619e-11	0.516353	0.218	0.147	8.33868e-07	Follicular CD4 ab T cells
PAIP2	7.41934e-11	0.356776	0.459	0.434	1.13271e-06	Follicular CD4 ab T cells
TMEM173	7.88103e-11	0.291438	0.125	0.068	1.2032e-06	Follicular CD4 ab T cells
NCK1	8.39968e-11	0.374228	0.186	0.119	1.28238e-06	Follicular CD4 ab T cells
SAMHD1	1.08047e-10	0.415926	0.218	0.151	1.64956e-06	Follicular CD4 ab T cells
ID3	1.33199e-10	0.34578	0.173	0.107	2.03355e-06	Follicular CD4 ab T cells
MOSPD1	1.69598e-10	0.33018	0.121	0.066	2.58925e-06	Follicular CD4 ab T cells
CHIC2	1.75337e-10	0.447061	0.235	0.17	2.67686e-06	Follicular CD4 ab T cells
ANXA2	1.87492e-10	0.37779	0.15	0.09	2.86244e-06	Follicular CD4 ab T cells
RAB21	2.64556e-10	0.422093	0.204	0.138	4.03898e-06	Follicular CD4 ab T cells
PLEKHF2	3.38974e-10	0.306039	0.116	0.063	5.17511e-06	Follicular CD4 ab T cells
RHOA	3.46104e-10	0.342625	0.505	0.491	5.28396e-06	Follicular CD4 ab T cells
ABLIM1	3.88517e-10	0.377861	0.348	0.291	5.93149e-06	Follicular CD4 ab T cells
TRPS1	5.86916e-10	0.340246	0.151	0.091	8.96045e-06	Follicular CD4 ab T cells
ARHGAP15	6.60552e-10	0.340794	0.387	0.337	1.00846e-05	Follicular CD4 ab T cells
TMEM59	6.90502e-10	0.35933	0.413	0.37	1.05419e-05	Follicular CD4 ab T cells
RPA3	7.12568e-10	0.456087	0.295	0.237	1.08788e-05	Follicular CD4 ab T cells
TMEM263	7.7857e-10	0.414018	0.223	0.161	1.18864e-05	Follicular CD4 ab T cells
SSB	9.00246e-10	0.281441	0.591	0.616	1.37441e-05	Follicular CD4 ab T cells
ARL5B	9.23735e-10	0.318022	0.135	0.08	1.41027e-05	Follicular CD4 ab T cells
MPP1	9.99956e-10	0.40386	0.252	0.191	1.52663e-05	Follicular CD4 ab T cells
GNG2	1.40671e-09	0.405941	0.489	0.494	2.14762e-05	Follicular CD4 ab T cells
CCND2	1.75365e-09	0.46257	0.205	0.143	2.6773e-05	Follicular CD4 ab T cells
RAC1	1.82297e-09	0.398635	0.277	0.221	2.78313e-05	Follicular CD4 ab T cells
GTF2B	2.18176e-09	0.377431	0.227	0.167	3.33089e-05	Follicular CD4 ab T cells
POLE4	2.74521e-09	0.331994	0.412	0.38	4.19111e-05	Follicular CD4 ab T cells
PARP1	2.76773e-09	0.41982	0.215	0.156	4.22549e-05	Follicular CD4 ab T cells
C18orf32	3.20498e-09	0.403515	0.241	0.18	4.89304e-05	Follicular CD4 ab T cells
POLR2K	3.54999e-09	0.381745	0.345	0.303	5.41976e-05	Follicular CD4 ab T cells
TOB1	3.75267e-09	0.316439	0.135	0.081	5.72921e-05	Follicular CD4 ab T cells
ARL6IP5	4.06406e-09	0.37091	0.368	0.327	6.2046e-05	Follicular CD4 ab T cells
HES6	4.26182e-09	0.336494	0.147	0.092	6.50652e-05	Follicular CD4 ab T cells
ENSSSCG00000039658	4.80723e-09	0.430212	0.263	0.201	7.3392e-05	Follicular CD4 ab T cells
NABP1	4.87249e-09	0.30938	0.129	0.077	7.43883e-05	Follicular CD4 ab T cells
ENSSSCG00000038719	4.87669e-09	0.323012	0.221	0.157	7.44524e-05	Follicular CD4 ab T cells
CDC42SE2	4.88871e-09	0.428872	0.241	0.186	7.4636e-05	Follicular CD4 ab T cells
RSBN1	5.52363e-09	0.373944	0.186	0.126	8.43292e-05	Follicular CD4 ab T cells
ENSSSCG00000034697	5.73308e-09	0.410897	0.235	0.176	8.75269e-05	Follicular CD4 ab T cells
BHLHE40	7.33213e-09	0.376946	0.13	0.078	0.00011194	Follicular CD4 ab T cells
ENSSSCG00000003914	7.81847e-09	0.273721	0.556	0.543	0.000119365	Follicular CD4 ab T cells
SRP54	8.15977e-09	0.363457	0.159	0.104	0.000124575	Follicular CD4 ab T cells
GPR183	8.23472e-09	0.476131	0.29	0.226	0.000125719	Follicular CD4 ab T cells
HNRNPH3	8.98805e-09	0.384175	0.427	0.409	0.00013722	Follicular CD4 ab T cells
PTP4A1	9.2736e-09	0.458912	0.325	0.285	0.00014158	Follicular CD4 ab T cells
SKP1	1.18279e-08	0.27809	0.545	0.555	0.000180577	Follicular CD4 ab T cells
NSD3	1.20892e-08	0.372868	0.341	0.296	0.000184566	Follicular CD4 ab T cells
RAB5A	1.32662e-08	0.405145	0.363	0.329	0.000202535	Follicular CD4 ab T cells
PSMB1	1.6926e-08	0.275998	0.505	0.513	0.000258409	Follicular CD4 ab T cells
COQ10B	2.01976e-08	0.395667	0.203	0.147	0.000308357	Follicular CD4 ab T cells
MARCH5	2.15452e-08	0.35729	0.187	0.132	0.000328931	Follicular CD4 ab T cells
SS18L2	2.52265e-08	0.404876	0.332	0.293	0.000385134	Follicular CD4 ab T cells
PLK3	2.5352e-08	0.339548	0.169	0.114	0.000387049	Follicular CD4 ab T cells
XBP1	2.77646e-08	0.452366	0.29	0.24	0.000423882	Follicular CD4 ab T cells
RFC1	3.05134e-08	0.390361	0.248	0.193	0.000465848	Follicular CD4 ab T cells
ENSSSCG00000011676	3.15442e-08	0.414746	0.359	0.326	0.000481585	Follicular CD4 ab T cells
TIPARP	3.48608e-08	0.344579	0.166	0.112	0.00053222	Follicular CD4 ab T cells
TMEM134	4.14238e-08	0.353918	0.186	0.131	0.000632417	Follicular CD4 ab T cells
ENSSSCG00000035520	4.67597e-08	-0.418489	0.23	0.308	0.00071388	Follicular CD4 ab T cells
ENSSSCG00000012397	5.12625e-08	0.268466	0.561	0.579	0.000782625	Follicular CD4 ab T cells
SNAPC1	5.3218e-08	0.34724	0.123	0.075	0.000812479	Follicular CD4 ab T cells
ENSSSCG00000020870	6.24974e-08	0.388054	0.156	0.104	0.000954148	Follicular CD4 ab T cells
PSMB8	6.31801e-08	0.254948	0.619	0.65	0.00096457	Follicular CD4 ab T cells
ZFP36	6.96346e-08	0.438068	0.306	0.261	0.00106311	Follicular CD4 ab T cells
SCAND1	7.06996e-08	0.398689	0.345	0.311	0.00107937	Follicular CD4 ab T cells
TMEM123	7.26216e-08	0.344661	0.329	0.282	0.00110871	Follicular CD4 ab T cells
FUS	7.66919e-08	0.393563	0.33	0.292	0.00117086	Follicular CD4 ab T cells
ENSSSCG00000009633	7.79484e-08	0.336188	0.203	0.146	0.00119004	Follicular CD4 ab T cells
ENSSSCG00000003348	7.89857e-08	0.385566	0.316	0.277	0.00120587	Follicular CD4 ab T cells
FYB1	7.90662e-08	0.320346	0.439	0.42	0.0012071	Follicular CD4 ab T cells
HM13	1.08175e-07	0.351299	0.25	0.198	0.0016515	Follicular CD4 ab T cells
ATP6V0C	1.12172e-07	0.298227	0.403	0.386	0.00171254	Follicular CD4 ab T cells
EIF4A1	1.23782e-07	0.27955	0.515	0.514	0.00188979	Follicular CD4 ab T cells
ENSSSCG00000034072	1.40338e-07	0.308939	0.493	0.483	0.00214254	Follicular CD4 ab T cells
ENSSSCG00000033653	1.49634e-07	0.34566	0.404	0.39	0.00228446	Follicular CD4 ab T cells
ENSSSCG00000001038	1.51893e-07	0.311056	0.414	0.397	0.00231895	Follicular CD4 ab T cells
CARHSP1	1.77786e-07	0.378426	0.261	0.215	0.00271426	Follicular CD4 ab T cells
MAP3K1	2.36425e-07	0.315605	0.134	0.086	0.0036095	Follicular CD4 ab T cells
NFKBIB	2.49944e-07	0.370507	0.335	0.299	0.00381589	Follicular CD4 ab T cells
BUD23	2.88928e-07	0.374331	0.314	0.278	0.00441107	Follicular CD4 ab T cells
COX17	2.89283e-07	0.309505	0.565	0.586	0.00441649	Follicular CD4 ab T cells
HCST	3.15672e-07	0.32463	0.32	0.272	0.00481936	Follicular CD4 ab T cells
ENSSSCG00000016475	4.23085e-07	0.325301	0.154	0.105	0.00645924	Follicular CD4 ab T cells
NDUFB4	4.59889e-07	0.257695	0.561	0.599	0.00702112	Follicular CD4 ab T cells
CD44	4.63582e-07	0.353631	0.23	0.179	0.0070775	Follicular CD4 ab T cells
ZNRF1	4.85578e-07	0.355438	0.334	0.299	0.00741332	Follicular CD4 ab T cells
DUSP2	4.99071e-07	0.339029	0.138	0.091	0.00761931	Follicular CD4 ab T cells
CYLD	5.52476e-07	0.336554	0.192	0.143	0.00843466	Follicular CD4 ab T cells
MAP2K3	6.7655e-07	0.399931	0.254	0.212	0.0103289	Follicular CD4 ab T cells
PET100	7.86292e-07	0.311088	0.271	0.227	0.0120043	Follicular CD4 ab T cells
RBM8A	9.45118e-07	0.275591	0.467	0.476	0.0144291	Follicular CD4 ab T cells
NDEL1	1.1023e-06	0.323521	0.187	0.138	0.0168288	Follicular CD4 ab T cells
ACADM	1.19553e-06	0.368318	0.175	0.129	0.0182522	Follicular CD4 ab T cells
SNU13	1.20616e-06	0.272058	0.52	0.535	0.0184144	Follicular CD4 ab T cells
ENSSSCG00000004414	1.26622e-06	0.361766	0.324	0.295	0.0193314	Follicular CD4 ab T cells
ISG20	1.37695e-06	0.387242	0.185	0.135	0.0210218	Follicular CD4 ab T cells
TCEA1	1.38447e-06	0.307203	0.359	0.332	0.0211368	Follicular CD4 ab T cells
TNFRSF1B	1.39334e-06	0.480644	0.306	0.27	0.0212722	Follicular CD4 ab T cells
RAB2A	1.63372e-06	0.345128	0.35	0.328	0.0249419	Follicular CD4 ab T cells
DAPL1	1.67292e-06	0.336117	0.134	0.09	0.0255405	Follicular CD4 ab T cells
SERPINI1	1.78316e-06	0.345649	0.168	0.121	0.0272235	Follicular CD4 ab T cells
GMFG	1.86944e-06	0.266136	0.51	0.527	0.0285407	Follicular CD4 ab T cells
DDX24	1.88181e-06	0.347746	0.283	0.242	0.0287296	Follicular CD4 ab T cells
ENSSSCG00000023603	1.88632e-06	0.357537	0.181	0.135	0.0287985	Follicular CD4 ab T cells
TBC1D1	1.91807e-06	0.30314	0.139	0.095	0.0292832	Follicular CD4 ab T cells
B4GALT1	2.02824e-06	0.323447	0.125	0.083	0.0309651	Follicular CD4 ab T cells
ZFP36L2	2.07092e-06	0.298026	0.752	0.813	0.0316167	Follicular CD4 ab T cells
SFT2D1	2.10026e-06	0.316914	0.41	0.412	0.0320646	Follicular CD4 ab T cells
MDFIC	2.31514e-06	0.362247	0.188	0.142	0.0353452	Follicular CD4 ab T cells
CNBP	2.4262e-06	0.258805	0.572	0.611	0.0370408	Follicular CD4 ab T cells
REL	2.50367e-06	0.402621	0.311	0.281	0.0382235	Follicular CD4 ab T cells
FAS	2.78179e-06	0.359923	0.156	0.113	0.0424697	Follicular CD4 ab T cells
U2SURP	3.01909e-06	0.326387	0.359	0.334	0.0460924	Follicular CD4 ab T cells
CCL5	0	-2.86107	0.346	0.852	0	Non-naive CD4 ab T cells
CD4	0	0.792094	0.287	0.036	0	Non-naive CD4 ab T cells
CD40LG	0	0.951213	0.355	0.057	0	Non-naive CD4 ab T cells
ENSSSCG00000023584	0	-1.76753	0.074	0.648	0	Non-naive CD4 ab T cells
GPR183	0	1.14191	0.616	0.182	0	Non-naive CD4 ab T cells
GZMB	0	-3.32856	0.289	0.732	0	Non-naive CD4 ab T cells
LGMN	0	1.092	0.436	0.083	0	Non-naive CD4 ab T cells
NKG7	0	-1.76322	0.263	0.778	0	Non-naive CD4 ab T cells
ENSSSCG00000006380	2.53123e-263	0.799568	0.256	0.039	3.86442e-259	Non-naive CD4 ab T cells
KLRK1	6.62887e-251	-1.90246	0.051	0.506	1.01203e-246	Non-naive CD4 ab T cells
IFITM3	2.50981e-240	0.955664	0.772	0.432	3.83173e-236	Non-naive CD4 ab T cells
FCER1G	3.0697e-225	-1.92852	0.051	0.472	4.6865e-221	Non-naive CD4 ab T cells
ENSSSCG00000029596	1.44193e-220	-1.51547	0.239	0.628	2.20139e-216	Non-naive CD4 ab T cells
ENSSSCG00000016902	1.30282e-219	-3.10271	0.225	0.579	1.98901e-215	Non-naive CD4 ab T cells
ITGAE	1.65069e-214	-1.1309	0.092	0.518	2.52011e-210	Non-naive CD4 ab T cells
ENSSSCG00000034448	1.22001e-213	0.358269	1	0.999	1.86258e-209	Non-naive CD4 ab T cells
CREM	2.08511e-210	0.826988	0.82	0.589	3.18334e-206	Non-naive CD4 ab T cells
TPT1	4.38872e-206	0.304038	1	1	6.70026e-202	Non-naive CD4 ab T cells
SRGN	1.03167e-204	0.527684	0.986	0.93	1.57505e-200	Non-naive CD4 ab T cells
TRAT1	1.61705e-203	-0.966644	0.463	0.773	2.46874e-199	Non-naive CD4 ab T cells
RPL39	3.46927e-201	0.330735	1	0.997	5.29653e-197	Non-naive CD4 ab T cells
ICOS	1.66723e-200	0.725719	0.352	0.096	2.54537e-196	Non-naive CD4 ab T cells
ENSSSCG00000016903	7.14508e-199	-2.36707	0.206	0.559	1.09084e-194	Non-naive CD4 ab T cells
C15orf48	9.11218e-197	-0.932035	0.3	0.693	1.39116e-192	Non-naive CD4 ab T cells
RPS27	7.40858e-194	0.268659	1	1	1.13107e-189	Non-naive CD4 ab T cells
MAF	1.03101e-192	0.704443	0.259	0.054	1.57404e-188	Non-naive CD4 ab T cells
PRF1	1.84098e-184	-1.1062	0.05	0.436	2.81062e-180	Non-naive CD4 ab T cells
RPSA	2.11936e-170	0.409173	0.998	0.983	3.23563e-166	Non-naive CD4 ab T cells
CD28	1.61314e-165	0.645524	0.267	0.066	2.46278e-161	Non-naive CD4 ab T cells
XCL1	9.95695e-162	-1.60786	0.04	0.382	1.52013e-157	Non-naive CD4 ab T cells
PIK3R1	1.06479e-160	-0.795512	0.366	0.712	1.62561e-156	Non-naive CD4 ab T cells
CD8A	9.81666e-159	-1.10269	0.161	0.509	1.49871e-154	Non-naive CD4 ab T cells
HLA-DRA	4.01099e-158	-0.958791	0.229	0.581	6.12358e-154	Non-naive CD4 ab T cells
CTLA4	4.15629e-154	0.721209	0.253	0.063	6.34541e-150	Non-naive CD4 ab T cells
CD96	2.59616e-148	-0.949087	0.017	0.338	3.96355e-144	Non-naive CD4 ab T cells
ENSSSCG00000014565	5.84656e-148	0.488933	0.98	0.955	8.92594e-144	Non-naive CD4 ab T cells
CST7	2.88237e-147	-0.684059	0.447	0.745	4.40051e-143	Non-naive CD4 ab T cells
CD244	1.00102e-142	-0.933463	0.03	0.347	1.52825e-138	Non-naive CD4 ab T cells
LAT2	3.59019e-139	-0.933278	0.082	0.401	5.48114e-135	Non-naive CD4 ab T cells
CTSC	5.15492e-138	0.644584	0.866	0.762	7.87001e-134	Non-naive CD4 ab T cells
GNLY	5.48968e-130	-4.20179	0.044	0.331	8.3811e-126	Non-naive CD4 ab T cells
ST6GALNAC4	1.57461e-126	-0.751422	0.213	0.53	2.40396e-122	Non-naive CD4 ab T cells
ADGRG1	1.07823e-121	-1.15588	0.018	0.291	1.64614e-117	Non-naive CD4 ab T cells
TRDC	2.5569e-119	-2.26705	0.047	0.319	3.90361e-115	Non-naive CD4 ab T cells
UBAC2	8.10193e-119	-0.707099	0.114	0.424	1.23692e-114	Non-naive CD4 ab T cells
IL10	6.89817e-117	0.754844	0.23	0.066	1.05314e-112	Non-naive CD4 ab T cells
CD74	1.28552e-115	-0.700385	0.611	0.805	1.9626e-111	Non-naive CD4 ab T cells
FSCN1	3.74626e-113	-0.831301	0.014	0.273	5.71942e-109	Non-naive CD4 ab T cells
CD5	1.61647e-111	0.589609	0.586	0.339	2.46787e-107	Non-naive CD4 ab T cells
RDX	4.17799e-110	-0.703745	0.293	0.588	6.37854e-106	Non-naive CD4 ab T cells
PMAIP1	3.68665e-109	-0.665016	0.257	0.56	5.6284e-105	Non-naive CD4 ab T cells
CTSW	1.72555e-107	-1.09792	0.221	0.486	2.63439e-103	Non-naive CD4 ab T cells
ENSSSCG00000036618	2.36862e-105	0.700871	0.774	0.641	3.61617e-101	Non-naive CD4 ab T cells
CD3G	3.96954e-105	-0.505835	0.81	0.906	6.06029e-101	Non-naive CD4 ab T cells
ENSSSCG00000001455	7.7085e-105	-0.715415	0.159	0.446	1.17686e-100	Non-naive CD4 ab T cells
SH2D1A	8.38481e-105	0.609272	0.294	0.108	1.28011e-100	Non-naive CD4 ab T cells
PCED1B	2.62601e-101	0.554265	0.263	0.091	4.00913e-97	Non-naive CD4 ab T cells
ZFP36L2	2.91378e-101	0.527218	0.878	0.802	4.44847e-97	Non-naive CD4 ab T cells
TNFAIP8	2.66472e-99	0.671775	0.433	0.224	4.06823e-95	Non-naive CD4 ab T cells
RPL17-C18orf32	2.95569e-99	0.258495	0.998	0.983	4.51246e-95	Non-naive CD4 ab T cells
TNFRSF1B	4.20094e-98	0.653834	0.457	0.25	6.41358e-94	Non-naive CD4 ab T cells
BTG1	3.11499e-95	0.418663	0.971	0.949	4.75566e-91	Non-naive CD4 ab T cells
IL6R	1.39733e-93	0.497193	0.208	0.064	2.1333e-89	Non-naive CD4 ab T cells
ENSSSCG00000032003	2.53579e-93	-0.534249	0.452	0.7	3.87139e-89	Non-naive CD4 ab T cells
PPP1CC	3.2851e-93	0.574359	0.619	0.438	5.01536e-89	Non-naive CD4 ab T cells
ENSSSCG00000004415	1.52828e-92	0.428963	0.157	0.039	2.33322e-88	Non-naive CD4 ab T cells
[truncated: 3,793 more rows]

## Sheet: GO_results
cluster	GO.ID	Term	Annotated	Significant	Expected	pval
Cycling CD4 ab T cells	GO:0000281	mitotic cytokinesis	50	9	1.94	0.00011
Cycling CD4 ab T cells	GO:0034501	protein localization to kinetochore	14	5	0.54	0.00013
Cycling CD4 ab T cells	GO:0042776	mitochondrial ATP synthesis coupled proton transport	8	4	0.31	0.00014
Cycling CD4 ab T cells	GO:0007062	sister chromatid cohesion	41	8	1.59	0.00015
Cycling CD4 ab T cells	GO:0042775	mitochondrial ATP synthesis coupled electron transport	33	7	1.28	0.00022
Cycling CD4 ab T cells	GO:0007052	mitotic spindle organization	83	18	3.21	0.00023
Cycling CD4 ab T cells	GO:1904851	positive regulation of establishment of protein localization to telomere	9	4	0.35	0.00024
Cycling CD4 ab T cells	GO:0000070	mitotic sister chromatid segregation	110	25	4.26	0.00026
Cycling CD4 ab T cells	GO:0031295	T cell costimulation	17	5	0.66	0.00036
Cycling CD4 ab T cells	GO:0051255	spindle midzone assembly	5	3	0.19	0.00054
Cycling CD4 ab T cells	GO:0007339	binding of sperm to zona pellucida	19	5	0.74	0.00063
Cycling CD4 ab T cells	GO:0006402	mRNA catabolic process	135	14	5.23	0.00073
Cycling CD4 ab T cells	GO:0007076	mitotic chromosome condensation	12	4	0.46	0.00086
Cycling CD4 ab T cells	GO:0140013	meiotic nuclear division	79	10	3.06	0.0009
Cycling CD4 ab T cells	GO:0045840	positive regulation of mitotic nuclear division	31	6	1.2	0.00105
Cycling CD4 ab T cells	GO:0035404	histone-serine phosphorylation	6	3	0.23	0.00106
Cycling CD4 ab T cells	GO:0006268	DNA unwinding involved in DNA replication	6	3	0.23	0.00106
Cycling CD4 ab T cells	GO:0009176	pyrimidine deoxyribonucleoside monophosphate metabolic process	6	3	0.23	0.00106
Cycling CD4 ab T cells	GO:0048025	negative regulation of mRNA splicing, via spliceosome	13	4	0.5	0.0012
Cycling CD4 ab T cells	GO:0051382	kinetochore assembly	13	4	0.5	0.0012
Cycling CD4 ab T cells	GO:0023035	CD40 signaling pathway	13	4	0.5	0.0012
Cycling CD4 ab T cells	GO:0002449	lymphocyte mediated immunity	156	17	6.04	0.00129
Cycling CD4 ab T cells	GO:0007080	mitotic metaphase plate congression	40	10	1.55	0.00141
Cycling CD4 ab T cells	GO:0006259	DNA metabolic process	541	52	20.95	0.0018
Cycling CD4 ab T cells	GO:0007096	regulation of exit from mitosis	7	3	0.27	0.0018
Cycling CD4 ab T cells	GO:0000212	meiotic spindle organization	7	3	0.27	0.0018
Cycling CD4 ab T cells	GO:0006334	nucleosome assembly	46	7	1.78	0.0018
Cycling CD4 ab T cells	GO:0040001	establishment of mitotic spindle localization	24	5	0.93	0.00196
Cycling CD4 ab T cells	GO:0009154	purine ribonucleotide catabolic process	24	5	0.93	0.00196
Cycling CD4 ab T cells	GO:0006260	DNA replication	141	26	5.46	0.00202
Cycling CD4 ab T cells	GO:0002639	positive regulation of immunoglobulin production	35	6	1.36	0.00203
Cycling CD4 ab T cells	GO:0006457	protein folding	98	13	3.8	0.00233
Cycling CD4 ab T cells	GO:0006406	mRNA export from nucleus	36	6	1.39	0.00236
Cycling CD4 ab T cells	GO:0008608	attachment of spindle microtubules to kinetochore	24	9	0.93	0.00269
Cycling CD4 ab T cells	GO:0071426	ribonucleoprotein complex export from nucleus	44	9	1.7	0.0027
Cycling CD4 ab T cells	GO:0042026	protein refolding	8	3	0.31	0.00279
Cycling CD4 ab T cells	GO:0009169	purine ribonucleoside monophosphate catabolic process	8	3	0.31	0.00279
Cycling CD4 ab T cells	GO:0009263	deoxyribonucleotide biosynthetic process	8	3	0.31	0.00279
Cycling CD4 ab T cells	GO:0009219	pyrimidine deoxyribonucleotide metabolic process	8	3	0.31	0.00279
Cycling CD4 ab T cells	GO:0003376	sphingosine-1-phosphate receptor signaling pathway	8	3	0.31	0.00279
Cycling CD4 ab T cells	GO:1901990	regulation of mitotic cell cycle phase transition	165	23	6.39	0.00333
Cycling CD4 ab T cells	GO:0032212	positive regulation of telomere maintenance via telomerase	27	5	1.05	0.00339
Cycling CD4 ab T cells	GO:0042113	B cell activation	171	21	6.62	0.00366
Cycling CD4 ab T cells	GO:0001819	positive regulation of cytokine production	288	21	11.16	0.00403
Cycling CD4 ab T cells	GO:0002863	positive regulation of inflammatory response to antigenic stimulus	9	3	0.35	0.00407
Cycling CD4 ab T cells	GO:0045841	negative regulation of mitotic metaphase/anaphase transition	30	7	1.16	0.00431
Cycling CD4 ab T cells	GO:0048872	homeostasis of number of cells	198	16	7.67	0.00434
Cycling CD4 ab T cells	GO:0044786	cell cycle DNA replication	18	4	0.7	0.0044
Cycling CD4 ab T cells	GO:1903146	regulation of autophagy of mitochondrion	29	5	1.12	0.00468
Cycling CD4 ab T cells	GO:0006096	glycolytic process	55	7	2.13	0.00506
Cycling CD4 ab T cells	GO:0006275	regulation of DNA replication	63	12	2.44	0.00525
Cycling CD4 ab T cells	GO:0032508	DNA duplex unwinding	25	7	0.97	0.00528
Cycling CD4 ab T cells	GO:1902108	regulation of mitochondrial membrane permeability involved in apoptotic process	19	4	0.74	0.00541
Cycling CD4 ab T cells	GO:0009124	nucleoside monophosphate biosynthetic process	19	4	0.74	0.00541
Cycling CD4 ab T cells	GO:0032467	positive regulation of cytokinesis	19	4	0.74	0.00541
Cycling CD4 ab T cells	GO:0000381	regulation of alternative mRNA splicing, via spliceosome	30	5	1.16	0.00544
Cycling CD4 ab T cells	GO:0042102	positive regulation of T cell proliferation	56	7	2.17	0.0056
Cycling CD4 ab T cells	GO:0071216	cellular response to biotic stimulus	117	11	4.53	0.00561
Cycling CD4 ab T cells	GO:0046040	IMP metabolic process	10	3	0.39	0.00565
Cycling CD4 ab T cells	GO:0009651	response to salt stress	10	3	0.39	0.00565
Cycling CD4 ab T cells	GO:0070230	positive regulation of lymphocyte apoptotic process	10	3	0.39	0.00565
Cycling CD4 ab T cells	GO:1901989	positive regulation of cell cycle phase transition	63	10	2.44	0.00567
Cycling CD4 ab T cells	GO:0043066	negative regulation of apoptotic process	476	30	18.44	0.00583
Cycling CD4 ab T cells	GO:0006606	protein import into nucleus	86	9	3.33	0.00592
Cycling CD4 ab T cells	GO:0032496	response to lipopolysaccharide	135	12	5.23	0.0061
Cycling CD4 ab T cells	GO:0045069	regulation of viral genome replication	57	7	2.21	0.00617
Cycling CD4 ab T cells	GO:0042752	regulation of circadian rhythm	57	7	2.21	0.00617
Cycling CD4 ab T cells	GO:0042771	intrinsic apoptotic signaling pathway in response to DNA damage by p53 class mediator	31	5	1.2	0.00629
Cycling CD4 ab T cells	GO:0032506	cytokinetic process	31	5	1.2	0.00629
Cycling CD4 ab T cells	GO:0034248	regulation of cellular amide metabolic process	225	17	8.72	0.00653
Cycling CD4 ab T cells	GO:1903579	negative regulation of ATP metabolic process	20	4	0.77	0.00656
Cycling CD4 ab T cells	GO:0010971	positive regulation of G2/M transition of mitotic cell cycle	20	4	0.77	0.00656
Cycling CD4 ab T cells	GO:0035794	positive regulation of mitochondrial membrane permeability	20	4	0.77	0.00656
Cycling CD4 ab T cells	GO:0006298	mismatch repair	20	4	0.77	0.00656
Cycling CD4 ab T cells	GO:0002313	mature B cell differentiation involved in immune response	20	4	0.77	0.00656
Cycling CD4 ab T cells	GO:0030163	protein catabolic process	578	37	22.39	0.00665
Cycling CD4 ab T cells	GO:0009206	purine ribonucleoside triphosphate biosynthetic process	40	9	1.55	0.00695
Cycling CD4 ab T cells	GO:0045639	positive regulation of myeloid cell differentiation	73	8	2.83	0.00703
Cycling CD4 ab T cells	GO:0051044	positive regulation of membrane protein ectodomain proteolysis	11	3	0.43	0.00755
Cycling CD4 ab T cells	GO:0007100	mitotic centrosome separation	11	3	0.43	0.00755
Cycling CD4 ab T cells	GO:0098761	cellular response to interleukin-7	11	3	0.43	0.00755
Cycling CD4 ab T cells	GO:0051384	response to glucocorticoid	21	4	0.81	0.00786
Cycling CD4 ab T cells	GO:0000423	mitophagy	21	4	0.81	0.00786
Cycling CD4 ab T cells	GO:0007051	spindle organization	125	25	4.84	0.00789
Cycling CD4 ab T cells	GO:0034644	cellular response to UV	60	7	2.32	0.00817
Cycling CD4 ab T cells	GO:0043624	cellular protein complex disassembly	76	8	2.94	0.00893
Cycling CD4 ab T cells	GO:2001020	regulation of response to DNA damage stimulus	160	13	6.2	0.00924
Cycling CD4 ab T cells	GO:0002701	negative regulation of production of molecular mediator of immune response	22	4	0.85	0.00932
Cycling CD4 ab T cells	GO:0071353	cellular response to interleukin-4	22	4	0.85	0.00932
Cycling CD4 ab T cells	GO:0000413	protein peptidyl-prolyl isomerization	22	4	0.85	0.00932
Cycling CD4 ab T cells	GO:0043467	regulation of generation of precursor metabolites and energy	77	8	2.98	0.00964
Cycling CD4 ab T cells	GO:0043487	regulation of RNA stability	77	8	2.98	0.00964
Cycling CD4 ab T cells	GO:1902749	regulation of cell cycle G2/M phase transition	68	10	2.63	0.00972
Cycling CD4 ab T cells	GO:0006098	pentose-phosphate shunt	12	3	0.46	0.00977
Cycling CD4 ab T cells	GO:0031639	plasminogen activation	12	3	0.46	0.00977
Cycling CD4 ab T cells	GO:0051988	regulation of attachment of spindle microtubules to kinetochore	12	3	0.46	0.00977
Cycling CD4 ab T cells	GO:0032967	positive regulation of collagen biosynthetic process	12	3	0.46	0.00977
Cycling CD4 ab T cells	GO:0048302	regulation of isotype switching to IgG isotypes	12	3	0.46	0.00977
Cycling CD4 ab T cells	GO:0090266	regulation of mitotic cell cycle spindle assembly checkpoint	12	3	0.46	0.00977
Cycling CD4 ab T cells	GO:0031338	regulation of vesicle fusion	12	3	0.46	0.00977
Cycling CD4 ab T cells	GO:0030889	negative regulation of B cell proliferation	12	3	0.46	0.00977
Cycling CD4 ab T cells	GO:0051225	spindle assembly	74	15	2.87	0.01013
Cycling CD4 ab T cells	GO:0045911	positive regulation of DNA recombination	35	5	1.36	0.01059
Cycling CD4 ab T cells	GO:1903902	positive regulation of viral life cycle	49	6	1.9	0.01113
Cycling CD4 ab T cells	GO:1903578	regulation of ATP metabolic process	56	9	2.17	0.01154
Cycling CD4 ab T cells	GO:0042267	natural killer cell mediated cytotoxicity	36	5	1.39	0.01192
Cycling CD4 ab T cells	GO:0002708	positive regulation of lymphocyte mediated immunity	80	8	3.1	0.01202
Cycling CD4 ab T cells	GO:0062197	cellular response to chemical stress	184	14	7.13	0.0122
Cycling CD4 ab T cells	GO:1904666	regulation of ubiquitin protein ligase activity	13	3	0.5	0.01235
Cycling CD4 ab T cells	GO:0001909	leukocyte mediated cytotoxicity	65	7	2.52	0.0125
Cycling CD4 ab T cells	GO:1901991	negative regulation of mitotic cell cycle phase transition	96	14	3.72	0.01257
Cycling CD4 ab T cells	GO:0046006	regulation of activated T cell proliferation	24	4	0.93	0.01274
Cycling CD4 ab T cells	GO:0007019	microtubule depolymerization	24	4	0.93	0.01274
Cycling CD4 ab T cells	GO:0043029	T cell homeostasis	24	4	0.93	0.01274
Cycling CD4 ab T cells	GO:0098869	cellular oxidant detoxification	24	4	0.93	0.01274
Cycling CD4 ab T cells	GO:0006417	regulation of translation	185	14	7.17	0.01275
Cycling CD4 ab T cells	GO:0044265	cellular macromolecule catabolic process	662	45	25.64	0.01342
Cycling CD4 ab T cells	GO:0071222	cellular response to lipopolysaccharide	98	9	3.8	0.01352
Cycling CD4 ab T cells	GO:0001906	cell killing	82	8	3.18	0.01383
Cycling CD4 ab T cells	GO:0052205	modulation of molecular function in other organism involved in symbiotic interaction	5	2	0.19	0.01385
Cycling CD4 ab T cells	GO:0002248	connective tissue replacement involved in inflammatory response wound healing	5	2	0.19	0.01385
Cycling CD4 ab T cells	GO:0043471	regulation of cellular carbohydrate catabolic process	5	2	0.19	0.01385
Cycling CD4 ab T cells	GO:0015074	DNA integration	5	2	0.19	0.01385
Cycling CD4 ab T cells	GO:1905462	regulation of DNA duplex unwinding	5	2	0.19	0.01385
Cycling CD4 ab T cells	GO:0044359	modulation of molecular function in other organism	5	2	0.19	0.01385
Cycling CD4 ab T cells	GO:1905448	positive regulation of mitochondrial ATP synthesis coupled electron transport	5	2	0.19	0.01385
Cycling CD4 ab T cells	GO:0046078	dUMP metabolic process	5	2	0.19	0.01385
Cycling CD4 ab T cells	GO:0046385	deoxyribose phosphate biosynthetic process	5	2	0.19	0.01385
Cycling CD4 ab T cells	GO:0006108	malate metabolic process	5	2	0.19	0.01385
Cycling CD4 ab T cells	GO:0000395	mRNA 5'-splice site recognition	5	2	0.19	0.01385
Cycling CD4 ab T cells	GO:0019054	modulation by virus of host cellular process	5	2	0.19	0.01385
Cycling CD4 ab T cells	GO:0015866	ADP transport	5	2	0.19	0.01385
Cycling CD4 ab T cells	GO:0071316	cellular response to nicotine	5	2	0.19	0.01385
Cycling CD4 ab T cells	GO:0032075	positive regulation of nuclease activity	5	2	0.19	0.01385
Cycling CD4 ab T cells	GO:0071481	cellular response to X-ray	5	2	0.19	0.01385
Cycling CD4 ab T cells	GO:0046886	positive regulation of hormone biosynthetic process	5	2	0.19	0.01385
Cycling CD4 ab T cells	GO:0061419	positive regulation of transcription from RNA polymerase II promoter in response to hypoxia	5	2	0.19	0.01385
Cycling CD4 ab T cells	GO:0002317	plasma cell differentiation	5	2	0.19	0.01385
Cycling CD4 ab T cells	GO:0030223	neutrophil differentiation	5	2	0.19	0.01385
Cycling CD4 ab T cells	GO:0052428	modulation by host of symbiont molecular function	5	2	0.19	0.01385
Cycling CD4 ab T cells	GO:0010216	maintenance of DNA methylation	5	2	0.19	0.01385
Cycling CD4 ab T cells	GO:0009265	2'-deoxyribonucleotide biosynthetic process	5	2	0.19	0.01385
Cycling CD4 ab T cells	GO:0010756	positive regulation of plasminogen activation	5	2	0.19	0.01385
Cycling CD4 ab T cells	GO:0006754	ATP biosynthetic process	33	8	1.28	0.01427
Cycling CD4 ab T cells	GO:0043488	regulation of mRNA stability	67	7	2.6	0.01463
Cycling CD4 ab T cells	GO:0032733	positive regulation of interleukin-10 production	25	4	0.97	0.01471
Cycling CD4 ab T cells	GO:0008284	positive regulation of cell population proliferation	467	32	18.09	0.01484
Cycling CD4 ab T cells	GO:0002228	natural killer cell mediated immunity	38	5	1.47	0.0149
Cycling CD4 ab T cells	GO:1903204	negative regulation of oxidative stress-induced neuron death	14	3	0.54	0.01527
Cycling CD4 ab T cells	GO:0042104	positive regulation of activated T cell proliferation	14	3	0.54	0.01527
Cycling CD4 ab T cells	GO:0031571	mitotic G1 DNA damage checkpoint	14	3	0.54	0.01527
Cycling CD4 ab T cells	GO:0046386	deoxyribose phosphate catabolic process	14	3	0.54	0.01527
Cycling CD4 ab T cells	GO:0044827	modulation by host of viral genome replication	14	3	0.54	0.01527
Cycling CD4 ab T cells	GO:0044819	mitotic G1/S transition checkpoint	14	3	0.54	0.01527
Cycling CD4 ab T cells	GO:0002922	positive regulation of humoral immune response	14	3	0.54	0.01527
Cycling CD4 ab T cells	GO:0032069	regulation of nuclease activity	14	3	0.54	0.01527
Cycling CD4 ab T cells	GO:0010165	response to X-ray	14	3	0.54	0.01527
Cycling CD4 ab T cells	GO:0060713	labyrinthine layer morphogenesis	14	3	0.54	0.01527
Cycling CD4 ab T cells	GO:0002407	dendritic cell chemotaxis	14	3	0.54	0.01527
Cycling CD4 ab T cells	GO:0006310	DNA recombination	166	15	6.43	0.01573
Cycling CD4 ab T cells	GO:0000956	nuclear-transcribed mRNA catabolic process	68	7	2.63	0.01578
Cycling CD4 ab T cells	GO:0044093	positive regulation of molecular function	835	49	32.34	0.01595
Cycling CD4 ab T cells	GO:0002204	somatic recombination of immunoglobulin genes involved in immune response	38	7	1.47	0.01652
Cycling CD4 ab T cells	GO:0002208	somatic diversification of immunoglobulins involved in immune response	38	7	1.47	0.01652
Cycling CD4 ab T cells	GO:0045190	isotype switching	38	7	1.47	0.01652
Cycling CD4 ab T cells	GO:0044403	symbiotic process	232	20	8.99	0.01688
Cycling CD4 ab T cells	GO:0071219	cellular response to molecule of bacterial origin	102	9	3.95	0.01721
Cycling CD4 ab T cells	GO:0002260	lymphocyte homeostasis	40	5	1.55	0.01835
Cycling CD4 ab T cells	GO:0002719	negative regulation of cytokine production involved in immune response	15	3	0.58	0.01855
Cycling CD4 ab T cells	GO:0033260	nuclear DNA replication	15	3	0.58	0.01855
Cycling CD4 ab T cells	GO:0044783	G1 DNA damage checkpoint	15	3	0.58	0.01855
Cycling CD4 ab T cells	GO:0090200	positive regulation of release of cytochrome c from mitochondria	15	3	0.58	0.01855
Cycling CD4 ab T cells	GO:0019430	removal of superoxide radicals	15	3	0.58	0.01855
Cycling CD4 ab T cells	GO:0009264	deoxyribonucleotide catabolic process	15	3	0.58	0.01855
Cycling CD4 ab T cells	GO:0002250	adaptive immune response	189	16	7.32	0.01917
Cycling CD4 ab T cells	GO:0050798	activated T cell proliferation	27	4	1.05	0.01921
Cycling CD4 ab T cells	GO:1902751	positive regulation of cell cycle G2/M phase transition	26	6	1.01	0.01994
Cycling CD4 ab T cells	GO:0043320	natural killer cell degranulation	6	2	0.23	0.02024
Cycling CD4 ab T cells	GO:0070601	centromeric sister chromatid cohesion	6	2	0.23	0.02024
Cycling CD4 ab T cells	GO:0002246	wound healing involved in inflammatory response	6	2	0.23	0.02024
Cycling CD4 ab T cells	GO:1905446	regulation of mitochondrial ATP synthesis coupled electron transport	6	2	0.23	0.02024
Cycling CD4 ab T cells	GO:0051660	establishment of centrosome localization	6	2	0.23	0.02024
Cycling CD4 ab T cells	GO:0036089	cleavage furrow formation	6	2	0.23	0.02024
Cycling CD4 ab T cells	GO:0033750	ribosome localization	6	2	0.23	0.02024
Cycling CD4 ab T cells	GO:0002676	regulation of chronic inflammatory response	6	2	0.23	0.02024
Cycling CD4 ab T cells	GO:0010988	regulation of low-density lipoprotein particle clearance	6	2	0.23	0.02024
Cycling CD4 ab T cells	GO:0051987	positive regulation of attachment of spindle microtubules to kinetochore	6	2	0.23	0.02024
Cycling CD4 ab T cells	GO:0000054	ribosomal subunit export from nucleus	6	2	0.23	0.02024
Cycling CD4 ab T cells	GO:0000055	ribosomal large subunit export from nucleus	6	2	0.23	0.02024
Cycling CD4 ab T cells	GO:0010918	positive regulation of mitochondrial membrane potential	6	2	0.23	0.02024
Cycling CD4 ab T cells	GO:0040016	embryonic cleavage	6	2	0.23	0.02024
Cycling CD4 ab T cells	GO:0036480	neuron intrinsic apoptotic signaling pathway in response to oxidative stress	6	2	0.23	0.02024
Cycling CD4 ab T cells	GO:1990144	intrinsic apoptotic signaling pathway in response to hypoxia	6	2	0.23	0.02024
Cycling CD4 ab T cells	GO:0045838	positive regulation of membrane potential	6	2	0.23	0.02024
Cycling CD4 ab T cells	GO:0071428	rRNA-containing ribonucleoprotein complex export from nucleus	6	2	0.23	0.02024
Cycling CD4 ab T cells	GO:0045657	positive regulation of monocyte differentiation	6	2	0.23	0.02024
Cycling CD4 ab T cells	GO:1903376	regulation of oxidative stress-induced neuron intrinsic apoptotic signaling pathway	6	2	0.23	0.02024
Cycling CD4 ab T cells	GO:0009170	purine deoxyribonucleoside monophosphate metabolic process	6	2	0.23	0.02024
Cycling CD4 ab T cells	GO:0009172	purine deoxyribonucleoside monophosphate catabolic process	6	2	0.23	0.02024
Cycling CD4 ab T cells	GO:0032352	positive regulation of hormone metabolic process	6	2	0.23	0.02024
Cycling CD4 ab T cells	GO:0051791	medium-chain fatty acid metabolic process	6	2	0.23	0.02024
Cycling CD4 ab T cells	GO:0009223	pyrimidine deoxyribonucleotide catabolic process	6	2	0.23	0.02024
Cycling CD4 ab T cells	GO:0060558	regulation of calcidiol 1-monooxygenase activity	6	2	0.23	0.02024
Cycling CD4 ab T cells	GO:1903147	negative regulation of autophagy of mitochondrion	6	2	0.23	0.02024
Cycling CD4 ab T cells	GO:0006919	activation of cysteine-type endopeptidase activity involved in apoptotic process	41	5	1.59	0.02025
Cycling CD4 ab T cells	GO:0032663	regulation of interleukin-2 production	41	5	1.59	0.02025
Cycling CD4 ab T cells	GO:0032623	interleukin-2 production	41	5	1.59	0.02025
Cycling CD4 ab T cells	GO:0042127	regulation of cell population proliferation	870	52	33.7	0.02062
Cycling CD4 ab T cells	GO:0031325	positive regulation of cellular metabolic process	1883	98	72.94	0.02139
Cycling CD4 ab T cells	GO:0030162	regulation of proteolysis	371	25	14.37	0.02172
Cycling CD4 ab T cells	GO:0045070	positive regulation of viral genome replication	28	4	1.08	0.02175
Cycling CD4 ab T cells	GO:0060669	embryonic placenta morphogenesis	16	3	0.62	0.02219
Cycling CD4 ab T cells	GO:0097345	mitochondrial outer membrane permeabilization	16	3	0.62	0.02219
Cycling CD4 ab T cells	GO:0006221	pyrimidine nucleotide biosynthetic process	16	3	0.62	0.02219
Cycling CD4 ab T cells	GO:0071450	cellular response to oxygen radical	16	3	0.62	0.02219
Cycling CD4 ab T cells	GO:0071451	cellular response to superoxide	16	3	0.62	0.02219
Cycling CD4 ab T cells	GO:1901524	regulation of mitophagy	16	3	0.62	0.02219
Cycling CD4 ab T cells	GO:0001776	leukocyte homeostasis	57	6	2.21	0.02233
Cycling CD4 ab T cells	GO:0010822	positive regulation of mitochondrion organization	57	6	2.21	0.02233
Cycling CD4 ab T cells	GO:0051702	interaction with symbiont	57	6	2.21	0.02233
Cycling CD4 ab T cells	GO:0097237	cellular response to toxic substance	90	8	3.49	0.02307
Cycling CD4 ab T cells	GO:0022900	electron transport chain	62	11	2.4	0.02337
Cycling CD4 ab T cells	GO:0031109	microtubule polymerization or depolymerization	74	7	2.87	0.02409
Cycling CD4 ab T cells	GO:0045862	positive regulation of proteolysis	194	16	7.51	0.02445
Cycling CD4 ab T cells	GO:1901998	toxin transport	29	4	1.12	0.02448
Cycling CD4 ab T cells	GO:1903203	regulation of oxidative stress-induced neuron death	17	3	0.66	0.02618
Cycling CD4 ab T cells	GO:2000273	positive regulation of signaling receptor activity	17	3	0.66	0.02618
Cycling CD4 ab T cells	GO:0007143	female meiotic nuclear division	17	3	0.66	0.02618
Cycling CD4 ab T cells	GO:0045652	regulation of megakaryocyte differentiation	17	3	0.66	0.02618
Cycling CD4 ab T cells	GO:1902110	positive regulation of mitochondrial membrane permeability involved in apoptotic process	17	3	0.66	0.02618
Cycling CD4 ab T cells	GO:0030036	actin cytoskeleton organization	386	23	14.95	0.0266
Cycling CD4 ab T cells	GO:0044843	cell cycle G1/S phase transition	110	9	4.26	0.02671
Cycling CD4 ab T cells	GO:0016447	somatic recombination of immunoglobulin gene segments	42	7	1.63	0.02686
Cycling CD4 ab T cells	GO:0002381	immunoglobulin production involved in immunoglobulin mediated immune response	42	7	1.63	0.02686
Cycling CD4 ab T cells	GO:0030261	chromosome condensation	19	6	0.74	0.02717
Cycling CD4 ab T cells	GO:0009162	deoxyribonucleoside monophosphate metabolic process	13	5	0.5	0.02727
Cycling CD4 ab T cells	GO:1902895	positive regulation of pri-miRNA transcription by RNA polymerase II	30	4	1.16	0.02741
Cycling CD4 ab T cells	GO:1902806	regulation of cell cycle G1/S phase transition	76	7	2.94	0.02742
Cycling CD4 ab T cells	GO:2001056	positive regulation of cysteine-type endopeptidase activity	76	7	2.94	0.02742
Cycling CD4 ab T cells	GO:2000377	regulation of reactive oxygen species metabolic process	93	8	3.6	0.02746
Cycling CD4 ab T cells	GO:0045060	negative thymic T cell selection	7	2	0.27	0.02762
Cycling CD4 ab T cells	GO:1903862	positive regulation of oxidative phosphorylation	7	2	0.27	0.02762
Cycling CD4 ab T cells	GO:0042744	hydrogen peroxide catabolic process	7	2	0.27	0.02762
Cycling CD4 ab T cells	GO:1903608	protein localization to cytoplasmic stress granule	7	2	0.27	0.02762
Cycling CD4 ab T cells	GO:0006335	DNA replication-dependent nucleosome assembly	7	2	0.27	0.02762
Cycling CD4 ab T cells	GO:1904667	negative regulation of ubiquitin protein ligase activity	7	2	0.27	0.02762
Cycling CD4 ab T cells	GO:0034723	DNA replication-dependent nucleosome organization	7	2	0.27	0.02762
Cycling CD4 ab T cells	GO:0006449	regulation of translational termination	7	2	0.27	0.02762
Cycling CD4 ab T cells	GO:0044829	positive regulation by host of viral genome replication	7	2	0.27	0.02762
Cycling CD4 ab T cells	GO:0006265	DNA topological change	7	2	0.27	0.02762
Cycling CD4 ab T cells	GO:0070493	thrombin-activated receptor signaling pathway	7	2	0.27	0.02762
Cycling CD4 ab T cells	GO:0007144	female meiosis I	7	2	0.27	0.02762
Cycling CD4 ab T cells	GO:0071472	cellular response to salt stress	7	2	0.27	0.02762
Cycling CD4 ab T cells	GO:0006596	polyamine biosynthetic process	7	2	0.27	0.02762
Cycling CD4 ab T cells	GO:0070234	positive regulation of T cell apoptotic process	7	2	0.27	0.02762
Cycling CD4 ab T cells	GO:0090267	positive regulation of mitotic cell cycle spindle assembly checkpoint	7	2	0.27	0.02762
Cycling CD4 ab T cells	GO:0090232	positive regulation of spindle checkpoint	7	2	0.27	0.02762
Cycling CD4 ab T cells	GO:0051126	negative regulation of actin nucleation	7	2	0.27	0.02762
Cycling CD4 ab T cells	GO:0003330	regulation of extracellular matrix constituent secretion	7	2	0.27	0.02762
Cycling CD4 ab T cells	GO:0043085	positive regulation of catalytic activity	617	38	23.9	0.02767
Cycling CD4 ab T cells	GO:0006979	response to oxidative stress	224	15	8.68	0.02769
Cycling CD4 ab T cells	GO:0072522	purine-containing compound biosynthetic process	102	12	3.95	0.0277
Cycling CD4 ab T cells	GO:0051345	positive regulation of hydrolase activity	305	19	11.81	0.0281
Cycling CD4 ab T cells	GO:0009165	nucleotide biosynthetic process	129	16	5	0.02846
Cycling CD4 ab T cells	GO:0097435	supramolecular fiber organization	410	24	15.88	0.02865
Cycling CD4 ab T cells	GO:0072593	reactive oxygen species metabolic process	148	11	5.73	0.02872
Cycling CD4 ab T cells	GO:0007018	microtubule-based movement	167	12	6.47	0.02891
Cycling CD4 ab T cells	GO:1901988	negative regulation of cell cycle phase transition	108	14	4.18	0.029
Cycling CD4 ab T cells	GO:0051341	regulation of oxidoreductase activity	45	5	1.74	0.02914
Cycling CD4 ab T cells	GO:1900542	regulation of purine nucleotide metabolic process	45	5	1.74	0.02914
Cycling CD4 ab T cells	GO:0002312	B cell activation involved in immune response	62	11	2.4	0.02916
Cycling CD4 ab T cells	GO:0044257	cellular protein catabolic process	475	27	18.4	0.0293
Cycling CD4 ab T cells	GO:0071417	cellular response to organonitrogen compound	266	17	10.3	0.0296
Cycling CD4 ab T cells	GO:0051817	modulation of process of other organism involved in symbiotic interaction	61	6	2.36	0.03007
Cycling CD4 ab T cells	GO:0051261	protein depolymerization	61	6	2.36	0.03007
Cycling CD4 ab T cells	GO:0050871	positive regulation of B cell activation	61	6	2.36	0.03007
Cycling CD4 ab T cells	GO:0002714	positive regulation of B cell mediated immunity	31	4	1.2	0.03054
Cycling CD4 ab T cells	GO:0002891	positive regulation of immunoglobulin mediated immune response	31	4	1.2	0.03054
Cycling CD4 ab T cells	GO:0000303	response to superoxide	18	3	0.7	0.03054
Cycling CD4 ab T cells	GO:0000305	response to oxygen radical	18	3	0.7	0.03054
Cycling CD4 ab T cells	GO:0008156	negative regulation of DNA replication	18	3	0.7	0.03054
Cycling CD4 ab T cells	GO:0046885	regulation of hormone biosynthetic process	18	3	0.7	0.03054
Cycling CD4 ab T cells	GO:1902253	regulation of intrinsic apoptotic signaling pathway by p53 class mediator	18	3	0.7	0.03054
Cycling CD4 ab T cells	GO:0051603	proteolysis involved in cellular protein catabolic process	434	25	16.81	0.03062
Cycling CD4 ab T cells	GO:0034101	erythrocyte homeostasis	95	8	3.68	0.03069
Cycling CD4 ab T cells	GO:1901214	regulation of neuron death	131	10	5.07	0.03076
Cycling CD4 ab T cells	GO:0009152	purine ribonucleotide biosynthetic process	87	11	3.37	0.03161
Cycling CD4 ab T cells	GO:0006140	regulation of nucleotide metabolic process	46	5	1.78	0.0317
Cycling CD4 ab T cells	GO:1904019	epithelial cell apoptotic process	62	6	2.4	0.03225
Cycling CD4 ab T cells	GO:0002456	T cell mediated immunity	62	6	2.4	0.03225
Cycling CD4 ab T cells	GO:0010952	positive regulation of peptidase activity	96	8	3.72	0.03239
Cycling CD4 ab T cells	GO:0002377	immunoglobulin production	71	11	2.75	0.03243
Cycling CD4 ab T cells	GO:0070997	neuron death	151	11	5.85	0.03261
Cycling CD4 ab T cells	GO:0050790	regulation of catalytic activity	1038	56	40.21	0.03296
Cycling CD4 ab T cells	GO:1990748	cellular detoxification	32	4	1.24	0.03387
Cycling CD4 ab T cells	GO:2000379	positive regulation of reactive oxygen species metabolic process	47	5	1.82	0.03439
Cycling CD4 ab T cells	GO:1904035	regulation of epithelial cell apoptotic process	47	5	1.82	0.03439
Cycling CD4 ab T cells	GO:0046683	response to organophosphorus	47	5	1.82	0.03439
Cycling CD4 ab T cells	GO:0035821	modulation of process of other organism	63	6	2.44	0.03453
Cycling CD4 ab T cells	GO:1902686	mitochondrial outer membrane permeabilization involved in programmed cell death	19	3	0.74	0.03525
Cycling CD4 ab T cells	GO:1903599	positive regulation of autophagy of mitochondrion	19	3	0.74	0.03525
Cycling CD4 ab T cells	GO:0032673	regulation of interleukin-4 production	19	3	0.74	0.03525
Cycling CD4 ab T cells	GO:0032633	interleukin-4 production	19	3	0.74	0.03525
Cycling CD4 ab T cells	GO:0036336	dendritic cell migration	19	3	0.74	0.03525
Cycling CD4 ab T cells	GO:0036475	neuron death in response to oxidative stress	19	3	0.74	0.03525
Cycling CD4 ab T cells	GO:0045730	respiratory burst	19	3	0.74	0.03525
Cycling CD4 ab T cells	GO:0045589	regulation of regulatory T cell differentiation	19	3	0.74	0.03525
Cycling CD4 ab T cells	GO:0009303	rRNA transcription	19	3	0.74	0.03525
Cycling CD4 ab T cells	GO:0010259	multicellular organism aging	19	3	0.74	0.03525
Cycling CD4 ab T cells	GO:0002460	adaptive immune response based on somatic recombination of immune receptors built from immunoglobulin superfamily domains	166	14	6.43	0.03547
Cycling CD4 ab T cells	GO:0032402	melanosome transport	8	2	0.31	0.03589
Cycling CD4 ab T cells	GO:0043383	negative T cell selection	8	2	0.31	0.03589
Cycling CD4 ab T cells	GO:0051875	pigment granule localization	8	2	0.31	0.03589
Cycling CD4 ab T cells	GO:0006978	DNA damage response, signal transduction by p53 class mediator resulting in transcription of p21 class mediator	8	2	0.31	0.03589
Cycling CD4 ab T cells	GO:0002862	negative regulation of inflammatory response to antigenic stimulus	8	2	0.31	0.03589
Cycling CD4 ab T cells	GO:0010984	regulation of lipoprotein particle clearance	8	2	0.31	0.03589
Cycling CD4 ab T cells	GO:2000121	regulation of removal of superoxide radicals	8	2	0.31	0.03589
Cycling CD4 ab T cells	GO:0051904	pigment granule transport	8	2	0.31	0.03589
Cycling CD4 ab T cells	GO:0051905	establishment of pigment granule localization	8	2	0.31	0.03589
Cycling CD4 ab T cells	GO:0006244	pyrimidine nucleotide catabolic process	8	2	0.31	0.03589
Cycling CD4 ab T cells	GO:0002070	epithelial cell maturation	8	2	0.31	0.03589
Cycling CD4 ab T cells	GO:0015867	ATP transport	8	2	0.31	0.03589
Cycling CD4 ab T cells	GO:0048304	positive regulation of isotype switching to IgG isotypes	8	2	0.31	0.03589
Cycling CD4 ab T cells	GO:2000510	positive regulation of dendritic cell chemotaxis	8	2	0.31	0.03589
Cycling CD4 ab T cells	GO:0032070	regulation of deoxyribonuclease activity	8	2	0.31	0.03589
Cycling CD4 ab T cells	GO:2000508	regulation of dendritic cell chemotaxis	8	2	0.31	0.03589
Cycling CD4 ab T cells	GO:0070278	extracellular matrix constituent secretion	8	2	0.31	0.03589
Cycling CD4 ab T cells	GO:0070243	regulation of thymocyte apoptotic process	8	2	0.31	0.03589
Cycling CD4 ab T cells	GO:0009309	amine biosynthetic process	8	2	0.31	0.03589
Cycling CD4 ab T cells	GO:0097709	connective tissue replacement	8	2	0.31	0.03589
Cycling CD4 ab T cells	GO:0046653	tetrahydrofolate metabolic process	8	2	0.31	0.03589
Cycling CD4 ab T cells	GO:0046602	regulation of mitotic centrosome separation	8	2	0.31	0.03589
Cycling CD4 ab T cells	GO:0010755	regulation of plasminogen activation	8	2	0.31	0.03589
Cycling CD4 ab T cells	GO:0060556	regulation of vitamin D biosynthetic process	8	2	0.31	0.03589
Cycling CD4 ab T cells	GO:0045947	negative regulation of translational initiation	8	2	0.31	0.03589
Cycling CD4 ab T cells	GO:0042401	cellular biogenic amine biosynthetic process	8	2	0.31	0.03589
Cycling CD4 ab T cells	GO:0032400	melanosome localization	8	2	0.31	0.03589
Cycling CD4 ab T cells	GO:0032401	establishment of melanosome localization	8	2	0.31	0.03589
Cycling CD4 ab T cells	GO:0050821	protein stabilization	116	9	4.49	0.03592
Cycling CD4 ab T cells	GO:0007093	mitotic cell cycle checkpoint	76	9	2.94	0.03596
Cycling CD4 ab T cells	GO:0045786	negative regulation of cell cycle	286	23	11.08	0.03628
Cycling CD4 ab T cells	GO:0010948	negative regulation of cell cycle process	148	16	5.73	0.03645
Cycling CD4 ab T cells	GO:0010389	regulation of G2/M transition of mitotic cell cycle	53	8	2.05	0.03647
Cycling CD4 ab T cells	GO:2000045	regulation of G1/S transition of mitotic cell cycle	64	6	2.48	0.03691
Cycling CD4 ab T cells	GO:0006959	humoral immune response	81	7	3.14	0.03708
Cycling CD4 ab T cells	GO:0043470	regulation of carbohydrate catabolic process	33	4	1.28	0.0374
Cycling CD4 ab T cells	GO:2000351	regulation of endothelial cell apoptotic process	33	4	1.28	0.0374
Cycling CD4 ab T cells	GO:0009260	ribonucleotide biosynthetic process	90	11	3.49	0.03765
Cycling CD4 ab T cells	GO:0002705	positive regulation of leukocyte mediated immunity	99	8	3.83	0.0379
Cycling CD4 ab T cells	GO:0000082	G1/S transition of mitotic cell cycle	99	8	3.83	0.0379
Cycling CD4 ab T cells	GO:0034599	cellular response to oxidative stress	155	11	6	0.03836
Cycling CD4 ab T cells	GO:0048291	isotype switching to IgG isotypes	13	4	0.5	0.03849
Cycling CD4 ab T cells	GO:0008283	cell population proliferation	1046	58	40.52	0.03855
Cycling CD4 ab T cells	GO:0010638	positive regulation of organelle organization	401	30	15.53	0.03868
Cycling CD4 ab T cells	GO:0061013	regulation of mRNA catabolic process	82	7	3.18	0.03926
Cycling CD4 ab T cells	GO:0043280	positive regulation of cysteine-type endopeptidase activity involved in apoptotic process	65	6	2.52	0.03939
Cycling CD4 ab T cells	GO:0046390	ribose phosphate biosynthetic process	91	11	3.52	0.03982
Cycling CD4 ab T cells	GO:0009895	negative regulation of catabolic process	195	13	7.55	0.03985
Cycling CD4 ab T cells	GO:1901699	cellular response to nitrogen compound	297	18	11.5	0.04026
Cycling CD4 ab T cells	GO:0010573	vascular endothelial growth factor production	20	3	0.77	0.04031
Cycling CD4 ab T cells	GO:0007064	mitotic sister chromatid cohesion	20	3	0.77	0.04031
Cycling CD4 ab T cells	GO:0016445	somatic diversification of immunoglobulins	46	7	1.78	0.04034
Cycling CD4 ab T cells	GO:0043484	regulation of RNA splicing	90	13	3.49	0.04083
Cycling CD4 ab T cells	GO:0032653	regulation of interleukin-10 production	34	4	1.32	0.04114
Cycling CD4 ab T cells	GO:0032613	interleukin-10 production	34	4	1.32	0.04114
Cycling CD4 ab T cells	GO:0032675	regulation of interleukin-6 production	83	7	3.21	0.04151
Cycling CD4 ab T cells	GO:0032635	interleukin-6 production	83	7	3.21	0.04151
Cycling CD4 ab T cells	GO:0036294	cellular response to decreased oxygen levels	66	6	2.56	0.04198
Cycling CD4 ab T cells	GO:0071456	cellular response to hypoxia	66	6	2.56	0.04198
Cycling CD4 ab T cells	GO:0001666	response to hypoxia	120	9	4.65	0.04315
Cycling CD4 ab T cells	GO:1900407	regulation of cellular response to oxidative stress	50	5	1.94	0.04328
Cycling CD4 ab T cells	GO:0060670	branching involved in labyrinthine layer morphogenesis	9	2	0.35	0.04499
Cycling CD4 ab T cells	GO:0035094	response to nicotine	9	2	0.35	0.04499
Cycling CD4 ab T cells	GO:1903799	negative regulation of production of miRNAs involved in gene silencing by miRNA	9	2	0.35	0.04499
Cycling CD4 ab T cells	GO:0030656	regulation of vitamin metabolic process	9	2	0.35	0.04499
Cycling CD4 ab T cells	GO:0042772	DNA damage response, signal transduction resulting in transcription	9	2	0.35	0.04499
Cycling CD4 ab T cells	GO:0006007	glucose catabolic process	9	2	0.35	0.04499
Cycling CD4 ab T cells	GO:0043101	purine-containing compound salvage	9	2	0.35	0.04499
Cycling CD4 ab T cells	GO:0002544	chronic inflammatory response	9	2	0.35	0.04499
Cycling CD4 ab T cells	GO:2000104	negative regulation of DNA-dependent DNA replication	9	2	0.35	0.04499
Cycling CD4 ab T cells	GO:0051095	regulation of helicase activity	9	2	0.35	0.04499
Cycling CD4 ab T cells	GO:0140374	antiviral innate immune response	9	2	0.35	0.04499
Cycling CD4 ab T cells	GO:2001169	regulation of ATP biosynthetic process	9	2	0.35	0.04499
Cycling CD4 ab T cells	GO:0007202	activation of phospholipase C activity	9	2	0.35	0.04499
Cycling CD4 ab T cells	GO:0070242	thymocyte apoptotic process	9	2	0.35	0.04499
Cycling CD4 ab T cells	GO:0009155	purine deoxyribonucleotide catabolic process	9	2	0.35	0.04499
Cycling CD4 ab T cells	GO:1901857	positive regulation of cellular respiration	9	2	0.35	0.04499
Cycling CD4 ab T cells	GO:0001765	membrane raft assembly	9	2	0.35	0.04499
Cycling CD4 ab T cells	GO:0071850	mitotic cell cycle arrest	9	2	0.35	0.04499
Cycling CD4 ab T cells	GO:0072577	endothelial cell apoptotic process	35	4	1.36	0.04508
Cycling CD4 ab T cells	GO:0046128	purine ribonucleoside metabolic process	35	4	1.36	0.04508
Cycling CD4 ab T cells	GO:0098754	detoxification	35	4	1.36	0.04508
Cycling CD4 ab T cells	GO:0036293	response to decreased oxygen levels	121	9	4.69	0.0451
Cycling CD4 ab T cells	GO:1901701	cellular response to oxygen-containing compound	539	29	20.88	0.04523
Cycling CD4 ab T cells	GO:0072528	pyrimidine-containing compound biosynthetic process	21	3	0.81	0.04572
Cycling CD4 ab T cells	GO:0044788	modulation by host of viral process	21	3	0.81	0.04572
Cycling CD4 ab T cells	GO:0045740	positive regulation of DNA replication	21	3	0.81	0.04572
Cycling CD4 ab T cells	GO:0071354	cellular response to interleukin-6	21	3	0.81	0.04572
Cycling CD4 ab T cells	GO:0000132	establishment of mitotic spindle orientation	21	3	0.81	0.04572
Cycling CD4 ab T cells	GO:0051247	positive regulation of protein metabolic process	919	48	35.6	0.04596
Cycling CD4 ab T cells	GO:0034250	positive regulation of cellular amide metabolic process	85	7	3.29	0.04626
Cycling CD4 ab T cells	GO:0051246	regulation of protein metabolic process	1535	74	59.46	0.0465
Cycling CD4 ab T cells	GO:0045727	positive regulation of translation	68	6	2.63	0.04747
Cycling CD4 ab T cells	GO:0002562	somatic diversification of immune receptors via germline recombination within a single locus	48	7	1.86	0.04829
Cycling CD4 ab T cells	GO:0016444	somatic cell DNA recombination	48	7	1.86	0.04829
Cycling CD4 ab T cells	GO:0006401	RNA catabolic process	165	18	6.39	0.04851
Cycling CD4 ab T cells	GO:0009636	response to toxic substance	142	10	5.5	0.04902
Cycling CD4 ab T cells	GO:0051495	positive regulation of cytoskeleton organization	142	10	5.5	0.04902
Cycling CD4 ab T cells	GO:2000134	negative regulation of G1/S transition of mitotic cell cycle	36	4	1.39	0.04923
Cycling CD4 ab T cells	GO:0006289	nucleotide-excision repair	36	4	1.39	0.04923
Cycling CD4 ab T cells	GO:0045646	regulation of erythrocyte differentiation	36	4	1.39	0.04923
Cycling CD4 ab T cells	GO:0030219	megakaryocyte differentiation	36	4	1.39	0.04923
Cycling CD8 ab T cells	GO:0051255	spindle midzone assembly	5	3	0.14	0.0002
Cycling CD8 ab T cells	GO:0007062	sister chromatid cohesion	41	9	1.13	0.0002
Cycling CD8 ab T cells	GO:0051988	regulation of attachment of spindle microtubules to kinetochore	12	4	0.33	0.00023
Cycling CD8 ab T cells	GO:0006334	nucleosome assembly	46	7	1.26	0.00023
Cycling CD8 ab T cells	GO:0015986	ATP synthesis coupled proton transport	21	7	0.58	0.00031
Cycling CD8 ab T cells	GO:1904666	regulation of ubiquitin protein ligase activity	13	4	0.36	0.00033
Cycling CD8 ab T cells	GO:0006268	DNA unwinding involved in DNA replication	6	3	0.16	0.00038
Cycling CD8 ab T cells	GO:0034314	Arp2/3 complex-mediated actin nucleation	24	5	0.66	0.00042
Cycling CD8 ab T cells	GO:0040001	establishment of mitotic spindle localization	24	5	0.66	0.00042
Cycling CD8 ab T cells	GO:0000212	meiotic spindle organization	7	3	0.19	0.00066
Cycling CD8 ab T cells	GO:0045841	negative regulation of mitotic metaphase/anaphase transition	30	8	0.82	0.00072
Cycling CD8 ab T cells	GO:0045132	meiotic chromosome segregation	42	6	1.15	0.00093
Cycling CD8 ab T cells	GO:0008608	attachment of spindle microtubules to kinetochore	24	10	0.66	0.00097
Cycling CD8 ab T cells	GO:0046602	regulation of mitotic centrosome separation	8	3	0.22	0.00103
Cycling CD8 ab T cells	GO:0042776	mitochondrial ATP synthesis coupled proton transport	8	3	0.22	0.00103
Cycling CD8 ab T cells	GO:0006260	DNA replication	141	23	3.87	0.00111
Cycling CD8 ab T cells	GO:0032506	cytokinetic process	31	5	0.85	0.00142
Cycling CD8 ab T cells	GO:1902749	regulation of cell cycle G2/M phase transition	68	10	1.87	0.00178
Cycling CD8 ab T cells	GO:0007080	mitotic metaphase plate congression	40	9	1.1	0.00179
Cycling CD8 ab T cells	GO:0007052	mitotic spindle organization	83	18	2.28	0.00182
Cycling CD8 ab T cells	GO:0051321	meiotic cell cycle	95	17	2.61	0.00185
Cycling CD8 ab T cells	GO:0007127	meiosis I	48	6	1.32	0.00189
Cycling CD8 ab T cells	GO:0010971	positive regulation of G2/M transition of mitotic cell cycle	20	4	0.55	0.0019
Cycling CD8 ab T cells	GO:0007064	mitotic sister chromatid cohesion	20	4	0.55	0.0019
Cycling CD8 ab T cells	GO:0007018	microtubule-based movement	167	12	4.58	0.00217
Cycling CD8 ab T cells	GO:0044786	cell cycle DNA replication	18	5	0.49	0.00217
Cycling CD8 ab T cells	GO:0071353	cellular response to interleukin-4	22	4	0.6	0.00275
Cycling CD8 ab T cells	GO:0031145	anaphase-promoting complex-dependent catabolic process	11	3	0.3	0.00287
Cycling CD8 ab T cells	GO:0000398	mRNA splicing, via spliceosome	186	19	5.11	0.00343
Cycling CD8 ab T cells	GO:0090266	regulation of mitotic cell cycle spindle assembly checkpoint	12	3	0.33	0.00375
Cycling CD8 ab T cells	GO:0007019	microtubule depolymerization	24	4	0.66	0.00383
Cycling CD8 ab T cells	GO:0006275	regulation of DNA replication	63	10	1.73	0.0039
Cycling CD8 ab T cells	GO:1901990	regulation of mitotic cell cycle phase transition	165	19	4.53	0.00396
Cycling CD8 ab T cells	GO:0071459	protein localization to chromosome, centromeric region	18	7	0.49	0.00421
Cycling CD8 ab T cells	GO:0009162	deoxyribonucleoside monophosphate metabolic process	13	3	0.36	0.00477
Cycling CD8 ab T cells	GO:1904355	positive regulation of telomere capping	13	3	0.36	0.00477
Cycling CD8 ab T cells	GO:0032465	regulation of cytokinesis	58	6	1.59	0.00496
Cycling CD8 ab T cells	GO:0006974	cellular response to DNA damage stimulus	533	28	14.63	0.00514
Cycling CD8 ab T cells	GO:0007059	chromosome segregation	209	38	5.74	0.00528
Cycling CD8 ab T cells	GO:0006259	DNA metabolic process	541	42	14.85	0.00565
Cycling CD8 ab T cells	GO:0071426	ribonucleoprotein complex export from nucleus	44	5	1.21	0.00681
Cycling CD8 ab T cells	GO:0010992	ubiquitin recycling	5	2	0.14	0.00711
Cycling CD8 ab T cells	GO:1905462	regulation of DNA duplex unwinding	5	2	0.14	0.00711
Cycling CD8 ab T cells	GO:1905448	positive regulation of mitochondrial ATP synthesis coupled electron transport	5	2	0.14	0.00711
Cycling CD8 ab T cells	GO:0052428	modulation by host of symbiont molecular function	5	2	0.14	0.00711
Cycling CD8 ab T cells	GO:0010216	maintenance of DNA methylation	5	2	0.14	0.00711
Cycling CD8 ab T cells	GO:0009265	2'-deoxyribonucleotide biosynthetic process	5	2	0.14	0.00711
Cycling CD8 ab T cells	GO:0006108	malate metabolic process	5	2	0.14	0.00711
Cycling CD8 ab T cells	GO:0015866	ADP transport	5	2	0.14	0.00711
Cycling CD8 ab T cells	GO:0032075	positive regulation of nuclease activity	5	2	0.14	0.00711
Cycling CD8 ab T cells	GO:0030952	establishment or maintenance of cytoskeleton polarity	5	2	0.14	0.00711
Cycling CD8 ab T cells	GO:0015074	DNA integration	5	2	0.14	0.00711
Cycling CD8 ab T cells	GO:0033260	nuclear DNA replication	15	3	0.41	0.00729
Cycling CD8 ab T cells	GO:0032508	DNA duplex unwinding	25	7	0.69	0.00848
Cycling CD8 ab T cells	GO:0007094	mitotic spindle assembly checkpoint	28	6	0.77	0.00857
Cycling CD8 ab T cells	GO:0006284	base-excision repair	30	4	0.82	0.00868
Cycling CD8 ab T cells	GO:0051973	positive regulation of telomerase activity	30	4	0.82	0.00868
Cycling CD8 ab T cells	GO:0006221	pyrimidine nucleotide biosynthetic process	16	3	0.44	0.00879
Cycling CD8 ab T cells	GO:0006606	protein import into nucleus	86	7	2.36	0.00924
Cycling CD8 ab T cells	GO:1902751	positive regulation of cell cycle G2/M phase transition	26	6	0.71	0.01023
Cycling CD8 ab T cells	GO:0007143	female meiotic nuclear division	17	3	0.47	0.01046
Cycling CD8 ab T cells	GO:1904668	positive regulation of ubiquitin protein ligase activity	6	2	0.16	0.01047
Cycling CD8 ab T cells	GO:0000054	ribosomal subunit export from nucleus	6	2	0.16	0.01047
Cycling CD8 ab T cells	GO:0000055	ribosomal large subunit export from nucleus	6	2	0.16	0.01047
Cycling CD8 ab T cells	GO:0033750	ribosome localization	6	2	0.16	0.01047
Cycling CD8 ab T cells	GO:0035404	histone-serine phosphorylation	6	2	0.16	0.01047
Cycling CD8 ab T cells	GO:0009176	pyrimidine deoxyribonucleoside monophosphate metabolic process	6	2	0.16	0.01047
Cycling CD8 ab T cells	GO:0070601	centromeric sister chromatid cohesion	6	2	0.16	0.01047
Cycling CD8 ab T cells	GO:0071428	rRNA-containing ribonucleoprotein complex export from nucleus	6	2	0.16	0.01047
Cycling CD8 ab T cells	GO:0006287	base-excision repair, gap-filling	6	2	0.16	0.01047
Cycling CD8 ab T cells	GO:0085020	protein K6-linked ubiquitination	6	2	0.16	0.01047
Cycling CD8 ab T cells	GO:0051987	positive regulation of attachment of spindle microtubules to kinetochore	6	2	0.16	0.01047
Cycling CD8 ab T cells	GO:0007051	spindle organization	125	24	3.43	0.01088
Cycling CD8 ab T cells	GO:0007163	establishment or maintenance of cell polarity	117	10	3.21	0.01143
Cycling CD8 ab T cells	GO:0010389	regulation of G2/M transition of mitotic cell cycle	53	8	1.45	0.01167
Cycling CD8 ab T cells	GO:0007017	microtubule-based process	507	44	13.92	0.01186
Cycling CD8 ab T cells	GO:0070192	chromosome organization involved in meiotic cell cycle	33	4	0.91	0.01216
Cycling CD8 ab T cells	GO:0040020	regulation of meiotic nuclear division	18	3	0.49	0.0123
Cycling CD8 ab T cells	GO:0000280	nuclear division	248	46	6.81	0.01238
Cycling CD8 ab T cells	GO:0051098	regulation of binding	234	13	6.42	0.01246
Cycling CD8 ab T cells	GO:2001020	regulation of response to DNA damage stimulus	160	10	4.39	0.01274
Cycling CD8 ab T cells	GO:0010948	negative regulation of cell cycle process	148	16	4.06	0.0138
Cycling CD8 ab T cells	GO:0030261	chromosome condensation	19	8	0.52	0.01385
Cycling CD8 ab T cells	GO:0051653	spindle localization	31	7	0.85	0.01398
Cycling CD8 ab T cells	GO:0032467	positive regulation of cytokinesis	19	3	0.52	0.01432
Cycling CD8 ab T cells	GO:0009124	nucleoside monophosphate biosynthetic process	19	3	0.52	0.01432
Cycling CD8 ab T cells	GO:1904667	negative regulation of ubiquitin protein ligase activity	7	2	0.19	0.01439
Cycling CD8 ab T cells	GO:0007144	female meiosis I	7	2	0.19	0.01439
Cycling CD8 ab T cells	GO:0009129	pyrimidine nucleoside monophosphate metabolic process	7	2	0.19	0.01439
Cycling CD8 ab T cells	GO:0042744	hydrogen peroxide catabolic process	7	2	0.19	0.01439
Cycling CD8 ab T cells	GO:0090267	positive regulation of mitotic cell cycle spindle assembly checkpoint	7	2	0.19	0.01439
Cycling CD8 ab T cells	GO:0090232	positive regulation of spindle checkpoint	7	2	0.19	0.01439
Cycling CD8 ab T cells	GO:0043486	histone exchange	7	2	0.19	0.01439
Cycling CD8 ab T cells	GO:0044829	positive regulation by host of viral genome replication	7	2	0.19	0.01439
Cycling CD8 ab T cells	GO:0051099	positive regulation of binding	116	8	3.18	0.01443
Cycling CD8 ab T cells	GO:0006401	RNA catabolic process	165	10	4.53	0.01553
Cycling CD8 ab T cells	GO:0000086	G2/M transition of mitotic cell cycle	75	9	2.06	0.01631
Cycling CD8 ab T cells	GO:0006298	mismatch repair	20	3	0.55	0.01651
Cycling CD8 ab T cells	GO:0031110	regulation of microtubule polymerization or depolymerization	55	5	1.51	0.0171
Cycling CD8 ab T cells	GO:0061640	cytoskeleton-dependent cytokinesis	58	11	1.59	0.0179
Cycling CD8 ab T cells	GO:0051785	positive regulation of nuclear division	37	4	1.02	0.01802
Cycling CD8 ab T cells	GO:1900182	positive regulation of protein localization to nucleus	56	5	1.54	0.01837
Cycling CD8 ab T cells	GO:0140014	mitotic nuclear division	184	39	5.05	0.01882
Cycling CD8 ab T cells	GO:0039692	single stranded viral RNA replication via double stranded DNA intermediate	8	2	0.22	0.01884
Cycling CD8 ab T cells	GO:0046653	tetrahydrofolate metabolic process	8	2	0.22	0.01884
Cycling CD8 ab T cells	GO:1902166	negative regulation of intrinsic apoptotic signaling pathway in response to DNA damage by p53 class mediator	8	2	0.22	0.01884
Cycling CD8 ab T cells	GO:0009219	pyrimidine deoxyribonucleotide metabolic process	8	2	0.22	0.01884
Cycling CD8 ab T cells	GO:0015867	ATP transport	8	2	0.22	0.01884
Cycling CD8 ab T cells	GO:0042026	protein refolding	8	2	0.22	0.01884
Cycling CD8 ab T cells	GO:0032070	regulation of deoxyribonuclease activity	8	2	0.22	0.01884
Cycling CD8 ab T cells	GO:1902410	mitotic cytokinetic process	21	3	0.58	0.01888
Cycling CD8 ab T cells	GO:0045740	positive regulation of DNA replication	21	3	0.58	0.01888
Cycling CD8 ab T cells	GO:0000132	establishment of mitotic spindle orientation	21	3	0.58	0.01888
Cycling CD8 ab T cells	GO:0043388	positive regulation of DNA binding	38	4	1.04	0.01972
Cycling CD8 ab T cells	GO:0051984	positive regulation of chromosome segregation	22	3	0.6	0.02142
Cycling CD8 ab T cells	GO:0070979	protein K11-linked ubiquitination	22	3	0.6	0.02142
Cycling CD8 ab T cells	GO:0051294	establishment of spindle orientation	22	3	0.6	0.02142
Cycling CD8 ab T cells	GO:0046034	ATP metabolic process	152	23	4.17	0.02151
Cycling CD8 ab T cells	GO:0051225	spindle assembly	74	16	2.03	0.02167
Cycling CD8 ab T cells	GO:0071478	cellular response to radiation	102	7	2.8	0.022
Cycling CD8 ab T cells	GO:0045931	positive regulation of mitotic cell cycle	101	10	2.77	0.02245
Cycling CD8 ab T cells	GO:2000104	negative regulation of DNA-dependent DNA replication	9	2	0.25	0.02379
Cycling CD8 ab T cells	GO:0034644	cellular response to UV	60	5	1.65	0.02406
Cycling CD8 ab T cells	GO:0048024	regulation of mRNA splicing, via spliceosome	60	5	1.65	0.02406
Cycling CD8 ab T cells	GO:0034655	nucleobase-containing compound catabolic process	229	12	6.29	0.0241
Cycling CD8 ab T cells	GO:0022904	respiratory electron transport chain	48	12	1.32	0.02506
Cycling CD8 ab T cells	GO:0051445	regulation of meiotic cell cycle	24	3	0.66	0.02705
Cycling CD8 ab T cells	GO:0031111	negative regulation of microtubule polymerization or depolymerization	24	3	0.66	0.02705
Cycling CD8 ab T cells	GO:0051781	positive regulation of cell division	24	3	0.66	0.02705
Cycling CD8 ab T cells	GO:1901989	positive regulation of cell cycle phase transition	63	8	1.73	0.02853
Cycling CD8 ab T cells	GO:0051573	negative regulation of histone H3-K9 methylation	10	2	0.27	0.02921
Cycling CD8 ab T cells	GO:1901679	nucleotide transmembrane transport	10	2	0.27	0.02921
Cycling CD8 ab T cells	GO:1902165	regulation of intrinsic apoptotic signaling pathway in response to DNA damage by p53 class mediator	10	2	0.27	0.02921
Cycling CD8 ab T cells	GO:1901978	positive regulation of cell cycle checkpoint	10	2	0.27	0.02921
Cycling CD8 ab T cells	GO:0006760	folic acid-containing compound metabolic process	10	2	0.27	0.02921
Cycling CD8 ab T cells	GO:0072530	purine-containing compound transmembrane transport	10	2	0.27	0.02921
Cycling CD8 ab T cells	GO:0048146	positive regulation of fibroblast proliferation	25	3	0.69	0.03013
Cycling CD8 ab T cells	GO:0071482	cellular response to light stimulus	64	5	1.76	0.03078
Cycling CD8 ab T cells	GO:0090329	regulation of DNA-dependent DNA replication	33	7	0.91	0.03227
Cycling CD8 ab T cells	GO:0045333	cellular respiration	91	14	2.5	0.03276
Cycling CD8 ab T cells	GO:0006356	regulation of transcription by RNA polymerase I	26	3	0.71	0.03339
Cycling CD8 ab T cells	GO:1903046	meiotic cell cycle process	88	15	2.42	0.03354
Cycling CD8 ab T cells	GO:0010457	centriole-centriole cohesion	11	2	0.3	0.03507
Cycling CD8 ab T cells	GO:0006336	DNA replication-independent nucleosome assembly	11	2	0.3	0.03507
Cycling CD8 ab T cells	GO:0046607	positive regulation of centrosome cycle	11	2	0.3	0.03507
Cycling CD8 ab T cells	GO:0098760	response to interleukin-7	11	2	0.3	0.03507
Cycling CD8 ab T cells	GO:0098761	cellular response to interleukin-7	11	2	0.3	0.03507
Cycling CD8 ab T cells	GO:0034724	DNA replication-independent nucleosome organization	11	2	0.3	0.03507
Cycling CD8 ab T cells	GO:0051782	negative regulation of cell division	11	2	0.3	0.03507
Cycling CD8 ab T cells	GO:0043248	proteasome assembly	11	2	0.3	0.03507
Cycling CD8 ab T cells	GO:0032212	positive regulation of telomere maintenance via telomerase	27	3	0.74	0.03682
Cycling CD8 ab T cells	GO:0045005	DNA-dependent DNA replication maintenance of fidelity	27	3	0.74	0.03682
Cycling CD8 ab T cells	GO:0051494	negative regulation of cytoskeleton organization	90	6	2.47	0.03711
Cycling CD8 ab T cells	GO:0034502	protein localization to chromosome	66	11	1.81	0.0392
Cycling CD8 ab T cells	GO:0006310	DNA recombination	166	9	4.56	0.03933
Cycling CD8 ab T cells	GO:0042307	positive regulation of protein import into nucleus	28	3	0.77	0.04042
Cycling CD8 ab T cells	GO:0045070	positive regulation of viral genome replication	28	3	0.77	0.04042
Cycling CD8 ab T cells	GO:0051187	cofactor catabolic process	28	3	0.77	0.04042
Cycling CD8 ab T cells	GO:0048524	positive regulation of viral process	69	5	1.89	0.04068
Cycling CD8 ab T cells	GO:0046606	negative regulation of centrosome cycle	12	2	0.33	0.04133
Cycling CD8 ab T cells	GO:0031338	regulation of vesicle fusion	12	2	0.33	0.04133
Cycling CD8 ab T cells	GO:0044794	positive regulation by host of viral process	12	2	0.33	0.04133
Cycling CD8 ab T cells	GO:0019985	translesion synthesis	12	2	0.33	0.04133
Cycling CD8 ab T cells	GO:0045786	negative regulation of cell cycle	286	20	7.85	0.0425
Cycling CD8 ab T cells	GO:0006165	nucleoside diphosphate phosphorylation	70	5	1.92	0.04287
Cycling CD8 ab T cells	GO:0010639	negative regulation of organelle organization	259	19	7.11	0.04392
Cycling CD8 ab T cells	GO:0044270	cellular nitrogen compound catabolic process	251	12	6.89	0.04406
Cycling CD8 ab T cells	GO:1904358	positive regulation of telomere maintenance via telomere lengthening	29	3	0.8	0.0442
Cycling CD8 ab T cells	GO:0051353	positive regulation of oxidoreductase activity	29	3	0.8	0.0442
Cycling CD8 ab T cells	GO:1903902	positive regulation of viral life cycle	49	4	1.34	0.04487
Cycling CD8 ab T cells	GO:0046785	microtubule polymerization	49	4	1.34	0.04487
Cycling CD8 ab T cells	GO:0019079	viral genome replication	71	5	1.95	0.04513
Cycling CD8 ab T cells	GO:0046939	nucleotide phosphorylation	71	5	1.95	0.04513
Cycling CD8 ab T cells	GO:0009205	purine ribonucleoside triphosphate metabolic process	51	10	1.4	0.04552
Cycling CD8 ab T cells	GO:0046700	heterocycle catabolic process	253	12	6.94	0.04631
Cycling CD8 ab T cells	GO:0009141	nucleoside triphosphate metabolic process	72	11	1.98	0.04739
Cycling CD8 ab T cells	GO:0034622	cellular protein-containing complex assembly	542	53	14.88	0.04768
Cycling CD8 ab T cells	GO:0048291	isotype switching to IgG isotypes	13	2	0.36	0.04798
Cycling CD8 ab T cells	GO:0051084	'de novo' posttranslational protein folding	13	2	0.36	0.04798
Cycling CD8 ab T cells	GO:0006458	'de novo' protein folding	13	2	0.36	0.04798
Cycling CD8 ab T cells	GO:0034390	smooth muscle cell apoptotic process	13	2	0.36	0.04798
Cycling CD8 ab T cells	GO:0034391	regulation of smooth muscle cell apoptotic process	13	2	0.36	0.04798
Cycling CD8 ab T cells	GO:1902254	negative regulation of intrinsic apoptotic signaling pathway by p53 class mediator	13	2	0.36	0.04798
Cycling CD8 ab T cells	GO:2000773	negative regulation of cellular senescence	13	2	0.36	0.04798
Cycling CD8 ab T cells	GO:0048025	negative regulation of mRNA splicing, via spliceosome	13	2	0.36	0.04798
Cycling CD8 ab T cells	GO:0150105	protein localization to cell-cell junction	13	2	0.36	0.04798
Cycling CD8 ab T cells	GO:0051444	negative regulation of ubiquitin-protein transferase activity	13	2	0.36	0.04798
Cycling CD8 ab T cells	GO:1904591	positive regulation of protein import	30	3	0.82	0.04815
Cycling CD8 ab T cells	GO:0019439	aromatic compound catabolic process	255	12	7	0.04865
Cycling gd T cells	GO:0007076	mitotic chromosome condensation	12	4	0.31	0.00019
Cycling gd T cells	GO:0071353	cellular response to interleukin-4	22	5	0.57	0.00021
Cycling gd T cells	GO:0007062	sister chromatid cohesion	41	8	1.07	0.00024
Cycling gd T cells	GO:0051382	kinetochore assembly	13	4	0.34	0.00027
Cycling gd T cells	GO:0000055	ribosomal large subunit export from nucleus	6	3	0.16	0.00033
Cycling gd T cells	GO:0006268	DNA unwinding involved in DNA replication	6	3	0.16	0.00033
Cycling gd T cells	GO:0034501	protein localization to kinetochore	14	4	0.36	0.00036
Cycling gd T cells	GO:0051315	attachment of mitotic spindle microtubules to kinetochore	7	3	0.18	0.00056
Cycling gd T cells	GO:0006260	DNA replication	141	21	3.67	0.0006
Cycling gd T cells	GO:0006221	pyrimidine nucleotide biosynthetic process	16	4	0.42	0.00064
Cycling gd T cells	GO:0000070	mitotic sister chromatid segregation	110	20	2.86	0.00065
Cycling gd T cells	GO:0045132	meiotic chromosome segregation	42	6	1.09	0.0007
Cycling gd T cells	GO:0042776	mitochondrial ATP synthesis coupled proton transport	8	3	0.21	0.00088
Cycling gd T cells	GO:0007052	mitotic spindle organization	83	13	2.16	0.00154
Cycling gd T cells	GO:0010971	positive regulation of G2/M transition of mitotic cell cycle	20	4	0.52	0.00156
Cycling gd T cells	GO:0000281	mitotic cytokinesis	50	6	1.3	0.00178
Cycling gd T cells	GO:0006334	nucleosome assembly	46	8	1.2	0.00188
Cycling gd T cells	GO:0034502	protein localization to chromosome	66	10	1.72	0.00204
Cycling gd T cells	GO:0006165	nucleoside diphosphate phosphorylation	70	7	1.82	0.00221
Cycling gd T cells	GO:0007100	mitotic centrosome separation	11	3	0.29	0.00246
Cycling gd T cells	GO:0006336	DNA replication-independent nucleosome assembly	11	3	0.29	0.00246
Cycling gd T cells	GO:0031145	anaphase-promoting complex-dependent catabolic process	11	3	0.29	0.00246
Cycling gd T cells	GO:0040001	establishment of mitotic spindle localization	24	4	0.62	0.00316
Cycling gd T cells	GO:0007019	microtubule depolymerization	24	4	0.62	0.00316
Cycling gd T cells	GO:0090266	regulation of mitotic cell cycle spindle assembly checkpoint	12	3	0.31	0.00322
Cycling gd T cells	GO:0007163	establishment or maintenance of cell polarity	117	9	3.04	0.00341
Cycling gd T cells	GO:0048025	negative regulation of mRNA splicing, via spliceosome	13	3	0.34	0.0041
Cycling gd T cells	GO:0007018	microtubule-based movement	167	11	4.34	0.00423
Cycling gd T cells	GO:0030071	regulation of mitotic metaphase/anaphase transition	39	7	1.01	0.00473
Cycling gd T cells	GO:0046034	ATP metabolic process	152	24	3.95	0.0048
Cycling gd T cells	GO:0008608	attachment of spindle microtubules to kinetochore	24	8	0.62	0.00488
Cycling gd T cells	GO:0009150	purine ribonucleotide metabolic process	197	19	5.12	0.0051
Cycling gd T cells	GO:0009147	pyrimidine nucleoside triphosphate metabolic process	14	3	0.36	0.00512
Cycling gd T cells	GO:0045070	positive regulation of viral genome replication	28	4	0.73	0.00561
Cycling gd T cells	GO:1901991	negative regulation of mitotic cell cycle phase transition	96	10	2.5	0.00582
Cycling gd T cells	GO:1903046	meiotic cell cycle process	88	11	2.29	0.0061
Cycling gd T cells	GO:0019430	removal of superoxide radicals	15	3	0.39	0.00628
Cycling gd T cells	GO:0010992	ubiquitin recycling	5	2	0.13	0.0064
Cycling gd T cells	GO:1905462	regulation of DNA duplex unwinding	5	2	0.13	0.0064
Cycling gd T cells	GO:1905448	positive regulation of mitochondrial ATP synthesis coupled electron transport	5	2	0.13	0.0064
Cycling gd T cells	GO:0046078	dUMP metabolic process	5	2	0.13	0.0064
Cycling gd T cells	GO:0010216	maintenance of DNA methylation	5	2	0.13	0.0064
Cycling gd T cells	GO:0009265	2'-deoxyribonucleotide biosynthetic process	5	2	0.13	0.0064
Cycling gd T cells	GO:0015866	ADP transport	5	2	0.13	0.0064
Cycling gd T cells	GO:0032075	positive regulation of nuclease activity	5	2	0.13	0.0064
Cycling gd T cells	GO:0009205	purine ribonucleoside triphosphate metabolic process	51	12	1.33	0.00654
Cycling gd T cells	GO:0000280	nuclear division	248	34	6.45	0.00665
Cycling gd T cells	GO:0045333	cellular respiration	91	14	2.37	0.00681
Cycling gd T cells	GO:0032508	DNA duplex unwinding	25	7	0.65	0.0073
Cycling gd T cells	GO:0009218	pyrimidine ribonucleotide metabolic process	17	3	0.44	0.00903
Cycling gd T cells	GO:0042743	hydrogen peroxide metabolic process	17	3	0.44	0.00903
Cycling gd T cells	GO:1902751	positive regulation of cell cycle G2/M phase transition	26	6	0.68	0.00921
Cycling gd T cells	GO:1904668	positive regulation of ubiquitin protein ligase activity	6	2	0.16	0.00944
Cycling gd T cells	GO:0009223	pyrimidine deoxyribonucleotide catabolic process	6	2	0.16	0.00944
Cycling gd T cells	GO:0070601	centromeric sister chromatid cohesion	6	2	0.16	0.00944
Cycling gd T cells	GO:0006287	base-excision repair, gap-filling	6	2	0.16	0.00944
Cycling gd T cells	GO:0051987	positive regulation of attachment of spindle microtubules to kinetochore	6	2	0.16	0.00944
Cycling gd T cells	GO:0006729	tetrahydrobiopterin biosynthetic process	6	2	0.16	0.00944
Cycling gd T cells	GO:0007080	mitotic metaphase plate congression	40	7	1.04	0.00977
Cycling gd T cells	GO:0006397	mRNA processing	261	21	6.79	0.00997
Cycling gd T cells	GO:0045841	negative regulation of mitotic metaphase/anaphase transition	30	6	0.78	0.01035
Cycling gd T cells	GO:2000816	negative regulation of mitotic sister chromatid separation	30	6	0.78	0.01035
Cycling gd T cells	GO:0046039	GTP metabolic process	18	3	0.47	0.01064
Cycling gd T cells	GO:0000398	mRNA splicing, via spliceosome	186	18	4.84	0.0112
Cycling gd T cells	GO:0000375	RNA splicing, via transesterification reactions	186	18	4.84	0.0112
Cycling gd T cells	GO:0000377	RNA splicing, via transesterification reactions with bulged adenosine as nucleophile	186	18	4.84	0.0112
Cycling gd T cells	GO:0009206	purine ribonucleoside triphosphate biosynthetic process	40	11	1.04	0.01149
Cycling gd T cells	GO:0010639	negative regulation of organelle organization	259	16	6.74	0.01158
Cycling gd T cells	GO:1902100	negative regulation of metaphase/anaphase transition of cell cycle	31	6	0.81	0.01206
Cycling gd T cells	GO:1905819	negative regulation of chromosome separation	31	6	0.81	0.01206
Cycling gd T cells	GO:0009124	nucleoside monophosphate biosynthetic process	19	3	0.49	0.01239
Cycling gd T cells	GO:0007339	binding of sperm to zona pellucida	19	3	0.49	0.01239
Cycling gd T cells	GO:0030261	chromosome condensation	19	6	0.49	0.01265
Cycling gd T cells	GO:0051653	spindle localization	31	6	0.81	0.01268
Cycling gd T cells	GO:0006335	DNA replication-dependent nucleosome assembly	7	2	0.18	0.01299
Cycling gd T cells	GO:0006183	GTP biosynthetic process	7	2	0.18	0.01299
Cycling gd T cells	GO:0042744	hydrogen peroxide catabolic process	7	2	0.18	0.01299
Cycling gd T cells	GO:0006228	UTP biosynthetic process	7	2	0.18	0.01299
Cycling gd T cells	GO:0090267	positive regulation of mitotic cell cycle spindle assembly checkpoint	7	2	0.18	0.01299
Cycling gd T cells	GO:0090232	positive regulation of spindle checkpoint	7	2	0.18	0.01299
Cycling gd T cells	GO:0000212	meiotic spindle organization	7	2	0.18	0.01299
Cycling gd T cells	GO:0043486	histone exchange	7	2	0.18	0.01299
Cycling gd T cells	GO:0034723	DNA replication-dependent nucleosome organization	7	2	0.18	0.01299
Cycling gd T cells	GO:0044829	positive regulation by host of viral genome replication	7	2	0.18	0.01299
Cycling gd T cells	GO:0009145	purine nucleoside triphosphate biosynthetic process	41	11	1.07	0.01327
Cycling gd T cells	GO:0006757	ATP generation from ADP	55	5	1.43	0.01385
Cycling gd T cells	GO:0006096	glycolytic process	55	5	1.43	0.01385
Cycling gd T cells	GO:0140013	meiotic nuclear division	79	10	2.06	0.01418
Cycling gd T cells	GO:0006298	mismatch repair	20	3	0.52	0.0143
Cycling gd T cells	GO:0007064	mitotic sister chromatid cohesion	20	3	0.52	0.0143
Cycling gd T cells	GO:0006259	DNA metabolic process	541	35	14.07	0.01469
Cycling gd T cells	GO:0009201	ribonucleoside triphosphate biosynthetic process	42	11	1.09	0.0152
Cycling gd T cells	GO:0033048	negative regulation of mitotic sister chromatid segregation	33	6	0.86	0.01594
Cycling gd T cells	GO:0042752	regulation of circadian rhythm	57	5	1.48	0.01598
Cycling gd T cells	GO:0000132	establishment of mitotic spindle orientation	21	3	0.55	0.01637
Cycling gd T cells	GO:0035036	sperm-egg recognition	21	3	0.55	0.01637
Cycling gd T cells	GO:0009162	deoxyribonucleoside monophosphate metabolic process	13	4	0.34	0.0168
Cycling gd T cells	GO:0051493	regulation of cytoskeleton organization	342	16	8.9	0.01696
Cycling gd T cells	GO:1901070	guanosine-containing compound biosynthetic process	8	2	0.21	0.01702
Cycling gd T cells	GO:0046653	tetrahydrofolate metabolic process	8	2	0.21	0.01702
Cycling gd T cells	GO:0046602	regulation of mitotic centrosome separation	8	2	0.21	0.01702
Cycling gd T cells	GO:0015867	ATP transport	8	2	0.21	0.01702
Cycling gd T cells	GO:0042026	protein refolding	8	2	0.21	0.01702
Cycling gd T cells	GO:0032070	regulation of deoxyribonuclease activity	8	2	0.21	0.01702
Cycling gd T cells	GO:2001224	positive regulation of neuron migration	8	2	0.21	0.01702
Cycling gd T cells	GO:0046031	ADP metabolic process	58	5	1.51	0.01713
Cycling gd T cells	GO:1902600	proton transmembrane transport	61	12	1.59	0.01792
Cycling gd T cells	GO:0033046	negative regulation of sister chromatid segregation	34	6	0.88	0.01812
Cycling gd T cells	GO:0051294	establishment of spindle orientation	22	3	0.57	0.0186
Cycling gd T cells	GO:0033108	mitochondrial respiratory chain complex assembly	69	12	1.79	0.01943
Cycling gd T cells	GO:0007051	spindle organization	125	17	3.25	0.02022
Cycling gd T cells	GO:0051985	negative regulation of chromosome segregation	35	6	0.91	0.02045
Cycling gd T cells	GO:0046051	UTP metabolic process	9	2	0.23	0.02151
Cycling gd T cells	GO:0009148	pyrimidine nucleoside triphosphate biosynthetic process	9	2	0.23	0.02151
Cycling gd T cells	GO:0009209	pyrimidine ribonucleoside triphosphate biosynthetic process	9	2	0.23	0.02151
Cycling gd T cells	GO:0006241	CTP biosynthetic process	9	2	0.23	0.02151
Cycling gd T cells	GO:0046184	aldehyde biosynthetic process	9	2	0.23	0.02151
Cycling gd T cells	GO:1904851	positive regulation of establishment of protein localization to telomere	9	2	0.23	0.02151
Cycling gd T cells	GO:0022904	respiratory electron transport chain	48	11	1.25	0.0219
Cycling gd T cells	GO:0009179	purine ribonucleoside diphosphate metabolic process	62	5	1.61	0.02227
Cycling gd T cells	GO:0002381	immunoglobulin production involved in immunoglobulin mediated immune response	42	4	1.09	0.02311
Cycling gd T cells	GO:2001251	negative regulation of chromosome organization	98	9	2.55	0.02336
Cycling gd T cells	GO:0009154	purine ribonucleotide catabolic process	24	3	0.62	0.02353
Cycling gd T cells	GO:0031111	negative regulation of microtubule polymerization or depolymerization	24	3	0.62	0.02353
Cycling gd T cells	GO:0009185	ribonucleoside diphosphate metabolic process	63	5	1.64	0.02369
Cycling gd T cells	GO:0009135	purine nucleoside diphosphate metabolic process	63	5	1.64	0.02369
Cycling gd T cells	GO:0007059	chromosome segregation	209	29	5.44	0.02402
Cycling gd T cells	GO:0007093	mitotic cell cycle checkpoint	76	8	1.98	0.02424
Cycling gd T cells	GO:0044839	cell cycle G2/M phase transition	91	11	2.37	0.02478
Cycling gd T cells	GO:0030010	establishment of cell polarity	87	6	2.26	0.02564
Cycling gd T cells	GO:0009176	pyrimidine deoxyribonucleoside monophosphate metabolic process	6	3	0.16	0.02583
Cycling gd T cells	GO:0048146	positive regulation of fibroblast proliferation	25	3	0.65	0.02624
Cycling gd T cells	GO:0070203	regulation of establishment of protein localization to telomere	10	2	0.26	0.02643
Cycling gd T cells	GO:1901679	nucleotide transmembrane transport	10	2	0.26	0.02643
Cycling gd T cells	GO:0009220	pyrimidine ribonucleotide biosynthetic process	10	2	0.26	0.02643
Cycling gd T cells	GO:1901978	positive regulation of cell cycle checkpoint	10	2	0.26	0.02643
Cycling gd T cells	GO:0006760	folic acid-containing compound metabolic process	10	2	0.26	0.02643
Cycling gd T cells	GO:0072530	purine-containing compound transmembrane transport	10	2	0.26	0.02643
Cycling gd T cells	GO:2001140	positive regulation of phospholipid transport	10	2	0.26	0.02643
Cycling gd T cells	GO:2001138	regulation of phospholipid transport	10	2	0.26	0.02643
Cycling gd T cells	GO:0006749	glutathione metabolic process	44	4	1.14	0.02692
Cycling gd T cells	GO:0007017	microtubule-based process	507	36	13.19	0.02734
Cycling gd T cells	GO:1901068	guanosine-containing compound metabolic process	26	3	0.68	0.02911
Cycling gd T cells	GO:0017004	cytochrome complex assembly	26	3	0.68	0.02911
Cycling gd T cells	GO:0006195	purine nucleotide catabolic process	26	3	0.68	0.02911
Cycling gd T cells	GO:0006090	pyruvate metabolic process	67	5	1.74	0.02996
Cycling gd T cells	GO:0000278	mitotic cell cycle	502	48	13.06	0.03157
Cycling gd T cells	GO:0070202	regulation of establishment of protein localization to chromosome	11	2	0.29	0.03176
Cycling gd T cells	GO:0046036	CTP metabolic process	11	2	0.29	0.03176
Cycling gd T cells	GO:0046607	positive regulation of centrosome cycle	11	2	0.29	0.03176
Cycling gd T cells	GO:0098760	response to interleukin-7	11	2	0.29	0.03176
Cycling gd T cells	GO:0098761	cellular response to interleukin-7	11	2	0.29	0.03176
Cycling gd T cells	GO:1904816	positive regulation of protein localization to chromosome, telomeric region	11	2	0.29	0.03176
Cycling gd T cells	GO:0070507	regulation of microtubule cytoskeleton organization	142	8	3.69	0.03195
Cycling gd T cells	GO:0051052	regulation of DNA metabolic process	234	15	6.09	0.03213
Cycling gd T cells	GO:0045005	DNA-dependent DNA replication maintenance of fidelity	27	3	0.7	0.03213
Cycling gd T cells	GO:0009142	nucleoside triphosphate biosynthetic process	49	11	1.27	0.03291
Cycling gd T cells	GO:1903047	mitotic cell cycle process	414	45	10.77	0.03374
Cycling gd T cells	GO:0007346	regulation of mitotic cell cycle	299	23	7.78	0.0344
Cycling gd T cells	GO:0009261	ribonucleotide catabolic process	28	3	0.73	0.03532
Cycling gd T cells	GO:0051187	cofactor catabolic process	28	3	0.73	0.03532
Cycling gd T cells	GO:0008284	positive regulation of cell population proliferation	467	19	12.15	0.03574
Cycling gd T cells	GO:0051129	negative regulation of cellular component organization	422	20	10.98	0.03618
Cycling gd T cells	GO:0009208	pyrimidine ribonucleoside triphosphate metabolic process	12	2	0.31	0.03747
Cycling gd T cells	GO:0044794	positive regulation by host of viral process	12	2	0.31	0.03747
Cycling gd T cells	GO:0010656	negative regulation of muscle cell apoptotic process	12	2	0.31	0.03747
Cycling gd T cells	GO:0019985	translesion synthesis	12	2	0.31	0.03747
Cycling gd T cells	GO:0045839	negative regulation of mitotic nuclear division	41	6	1.07	0.0377
Cycling gd T cells	GO:0046605	regulation of centrosome cycle	49	4	1.27	0.03803
Cycling gd T cells	GO:0043524	negative regulation of neuron apoptotic process	73	5	1.9	0.04117
Cycling gd T cells	GO:0009988	cell-cell recognition	30	3	0.78	0.04215
Cycling gd T cells	GO:0072523	purine-containing compound catabolic process	30	3	0.78	0.04215
Cycling gd T cells	GO:0034404	nucleobase-containing small molecule biosynthetic process	57	6	1.48	0.04222
Cycling gd T cells	GO:0090068	positive regulation of cell cycle process	156	13	4.06	0.04229
Cycling gd T cells	GO:0006457	protein folding	98	6	2.55	0.04235
Cycling gd T cells	GO:0048511	rhythmic process	124	7	3.23	0.04293
Cycling gd T cells	GO:0071897	DNA biosynthetic process	107	10	2.78	0.04343
Cycling gd T cells	GO:0070200	establishment of protein localization to telomere	13	2	0.34	0.04354
Cycling gd T cells	GO:0048291	isotype switching to IgG isotypes	13	2	0.34	0.04354
Cycling gd T cells	GO:0033617	mitochondrial cytochrome c oxidase assembly	13	2	0.34	0.04354
Cycling gd T cells	GO:0150105	protein localization to cell-cell junction	13	2	0.34	0.04354
Cycling gd T cells	GO:1904814	regulation of protein localization to chromosome, telomeric region	13	2	0.34	0.04354
Cycling gd T cells	GO:0002714	positive regulation of B cell mediated immunity	31	3	0.81	0.0458
Cycling gd T cells	GO:0002891	positive regulation of immunoglobulin mediated immune response	31	3	0.81	0.0458
Cycling gd T cells	GO:0044772	mitotic cell cycle phase transition	227	20	5.91	0.04931
Cycling gd T cells	GO:0034629	cellular protein-containing complex localization	14	2	0.36	0.04994
Cycling gd T cells	GO:0031571	mitotic G1 DNA damage checkpoint	14	2	0.36	0.04994
Cycling gd T cells	GO:0042451	purine nucleoside biosynthetic process	14	2	0.36	0.04994
Cycling gd T cells	GO:0042455	ribonucleoside biosynthetic process	14	2	0.36	0.04994
Cycling gd T cells	GO:0017001	antibiotic catabolic process	14	2	0.36	0.04994
Cycling gd T cells	GO:0009163	nucleoside biosynthetic process	14	2	0.36	0.04994
Cycling gd T cells	GO:0071398	cellular response to fatty acid	14	2	0.36	0.04994
Cycling gd T cells	GO:1902570	protein localization to nucleolus	14	2	0.36	0.04994
Cycling gd T cells	GO:0046129	purine ribonucleoside biosynthetic process	14	2	0.36	0.04994
Cycling gd T cells	GO:0044827	modulation by host of viral genome replication	14	2	0.36	0.04994
Cycling gd T cells	GO:0044819	mitotic G1/S transition checkpoint	14	2	0.36	0.04994
Cycling group 1 ILCs	GO:0000070	mitotic sister chromatid segregation	110	29	2.14	0.00013
Cycling group 1 ILCs	GO:0051988	regulation of attachment of spindle microtubules to kinetochore	12	5	0.23	0.00013
Cycling group 1 ILCs	GO:0035404	histone-serine phosphorylation	6	3	0.12	0.00014
Cycling group 1 ILCs	GO:0085020	protein K6-linked ubiquitination	6	3	0.12	0.00014
Cycling group 1 ILCs	GO:0051726	regulation of cell cycle	611	49	11.86	0.00016
Cycling group 1 ILCs	GO:0090068	positive regulation of cell cycle process	156	20	3.03	0.0002
Cycling group 1 ILCs	GO:0007096	regulation of exit from mitosis	7	3	0.14	0.00024
Cycling group 1 ILCs	GO:0000212	meiotic spindle organization	7	3	0.14	0.00024
Cycling group 1 ILCs	GO:0000724	double-strand break repair via homologous recombination	88	8	1.71	0.0003
Cycling group 1 ILCs	GO:0044786	cell cycle DNA replication	18	4	0.35	0.00034
Cycling group 1 ILCs	GO:0045841	negative regulation of mitotic metaphase/anaphase transition	30	11	0.58	0.00034
Cycling group 1 ILCs	GO:0046602	regulation of mitotic centrosome separation	8	3	0.16	0.00038
Cycling group 1 ILCs	GO:0032467	positive regulation of cytokinesis	19	4	0.37	0.00043
Cycling group 1 ILCs	GO:0000132	establishment of mitotic spindle orientation	21	4	0.41	0.00064
Cycling group 1 ILCs	GO:0031110	regulation of microtubule polymerization or depolymerization	55	6	1.07	0.00065
Cycling group 1 ILCs	GO:0032506	cytokinetic process	31	6	0.6	0.00075
Cycling group 1 ILCs	GO:0070979	protein K11-linked ubiquitination	22	4	0.43	0.00077
Cycling group 1 ILCs	GO:0031297	replication fork processing	23	4	0.45	0.00091
Cycling group 1 ILCs	GO:0031145	anaphase-promoting complex-dependent catabolic process	11	3	0.21	0.00106
Cycling group 1 ILCs	GO:0006336	DNA replication-independent nucleosome assembly	11	3	0.21	0.00106
Cycling group 1 ILCs	GO:0045132	meiotic chromosome segregation	42	5	0.82	0.00125
Cycling group 1 ILCs	GO:0032508	DNA duplex unwinding	25	4	0.49	0.00127
Cycling group 1 ILCs	GO:1901989	positive regulation of cell cycle phase transition	63	8	1.22	0.00131
Cycling group 1 ILCs	GO:0007018	microtubule-based movement	167	10	3.24	0.00153
Cycling group 1 ILCs	GO:0032212	positive regulation of telomere maintenance via telomerase	27	4	0.52	0.00171
Cycling group 1 ILCs	GO:0071459	protein localization to chromosome, centromeric region	18	8	0.35	0.00207
Cycling group 1 ILCs	GO:0051973	positive regulation of telomerase activity	30	4	0.58	0.00254
Cycling group 1 ILCs	GO:0045840	positive regulation of mitotic nuclear division	31	4	0.6	0.00288
Cycling group 1 ILCs	GO:0051298	centrosome duplication	52	5	1.01	0.00325
Cycling group 1 ILCs	GO:0006270	DNA replication initiation	16	3	0.31	0.00335
Cycling group 1 ILCs	GO:0034508	centromere complex assembly	18	6	0.35	0.00348
Cycling group 1 ILCs	GO:0090266	regulation of mitotic cell cycle spindle assembly checkpoint	12	4	0.23	0.00354
Cycling group 1 ILCs	GO:1902412	regulation of mitotic cytokinesis	5	2	0.1	0.00361
Cycling group 1 ILCs	GO:0044771	meiotic cell cycle phase transition	5	2	0.1	0.00361
Cycling group 1 ILCs	GO:1905448	positive regulation of mitochondrial ATP synthesis coupled electron transport	5	2	0.1	0.00361
Cycling group 1 ILCs	GO:0032075	positive regulation of nuclease activity	5	2	0.1	0.00361
Cycling group 1 ILCs	GO:0010992	ubiquitin recycling	5	2	0.1	0.00361
Cycling group 1 ILCs	GO:0030952	establishment or maintenance of cytoskeleton polarity	5	2	0.1	0.00361
Cycling group 1 ILCs	GO:0070192	chromosome organization involved in meiotic cell cycle	33	4	0.64	0.00363
Cycling group 1 ILCs	GO:0044772	mitotic cell cycle phase transition	227	27	4.41	0.00375
Cycling group 1 ILCs	GO:0000278	mitotic cell cycle	502	64	9.75	0.00386
Cycling group 1 ILCs	GO:0051445	regulation of meiotic cell cycle	24	5	0.47	0.00391
Cycling group 1 ILCs	GO:0051301	cell division	175	20	3.4	0.00399
Cycling group 1 ILCs	GO:0007063	regulation of sister chromatid cohesion	17	3	0.33	0.00401
Cycling group 1 ILCs	GO:0006306	DNA methylation	34	4	0.66	0.00405
Cycling group 1 ILCs	GO:0036297	interstrand cross-link repair	18	3	0.35	0.00474
Cycling group 1 ILCs	GO:0007098	centrosome cycle	97	12	1.88	0.00489
Cycling group 1 ILCs	GO:0070601	centromeric sister chromatid cohesion	6	2	0.12	0.00534
Cycling group 1 ILCs	GO:0034031	ribonucleoside bisphosphate catabolic process	6	2	0.12	0.00534
Cycling group 1 ILCs	GO:0034034	purine nucleoside bisphosphate catabolic process	6	2	0.12	0.00534
Cycling group 1 ILCs	GO:1904668	positive regulation of ubiquitin protein ligase activity	6	2	0.12	0.00534
Cycling group 1 ILCs	GO:0006287	base-excision repair, gap-filling	6	2	0.12	0.00534
Cycling group 1 ILCs	GO:0051987	positive regulation of attachment of spindle microtubules to kinetochore	6	2	0.12	0.00534
Cycling group 1 ILCs	GO:0006301	postreplication repair	19	3	0.37	0.00555
Cycling group 1 ILCs	GO:0034644	cellular response to UV	60	5	1.16	0.00604
Cycling group 1 ILCs	GO:0007064	mitotic sister chromatid cohesion	20	3	0.39	0.00644
Cycling group 1 ILCs	GO:0071168	protein localization to chromatin	20	3	0.39	0.00644
Cycling group 1 ILCs	GO:0010971	positive regulation of G2/M transition of mitotic cell cycle	20	3	0.39	0.00644
Cycling group 1 ILCs	GO:0045786	negative regulation of cell cycle	286	22	5.55	0.00675
Cycling group 1 ILCs	GO:0030261	chromosome condensation	19	9	0.37	0.00692
Cycling group 1 ILCs	GO:0010212	response to ionizing radiation	88	6	1.71	0.00721
Cycling group 1 ILCs	GO:0090267	positive regulation of mitotic cell cycle spindle assembly checkpoint	7	2	0.14	0.00739
Cycling group 1 ILCs	GO:0006335	DNA replication-dependent nucleosome assembly	7	2	0.14	0.00739
Cycling group 1 ILCs	GO:0007144	female meiosis I	7	2	0.14	0.00739
Cycling group 1 ILCs	GO:1904667	negative regulation of ubiquitin protein ligase activity	7	2	0.14	0.00739
Cycling group 1 ILCs	GO:0045835	negative regulation of meiotic nuclear division	7	2	0.14	0.00739
Cycling group 1 ILCs	GO:1902410	mitotic cytokinetic process	21	3	0.41	0.00741
Cycling group 1 ILCs	GO:0045740	positive regulation of DNA replication	21	3	0.41	0.00741
Cycling group 1 ILCs	GO:0045830	positive regulation of isotype switching	22	3	0.43	0.00846
Cycling group 1 ILCs	GO:0140014	mitotic nuclear division	184	37	3.57	0.00856
Cycling group 1 ILCs	GO:0051225	spindle assembly	74	12	1.44	0.00859
Cycling group 1 ILCs	GO:0006282	regulation of DNA repair	92	6	1.79	0.0089
Cycling group 1 ILCs	GO:0008608	attachment of spindle microtubules to kinetochore	24	10	0.47	0.00902
Cycling group 1 ILCs	GO:2001020	regulation of response to DNA damage stimulus	160	11	3.11	0.00934
Cycling group 1 ILCs	GO:0009263	deoxyribonucleotide biosynthetic process	8	2	0.16	0.00972
Cycling group 1 ILCs	GO:0034770	histone H4-K20 methylation	8	2	0.16	0.00972
Cycling group 1 ILCs	GO:0032070	regulation of deoxyribonuclease activity	8	2	0.16	0.00972
Cycling group 1 ILCs	GO:0031111	negative regulation of microtubule polymerization or depolymerization	24	3	0.47	0.01081
Cycling group 1 ILCs	GO:0030101	natural killer cell activation	45	4	0.87	0.01104
Cycling group 1 ILCs	GO:0051783	regulation of nuclear division	118	20	2.29	0.01147
Cycling group 1 ILCs	GO:0071479	cellular response to ionizing radiation	46	4	0.89	0.01191
Cycling group 1 ILCs	GO:0051653	spindle localization	31	6	0.6	0.01472
Cycling group 1 ILCs	GO:0046785	microtubule polymerization	49	4	0.95	0.01479
Cycling group 1 ILCs	GO:0007143	female meiotic nuclear division	17	4	0.33	0.01497
Cycling group 1 ILCs	GO:0060707	trophoblast giant cell differentiation	10	2	0.19	0.01523
Cycling group 1 ILCs	GO:1901992	positive regulation of mitotic cell cycle phase transition	48	6	0.93	0.01597
Cycling group 1 ILCs	GO:0007099	centriole replication	28	3	0.54	0.01653
Cycling group 1 ILCs	GO:0010948	negative regulation of cell cycle process	148	17	2.87	0.01799
Cycling group 1 ILCs	GO:0040020	regulation of meiotic nuclear division	18	4	0.35	0.01807
Cycling group 1 ILCs	GO:0010972	negative regulation of G2/M transition of mitotic cell cycle	29	3	0.56	0.01818
Cycling group 1 ILCs	GO:0062033	positive regulation of mitotic sister chromatid segregation	11	2	0.21	0.01838
Cycling group 1 ILCs	GO:0010457	centriole-centriole cohesion	11	2	0.21	0.01838
Cycling group 1 ILCs	GO:0044030	regulation of DNA methylation	11	2	0.21	0.01838
Cycling group 1 ILCs	GO:0072520	seminiferous tubule development	11	2	0.21	0.01838
Cycling group 1 ILCs	GO:0030262	apoptotic nuclear changes	11	2	0.21	0.01838
Cycling group 1 ILCs	GO:0007017	microtubule-based process	507	43	9.84	0.01841
Cycling group 1 ILCs	GO:0000077	DNA damage checkpoint	79	5	1.53	0.01857
Cycling group 1 ILCs	GO:0098534	centriole assembly	30	3	0.58	0.01991
Cycling group 1 ILCs	GO:0006259	DNA metabolic process	541	34	10.5	0.02035
Cycling group 1 ILCs	GO:0031570	DNA integrity checkpoint	81	5	1.57	0.02047
Cycling group 1 ILCs	GO:0019985	translesion synthesis	12	2	0.23	0.02178
Cycling group 1 ILCs	GO:0006921	cellular component disassembly involved in execution phase of apoptosis	12	2	0.23	0.02178
Cycling group 1 ILCs	GO:0010564	regulation of cell cycle process	388	39	7.53	0.02254
Cycling group 1 ILCs	GO:0051276	chromosome organization	685	59	13.3	0.02313
Cycling group 1 ILCs	GO:0043550	regulation of lipid kinase activity	32	3	0.62	0.02365
Cycling group 1 ILCs	GO:0000075	cell cycle checkpoint	117	14	2.27	0.02499
Cycling group 1 ILCs	GO:0009162	deoxyribonucleoside monophosphate metabolic process	13	2	0.25	0.02542
Cycling group 1 ILCs	GO:0001556	oocyte maturation	13	2	0.25	0.02542
Cycling group 1 ILCs	GO:2000773	negative regulation of cellular senescence	13	2	0.25	0.02542
Cycling group 1 ILCs	GO:0090329	regulation of DNA-dependent DNA replication	33	3	0.64	0.02566
Cycling group 1 ILCs	GO:0098813	nuclear chromosome segregation	172	34	3.34	0.02823
Cycling group 1 ILCs	GO:0007131	reciprocal meiotic recombination	14	2	0.27	0.02928
Cycling group 1 ILCs	GO:0070534	protein K63-linked ubiquitination	35	3	0.68	0.02992
Cycling group 1 ILCs	GO:0010824	regulation of centrosome duplication	36	3	0.7	0.03219
Cycling group 1 ILCs	GO:0072698	protein localization to microtubule cytoskeleton	36	3	0.7	0.03219
Cycling group 1 ILCs	GO:1901991	negative regulation of mitotic cell cycle phase transition	96	15	1.86	0.03316
Cycling group 1 ILCs	GO:0033260	nuclear DNA replication	15	2	0.29	0.03336
Cycling group 1 ILCs	GO:2000001	regulation of DNA damage checkpoint	15	2	0.29	0.03336
Cycling group 1 ILCs	GO:0035825	homologous recombination	15	2	0.29	0.03336
Cycling group 1 ILCs	GO:0061952	midbody abscission	15	2	0.29	0.03336
Cycling group 1 ILCs	GO:0044839	cell cycle G2/M phase transition	91	12	1.77	0.03341
Cycling group 1 ILCs	GO:1902850	microtubule cytoskeleton organization involved in mitosis	101	19	1.96	0.03541
Cycling group 1 ILCs	GO:1901976	regulation of cell cycle checkpoint	28	6	0.54	0.03638
Cycling group 1 ILCs	GO:1902750	negative regulation of cell cycle G2/M phase transition	38	3	0.74	0.03698
Cycling group 1 ILCs	GO:0051984	positive regulation of chromosome segregation	22	4	0.43	0.03701
Cycling group 1 ILCs	GO:0000725	recombinational repair	90	9	1.75	0.03726
Cycling group 1 ILCs	GO:2001222	regulation of neuron migration	16	2	0.31	0.03764
Cycling group 1 ILCs	GO:0007346	regulation of mitotic cell cycle	299	31	5.8	0.03882
Cycling group 1 ILCs	GO:0009166	nucleotide catabolic process	39	3	0.76	0.03951
Cycling group 1 ILCs	GO:0044380	protein localization to cytoskeleton	39	3	0.76	0.03951
Cycling group 1 ILCs	GO:0007051	spindle organization	125	20	2.43	0.04031
Cycling group 1 ILCs	GO:0050830	defense response to Gram-positive bacterium	40	3	0.78	0.04212
Cycling group 1 ILCs	GO:0090344	negative regulation of cell aging	17	2	0.33	0.04213
Cycling group 1 ILCs	GO:0007026	negative regulation of microtubule depolymerization	17	2	0.33	0.04213
Cycling group 1 ILCs	GO:0031114	regulation of microtubule depolymerization	17	2	0.33	0.04213
Cycling group 1 ILCs	GO:0044273	sulfur compound catabolic process	17	2	0.33	0.04213
Cycling group 1 ILCs	GO:0046599	regulation of centriole replication	17	2	0.33	0.04213
Cycling group 1 ILCs	GO:0046605	regulation of centrosome cycle	49	6	0.95	0.04328
Cycling group 1 ILCs	GO:0007127	meiosis I	48	5	0.93	0.0438
Cycling group 1 ILCs	GO:0061982	meiosis I cell cycle process	48	5	0.93	0.0438
Cycling group 1 ILCs	GO:0018107	peptidyl-threonine phosphorylation	69	4	1.34	0.04487
Cycling group 1 ILCs	GO:0071478	cellular response to radiation	102	8	1.98	0.0454
Cycling group 1 ILCs	GO:0006275	regulation of DNA replication	63	6	1.22	0.04611
Cycling group 1 ILCs	GO:0051100	negative regulation of binding	101	5	1.96	0.04661
Cycling group 1 ILCs	GO:1902042	negative regulation of extrinsic apoptotic signaling pathway via death domain receptors	18	2	0.35	0.0468
Cycling group 1 ILCs	GO:0060706	cell differentiation involved in embryonic placenta development	18	2	0.35	0.0468
Cycling group 1 ILCs	GO:0051258	protein polymerization	170	7	3.3	0.04781
Cytotoxic CD8 ab T cells	GO:0006955	immune response	740	17	4.03	0.00012
Cytotoxic CD8 ab T cells	GO:0002684	positive regulation of immune system process	524	12	2.86	0.00023
Cytotoxic CD8 ab T cells	GO:0032020	ISG15-protein conjugation	5	2	0.03	0.00029
Cytotoxic CD8 ab T cells	GO:1901216	positive regulation of neuron death	27	3	0.15	0.00041
Cytotoxic CD8 ab T cells	GO:0050729	positive regulation of inflammatory response	71	4	0.39	0.00059
Cytotoxic CD8 ab T cells	GO:0051712	positive regulation of killing of cells of other organism	8	2	0.04	0.0008
Cytotoxic CD8 ab T cells	GO:0002357	defense response to tumor cell	8	2	0.04	0.0008
Cytotoxic CD8 ab T cells	GO:0072672	neutrophil extravasation	8	2	0.04	0.0008
Cytotoxic CD8 ab T cells	GO:0001771	immunological synapse formation	9	2	0.05	0.00103
Cytotoxic CD8 ab T cells	GO:0035455	response to interferon-alpha	11	2	0.06	0.00156
Cytotoxic CD8 ab T cells	GO:0007157	heterophilic cell-cell adhesion via plasma membrane cell adhesion molecules	13	2	0.07	0.00219
Cytotoxic CD8 ab T cells	GO:0002418	immune response to tumor cell	13	2	0.07	0.00219
Cytotoxic CD8 ab T cells	GO:0031397	negative regulation of protein ubiquitination	54	3	0.29	0.00313
Cytotoxic CD8 ab T cells	GO:0045088	regulation of innate immune response	113	4	0.62	0.00329
Cytotoxic CD8 ab T cells	GO:0043367	CD4-positive, alpha-beta T cell differentiation	55	3	0.3	0.0033
Cytotoxic CD8 ab T cells	GO:0032729	positive regulation of interferon-gamma production	55	3	0.3	0.0033
Cytotoxic CD8 ab T cells	GO:1903557	positive regulation of tumor necrosis factor superfamily cytokine production	56	3	0.31	0.00347
Cytotoxic CD8 ab T cells	GO:0033138	positive regulation of peptidyl-serine phosphorylation	56	3	0.31	0.00347
Cytotoxic CD8 ab T cells	GO:0009617	response to bacterium	275	6	1.5	0.00369
Cytotoxic CD8 ab T cells	GO:0006508	proteolysis	952	12	5.19	0.00457
Cytotoxic CD8 ab T cells	GO:0072676	lymphocyte migration	68	3	0.37	0.00599
Cytotoxic CD8 ab T cells	GO:0034332	adherens junction organization	22	2	0.12	0.00629
Cytotoxic CD8 ab T cells	GO:0002691	regulation of cellular extravasation	23	2	0.13	0.00686
Cytotoxic CD8 ab T cells	GO:0030029	actin filament-based process	418	7	2.28	0.00731
Cytotoxic CD8 ab T cells	GO:0009636	response to toxic substance	142	4	0.77	0.00738
Cytotoxic CD8 ab T cells	GO:0042110	T cell activation	293	8	1.6	0.00764
Cytotoxic CD8 ab T cells	GO:0002694	regulation of leukocyte activation	323	6	1.76	0.008
Cytotoxic CD8 ab T cells	GO:0043065	positive regulation of apoptotic process	328	6	1.79	0.0086
Cytotoxic CD8 ab T cells	GO:0048662	negative regulation of smooth muscle cell proliferation	26	2	0.14	0.00873
Cytotoxic CD8 ab T cells	GO:0008360	regulation of cell shape	80	3	0.44	0.00938
Cytotoxic CD8 ab T cells	GO:0050856	regulation of T cell receptor signaling pathway	27	2	0.15	0.00939
Cytotoxic CD8 ab T cells	GO:0042531	positive regulation of tyrosine phosphorylation of STAT protein	28	2	0.15	0.01008
Cytotoxic CD8 ab T cells	GO:0071357	cellular response to type I interferon	28	2	0.15	0.01008
Cytotoxic CD8 ab T cells	GO:0045071	negative regulation of viral genome replication	28	2	0.15	0.01008
Cytotoxic CD8 ab T cells	GO:0043086	negative regulation of catalytic activity	341	6	1.86	0.01031
Cytotoxic CD8 ab T cells	GO:0007015	actin filament organization	244	5	1.33	0.01037
Cytotoxic CD8 ab T cells	GO:0050776	regulation of immune response	408	10	2.22	0.01144
Cytotoxic CD8 ab T cells	GO:0032680	regulation of tumor necrosis factor production	88	3	0.48	0.01215
Cytotoxic CD8 ab T cells	GO:0032640	tumor necrosis factor production	88	3	0.48	0.01215
Cytotoxic CD8 ab T cells	GO:0002686	negative regulation of leukocyte migration	31	2	0.17	0.01227
Cytotoxic CD8 ab T cells	GO:0034113	heterotypic cell-cell adhesion	31	2	0.17	0.01227
Cytotoxic CD8 ab T cells	GO:0002460	adaptive immune response based on somatic recombination of immune receptors built from immunoglobulin superfamily domains	166	4	0.9	0.0126
Cytotoxic CD8 ab T cells	GO:0034340	response to type I interferon	32	2	0.17	0.01304
Cytotoxic CD8 ab T cells	GO:0045824	negative regulation of innate immune response	32	2	0.17	0.01304
Cytotoxic CD8 ab T cells	GO:0050778	positive regulation of immune response	299	7	1.63	0.01399
Cytotoxic CD8 ab T cells	GO:0097529	myeloid leukocyte migration	106	5	0.58	0.01476
Cytotoxic CD8 ab T cells	GO:0098609	cell-cell adhesion	407	8	2.22	0.01692
Cytotoxic CD8 ab T cells	GO:0031663	lipopolysaccharide-mediated signaling pathway	37	2	0.2	0.01721
Cytotoxic CD8 ab T cells	GO:0034109	homotypic cell-cell adhesion	37	2	0.2	0.01721
Cytotoxic CD8 ab T cells	GO:0071674	mononuclear cell migration	37	2	0.2	0.01721
Cytotoxic CD8 ab T cells	GO:0002683	negative regulation of immune system process	278	5	1.52	0.01741
Cytotoxic CD8 ab T cells	GO:0051249	regulation of lymphocyte activation	278	5	1.52	0.01741
Cytotoxic CD8 ab T cells	GO:0043281	regulation of cysteine-type endopeptidase activity involved in apoptotic process	102	3	0.56	0.01803
Cytotoxic CD8 ab T cells	GO:0030036	actin cytoskeleton organization	386	6	2.1	0.01808
Cytotoxic CD8 ab T cells	GO:0002720	positive regulation of cytokine production involved in immune response	38	2	0.21	0.0181
Cytotoxic CD8 ab T cells	GO:0042509	regulation of tyrosine phosphorylation of STAT protein	38	2	0.21	0.0181
Cytotoxic CD8 ab T cells	GO:0046427	positive regulation of receptor signaling pathway via JAK-STAT	39	2	0.21	0.01902
Cytotoxic CD8 ab T cells	GO:0002250	adaptive immune response	189	4	1.03	0.0194
Cytotoxic CD8 ab T cells	GO:0002696	positive regulation of leukocyte activation	190	4	1.04	0.01974
Cytotoxic CD8 ab T cells	GO:0002260	lymphocyte homeostasis	40	2	0.22	0.01995
Cytotoxic CD8 ab T cells	GO:0006919	activation of cysteine-type endopeptidase activity involved in apoptotic process	41	2	0.22	0.0209
Cytotoxic CD8 ab T cells	GO:0007260	tyrosine phosphorylation of STAT protein	41	2	0.22	0.0209
Cytotoxic CD8 ab T cells	GO:1904894	positive regulation of receptor signaling pathway via STAT	41	2	0.22	0.0209
Cytotoxic CD8 ab T cells	GO:0002822	regulation of adaptive immune response based on somatic recombination of immune receptors built from immunoglobulin superfamily domains	109	3	0.59	0.02146
Cytotoxic CD8 ab T cells	GO:0032388	positive regulation of intracellular transport	109	3	0.59	0.02146
Cytotoxic CD8 ab T cells	GO:0050867	positive regulation of cell activation	196	4	1.07	0.02185
Cytotoxic CD8 ab T cells	GO:0072678	T cell migration	42	2	0.23	0.02187
Cytotoxic CD8 ab T cells	GO:1903901	negative regulation of viral life cycle	42	2	0.23	0.02187
Cytotoxic CD8 ab T cells	GO:0050863	regulation of T cell activation	197	4	1.07	0.02221
Cytotoxic CD8 ab T cells	GO:0032386	regulation of intracellular transport	197	4	1.07	0.02221
Cytotoxic CD8 ab T cells	GO:0097435	supramolecular fiber organization	410	6	2.24	0.02356
Cytotoxic CD8 ab T cells	GO:0002294	CD4-positive, alpha-beta T cell differentiation involved in immune response	44	2	0.24	0.02386
Cytotoxic CD8 ab T cells	GO:0032651	regulation of interleukin-1 beta production	44	2	0.24	0.02386
Cytotoxic CD8 ab T cells	GO:0032611	interleukin-1 beta production	44	2	0.24	0.02386
Cytotoxic CD8 ab T cells	GO:0051341	regulation of oxidoreductase activity	45	2	0.25	0.02488
Cytotoxic CD8 ab T cells	GO:0002293	alpha-beta T cell differentiation involved in immune response	45	2	0.25	0.02488
Cytotoxic CD8 ab T cells	GO:0002287	alpha-beta T cell activation involved in immune response	45	2	0.25	0.02488
Cytotoxic CD8 ab T cells	GO:2000116	regulation of cysteine-type endopeptidase activity	117	3	0.64	0.0258
Cytotoxic CD8 ab T cells	GO:0002274	myeloid leukocyte activation	117	3	0.64	0.0258
Cytotoxic CD8 ab T cells	GO:0002819	regulation of adaptive immune response	118	3	0.64	0.02637
Cytotoxic CD8 ab T cells	GO:0046886	positive regulation of hormone biosynthetic process	5	1	0.03	0.02697
Cytotoxic CD8 ab T cells	GO:2000391	positive regulation of neutrophil extravasation	5	1	0.03	0.02697
Cytotoxic CD8 ab T cells	GO:0070868	heterochromatin organization involved in chromatin silencing	5	1	0.03	0.02697
Cytotoxic CD8 ab T cells	GO:0002855	regulation of natural killer cell mediated immune response to tumor cell	5	1	0.03	0.02697
Cytotoxic CD8 ab T cells	GO:0002858	regulation of natural killer cell mediated cytotoxicity directed against tumor cell target	5	1	0.03	0.02697
Cytotoxic CD8 ab T cells	GO:2000347	positive regulation of hepatocyte proliferation	5	1	0.03	0.02697
Cytotoxic CD8 ab T cells	GO:0032747	positive regulation of interleukin-23 production	5	1	0.03	0.02697
Cytotoxic CD8 ab T cells	GO:0051661	maintenance of centrosome location	5	1	0.03	0.02697
Cytotoxic CD8 ab T cells	GO:2000643	positive regulation of early endosome to late endosome transport	5	1	0.03	0.02697
Cytotoxic CD8 ab T cells	GO:0043615	astrocyte cell migration	5	1	0.03	0.02697
Cytotoxic CD8 ab T cells	GO:0050966	detection of mechanical stimulus involved in sensory perception of pain	5	1	0.03	0.02697
Cytotoxic CD8 ab T cells	GO:0002420	natural killer cell mediated cytotoxicity directed against tumor cell target	5	1	0.03	0.02697
Cytotoxic CD8 ab T cells	GO:0002423	natural killer cell mediated immune response to tumor cell	5	1	0.03	0.02697
Cytotoxic CD8 ab T cells	GO:0034165	positive regulation of toll-like receptor 9 signaling pathway	5	1	0.03	0.02697
Cytotoxic CD8 ab T cells	GO:0034155	regulation of toll-like receptor 7 signaling pathway	5	1	0.03	0.02697
Cytotoxic CD8 ab T cells	GO:0034157	positive regulation of toll-like receptor 7 signaling pathway	5	1	0.03	0.02697
Cytotoxic CD8 ab T cells	GO:2000109	regulation of macrophage apoptotic process	5	1	0.03	0.02697
Cytotoxic CD8 ab T cells	GO:0070269	pyroptosis	5	1	0.03	0.02697
Cytotoxic CD8 ab T cells	GO:0035696	monocyte extravasation	5	1	0.03	0.02697
Cytotoxic CD8 ab T cells	GO:1902947	regulation of tau-protein kinase activity	5	1	0.03	0.02697
Cytotoxic CD8 ab T cells	GO:0002292	T cell differentiation involved in immune response	48	2	0.26	0.02806
Cytotoxic CD8 ab T cells	GO:0050870	positive regulation of T cell activation	121	3	0.66	0.02813
Cytotoxic CD8 ab T cells	GO:0044092	negative regulation of molecular function	551	7	3	0.02928
Cytotoxic CD8 ab T cells	GO:0032652	regulation of interleukin-1 production	50	2	0.27	0.03026
Cytotoxic CD8 ab T cells	GO:0032612	interleukin-1 production	50	2	0.27	0.03026
Cytotoxic CD8 ab T cells	GO:0030595	leukocyte chemotaxis	125	3	0.68	0.03057
Cytotoxic CD8 ab T cells	GO:0007159	leukocyte cell-cell adhesion	218	4	1.19	0.03074
Cytotoxic CD8 ab T cells	GO:0006469	negative regulation of protein kinase activity	126	3	0.69	0.0312
Cytotoxic CD8 ab T cells	GO:0002253	activation of immune response	159	5	0.87	0.03226
Cytotoxic CD8 ab T cells	GO:1905809	negative regulation of synapse organization	6	1	0.03	0.03227
Cytotoxic CD8 ab T cells	GO:0032071	regulation of endodeoxyribonuclease activity	6	1	0.03	0.03227
Cytotoxic CD8 ab T cells	GO:2000389	regulation of neutrophil extravasation	6	1	0.03	0.03227
Cytotoxic CD8 ab T cells	GO:2000348	regulation of CD40 signaling pathway	6	1	0.03	0.03227
Cytotoxic CD8 ab T cells	GO:0002361	CD4-positive, CD25-positive, alpha-beta regulatory T cell differentiation	6	1	0.03	0.03227
Cytotoxic CD8 ab T cells	GO:1904798	positive regulation of core promoter binding	6	1	0.03	0.03227
Cytotoxic CD8 ab T cells	GO:0030388	fructose 1,6-bisphosphate metabolic process	6	1	0.03	0.03227
Cytotoxic CD8 ab T cells	GO:0070427	nucleotide-binding oligomerization domain containing 1 signaling pathway	6	1	0.03	0.03227
Cytotoxic CD8 ab T cells	GO:0070432	regulation of nucleotide-binding oligomerization domain containing 2 signaling pathway	6	1	0.03	0.03227
Cytotoxic CD8 ab T cells	GO:0071888	macrophage apoptotic process	6	1	0.03	0.03227
Cytotoxic CD8 ab T cells	GO:0060558	regulation of calcidiol 1-monooxygenase activity	6	1	0.03	0.03227
Cytotoxic CD8 ab T cells	GO:0044247	cellular polysaccharide catabolic process	6	1	0.03	0.03227
Cytotoxic CD8 ab T cells	GO:0002431	Fc receptor mediated stimulatory signaling pathway	6	1	0.03	0.03227
Cytotoxic CD8 ab T cells	GO:0002676	regulation of chronic inflammatory response	6	1	0.03	0.03227
Cytotoxic CD8 ab T cells	GO:0002634	regulation of germinal center formation	6	1	0.03	0.03227
Cytotoxic CD8 ab T cells	GO:0000272	polysaccharide catabolic process	6	1	0.03	0.03227
Cytotoxic CD8 ab T cells	GO:0032352	positive regulation of hormone metabolic process	6	1	0.03	0.03227
Cytotoxic CD8 ab T cells	GO:0072677	eosinophil migration	6	1	0.03	0.03227
Cytotoxic CD8 ab T cells	GO:0009214	cyclic nucleotide catabolic process	6	1	0.03	0.03227
Cytotoxic CD8 ab T cells	GO:0033139	regulation of peptidyl-serine phosphorylation of STAT protein	6	1	0.03	0.03227
Cytotoxic CD8 ab T cells	GO:0099173	postsynapse organization	52	2	0.28	0.03253
Cytotoxic CD8 ab T cells	GO:0045732	positive regulation of protein catabolic process	129	3	0.7	0.03312
Cytotoxic CD8 ab T cells	GO:0002832	negative regulation of response to biotic stimulus	53	2	0.29	0.03369
Cytotoxic CD8 ab T cells	GO:0032760	positive regulation of tumor necrosis factor production	53	2	0.29	0.03369
Cytotoxic CD8 ab T cells	GO:0034121	regulation of toll-like receptor signaling pathway	54	2	0.29	0.03487
Cytotoxic CD8 ab T cells	GO:1903039	positive regulation of leukocyte cell-cell adhesion	133	3	0.73	0.03578
Cytotoxic CD8 ab T cells	GO:0030163	protein catabolic process	578	7	3.15	0.03662
Cytotoxic CD8 ab T cells	GO:0032496	response to lipopolysaccharide	135	3	0.74	0.03715
Cytotoxic CD8 ab T cells	GO:1900182	positive regulation of protein localization to nucleus	56	2	0.31	0.03727
Cytotoxic CD8 ab T cells	GO:0019835	cytolysis	7	1	0.04	0.03755
Cytotoxic CD8 ab T cells	GO:0033033	negative regulation of myeloid cell apoptotic process	7	1	0.04	0.03755
Cytotoxic CD8 ab T cells	GO:0033005	positive regulation of mast cell activation	7	1	0.04	0.03755
Cytotoxic CD8 ab T cells	GO:0031665	negative regulation of lipopolysaccharide-mediated signaling pathway	7	1	0.04	0.03755
Cytotoxic CD8 ab T cells	GO:0019511	peptidyl-proline hydroxylation	7	1	0.04	0.03755
Cytotoxic CD8 ab T cells	GO:1903651	positive regulation of cytoplasmic transport	7	1	0.04	0.03755
Cytotoxic CD8 ab T cells	GO:0097062	dendritic spine maintenance	7	1	0.04	0.03755
Cytotoxic CD8 ab T cells	GO:0061478	response to platelet aggregation inhibitor	7	1	0.04	0.03755
Cytotoxic CD8 ab T cells	GO:0062149	detection of stimulus involved in sensory perception of pain	7	1	0.04	0.03755
Cytotoxic CD8 ab T cells	GO:0032074	negative regulation of nuclease activity	7	1	0.04	0.03755
Cytotoxic CD8 ab T cells	GO:2000553	positive regulation of T-helper 2 cell cytokine production	7	1	0.04	0.03755
Cytotoxic CD8 ab T cells	GO:0048143	astrocyte activation	7	1	0.04	0.03755
Cytotoxic CD8 ab T cells	GO:0048102	autophagic cell death	7	1	0.04	0.03755
Cytotoxic CD8 ab T cells	GO:1904796	regulation of core promoter binding	7	1	0.04	0.03755
Cytotoxic CD8 ab T cells	GO:0070424	regulation of nucleotide-binding oligomerization domain containing signaling pathway	7	1	0.04	0.03755
Cytotoxic CD8 ab T cells	GO:0002692	negative regulation of cellular extravasation	7	1	0.04	0.03755
Cytotoxic CD8 ab T cells	GO:0042501	serine phosphorylation of STAT protein	7	1	0.04	0.03755
Cytotoxic CD8 ab T cells	GO:0045176	apical protein localization	7	1	0.04	0.03755
Cytotoxic CD8 ab T cells	GO:1902965	regulation of protein localization to early endosome	7	1	0.04	0.03755
Cytotoxic CD8 ab T cells	GO:1902966	positive regulation of protein localization to early endosome	7	1	0.04	0.03755
Cytotoxic CD8 ab T cells	GO:1902932	positive regulation of alcohol biosynthetic process	7	1	0.04	0.03755
Cytotoxic CD8 ab T cells	GO:0031348	negative regulation of defense response	136	3	0.74	0.03784
Cytotoxic CD8 ab T cells	GO:0001776	leukocyte homeostasis	57	2	0.31	0.03849
Cytotoxic CD8 ab T cells	GO:0045069	regulation of viral genome replication	57	2	0.31	0.03849
Cytotoxic CD8 ab T cells	GO:0048525	negative regulation of viral process	57	2	0.31	0.03849
Cytotoxic CD8 ab T cells	GO:0097191	extrinsic apoptotic signaling pathway	138	3	0.75	0.03925
Cytotoxic CD8 ab T cells	GO:0033673	negative regulation of kinase activity	138	3	0.75	0.03925
Cytotoxic CD8 ab T cells	GO:0002718	regulation of cytokine production involved in immune response	58	2	0.32	0.03973
Cytotoxic CD8 ab T cells	GO:2001237	negative regulation of extrinsic apoptotic signaling pathway	58	2	0.32	0.03973
Cytotoxic CD8 ab T cells	GO:0002367	cytokine production involved in immune response	58	2	0.32	0.03973
Cytotoxic CD8 ab T cells	GO:0007229	integrin-mediated signaling pathway	60	2	0.33	0.04225
Cytotoxic CD8 ab T cells	GO:0032070	regulation of deoxyribonuclease activity	8	1	0.04	0.0428
Cytotoxic CD8 ab T cells	GO:0099622	cardiac muscle cell membrane repolarization	8	1	0.04	0.0428
Cytotoxic CD8 ab T cells	GO:0099623	regulation of cardiac muscle cell membrane repolarization	8	1	0.04	0.0428
Cytotoxic CD8 ab T cells	GO:0099625	ventricular cardiac muscle cell membrane repolarization	8	1	0.04	0.0428
Cytotoxic CD8 ab T cells	GO:0098962	regulation of postsynaptic neurotransmitter receptor activity	8	1	0.04	0.0428
Cytotoxic CD8 ab T cells	GO:2000345	regulation of hepatocyte proliferation	8	1	0.04	0.0428
Cytotoxic CD8 ab T cells	GO:0000188	inactivation of MAPK activity	8	1	0.04	0.0428
Cytotoxic CD8 ab T cells	GO:0060556	regulation of vitamin D biosynthetic process	8	1	0.04	0.0428
Cytotoxic CD8 ab T cells	GO:0034163	regulation of toll-like receptor 9 signaling pathway	8	1	0.04	0.0428
Cytotoxic CD8 ab T cells	GO:0060307	regulation of ventricular cardiac muscle cell membrane repolarization	8	1	0.04	0.0428
Cytotoxic CD8 ab T cells	GO:0034111	negative regulation of homotypic cell-cell adhesion	8	1	0.04	0.0428
Cytotoxic CD8 ab T cells	GO:0034139	regulation of toll-like receptor 3 signaling pathway	8	1	0.04	0.0428
Cytotoxic CD8 ab T cells	GO:0010893	positive regulation of steroid biosynthetic process	8	1	0.04	0.0428
Cytotoxic CD8 ab T cells	GO:1901018	positive regulation of potassium ion transmembrane transporter activity	8	1	0.04	0.0428
Cytotoxic CD8 ab T cells	GO:0035457	cellular response to interferon-alpha	8	1	0.04	0.0428
Cytotoxic CD8 ab T cells	GO:0032667	regulation of interleukin-23 production	8	1	0.04	0.0428
Cytotoxic CD8 ab T cells	GO:0010835	regulation of protein ADP-ribosylation	8	1	0.04	0.0428
Cytotoxic CD8 ab T cells	GO:0032627	interleukin-23 production	8	1	0.04	0.0428
Cytotoxic CD8 ab T cells	GO:1902946	protein localization to early endosome	8	1	0.04	0.0428
Cytotoxic CD8 ab T cells	GO:0042063	gliogenesis	144	3	0.79	0.04364
Cytotoxic CD8 ab T cells	GO:0002237	response to molecule of bacterial origin	145	3	0.79	0.04439
Cytotoxic CD8 ab T cells	GO:0031334	positive regulation of protein-containing complex assembly	145	3	0.79	0.04439
Cytotoxic CD8 ab T cells	GO:0032231	regulation of actin filament bundle assembly	62	2	0.34	0.04483
Cytotoxic CD8 ab T cells	GO:0002456	T cell mediated immunity	62	2	0.34	0.04483
Cytotoxic CD8 ab T cells	GO:0002286	T cell activation involved in immune response	62	2	0.34	0.04483
Cytotoxic CD8 ab T cells	GO:0002697	regulation of immune effector process	249	4	1.36	0.04644
Cytotoxic CD8 ab T cells	GO:0045087	innate immune response	271	7	1.48	0.04703
Cytotoxic CD8 ab T cells	GO:0046425	regulation of receptor signaling pathway via JAK-STAT	64	2	0.35	0.04746
Cytotoxic CD8 ab T cells	GO:0043254	regulation of protein-containing complex assembly	251	4	1.37	0.04758
Cytotoxic CD8 ab T cells	GO:0032060	bleb assembly	9	1	0.05	0.04802
Cytotoxic CD8 ab T cells	GO:1900449	regulation of glutamate receptor signaling pathway	9	1	0.05	0.04802
Cytotoxic CD8 ab T cells	GO:2000551	regulation of T-helper 2 cell cytokine production	9	1	0.05	0.04802
Cytotoxic CD8 ab T cells	GO:0034393	positive regulation of smooth muscle cell apoptotic process	9	1	0.05	0.04802
Cytotoxic CD8 ab T cells	GO:0043584	nose development	9	1	0.05	0.04802
Cytotoxic CD8 ab T cells	GO:0002836	positive regulation of response to tumor cell	9	1	0.05	0.04802
Cytotoxic CD8 ab T cells	GO:0002839	positive regulation of immune response to tumor cell	9	1	0.05	0.04802
Cytotoxic CD8 ab T cells	GO:0034333	adherens junction assembly	9	1	0.05	0.04802
Cytotoxic CD8 ab T cells	GO:0035745	T-helper 2 cell cytokine production	9	1	0.05	0.04802
Cytotoxic CD8 ab T cells	GO:0002544	chronic inflammatory response	9	1	0.05	0.04802
Cytotoxic CD8 ab T cells	GO:0035871	protein K11-linked deubiquitination	9	1	0.05	0.04802
Cytotoxic CD8 ab T cells	GO:0030656	regulation of vitamin metabolic process	9	1	0.05	0.04802
Cytotoxic CD8 ab T cells	GO:0036120	cellular response to platelet-derived growth factor stimulus	9	1	0.05	0.04802
Cytotoxic CD8 ab T cells	GO:0002699	positive regulation of immune effector process	150	3	0.82	0.04826
Cytotoxic CD8 ab T cells	GO:0001909	leukocyte mediated cytotoxicity	65	2	0.35	0.0488
Cytotoxic CD8 ab T cells	GO:0071887	leukocyte apoptotic process	65	2	0.35	0.0488
Cytotoxic CD8 ab T cells	GO:0043280	positive regulation of cysteine-type endopeptidase activity involved in apoptotic process	65	2	0.35	0.0488
Cytotoxic CD8 ab T cells	GO:0042176	regulation of protein catabolic process	254	4	1.38	0.04932
Cytotoxic CD8 ab T cells	GO:0022407	regulation of cell-cell adhesion	255	4	1.39	0.04991
Cytotoxic gd T cells	GO:0050853	B cell receptor signaling pathway	40	4	0.26	0.00013
Cytotoxic gd T cells	GO:0030101	natural killer cell activation	45	4	0.3	0.00021
Cytotoxic gd T cells	GO:0002716	negative regulation of natural killer cell mediated immunity	5	2	0.03	0.00042
Cytotoxic gd T cells	GO:2000109	regulation of macrophage apoptotic process	5	2	0.03	0.00042
Cytotoxic gd T cells	GO:0002220	innate immune response activating cell surface receptor signaling pathway	5	2	0.03	0.00042
Cytotoxic gd T cells	GO:0032729	positive regulation of interferon-gamma production	55	4	0.36	0.00046
Cytotoxic gd T cells	GO:0072677	eosinophil migration	6	2	0.04	0.00063
Cytotoxic gd T cells	GO:0033033	negative regulation of myeloid cell apoptotic process	7	2	0.05	0.00088
Cytotoxic gd T cells	GO:0035335	peptidyl-tyrosine dephosphorylation	29	3	0.19	0.00089
Cytotoxic gd T cells	GO:0007015	actin filament organization	244	9	1.61	0.00101
Cytotoxic gd T cells	GO:0050852	T cell receptor signaling pathway	70	4	0.46	0.00115
Cytotoxic gd T cells	GO:0031348	negative regulation of defense response	136	7	0.9	0.00149
Cytotoxic gd T cells	GO:0009617	response to bacterium	275	10	1.81	0.00172
Cytotoxic gd T cells	GO:2000402	negative regulation of lymphocyte migration	10	2	0.07	0.00187
Cytotoxic gd T cells	GO:0045059	positive thymic T cell selection	10	2	0.07	0.00187
Cytotoxic gd T cells	GO:0032496	response to lipopolysaccharide	135	5	0.89	0.00193
Cytotoxic gd T cells	GO:0030183	B cell differentiation	83	4	0.55	0.00216
Cytotoxic gd T cells	GO:0050777	negative regulation of immune response	93	6	0.61	0.0024
Cytotoxic gd T cells	GO:0050854	regulation of antigen receptor-mediated signaling pathway	42	3	0.28	0.00263
Cytotoxic gd T cells	GO:0032958	inositol phosphate biosynthetic process	12	2	0.08	0.00271
Cytotoxic gd T cells	GO:0032970	regulation of actin filament-based process	215	8	1.42	0.00281
Cytotoxic gd T cells	GO:0002689	negative regulation of leukocyte chemotaxis	13	2	0.09	0.00319
Cytotoxic gd T cells	GO:0150077	regulation of neuroinflammatory response	14	2	0.09	0.00371
Cytotoxic gd T cells	GO:0043112	receptor metabolic process	98	4	0.65	0.00394
Cytotoxic gd T cells	GO:0051491	positive regulation of filopodium assembly	15	2	0.1	0.00426
Cytotoxic gd T cells	GO:0034260	negative regulation of GTPase activity	16	2	0.11	0.00485
Cytotoxic gd T cells	GO:0042267	natural killer cell mediated cytotoxicity	36	4	0.24	0.00519
Cytotoxic gd T cells	GO:0010592	positive regulation of lamellipodium assembly	17	2	0.11	0.00548
Cytotoxic gd T cells	GO:0043011	myeloid dendritic cell differentiation	17	2	0.11	0.00548
Cytotoxic gd T cells	GO:0002695	negative regulation of leukocyte activation	110	4	0.73	0.00593
Cytotoxic gd T cells	GO:0043254	regulation of protein-containing complex assembly	251	6	1.66	0.00611
Cytotoxic gd T cells	GO:0051129	negative regulation of cellular component organization	422	8	2.78	0.00638
Cytotoxic gd T cells	GO:0032102	negative regulation of response to external stimulus	209	9	1.38	0.00662
Cytotoxic gd T cells	GO:0045954	positive regulation of natural killer cell mediated cytotoxicity	19	2	0.13	0.00683
Cytotoxic gd T cells	GO:0032231	regulation of actin filament bundle assembly	62	3	0.41	0.00788
Cytotoxic gd T cells	GO:0001953	negative regulation of cell-matrix adhesion	21	2	0.14	0.00831
Cytotoxic gd T cells	GO:0051493	regulation of cytoskeleton organization	342	9	2.26	0.00851
Cytotoxic gd T cells	GO:2000045	regulation of G1/S transition of mitotic cell cycle	64	3	0.42	0.0086
Cytotoxic gd T cells	GO:0002285	lymphocyte activation involved in immune response	125	4	0.82	0.00925
Cytotoxic gd T cells	GO:0032535	regulation of cellular component size	197	5	1.3	0.00957
Cytotoxic gd T cells	GO:0050850	positive regulation of calcium-mediated signaling	23	2	0.15	0.00993
Cytotoxic gd T cells	GO:0008154	actin polymerization or depolymerization	128	4	0.84	0.01004
Cytotoxic gd T cells	GO:1905897	regulation of response to endoplasmic reticulum stress	69	3	0.46	0.01056
Cytotoxic gd T cells	GO:0086003	cardiac muscle cell contraction	24	2	0.16	0.01079
Cytotoxic gd T cells	GO:0019722	calcium-mediated signaling	95	5	0.63	0.01101
Cytotoxic gd T cells	GO:0032956	regulation of actin cytoskeleton organization	199	7	1.31	0.01108
Cytotoxic gd T cells	GO:0002335	mature B cell differentiation	25	2	0.16	0.01167
Cytotoxic gd T cells	GO:0032271	regulation of protein polymerization	134	4	0.88	0.01173
Cytotoxic gd T cells	GO:0031333	negative regulation of protein-containing complex assembly	73	3	0.48	0.01231
Cytotoxic gd T cells	GO:1903513	endoplasmic reticulum to cytosol transport	26	2	0.17	0.01259
Cytotoxic gd T cells	GO:0030970	retrograde protein transport, ER to cytosol	26	2	0.17	0.01259
Cytotoxic gd T cells	GO:0050856	regulation of T cell receptor signaling pathway	27	2	0.18	0.01354
Cytotoxic gd T cells	GO:0002090	regulation of receptor internalization	27	2	0.18	0.01354
Cytotoxic gd T cells	GO:0030837	negative regulation of actin filament polymerization	29	2	0.19	0.01553
Cytotoxic gd T cells	GO:0031341	regulation of cell killing	50	4	0.33	0.01675
Cytotoxic gd T cells	GO:0070613	regulation of protein processing	32	2	0.21	0.01874
Cytotoxic gd T cells	GO:1903317	regulation of protein maturation	33	2	0.22	0.01986
Cytotoxic gd T cells	GO:0046209	nitric oxide metabolic process	33	2	0.22	0.01986
Cytotoxic gd T cells	GO:1902903	regulation of supramolecular fiber organization	226	7	1.49	0.0202
Cytotoxic gd T cells	GO:2001057	reactive nitrogen species metabolic process	34	2	0.22	0.02102
Cytotoxic gd T cells	GO:2000107	negative regulation of leukocyte apoptotic process	34	2	0.22	0.02102
Cytotoxic gd T cells	GO:0010605	negative regulation of macromolecule metabolic process	1548	17	10.22	0.02118
Cytotoxic gd T cells	GO:1902904	negative regulation of supramolecular fiber organization	90	3	0.59	0.02148
Cytotoxic gd T cells	GO:0051494	negative regulation of cytoskeleton organization	90	3	0.59	0.02148
Cytotoxic gd T cells	GO:0051250	negative regulation of lymphocyte activation	92	3	0.61	0.02275
Cytotoxic gd T cells	GO:0070252	actin-mediated cell contraction	36	2	0.24	0.0234
Cytotoxic gd T cells	GO:0050728	negative regulation of inflammatory response	94	3	0.62	0.02406
Cytotoxic gd T cells	GO:0032272	negative regulation of protein polymerization	37	2	0.24	0.02464
Cytotoxic gd T cells	GO:0034109	homotypic cell-cell adhesion	37	2	0.24	0.02464
Cytotoxic gd T cells	GO:0043409	negative regulation of MAPK cascade	95	3	0.63	0.02473
Cytotoxic gd T cells	GO:0051270	regulation of cellular component movement	585	11	3.86	0.02539
Cytotoxic gd T cells	GO:0042269	regulation of natural killer cell mediated cytotoxicity	23	3	0.15	0.02544
Cytotoxic gd T cells	GO:0110053	regulation of actin filament organization	162	6	1.07	0.02555
Cytotoxic gd T cells	GO:0051258	protein polymerization	170	4	1.12	0.02574
Cytotoxic gd T cells	GO:0030833	regulation of actin filament polymerization	98	3	0.65	0.0268
Cytotoxic gd T cells	GO:0031644	regulation of nervous system process	39	2	0.26	0.02718
Cytotoxic gd T cells	GO:0032527	protein exit from endoplasmic reticulum	39	2	0.26	0.02718
Cytotoxic gd T cells	GO:0032414	positive regulation of ion transmembrane transporter activity	39	2	0.26	0.02718
Cytotoxic gd T cells	GO:0042742	defense response to bacterium	99	3	0.65	0.02751
Cytotoxic gd T cells	GO:0043407	negative regulation of MAP kinase activity	40	2	0.26	0.02849
Cytotoxic gd T cells	GO:0051235	maintenance of location	176	4	1.16	0.02876
Cytotoxic gd T cells	GO:0006955	immune response	740	21	4.88	0.02903
Cytotoxic gd T cells	GO:1903706	regulation of hemopoiesis	262	5	1.73	0.02912
Cytotoxic gd T cells	GO:0002685	regulation of leukocyte migration	127	6	0.84	0.03009
Cytotoxic gd T cells	GO:1903573	negative regulation of response to endoplasmic reticulum stress	42	2	0.28	0.03119
Cytotoxic gd T cells	GO:0070373	negative regulation of ERK1 and ERK2 cascade	42	2	0.28	0.03119
Cytotoxic gd T cells	GO:0001816	cytokine production	439	10	2.9	0.03227
Cytotoxic gd T cells	GO:0150079	negative regulation of neuroinflammatory response	5	1	0.03	0.03257
Cytotoxic gd T cells	GO:0002921	negative regulation of humoral immune response	5	1	0.03	0.03257
Cytotoxic gd T cells	GO:0032020	ISG15-protein conjugation	5	1	0.03	0.03257
Cytotoxic gd T cells	GO:0060753	regulation of mast cell chemotaxis	5	1	0.03	0.03257
Cytotoxic gd T cells	GO:1901341	positive regulation of store-operated calcium channel activity	5	1	0.03	0.03257
Cytotoxic gd T cells	GO:0032957	inositol trisphosphate metabolic process	5	1	0.03	0.03257
Cytotoxic gd T cells	GO:0051661	maintenance of centrosome location	5	1	0.03	0.03257
Cytotoxic gd T cells	GO:0055119	relaxation of cardiac muscle	5	1	0.03	0.03257
Cytotoxic gd T cells	GO:2000643	positive regulation of early endosome to late endosome transport	5	1	0.03	0.03257
Cytotoxic gd T cells	GO:0052040	modulation by symbiont of host programmed cell death	5	1	0.03	0.03257
Cytotoxic gd T cells	GO:0002604	regulation of dendritic cell antigen processing and presentation	5	1	0.03	0.03257
Cytotoxic gd T cells	GO:2000035	regulation of stem cell division	5	1	0.03	0.03257
Cytotoxic gd T cells	GO:0010919	regulation of inositol phosphate biosynthetic process	5	1	0.03	0.03257
Cytotoxic gd T cells	GO:0070269	pyroptosis	5	1	0.03	0.03257
Cytotoxic gd T cells	GO:0032534	regulation of microvillus assembly	5	1	0.03	0.03257
Cytotoxic gd T cells	GO:0021796	cerebral cortex regionalization	5	1	0.03	0.03257
Cytotoxic gd T cells	GO:0010872	regulation of cholesterol esterification	5	1	0.03	0.03257
Cytotoxic gd T cells	GO:0030041	actin filament polymerization	106	3	0.7	0.03276
Cytotoxic gd T cells	GO:0030048	actin filament-based movement	44	2	0.29	0.03398
Cytotoxic gd T cells	GO:0032411	positive regulation of transporter activity	44	2	0.29	0.03398
Cytotoxic gd T cells	GO:0022408	negative regulation of cell-cell adhesion	109	3	0.72	0.03515
Cytotoxic gd T cells	GO:0051651	maintenance of location in cell	109	3	0.72	0.03515
Cytotoxic gd T cells	GO:1902105	regulation of leukocyte differentiation	188	4	1.24	0.03541
Cytotoxic gd T cells	GO:0008064	regulation of actin polymerization or depolymerization	110	3	0.73	0.03597
Cytotoxic gd T cells	GO:0030832	regulation of actin filament length	110	3	0.73	0.03597
Cytotoxic gd T cells	GO:0009615	response to virus	190	4	1.25	0.03659
Cytotoxic gd T cells	GO:0048259	regulation of receptor-mediated endocytosis	46	2	0.3	0.03687
Cytotoxic gd T cells	GO:0070227	lymphocyte apoptotic process	46	2	0.3	0.03687
Cytotoxic gd T cells	GO:0030334	regulation of cell migration	519	10	3.42	0.03745
Cytotoxic gd T cells	GO:0050768	negative regulation of neurogenesis	112	3	0.74	0.03764
Cytotoxic gd T cells	GO:0002832	negative regulation of response to biotic stimulus	53	4	0.35	0.0378
Cytotoxic gd T cells	GO:0046683	response to organophosphorus	47	2	0.31	0.03834
Cytotoxic gd T cells	GO:0010561	negative regulation of glycoprotein biosynthetic process	6	1	0.04	0.03896
Cytotoxic gd T cells	GO:0042983	amyloid precursor protein biosynthetic process	6	1	0.04	0.03896
Cytotoxic gd T cells	GO:0042984	regulation of amyloid precursor protein biosynthetic process	6	1	0.04	0.03896
Cytotoxic gd T cells	GO:0032071	regulation of endodeoxyribonuclease activity	6	1	0.04	0.03896
Cytotoxic gd T cells	GO:0043380	regulation of memory T cell differentiation	6	1	0.04	0.03896
Cytotoxic gd T cells	GO:0043379	memory T cell differentiation	6	1	0.04	0.03896
Cytotoxic gd T cells	GO:0090091	positive regulation of extracellular matrix disassembly	6	1	0.04	0.03896
Cytotoxic gd T cells	GO:1901339	regulation of store-operated calcium channel activity	6	1	0.04	0.03896
Cytotoxic gd T cells	GO:0002578	negative regulation of antigen processing and presentation	6	1	0.04	0.03896
Cytotoxic gd T cells	GO:0002468	dendritic cell antigen processing and presentation	6	1	0.04	0.03896
Cytotoxic gd T cells	GO:0071318	cellular response to ATP	6	1	0.04	0.03896
Cytotoxic gd T cells	GO:0010988	regulation of low-density lipoprotein particle clearance	6	1	0.04	0.03896
Cytotoxic gd T cells	GO:0051014	actin filament severing	6	1	0.04	0.03896
Cytotoxic gd T cells	GO:0043031	negative regulation of macrophage activation	6	1	0.04	0.03896
Cytotoxic gd T cells	GO:0002291	T cell activation via T cell receptor contact with antigen bound to MHC molecule on antigen presenting cell	6	1	0.04	0.03896
Cytotoxic gd T cells	GO:0014074	response to purine-containing compound	48	2	0.32	0.03984
Cytotoxic gd T cells	GO:0002292	T cell differentiation involved in immune response	48	2	0.32	0.03984
Cytotoxic gd T cells	GO:0051248	negative regulation of protein metabolic process	593	8	3.91	0.04064
Cytotoxic gd T cells	GO:0060048	cardiac muscle contraction	49	2	0.32	0.04136
Cytotoxic gd T cells	GO:0030968	endoplasmic reticulum unfolded protein response	49	2	0.32	0.04136
Cytotoxic gd T cells	GO:0019835	cytolysis	7	1	0.05	0.0453
Cytotoxic gd T cells	GO:1903651	positive regulation of cytoplasmic transport	7	1	0.05	0.0453
Cytotoxic gd T cells	GO:0031643	positive regulation of myelination	7	1	0.05	0.0453
Cytotoxic gd T cells	GO:0032074	negative regulation of nuclease activity	7	1	0.05	0.0453
Cytotoxic gd T cells	GO:0002864	regulation of acute inflammatory response to antigenic stimulus	7	1	0.05	0.0453
Cytotoxic gd T cells	GO:0001911	negative regulation of leukocyte mediated cytotoxicity	7	1	0.05	0.0453
Cytotoxic gd T cells	GO:0002551	mast cell chemotaxis	7	1	0.05	0.0453
Cytotoxic gd T cells	GO:0070508	cholesterol import	7	1	0.05	0.0453
Cytotoxic gd T cells	GO:2000644	regulation of receptor catabolic process	7	1	0.05	0.0453
Cytotoxic gd T cells	GO:1903019	negative regulation of glycoprotein metabolic process	7	1	0.05	0.0453
Cytotoxic gd T cells	GO:0034433	steroid esterification	7	1	0.05	0.0453
Cytotoxic gd T cells	GO:0034434	sterol esterification	7	1	0.05	0.0453
Cytotoxic gd T cells	GO:0034435	cholesterol esterification	7	1	0.05	0.0453
Cytotoxic gd T cells	GO:0002692	negative regulation of cellular extravasation	7	1	0.05	0.0453
Cytotoxic gd T cells	GO:0090715	immunological memory formation process	7	1	0.05	0.0453
Cytotoxic gd T cells	GO:0035376	sterol import	7	1	0.05	0.0453
Cytotoxic gd T cells	GO:1902965	regulation of protein localization to early endosome	7	1	0.05	0.0453
Cytotoxic gd T cells	GO:1902966	positive regulation of protein localization to early endosome	7	1	0.05	0.0453
Cytotoxic gd T cells	GO:0045060	negative thymic T cell selection	7	1	0.05	0.0453
Cytotoxic gd T cells	GO:0051775	response to redox state	7	1	0.05	0.0453
Cytotoxic gd T cells	GO:1902932	positive regulation of alcohol biosynthetic process	7	1	0.05	0.0453
Cytotoxic gd T cells	GO:0006508	proteolysis	952	11	6.28	0.04625
Cytotoxic gd T cells	GO:0045619	regulation of lymphocyte differentiation	122	3	0.81	0.04657
Cytotoxic gd T cells	GO:2000145	regulation of cell motility	544	10	3.59	0.04674
Cytotoxic gd T cells	GO:0009892	negative regulation of metabolic process	1698	17	11.21	0.04683
Cytotoxic gd T cells	GO:0051961	negative regulation of nervous system development	123	3	0.81	0.04751
Cytotoxic gd T cells	GO:0010977	negative regulation of neuron projection development	53	2	0.35	0.04767
Cytotoxic gd T cells	GO:0002690	positive regulation of leukocyte chemotaxis	54	2	0.36	0.04929
Cytotoxic group 1 ILCs	GO:0030101	natural killer cell activation	45	6	0.83	0.00016
Cytotoxic group 1 ILCs	GO:0035335	peptidyl-tyrosine dephosphorylation	29	5	0.54	0.00017
Cytotoxic group 1 ILCs	GO:0042269	regulation of natural killer cell mediated cytotoxicity	23	4	0.42	0.00076
Cytotoxic group 1 ILCs	GO:0043276	anoikis	23	4	0.42	0.00076
Cytotoxic group 1 ILCs	GO:0050853	B cell receptor signaling pathway	40	5	0.74	0.00079
Cytotoxic group 1 ILCs	GO:0007229	integrin-mediated signaling pathway	60	6	1.11	0.0008
Cytotoxic group 1 ILCs	GO:0051897	positive regulation of protein kinase B signaling	61	6	1.13	0.00087
Cytotoxic group 1 ILCs	GO:0002092	positive regulation of receptor internalization	12	3	0.22	0.0012
Cytotoxic group 1 ILCs	GO:0006691	leukotriene metabolic process	12	3	0.22	0.0012
Cytotoxic group 1 ILCs	GO:0050848	regulation of calcium-mediated signaling	46	5	0.85	0.00151
Cytotoxic group 1 ILCs	GO:0002689	negative regulation of leukocyte chemotaxis	13	3	0.24	0.00154
Cytotoxic group 1 ILCs	GO:0033630	positive regulation of cell adhesion mediated by integrin	13	3	0.24	0.00154
Cytotoxic group 1 ILCs	GO:2000377	regulation of reactive oxygen species metabolic process	93	7	1.72	0.00163
Cytotoxic group 1 ILCs	GO:2001240	negative regulation of extrinsic apoptotic signaling pathway in absence of ligand	15	3	0.28	0.00239
Cytotoxic group 1 ILCs	GO:0045638	negative regulation of myeloid cell differentiation	51	5	0.94	0.0024
Cytotoxic group 1 ILCs	GO:0051056	regulation of small GTPase mediated signal transduction	129	8	2.38	0.00265
Cytotoxic group 1 ILCs	GO:1902532	negative regulation of intracellular signal transduction	325	14	6	0.00279
Cytotoxic group 1 ILCs	GO:0007186	G protein-coupled receptor signaling pathway	365	15	6.74	0.00312
Cytotoxic group 1 ILCs	GO:0010919	regulation of inositol phosphate biosynthetic process	5	2	0.09	0.00327
Cytotoxic group 1 ILCs	GO:0032957	inositol trisphosphate metabolic process	5	2	0.09	0.00327
Cytotoxic group 1 ILCs	GO:2000109	regulation of macrophage apoptotic process	5	2	0.09	0.00327
Cytotoxic group 1 ILCs	GO:0050732	negative regulation of peptidyl-tyrosine phosphorylation	34	4	0.63	0.00338
Cytotoxic group 1 ILCs	GO:0043011	myeloid dendritic cell differentiation	17	3	0.31	0.00348
Cytotoxic group 1 ILCs	GO:0032496	response to lipopolysaccharide	135	8	2.49	0.00351
Cytotoxic group 1 ILCs	GO:0042981	regulation of apoptotic process	807	30	14.9	0.0036
Cytotoxic group 1 ILCs	GO:0030335	positive regulation of cell migration	305	13	5.63	0.00429
Cytotoxic group 1 ILCs	GO:0034620	cellular response to unfolded protein	59	5	1.09	0.00455
Cytotoxic group 1 ILCs	GO:0045453	bone resorption	37	4	0.68	0.00462
Cytotoxic group 1 ILCs	GO:0051279	regulation of release of sequestered calcium ion into cytosol	37	4	0.68	0.00462
Cytotoxic group 1 ILCs	GO:0030098	lymphocyte differentiation	247	17	4.56	0.0047
Cytotoxic group 1 ILCs	GO:0010988	regulation of low-density lipoprotein particle clearance	6	2	0.11	0.00484
Cytotoxic group 1 ILCs	GO:0071318	cellular response to ATP	6	2	0.11	0.00484
Cytotoxic group 1 ILCs	GO:2000727	positive regulation of cardiac muscle cell differentiation	6	2	0.11	0.00484
Cytotoxic group 1 ILCs	GO:0038065	collagen-activated signaling pathway	6	2	0.11	0.00484
Cytotoxic group 1 ILCs	GO:0043306	positive regulation of mast cell degranulation	6	2	0.11	0.00484
Cytotoxic group 1 ILCs	GO:0006685	sphingomyelin catabolic process	6	2	0.11	0.00484
Cytotoxic group 1 ILCs	GO:1902106	negative regulation of leukocyte differentiation	60	5	1.11	0.00489
Cytotoxic group 1 ILCs	GO:0001817	regulation of cytokine production	434	18	8.01	0.00511
Cytotoxic group 1 ILCs	GO:2000117	negative regulation of cysteine-type endopeptidase activity	39	4	0.72	0.00559
Cytotoxic group 1 ILCs	GO:0001953	negative regulation of cell-matrix adhesion	21	3	0.39	0.00645
Cytotoxic group 1 ILCs	GO:0045577	regulation of B cell differentiation	21	3	0.39	0.00645
Cytotoxic group 1 ILCs	GO:0001911	negative regulation of leukocyte mediated cytotoxicity	7	2	0.13	0.0067
Cytotoxic group 1 ILCs	GO:0071637	regulation of monocyte chemotactic protein-1 production	7	2	0.13	0.0067
Cytotoxic group 1 ILCs	GO:0042744	hydrogen peroxide catabolic process	7	2	0.13	0.0067
Cytotoxic group 1 ILCs	GO:0033033	negative regulation of myeloid cell apoptotic process	7	2	0.13	0.0067
Cytotoxic group 1 ILCs	GO:0001865	NK T cell differentiation	7	2	0.13	0.0067
Cytotoxic group 1 ILCs	GO:0002315	marginal zone B cell differentiation	7	2	0.13	0.0067
Cytotoxic group 1 ILCs	GO:0034767	positive regulation of ion transmembrane transport	65	5	1.2	0.00686
Cytotoxic group 1 ILCs	GO:0051017	actin filament bundle assembly	92	6	1.7	0.00702
Cytotoxic group 1 ILCs	GO:0051250	negative regulation of lymphocyte activation	92	6	1.7	0.00702
Cytotoxic group 1 ILCs	GO:0007159	leukocyte cell-cell adhesion	218	10	4.02	0.00718
Cytotoxic group 1 ILCs	GO:0010543	regulation of platelet activation	22	3	0.41	0.00736
Cytotoxic group 1 ILCs	GO:0006955	immune response	740	36	13.66	0.00809
Cytotoxic group 1 ILCs	GO:0150076	neuroinflammatory response	23	3	0.42	0.00835
Cytotoxic group 1 ILCs	GO:0009615	response to virus	190	9	3.51	0.00864
Cytotoxic group 1 ILCs	GO:0006469	negative regulation of protein kinase activity	126	7	2.33	0.00873
Cytotoxic group 1 ILCs	GO:0007162	negative regulation of cell adhesion	158	12	2.92	0.00874
Cytotoxic group 1 ILCs	GO:1905897	regulation of response to endoplasmic reticulum stress	69	5	1.27	0.0088
Cytotoxic group 1 ILCs	GO:0002862	negative regulation of inflammatory response to antigenic stimulus	8	2	0.15	0.00882
Cytotoxic group 1 ILCs	GO:0006983	ER overload response	8	2	0.15	0.00882
Cytotoxic group 1 ILCs	GO:0034111	negative regulation of homotypic cell-cell adhesion	8	2	0.15	0.00882
Cytotoxic group 1 ILCs	GO:0002357	defense response to tumor cell	8	2	0.15	0.00882
Cytotoxic group 1 ILCs	GO:0051712	positive regulation of killing of cells of other organism	8	2	0.15	0.00882
Cytotoxic group 1 ILCs	GO:1901184	regulation of ERBB signaling pathway	45	4	0.83	0.00929
Cytotoxic group 1 ILCs	GO:0030833	regulation of actin filament polymerization	98	6	1.81	0.00947
Cytotoxic group 1 ILCs	GO:0022408	negative regulation of cell-cell adhesion	109	8	2.01	0.01042
Cytotoxic group 1 ILCs	GO:0050819	negative regulation of coagulation	25	3	0.46	0.01056
Cytotoxic group 1 ILCs	GO:0043392	negative regulation of DNA binding	25	3	0.46	0.01056
Cytotoxic group 1 ILCs	GO:0043069	negative regulation of programmed cell death	492	21	9.08	0.0108
Cytotoxic group 1 ILCs	GO:2000379	positive regulation of reactive oxygen species metabolic process	47	4	0.87	0.01081
Cytotoxic group 1 ILCs	GO:0043374	CD8-positive, alpha-beta T cell differentiation	9	2	0.17	0.0112
Cytotoxic group 1 ILCs	GO:0019370	leukotriene biosynthetic process	9	2	0.17	0.0112
Cytotoxic group 1 ILCs	GO:0045580	regulation of T cell differentiation	102	6	1.88	0.0114
Cytotoxic group 1 ILCs	GO:1903513	endoplasmic reticulum to cytosol transport	26	3	0.48	0.01178
Cytotoxic group 1 ILCs	GO:0030970	retrograde protein transport, ER to cytosol	26	3	0.48	0.01178
Cytotoxic group 1 ILCs	GO:0046651	lymphocyte proliferation	167	8	3.08	0.01221
Cytotoxic group 1 ILCs	GO:0030968	endoplasmic reticulum unfolded protein response	49	4	0.9	0.01248
Cytotoxic group 1 ILCs	GO:0032943	mononuclear cell proliferation	169	8	3.12	0.01305
Cytotoxic group 1 ILCs	GO:0032649	regulation of interferon-gamma production	76	5	1.4	0.01306
Cytotoxic group 1 ILCs	GO:0097529	myeloid leukocyte migration	106	6	1.96	0.0136
Cytotoxic group 1 ILCs	GO:0043086	negative regulation of catalytic activity	341	19	6.29	0.0137
Cytotoxic group 1 ILCs	GO:0032609	interferon-gamma production	77	5	1.42	0.01376
Cytotoxic group 1 ILCs	GO:0042492	gamma-delta T cell differentiation	10	2	0.18	0.01384
Cytotoxic group 1 ILCs	GO:2000402	negative regulation of lymphocyte migration	10	2	0.18	0.01384
Cytotoxic group 1 ILCs	GO:0010544	negative regulation of platelet activation	10	2	0.18	0.01384
Cytotoxic group 1 ILCs	GO:0002438	acute inflammatory response to antigenic stimulus	10	2	0.18	0.01384
Cytotoxic group 1 ILCs	GO:0071801	regulation of podosome assembly	10	2	0.18	0.01384
Cytotoxic group 1 ILCs	GO:0071803	positive regulation of podosome assembly	10	2	0.18	0.01384
Cytotoxic group 1 ILCs	GO:0001775	cell activation	568	35	10.48	0.01432
Cytotoxic group 1 ILCs	GO:0070527	platelet aggregation	28	3	0.52	0.01445
Cytotoxic group 1 ILCs	GO:0046578	regulation of Ras protein signal transduction	108	6	1.99	0.01481
Cytotoxic group 1 ILCs	GO:0042113	B cell activation	171	12	3.16	0.01483
Cytotoxic group 1 ILCs	GO:0050866	negative regulation of cell activation	121	9	2.23	0.01496
Cytotoxic group 1 ILCs	GO:0022407	regulation of cell-cell adhesion	255	12	4.71	0.0153
Cytotoxic group 1 ILCs	GO:0034109	homotypic cell-cell adhesion	37	5	0.68	0.0155
Cytotoxic group 1 ILCs	GO:0008360	regulation of cell shape	80	5	1.48	0.01603
Cytotoxic group 1 ILCs	GO:0043433	negative regulation of DNA-binding transcription factor activity	110	6	2.03	0.01609
Cytotoxic group 1 ILCs	GO:0045321	leukocyte activation	512	32	9.45	0.01633
Cytotoxic group 1 ILCs	GO:0034110	regulation of homotypic cell-cell adhesion	19	4	0.35	0.0164
Cytotoxic group 1 ILCs	GO:0071404	cellular response to low-density lipoprotein particle stimulus	11	2	0.2	0.01671
Cytotoxic group 1 ILCs	GO:2000678	negative regulation of transcription regulatory region DNA binding	11	2	0.2	0.01671
Cytotoxic group 1 ILCs	GO:0043066	negative regulation of apoptotic process	476	20	8.79	0.01717
Cytotoxic group 1 ILCs	GO:0031397	negative regulation of protein ubiquitination	54	4	1	0.01736
Cytotoxic group 1 ILCs	GO:0031334	positive regulation of protein-containing complex assembly	145	7	2.68	0.01787
Cytotoxic group 1 ILCs	GO:0032729	positive regulation of interferon-gamma production	55	4	1.02	0.01846
Cytotoxic group 1 ILCs	GO:0098542	defense response to other organism	405	19	7.48	0.01887
Cytotoxic group 1 ILCs	GO:0045581	negative regulation of T cell differentiation	31	3	0.57	0.01904
Cytotoxic group 1 ILCs	GO:0002252	immune effector process	427	22	7.88	0.01971
Cytotoxic group 1 ILCs	GO:0046629	gamma-delta T cell activation	12	2	0.22	0.01981
Cytotoxic group 1 ILCs	GO:2000811	negative regulation of anoikis	12	2	0.22	0.01981
Cytotoxic group 1 ILCs	GO:0044794	positive regulation by host of viral process	12	2	0.22	0.01981
Cytotoxic group 1 ILCs	GO:0044092	negative regulation of molecular function	551	24	10.17	0.0202
Cytotoxic group 1 ILCs	GO:0007163	establishment or maintenance of cell polarity	117	6	2.16	0.02116
Cytotoxic group 1 ILCs	GO:0070661	leukocyte proliferation	185	8	3.41	0.02134
Cytotoxic group 1 ILCs	GO:0060548	negative regulation of cell death	531	21	9.8	0.02143
Cytotoxic group 1 ILCs	GO:0150115	cell-substrate junction organization	58	4	1.07	0.02201
Cytotoxic group 1 ILCs	GO:1904064	positive regulation of cation transmembrane transport	58	4	1.07	0.02201
Cytotoxic group 1 ILCs	GO:0032412	regulation of ion transmembrane transporter activity	87	5	1.61	0.02224
Cytotoxic group 1 ILCs	GO:0046209	nitric oxide metabolic process	33	3	0.61	0.0225
Cytotoxic group 1 ILCs	GO:2001242	regulation of intrinsic apoptotic signaling pathway	119	6	2.2	0.02278
Cytotoxic group 1 ILCs	GO:0006897	endocytosis	239	12	4.41	0.02291
Cytotoxic group 1 ILCs	GO:0051932	synaptic transmission, GABAergic	13	2	0.24	0.02313
Cytotoxic group 1 ILCs	GO:0045671	negative regulation of osteoclast differentiation	13	2	0.24	0.02313
Cytotoxic group 1 ILCs	GO:0043931	ossification involved in bone maturation	13	2	0.24	0.02313
Cytotoxic group 1 ILCs	GO:0070977	bone maturation	13	2	0.24	0.02313
Cytotoxic group 1 ILCs	GO:0032680	regulation of tumor necrosis factor production	88	5	1.62	0.02324
Cytotoxic group 1 ILCs	GO:0032640	tumor necrosis factor production	88	5	1.62	0.02324
Cytotoxic group 1 ILCs	GO:0046649	lymphocyte activation	436	28	8.05	0.02326
Cytotoxic group 1 ILCs	GO:0051241	negative regulation of multicellular organismal process	649	25	11.98	0.02367
Cytotoxic group 1 ILCs	GO:0022898	regulation of transmembrane transporter activity	89	5	1.64	0.02426
Cytotoxic group 1 ILCs	GO:0001659	temperature homeostasis	89	5	1.64	0.02426
Cytotoxic group 1 ILCs	GO:2001057	reactive nitrogen species metabolic process	34	3	0.63	0.02435
Cytotoxic group 1 ILCs	GO:0032720	negative regulation of tumor necrosis factor production	34	3	0.63	0.02435
Cytotoxic group 1 ILCs	GO:0043266	regulation of potassium ion transport	34	3	0.63	0.02435
Cytotoxic group 1 ILCs	GO:0034644	cellular response to UV	60	4	1.11	0.02459
Cytotoxic group 1 ILCs	GO:0031647	regulation of protein stability	191	8	3.53	0.02524
Cytotoxic group 1 ILCs	GO:1903321	negative regulation of protein modification by small protein conjugation or removal	61	4	1.13	0.02595
Cytotoxic group 1 ILCs	GO:0050900	leukocyte migration	208	11	3.84	0.02609
Cytotoxic group 1 ILCs	GO:1903556	negative regulation of tumor necrosis factor superfamily cytokine production	35	3	0.65	0.02628
Cytotoxic group 1 ILCs	GO:0045620	negative regulation of lymphocyte differentiation	35	3	0.65	0.02628
Cytotoxic group 1 ILCs	GO:0001676	long-chain fatty acid metabolic process	35	3	0.65	0.02628
Cytotoxic group 1 ILCs	GO:0150077	regulation of neuroinflammatory response	14	2	0.26	0.02666
Cytotoxic group 1 ILCs	GO:0048799	animal organ maturation	14	2	0.26	0.02666
Cytotoxic group 1 ILCs	GO:0071800	podosome assembly	14	2	0.26	0.02666
Cytotoxic group 1 ILCs	GO:0001818	negative regulation of cytokine production	158	7	2.92	0.0271
Cytotoxic group 1 ILCs	GO:0030029	actin filament-based process	418	21	7.72	0.0273
Cytotoxic group 1 ILCs	GO:1903555	regulation of tumor necrosis factor superfamily cytokine production	92	5	1.7	0.02752
Cytotoxic group 1 ILCs	GO:0071706	tumor necrosis factor superfamily cytokine production	92	5	1.7	0.02752
Cytotoxic group 1 ILCs	GO:0043154	negative regulation of cysteine-type endopeptidase activity involved in apoptotic process	36	3	0.66	0.02829
Cytotoxic group 1 ILCs	GO:0050863	regulation of T cell activation	197	8	3.64	0.02963
Cytotoxic group 1 ILCs	GO:0051346	negative regulation of hydrolase activity	168	10	3.1	0.02993
Cytotoxic group 1 ILCs	GO:0071482	cellular response to light stimulus	64	4	1.18	0.03029
Cytotoxic group 1 ILCs	GO:0086004	regulation of cardiac muscle cell contraction	15	2	0.28	0.03039
Cytotoxic group 1 ILCs	GO:1901623	regulation of lymphocyte chemotaxis	15	2	0.28	0.03039
Cytotoxic group 1 ILCs	GO:0090330	regulation of platelet aggregation	15	2	0.28	0.03039
Cytotoxic group 1 ILCs	GO:0036037	CD8-positive, alpha-beta T cell activation	15	2	0.28	0.03039
Cytotoxic group 1 ILCs	GO:1902236	negative regulation of endoplasmic reticulum stress-induced intrinsic apoptotic signaling pathway	15	2	0.28	0.03039
Cytotoxic group 1 ILCs	GO:0010737	protein kinase A signaling	15	2	0.28	0.03039
Cytotoxic group 1 ILCs	GO:0051491	positive regulation of filopodium assembly	15	2	0.28	0.03039
Cytotoxic group 1 ILCs	GO:0006942	regulation of striated muscle contraction	38	3	0.7	0.03255
Cytotoxic group 1 ILCs	GO:0030593	neutrophil chemotaxis	38	3	0.7	0.03255
Cytotoxic group 1 ILCs	GO:1903426	regulation of reactive oxygen species biosynthetic process	38	3	0.7	0.03255
Cytotoxic group 1 ILCs	GO:0032655	regulation of interleukin-12 production	38	3	0.7	0.03255
Cytotoxic group 1 ILCs	GO:0032615	interleukin-12 production	38	3	0.7	0.03255
Cytotoxic group 1 ILCs	GO:0050670	regulation of lymphocyte proliferation	130	6	2.4	0.03324
Cytotoxic group 1 ILCs	GO:0032535	regulation of cellular component size	197	11	3.64	0.03333
Cytotoxic group 1 ILCs	GO:0046634	regulation of alpha-beta T cell activation	66	4	1.22	0.0334
Cytotoxic group 1 ILCs	GO:0032409	regulation of transporter activity	97	5	1.79	0.03353
Cytotoxic group 1 ILCs	GO:0061099	negative regulation of protein tyrosine kinase activity	16	2	0.3	0.03432
Cytotoxic group 1 ILCs	GO:0043552	positive regulation of phosphatidylinositol 3-kinase activity	16	2	0.3	0.03432
Cytotoxic group 1 ILCs	GO:2000209	regulation of anoikis	16	2	0.3	0.03432
Cytotoxic group 1 ILCs	GO:0034260	negative regulation of GTPase activity	16	2	0.3	0.03432
Cytotoxic group 1 ILCs	GO:0060333	interferon-gamma-mediated signaling pathway	16	2	0.3	0.03432
Cytotoxic group 1 ILCs	GO:0097193	intrinsic apoptotic signaling pathway	203	8	3.75	0.03451
Cytotoxic group 1 ILCs	GO:0032414	positive regulation of ion transmembrane transporter activity	39	3	0.72	0.0348
Cytotoxic group 1 ILCs	GO:0032527	protein exit from endoplasmic reticulum	39	3	0.72	0.0348
Cytotoxic group 1 ILCs	GO:0007266	Rho protein signal transduction	67	4	1.24	0.03503
Cytotoxic group 1 ILCs	GO:0032944	regulation of mononuclear cell proliferation	132	6	2.44	0.03543
Cytotoxic group 1 ILCs	GO:0046632	alpha-beta T cell differentiation	75	6	1.38	0.0356
Cytotoxic group 1 ILCs	GO:0000082	G1/S transition of mitotic cell cycle	99	5	1.83	0.03615
Cytotoxic group 1 ILCs	GO:0042742	defense response to bacterium	99	5	1.83	0.03615
Cytotoxic group 1 ILCs	GO:0045619	regulation of lymphocyte differentiation	122	8	2.25	0.03701
Cytotoxic group 1 ILCs	GO:0043407	negative regulation of MAP kinase activity	40	3	0.74	0.03712
Cytotoxic group 1 ILCs	GO:0042110	T cell activation	293	12	5.41	0.03718
Cytotoxic group 1 ILCs	GO:0030217	T cell differentiation	178	9	3.29	0.03743
Cytotoxic group 1 ILCs	GO:1903362	regulation of cellular protein catabolic process	170	7	3.14	0.0381
Cytotoxic group 1 ILCs	GO:0050868	negative regulation of T cell activation	69	4	1.27	0.03842
Cytotoxic group 1 ILCs	GO:0030316	osteoclast differentiation	69	4	1.27	0.03842
Cytotoxic group 1 ILCs	GO:0071985	multivesicular body sorting pathway	17	2	0.31	0.03843
Cytotoxic group 1 ILCs	GO:0010592	positive regulation of lamellipodium assembly	17	2	0.31	0.03843
Cytotoxic group 1 ILCs	GO:0055094	response to lipoprotein particle	17	2	0.31	0.03843
Cytotoxic group 1 ILCs	GO:0071711	basement membrane organization	17	2	0.31	0.03843
Cytotoxic group 1 ILCs	GO:0006622	protein targeting to lysosome	17	2	0.31	0.03843
Cytotoxic group 1 ILCs	GO:1903115	regulation of actin filament-based movement	17	2	0.31	0.03843
Cytotoxic group 1 ILCs	GO:0030888	regulation of B cell proliferation	41	3	0.76	0.03953
Cytotoxic group 1 ILCs	GO:0042058	regulation of epidermal growth factor receptor signaling pathway	41	3	0.76	0.03953
Cytotoxic group 1 ILCs	GO:0001819	positive regulation of cytokine production	288	10	5.32	0.04091
Cytotoxic group 1 ILCs	GO:0009411	response to UV	103	5	1.9	0.04176
Cytotoxic group 1 ILCs	GO:2001243	negative regulation of intrinsic apoptotic signaling pathway	71	4	1.31	0.04199
Cytotoxic group 1 ILCs	GO:0046637	regulation of alpha-beta T cell differentiation	42	3	0.78	0.04201
Cytotoxic group 1 ILCs	GO:1903573	negative regulation of response to endoplasmic reticulum stress	42	3	0.78	0.04201
Cytotoxic group 1 ILCs	GO:0050854	regulation of antigen receptor-mediated signaling pathway	42	3	0.78	0.04201
Cytotoxic group 1 ILCs	GO:0045454	cell redox homeostasis	18	2	0.33	0.04272
Cytotoxic group 1 ILCs	GO:0060706	cell differentiation involved in embryonic placenta development	18	2	0.33	0.04272
Cytotoxic group 1 ILCs	GO:1902175	regulation of oxidative stress-induced intrinsic apoptotic signaling pathway	18	2	0.33	0.04272
Cytotoxic group 1 ILCs	GO:0050849	negative regulation of calcium-mediated signaling	18	2	0.33	0.04272
Cytotoxic group 1 ILCs	GO:0071402	cellular response to lipoprotein particle stimulus	18	2	0.33	0.04272
Cytotoxic group 1 ILCs	GO:0050901	leukocyte tethering or rolling	18	2	0.33	0.04272
Cytotoxic group 1 ILCs	GO:0032102	negative regulation of response to external stimulus	209	15	3.86	0.0444
Cytotoxic group 1 ILCs	GO:0002682	regulation of immune system process	794	40	14.66	0.0444
Cytotoxic group 1 ILCs	GO:2000401	regulation of lymphocyte migration	43	3	0.79	0.04456
Cytotoxic group 1 ILCs	GO:0002532	production of molecular mediator involved in inflammatory response	43	3	0.79	0.04456
Cytotoxic group 1 ILCs	GO:0008361	regulation of cell size	73	4	1.35	0.04574
Cytotoxic group 1 ILCs	GO:0042176	regulation of protein catabolic process	254	9	4.69	0.04587
Cytotoxic group 1 ILCs	GO:0070663	regulation of leukocyte proliferation	141	6	2.6	0.0464
Cytotoxic group 1 ILCs	GO:0031396	regulation of protein ubiquitination	141	6	2.6	0.0464
Cytotoxic group 1 ILCs	GO:0007218	neuropeptide signaling pathway	19	2	0.35	0.04718
Cytotoxic group 1 ILCs	GO:0045124	regulation of bone resorption	19	2	0.35	0.04718
Cytotoxic group 1 ILCs	GO:0090218	positive regulation of lipid kinase activity	19	2	0.35	0.04718
Cytotoxic group 1 ILCs	GO:0045954	positive regulation of natural killer cell mediated cytotoxicity	19	2	0.35	0.04718
Cytotoxic group 1 ILCs	GO:0032411	positive regulation of transporter activity	44	3	0.81	0.04719
Cytotoxic group 1 ILCs	GO:0030048	actin filament-based movement	44	3	0.81	0.04719
Cytotoxic group 1 ILCs	GO:0062207	regulation of pattern recognition receptor signaling pathway	74	4	1.37	0.04768
Cytotoxic group 1 ILCs	GO:0002700	regulation of production of molecular mediator of immune response	108	5	1.99	0.04947
Cytotoxic group 1 ILCs	GO:0048639	positive regulation of developmental growth	75	4	1.38	0.04967
Cytotoxic group 1 ILCs	GO:0120161	regulation of cold-induced thermogenesis	75	4	1.38	0.04967
Cytotoxic group 1 ILCs	GO:0106106	cold-induced thermogenesis	75	4	1.38	0.04967
Cytotoxic group 1 ILCs	GO:1903725	regulation of phospholipid metabolic process	45	3	0.83	0.0499
Cytotoxic group 1 ILCs	GO:0030032	lamellipodium assembly	45	3	0.83	0.0499
Non-naive CD8 ab T cells	GO:0006414	translational elongation	34	3	0.14	0.00038
Non-naive CD8 ab T cells	GO:0002381	immunoglobulin production involved in immunoglobulin mediated immune response	42	3	0.18	0.00071
Non-naive CD8 ab T cells	GO:0007157	heterophilic cell-cell adhesion via plasma membrane cell adhesion molecules	13	2	0.05	0.00131
Non-naive CD8 ab T cells	GO:0002827	positive regulation of T-helper 1 type immune response	17	2	0.07	0.00226
Non-naive CD8 ab T cells	GO:0034341	response to interferon-gamma	66	3	0.28	0.00264
Non-naive CD8 ab T cells	GO:0002347	response to tumor cell	21	2	0.09	0.00345
Non-naive CD8 ab T cells	GO:2000516	positive regulation of CD4-positive, alpha-beta T cell activation	22	2	0.09	0.00379
Non-naive CD8 ab T cells	GO:0050870	positive regulation of T cell activation	121	5	0.51	0.00728
Non-naive CD8 ab T cells	GO:0001912	positive regulation of leukocyte mediated cytotoxicity	32	2	0.13	0.00792
Non-naive CD8 ab T cells	GO:0002711	positive regulation of T cell mediated immunity	34	2	0.14	0.00891
Non-naive CD8 ab T cells	GO:0045580	regulation of T cell differentiation	102	3	0.43	0.00893
Non-naive CD8 ab T cells	GO:0097529	myeloid leukocyte migration	106	3	0.45	0.00992
Non-naive CD8 ab T cells	GO:0030593	neutrophil chemotaxis	38	2	0.16	0.01105
Non-naive CD8 ab T cells	GO:0006919	activation of cysteine-type endopeptidase activity involved in apoptotic process	41	2	0.17	0.01279
Non-naive CD8 ab T cells	GO:0046634	regulation of alpha-beta T cell activation	66	4	0.28	0.01345
Non-naive CD8 ab T cells	GO:0030595	leukocyte chemotaxis	125	3	0.53	0.01547
Non-naive CD8 ab T cells	GO:1990266	neutrophil migration	46	2	0.19	0.01593
Non-naive CD8 ab T cells	GO:0002181	cytoplasmic translation	47	2	0.2	0.01659
Non-naive CD8 ab T cells	GO:0019882	antigen processing and presentation	57	5	0.24	0.01696
Non-naive CD8 ab T cells	GO:0002562	somatic diversification of immune receptors via germline recombination within a single locus	48	2	0.2	0.01727
Non-naive CD8 ab T cells	GO:0016444	somatic cell DNA recombination	48	2	0.2	0.01727
Non-naive CD8 ab T cells	GO:1901214	regulation of neuron death	131	3	0.55	0.01752
Non-naive CD8 ab T cells	GO:0071621	granulocyte chemotaxis	51	2	0.21	0.01937
Non-naive CD8 ab T cells	GO:0071346	cellular response to interferon-gamma	53	2	0.22	0.02082
Non-naive CD8 ab T cells	GO:0002200	somatic diversification of immune receptors	53	2	0.22	0.02082
Non-naive CD8 ab T cells	GO:0002855	regulation of natural killer cell mediated immune response to tumor cell	5	1	0.02	0.02087
Non-naive CD8 ab T cells	GO:0002858	regulation of natural killer cell mediated cytotoxicity directed against tumor cell target	5	1	0.02	0.02087
Non-naive CD8 ab T cells	GO:0002420	natural killer cell mediated cytotoxicity directed against tumor cell target	5	1	0.02	0.02087
Non-naive CD8 ab T cells	GO:0002423	natural killer cell mediated immune response to tumor cell	5	1	0.02	0.02087
Non-naive CD8 ab T cells	GO:0045798	negative regulation of chromatin assembly or disassembly	5	1	0.02	0.02087
Non-naive CD8 ab T cells	GO:0043615	astrocyte cell migration	5	1	0.02	0.02087
Non-naive CD8 ab T cells	GO:0031452	negative regulation of heterochromatin assembly	5	1	0.02	0.02087
Non-naive CD8 ab T cells	GO:1904181	positive regulation of membrane depolarization	5	1	0.02	0.02087
Non-naive CD8 ab T cells	GO:0002568	somatic diversification of T cell receptor genes	5	1	0.02	0.02087
Non-naive CD8 ab T cells	GO:0051901	positive regulation of mitochondrial depolarization	5	1	0.02	0.02087
Non-naive CD8 ab T cells	GO:0097021	lymphocyte migration into lymphoid organs	5	1	0.02	0.02087
Non-naive CD8 ab T cells	GO:0033153	T cell receptor V(D)J recombination	5	1	0.02	0.02087
Non-naive CD8 ab T cells	GO:0035696	monocyte extravasation	5	1	0.02	0.02087
Non-naive CD8 ab T cells	GO:0002681	somatic recombination of T cell receptor gene segments	5	1	0.02	0.02087
Non-naive CD8 ab T cells	GO:2000554	regulation of T-helper 1 cell cytokine production	5	1	0.02	0.02087
Non-naive CD8 ab T cells	GO:2000556	positive regulation of T-helper 1 cell cytokine production	5	1	0.02	0.02087
Non-naive CD8 ab T cells	GO:0042998	positive regulation of Golgi to plasma membrane protein transport	5	1	0.02	0.02087
Non-naive CD8 ab T cells	GO:0035754	B cell chemotaxis	5	1	0.02	0.02087
Non-naive CD8 ab T cells	GO:0035744	T-helper 1 cell cytokine production	5	1	0.02	0.02087
Non-naive CD8 ab T cells	GO:0006955	immune response	740	12	3.11	0.0211
Non-naive CD8 ab T cells	GO:0042254	ribosome biogenesis	143	3	0.6	0.02205
Non-naive CD8 ab T cells	GO:0043380	regulation of memory T cell differentiation	6	1	0.03	0.02499
Non-naive CD8 ab T cells	GO:0002579	positive regulation of antigen processing and presentation	6	1	0.03	0.02499
Non-naive CD8 ab T cells	GO:0043379	memory T cell differentiation	6	1	0.03	0.02499
Non-naive CD8 ab T cells	GO:0006213	pyrimidine nucleoside metabolic process	6	1	0.03	0.02499
Non-naive CD8 ab T cells	GO:0042416	dopamine biosynthetic process	6	1	0.03	0.02499
Non-naive CD8 ab T cells	GO:0002361	CD4-positive, CD25-positive, alpha-beta regulatory T cell differentiation	6	1	0.03	0.02499
Non-naive CD8 ab T cells	GO:0046135	pyrimidine nucleoside catabolic process	6	1	0.03	0.02499
Non-naive CD8 ab T cells	GO:0021554	optic nerve development	6	1	0.03	0.02499
Non-naive CD8 ab T cells	GO:0002468	dendritic cell antigen processing and presentation	6	1	0.03	0.02499
Non-naive CD8 ab T cells	GO:0070997	neuron death	151	3	0.64	0.0254
Non-naive CD8 ab T cells	GO:0045582	positive regulation of T cell differentiation	60	2	0.25	0.02625
Non-naive CD8 ab T cells	GO:0097530	granulocyte migration	61	2	0.26	0.02707
Non-naive CD8 ab T cells	GO:0071225	cellular response to muramyl dipeptide	7	1	0.03	0.0291
Non-naive CD8 ab T cells	GO:0090715	immunological memory formation process	7	1	0.03	0.0291
Non-naive CD8 ab T cells	GO:0042069	regulation of catecholamine metabolic process	7	1	0.03	0.0291
Non-naive CD8 ab T cells	GO:0042053	regulation of dopamine metabolic process	7	1	0.03	0.0291
Non-naive CD8 ab T cells	GO:2000553	positive regulation of T-helper 2 cell cytokine production	7	1	0.03	0.0291
Non-naive CD8 ab T cells	GO:0042423	catecholamine biosynthetic process	7	1	0.03	0.0291
Non-naive CD8 ab T cells	GO:0009713	catechol-containing compound biosynthetic process	7	1	0.03	0.0291
Non-naive CD8 ab T cells	GO:0070307	lens fiber cell development	7	1	0.03	0.0291
Non-naive CD8 ab T cells	GO:0001767	establishment of lymphocyte polarity	7	1	0.03	0.0291
Non-naive CD8 ab T cells	GO:0001768	establishment of T cell polarity	7	1	0.03	0.0291
Non-naive CD8 ab T cells	GO:0048102	autophagic cell death	7	1	0.03	0.0291
Non-naive CD8 ab T cells	GO:0043280	positive regulation of cysteine-type endopeptidase activity involved in apoptotic process	65	2	0.27	0.03045
Non-naive CD8 ab T cells	GO:0006935	chemotaxis	285	4	1.2	0.03124
Non-naive CD8 ab T cells	GO:0042330	taxis	286	4	1.2	0.03159
Non-naive CD8 ab T cells	GO:0060326	cell chemotaxis	167	3	0.7	0.03287
Non-naive CD8 ab T cells	GO:0072676	lymphocyte migration	68	2	0.29	0.03308
Non-naive CD8 ab T cells	GO:0072672	neutrophil extravasation	8	1	0.03	0.03318
Non-naive CD8 ab T cells	GO:0001975	response to amphetamine	8	1	0.03	0.03318
Non-naive CD8 ab T cells	GO:0090713	immunological memory process	8	1	0.03	0.03318
Non-naive CD8 ab T cells	GO:0016446	somatic hypermutation of immunoglobulin genes	8	1	0.03	0.03318
Non-naive CD8 ab T cells	GO:0014075	response to amine	8	1	0.03	0.03318
Non-naive CD8 ab T cells	GO:2000561	regulation of CD4-positive, alpha-beta T cell proliferation	8	1	0.03	0.03318
Non-naive CD8 ab T cells	GO:0031290	retinal ganglion cell axon guidance	8	1	0.03	0.03318
Non-naive CD8 ab T cells	GO:0033262	regulation of nuclear cell cycle DNA replication	8	1	0.03	0.03318
Non-naive CD8 ab T cells	GO:0042996	regulation of Golgi to plasma membrane protein transport	8	1	0.03	0.03318
Non-naive CD8 ab T cells	GO:0002357	defense response to tumor cell	8	1	0.03	0.03318
Non-naive CD8 ab T cells	GO:0043129	surfactant homeostasis	8	1	0.03	0.03318
Non-naive CD8 ab T cells	GO:0035739	CD4-positive, alpha-beta T cell proliferation	8	1	0.03	0.03318
Non-naive CD8 ab T cells	GO:0045621	positive regulation of lymphocyte differentiation	71	2	0.3	0.0358
Non-naive CD8 ab T cells	GO:0002836	positive regulation of response to tumor cell	9	1	0.04	0.03726
Non-naive CD8 ab T cells	GO:0002839	positive regulation of immune response to tumor cell	9	1	0.04	0.03726
Non-naive CD8 ab T cells	GO:0002566	somatic diversification of immune receptors via somatic mutation	9	1	0.04	0.03726
Non-naive CD8 ab T cells	GO:0060020	Bergmann glial cell differentiation	9	1	0.04	0.03726
Non-naive CD8 ab T cells	GO:2000551	regulation of T-helper 2 cell cytokine production	9	1	0.04	0.03726
Non-naive CD8 ab T cells	GO:0046007	negative regulation of activated T cell proliferation	9	1	0.04	0.03726
Non-naive CD8 ab T cells	GO:0010820	positive regulation of T cell chemotaxis	9	1	0.04	0.03726
Non-naive CD8 ab T cells	GO:0001765	membrane raft assembly	9	1	0.04	0.03726
Non-naive CD8 ab T cells	GO:0043576	regulation of respiratory gaseous exchange	9	1	0.04	0.03726
Non-naive CD8 ab T cells	GO:0035745	T-helper 2 cell cytokine production	9	1	0.04	0.03726
Non-naive CD8 ab T cells	GO:0071542	dopaminergic neuron differentiation	9	1	0.04	0.03726
Non-naive CD8 ab T cells	GO:0045321	leukocyte activation	512	10	2.15	0.04043
Non-naive CD8 ab T cells	GO:2001056	positive regulation of cysteine-type endopeptidase activity	76	2	0.32	0.04053
Non-naive CD8 ab T cells	GO:0046631	alpha-beta T cell activation	102	4	0.43	0.04102
Non-naive CD8 ab T cells	GO:0002483	antigen processing and presentation of endogenous peptide antigen	10	1	0.04	0.04131
Non-naive CD8 ab T cells	GO:0002830	positive regulation of type 2 immune response	10	1	0.04	0.04131
Non-naive CD8 ab T cells	GO:0070206	protein trimerization	10	1	0.04	0.04131
Non-naive CD8 ab T cells	GO:0048875	chemical homeostasis within a tissue	10	1	0.04	0.04131
Non-naive CD8 ab T cells	GO:1903206	negative regulation of hydrogen peroxide-induced cell death	10	1	0.04	0.04131
Non-naive CD8 ab T cells	GO:0045591	positive regulation of regulatory T cell differentiation	10	1	0.04	0.04131
Non-naive CD8 ab T cells	GO:0010819	regulation of T cell chemotaxis	10	1	0.04	0.04131
Non-naive CD8 ab T cells	GO:0050765	negative regulation of phagocytosis	10	1	0.04	0.04131
Non-naive CD8 ab T cells	GO:1901032	negative regulation of response to reactive oxygen species	10	1	0.04	0.04131
Non-naive CD8 ab T cells	GO:0140131	positive regulation of lymphocyte chemotaxis	11	1	0.05	0.04535
Non-naive CD8 ab T cells	GO:0097366	response to bronchodilator	11	1	0.05	0.04535
Non-naive CD8 ab T cells	GO:0002834	regulation of response to tumor cell	11	1	0.05	0.04535
Non-naive CD8 ab T cells	GO:0002837	regulation of immune response to tumor cell	11	1	0.05	0.04535
Non-naive CD8 ab T cells	GO:0019883	antigen processing and presentation of endogenous antigen	11	1	0.05	0.04535
Non-naive CD8 ab T cells	GO:2001039	negative regulation of cellular response to drug	11	1	0.05	0.04535
Non-naive CD8 ab T cells	GO:0001916	positive regulation of T cell mediated cytotoxicity	11	1	0.05	0.04535
Non-naive CD8 ab T cells	GO:2001185	regulation of CD8-positive, alpha-beta T cell activation	11	1	0.05	0.04535
Non-naive CD8 ab T cells	GO:0033151	V(D)J recombination	11	1	0.05	0.04535
Non-naive CD8 ab T cells	GO:0090308	regulation of DNA methylation-dependent heterochromatin assembly	11	1	0.05	0.04535
Non-naive CD8 ab T cells	GO:0042417	dopamine metabolic process	11	1	0.05	0.04535
Non-naive CD8 ab T cells	GO:0051900	regulation of mitochondrial depolarization	12	1	0.05	0.04937
Non-naive CD8 ab T cells	GO:0032967	positive regulation of collagen biosynthetic process	12	1	0.05	0.04937
Non-naive CD8 ab T cells	GO:0033238	regulation of cellular amine metabolic process	12	1	0.05	0.04937
Non-naive CD8 ab T cells	GO:0046629	gamma-delta T cell activation	12	1	0.05	0.04937
Non-naive gd T cells	GO:0019882	antigen processing and presentation	57	7	0.34	0.00019
Non-naive gd T cells	GO:1904667	negative regulation of ubiquitin protein ligase activity	7	2	0.04	0.00071
Non-naive gd T cells	GO:0006364	rRNA processing	83	4	0.49	0.00145
Non-naive gd T cells	GO:0002381	immunoglobulin production involved in immunoglobulin mediated immune response	42	3	0.25	0.00193
Non-naive gd T cells	GO:0002705	positive regulation of leukocyte mediated immunity	99	4	0.59	0.00277
Non-naive gd T cells	GO:0042113	B cell activation	171	5	1.01	0.00337
Non-naive gd T cells	GO:0051491	positive regulation of filopodium assembly	15	2	0.09	0.00346
Non-naive gd T cells	GO:1901623	regulation of lymphocyte chemotaxis	15	2	0.09	0.00346
Non-naive gd T cells	GO:0030217	T cell differentiation	178	7	1.06	0.00444
Non-naive gd T cells	GO:0010592	positive regulation of lamellipodium assembly	17	2	0.1	0.00444
Non-naive gd T cells	GO:0002827	positive regulation of T-helper 1 type immune response	17	2	0.1	0.00444
Non-naive gd T cells	GO:0045582	positive regulation of T cell differentiation	60	3	0.36	0.00534
Non-naive gd T cells	GO:0002768	immune response-regulating cell surface receptor signaling pathway	122	4	0.72	0.00584
Non-naive gd T cells	GO:2000516	positive regulation of CD4-positive, alpha-beta T cell activation	22	2	0.13	0.0074
Non-naive gd T cells	GO:0042274	ribosomal small subunit biogenesis	23	2	0.14	0.00808
Non-naive gd T cells	GO:0006955	immune response	740	15	4.39	0.0101
Non-naive gd T cells	GO:0045576	mast cell activation	26	2	0.15	0.01026
Non-naive gd T cells	GO:0002708	positive regulation of lymphocyte mediated immunity	80	3	0.47	0.0118
Non-naive gd T cells	GO:0030183	B cell differentiation	83	3	0.49	0.01303
Non-naive gd T cells	GO:0019932	second-messenger-mediated signaling	158	4	0.94	0.01421
Non-naive gd T cells	GO:0001912	positive regulation of leukocyte mediated cytotoxicity	32	2	0.19	0.01531
Non-naive gd T cells	GO:0006414	translational elongation	34	2	0.2	0.01718
Non-naive gd T cells	GO:0002711	positive regulation of T cell mediated immunity	34	2	0.2	0.01718
Non-naive gd T cells	GO:0042273	ribosomal large subunit biogenesis	34	2	0.2	0.01718
Non-naive gd T cells	GO:0002366	leukocyte activation involved in immune response	168	4	1	0.01742
Non-naive gd T cells	GO:0002263	cell activation involved in immune response	171	4	1.01	0.01847
Non-naive gd T cells	GO:0019722	calcium-mediated signaling	95	3	0.56	0.01868
Non-naive gd T cells	GO:0031343	positive regulation of cell killing	38	2	0.23	0.02121
Non-naive gd T cells	GO:0002720	positive regulation of cytokine production involved in immune response	38	2	0.23	0.02121
Non-naive gd T cells	GO:0050778	positive regulation of immune response	299	7	1.77	0.02264
Non-naive gd T cells	GO:0001910	regulation of leukocyte mediated cytotoxicity	42	2	0.25	0.02558
Non-naive gd T cells	GO:0002706	regulation of lymphocyte mediated immunity	108	3	0.64	0.0261
Non-naive gd T cells	GO:1901796	regulation of signal transduction by p53 class mediator	44	2	0.26	0.0279
Non-naive gd T cells	GO:0002495	antigen processing and presentation of peptide antigen via MHC class II	11	4	0.07	0.02792
Non-naive gd T cells	GO:0002568	somatic diversification of T cell receptor genes	5	1	0.03	0.0293
Non-naive gd T cells	GO:0045798	negative regulation of chromatin assembly or disassembly	5	1	0.03	0.0293
Non-naive gd T cells	GO:0000463	maturation of LSU-rRNA from tricistronic rRNA transcript (SSU-rRNA, 5.8S rRNA, LSU-rRNA)	5	1	0.03	0.0293
Non-naive gd T cells	GO:0033153	T cell receptor V(D)J recombination	5	1	0.03	0.0293
Non-naive gd T cells	GO:0002681	somatic recombination of T cell receptor gene segments	5	1	0.03	0.0293
Non-naive gd T cells	GO:0031452	negative regulation of heterochromatin assembly	5	1	0.03	0.0293
Non-naive gd T cells	GO:2000554	regulation of T-helper 1 cell cytokine production	5	1	0.03	0.0293
Non-naive gd T cells	GO:2000556	positive regulation of T-helper 1 cell cytokine production	5	1	0.03	0.0293
Non-naive gd T cells	GO:0060192	negative regulation of lipase activity	5	1	0.03	0.0293
Non-naive gd T cells	GO:0050910	detection of mechanical stimulus involved in sensory perception of sound	5	1	0.03	0.0293
Non-naive gd T cells	GO:0002220	innate immune response activating cell surface receptor signaling pathway	5	1	0.03	0.0293
Non-naive gd T cells	GO:0035754	B cell chemotaxis	5	1	0.03	0.0293
Non-naive gd T cells	GO:0006924	activation-induced cell death of T cells	5	1	0.03	0.0293
Non-naive gd T cells	GO:0035744	T-helper 1 cell cytokine production	5	1	0.03	0.0293
Non-naive gd T cells	GO:0006450	regulation of translational fidelity	5	1	0.03	0.0293
Non-naive gd T cells	GO:0002758	innate immune response-activating signal transduction	5	1	0.03	0.0293
Non-naive gd T cells	GO:0032534	regulation of microvillus assembly	5	1	0.03	0.0293
Non-naive gd T cells	GO:0055119	relaxation of cardiac muscle	5	1	0.03	0.0293
Non-naive gd T cells	GO:0002429	immune response-activating cell surface receptor signaling pathway	116	3	0.69	0.03135
Non-naive gd T cells	GO:0002757	immune response-activating signal transduction	116	3	0.69	0.03135
Non-naive gd T cells	GO:0002181	cytoplasmic translation	47	2	0.28	0.03152
Non-naive gd T cells	GO:0061515	myeloid cell development	47	2	0.28	0.03152
Non-naive gd T cells	GO:0002562	somatic diversification of immune receptors via germline recombination within a single locus	48	2	0.28	0.03277
Non-naive gd T cells	GO:0016444	somatic cell DNA recombination	48	2	0.28	0.03277
Non-naive gd T cells	GO:0002468	dendritic cell antigen processing and presentation	6	1	0.04	0.03506
Non-naive gd T cells	GO:1903441	protein localization to ciliary membrane	6	1	0.04	0.03506
Non-naive gd T cells	GO:0006213	pyrimidine nucleoside metabolic process	6	1	0.04	0.03506
Non-naive gd T cells	GO:0002579	positive regulation of antigen processing and presentation	6	1	0.04	0.03506
Non-naive gd T cells	GO:0046135	pyrimidine nucleoside catabolic process	6	1	0.04	0.03506
Non-naive gd T cells	GO:0086103	G protein-coupled receptor signaling pathway involved in heart process	6	1	0.04	0.03506
Non-naive gd T cells	GO:0071447	cellular response to hydroperoxide	6	1	0.04	0.03506
Non-naive gd T cells	GO:0043380	regulation of memory T cell differentiation	6	1	0.04	0.03506
Non-naive gd T cells	GO:0043379	memory T cell differentiation	6	1	0.04	0.03506
Non-naive gd T cells	GO:0010623	programmed cell death involved in cell development	6	1	0.04	0.03506
Non-naive gd T cells	GO:0002361	CD4-positive, CD25-positive, alpha-beta regulatory T cell differentiation	6	1	0.04	0.03506
Non-naive gd T cells	GO:0090091	positive regulation of extracellular matrix disassembly	6	1	0.04	0.03506
Non-naive gd T cells	GO:0031341	regulation of cell killing	50	2	0.3	0.03532
Non-naive gd T cells	GO:0002709	regulation of T cell mediated immunity	50	2	0.3	0.03532
Non-naive gd T cells	GO:0002285	lymphocyte activation involved in immune response	125	3	0.74	0.03787
Non-naive gd T cells	GO:0002200	somatic diversification of immune receptors	53	2	0.31	0.03929
Non-naive gd T cells	GO:0002551	mast cell chemotaxis	7	1	0.04	0.04079
Non-naive gd T cells	GO:0051152	positive regulation of smooth muscle cell differentiation	7	1	0.04	0.04079
Non-naive gd T cells	GO:2000553	positive regulation of T-helper 2 cell cytokine production	7	1	0.04	0.04079
Non-naive gd T cells	GO:2000434	regulation of protein neddylation	7	1	0.04	0.04079
Non-naive gd T cells	GO:0045986	negative regulation of smooth muscle contraction	7	1	0.04	0.04079
Non-naive gd T cells	GO:0045989	positive regulation of striated muscle contraction	7	1	0.04	0.04079
Non-naive gd T cells	GO:0090715	immunological memory formation process	7	1	0.04	0.04079
Non-naive gd T cells	GO:0002732	positive regulation of dendritic cell cytokine production	7	1	0.04	0.04079
Non-naive gd T cells	GO:0002318	myeloid progenitor cell differentiation	7	1	0.04	0.04079
Non-naive gd T cells	GO:0002718	regulation of cytokine production involved in immune response	58	2	0.34	0.04625
Non-naive gd T cells	GO:0002367	cytokine production involved in immune response	58	2	0.34	0.04625
Non-naive gd T cells	GO:1903564	regulation of protein localization to cilium	8	1	0.05	0.04648
Non-naive gd T cells	GO:0038093	Fc receptor signaling pathway	8	1	0.05	0.04648
Non-naive gd T cells	GO:1900103	positive regulation of endoplasmic reticulum unfolded protein response	8	1	0.05	0.04648
Non-naive gd T cells	GO:0038166	angiotensin-activated signaling pathway	8	1	0.05	0.04648
Non-naive gd T cells	GO:0000470	maturation of LSU-rRNA	8	1	0.05	0.04648
Non-naive gd T cells	GO:2000561	regulation of CD4-positive, alpha-beta T cell proliferation	8	1	0.05	0.04648
Non-naive gd T cells	GO:0033262	regulation of nuclear cell cycle DNA replication	8	1	0.05	0.04648
Non-naive gd T cells	GO:0090713	immunological memory process	8	1	0.05	0.04648
Non-naive gd T cells	GO:0035739	CD4-positive, alpha-beta T cell proliferation	8	1	0.05	0.04648
Non-naive gd T cells	GO:0035701	hematopoietic stem cell migration	8	1	0.05	0.04648
Non-naive gd T cells	GO:0097531	mast cell migration	8	1	0.05	0.04648
Non-naive gd T cells	GO:0002327	immature B cell differentiation	8	1	0.05	0.04648
Non-naive gd T cells	GO:0043129	surfactant homeostasis	8	1	0.05	0.04648
Non-naive gd T cells	GO:0016446	somatic hypermutation of immunoglobulin genes	8	1	0.05	0.04648
Non-naive gd T cells	GO:0002504	antigen processing and presentation of peptide or polysaccharide antigen via MHC class II	15	4	0.09	0.0497
Non-naive group 1 ILCs	GO:0030183	B cell differentiation	83	6	0.85	0.0002
Non-naive group 1 ILCs	GO:0002689	negative regulation of leukocyte chemotaxis	13	3	0.13	0.00028
Non-naive group 1 ILCs	GO:0050732	negative regulation of peptidyl-tyrosine phosphorylation	34	4	0.35	0.00038
Non-naive group 1 ILCs	GO:0019722	calcium-mediated signaling	95	6	0.97	0.00041
Non-naive group 1 ILCs	GO:0002716	negative regulation of natural killer cell mediated immunity	5	2	0.05	0.00102
Non-naive group 1 ILCs	GO:0030101	natural killer cell activation	45	4	0.46	0.00112
Non-naive group 1 ILCs	GO:0007186	G protein-coupled receptor signaling pathway	365	11	3.74	0.00124
Non-naive group 1 ILCs	GO:0006685	sphingomyelin catabolic process	6	2	0.06	0.00152
Non-naive group 1 ILCs	GO:0043306	positive regulation of mast cell degranulation	6	2	0.06	0.00152
Non-naive group 1 ILCs	GO:0006955	immune response	740	29	7.57	0.00199
Non-naive group 1 ILCs	GO:0032680	regulation of tumor necrosis factor production	88	5	0.9	0.00204
Non-naive group 1 ILCs	GO:0042759	long-chain fatty acid biosynthetic process	7	2	0.07	0.00211
Non-naive group 1 ILCs	GO:0033033	negative regulation of myeloid cell apoptotic process	7	2	0.07	0.00211
Non-naive group 1 ILCs	GO:0032303	regulation of icosanoid secretion	7	2	0.07	0.00211
Non-naive group 1 ILCs	GO:0002551	mast cell chemotaxis	7	2	0.07	0.00211
Non-naive group 1 ILCs	GO:0032729	positive regulation of interferon-gamma production	55	4	0.56	0.00237
Non-naive group 1 ILCs	GO:0032496	response to lipopolysaccharide	135	6	1.38	0.00258
Non-naive group 1 ILCs	GO:0007229	integrin-mediated signaling pathway	60	4	0.61	0.00326
Non-naive group 1 ILCs	GO:0045582	positive regulation of T cell differentiation	60	4	0.61	0.00326
Non-naive group 1 ILCs	GO:0016339	calcium-dependent cell-cell adhesion via plasma membrane cell adhesion molecules	9	2	0.09	0.00356
Non-naive group 1 ILCs	GO:0007159	leukocyte cell-cell adhesion	218	11	2.23	0.00366
Non-naive group 1 ILCs	GO:0001912	positive regulation of leukocyte mediated cytotoxicity	32	3	0.33	0.00417
Non-naive group 1 ILCs	GO:0042492	gamma-delta T cell differentiation	10	2	0.1	0.00443
Non-naive group 1 ILCs	GO:0070206	protein trimerization	10	2	0.1	0.00443
Non-naive group 1 ILCs	GO:1905063	regulation of vascular smooth muscle cell differentiation	10	2	0.1	0.00443
Non-naive group 1 ILCs	GO:0071404	cellular response to low-density lipoprotein particle stimulus	11	2	0.11	0.00537
Non-naive group 1 ILCs	GO:0061081	positive regulation of myeloid leukocyte cytokine production involved in immune response	11	2	0.11	0.00537
Non-naive group 1 ILCs	GO:1904706	negative regulation of vascular smooth muscle cell proliferation	11	2	0.11	0.00537
Non-naive group 1 ILCs	GO:0006691	leukotriene metabolic process	12	2	0.12	0.0064
Non-naive group 1 ILCs	GO:0032892	positive regulation of organic acid transport	12	2	0.12	0.0064
Non-naive group 1 ILCs	GO:0002092	positive regulation of receptor internalization	12	2	0.12	0.0064
Non-naive group 1 ILCs	GO:0043405	regulation of MAP kinase activity	163	6	1.67	0.00648
Non-naive group 1 ILCs	GO:0071216	cellular response to biotic stimulus	117	5	1.2	0.00692
Non-naive group 1 ILCs	GO:0002819	regulation of adaptive immune response	118	5	1.21	0.00717
Non-naive group 1 ILCs	GO:0046641	positive regulation of alpha-beta T cell proliferation	13	2	0.13	0.00752
Non-naive group 1 ILCs	GO:0033630	positive regulation of cell adhesion mediated by integrin	13	2	0.13	0.00752
Non-naive group 1 ILCs	GO:0014068	positive regulation of phosphatidylinositol 3-kinase signaling	40	3	0.41	0.00782
Non-naive group 1 ILCs	GO:0050853	B cell receptor signaling pathway	40	3	0.41	0.00782
Non-naive group 1 ILCs	GO:0043086	negative regulation of catalytic activity	341	9	3.49	0.00815
Non-naive group 1 ILCs	GO:0150077	regulation of neuroinflammatory response	14	2	0.14	0.00871
Non-naive group 1 ILCs	GO:0002381	immunoglobulin production involved in immunoglobulin mediated immune response	42	3	0.43	0.00895
Non-naive group 1 ILCs	GO:0008360	regulation of cell shape	80	4	0.82	0.00904
Non-naive group 1 ILCs	GO:0002708	positive regulation of lymphocyte mediated immunity	80	4	0.82	0.00904
Non-naive group 1 ILCs	GO:0045087	innate immune response	271	13	2.77	0.00959
Non-naive group 1 ILCs	GO:0050482	arachidonic acid secretion	15	2	0.15	0.00999
Non-naive group 1 ILCs	GO:0051491	positive regulation of filopodium assembly	15	2	0.15	0.00999
Non-naive group 1 ILCs	GO:0035855	megakaryocyte development	15	2	0.15	0.00999
Non-naive group 1 ILCs	GO:1901623	regulation of lymphocyte chemotaxis	15	2	0.15	0.00999
Non-naive group 1 ILCs	GO:0030029	actin filament-based process	418	10	4.28	0.01039
Non-naive group 1 ILCs	GO:0042113	B cell activation	171	10	1.75	0.01058
Non-naive group 1 ILCs	GO:0030032	lamellipodium assembly	45	3	0.46	0.01083
Non-naive group 1 ILCs	GO:0061099	negative regulation of protein tyrosine kinase activity	16	2	0.16	0.01134
Non-naive group 1 ILCs	GO:0045214	sarcomere organization	16	2	0.16	0.01134
Non-naive group 1 ILCs	GO:0050848	regulation of calcium-mediated signaling	46	3	0.47	0.0115
Non-naive group 1 ILCs	GO:2000379	positive regulation of reactive oxygen species metabolic process	47	3	0.48	0.01219
Non-naive group 1 ILCs	GO:0071985	multivesicular body sorting pathway	17	2	0.17	0.01276
Non-naive group 1 ILCs	GO:0010592	positive regulation of lamellipodium assembly	17	2	0.17	0.01276
Non-naive group 1 ILCs	GO:0071711	basement membrane organization	17	2	0.17	0.01276
Non-naive group 1 ILCs	GO:0002827	positive regulation of T-helper 1 type immune response	17	2	0.17	0.01276
Non-naive group 1 ILCs	GO:0019882	antigen processing and presentation	57	6	0.58	0.01411
Non-naive group 1 ILCs	GO:0050901	leukocyte tethering or rolling	18	2	0.18	0.01427
Non-naive group 1 ILCs	GO:0051241	negative regulation of multicellular organismal process	649	13	6.64	0.01494
Non-naive group 1 ILCs	GO:0050864	regulation of B cell activation	93	4	0.95	0.01509
Non-naive group 1 ILCs	GO:0045954	positive regulation of natural killer cell mediated cytotoxicity	19	2	0.19	0.01584
Non-naive group 1 ILCs	GO:0040011	locomotion	951	21	9.73	0.01652
Non-naive group 1 ILCs	GO:0032760	positive regulation of tumor necrosis factor production	53	3	0.54	0.01685
Non-naive group 1 ILCs	GO:0030036	actin cytoskeleton organization	386	9	3.95	0.01727
Non-naive group 1 ILCs	GO:0050731	positive regulation of peptidyl-tyrosine phosphorylation	97	4	0.99	0.01737
Non-naive group 1 ILCs	GO:0006739	NADP metabolic process	20	2	0.2	0.01748
Non-naive group 1 ILCs	GO:0002717	positive regulation of natural killer cell mediated immunity	20	2	0.2	0.01748
Non-naive group 1 ILCs	GO:0002825	regulation of T-helper 1 type immune response	20	2	0.2	0.01748
Non-naive group 1 ILCs	GO:0030239	myofibril assembly	20	2	0.2	0.01748
Non-naive group 1 ILCs	GO:0097529	myeloid leukocyte migration	106	6	1.08	0.0175
Non-naive group 1 ILCs	GO:0071222	cellular response to lipopolysaccharide	98	4	1	0.01797
Non-naive group 1 ILCs	GO:0042742	defense response to bacterium	99	4	1.01	0.01858
Non-naive group 1 ILCs	GO:0045577	regulation of B cell differentiation	21	2	0.21	0.01919
Non-naive group 1 ILCs	GO:0001953	negative regulation of cell-matrix adhesion	21	2	0.21	0.01919
Non-naive group 1 ILCs	GO:0051283	negative regulation of sequestering of calcium ion	56	3	0.57	0.01951
Non-naive group 1 ILCs	GO:0051209	release of sequestered calcium ion into cytosol	56	3	0.57	0.01951
Non-naive group 1 ILCs	GO:1903557	positive regulation of tumor necrosis factor superfamily cytokine production	56	3	0.57	0.01951
Non-naive group 1 ILCs	GO:0051282	regulation of sequestering of calcium ion	57	3	0.58	0.02045
Non-naive group 1 ILCs	GO:0097581	lamellipodium organization	57	3	0.58	0.02045
Non-naive group 1 ILCs	GO:0071219	cellular response to molecule of bacterial origin	102	4	1.04	0.0205
Non-naive group 1 ILCs	GO:0010591	regulation of lamellipodium assembly	22	2	0.23	0.02097
Non-naive group 1 ILCs	GO:2000516	positive regulation of CD4-positive, alpha-beta T cell activation	22	2	0.23	0.02097
Non-naive group 1 ILCs	GO:0051208	sequestering of calcium ion	58	3	0.59	0.0214
Non-naive group 1 ILCs	GO:0051270	regulation of cellular component movement	585	15	5.99	0.02202
Non-naive group 1 ILCs	GO:1902745	positive regulation of lamellipodium organization	23	2	0.24	0.02282
Non-naive group 1 ILCs	GO:0050850	positive regulation of calcium-mediated signaling	23	2	0.24	0.02282
Non-naive group 1 ILCs	GO:0032970	regulation of actin filament-based process	215	6	2.2	0.02289
Non-naive group 1 ILCs	GO:0007162	negative regulation of cell adhesion	158	5	1.62	0.02293
Non-naive group 1 ILCs	GO:0051348	negative regulation of transferase activity	158	5	1.62	0.02293
Non-naive group 1 ILCs	GO:0001818	negative regulation of cytokine production	158	5	1.62	0.02293
Non-naive group 1 ILCs	GO:0097553	calcium ion transmembrane import into cytosol	60	3	0.61	0.02339
Non-naive group 1 ILCs	GO:0002366	leukocyte activation involved in immune response	168	7	1.72	0.02352
Non-naive group 1 ILCs	GO:0046456	icosanoid biosynthetic process	24	2	0.25	0.02473
Non-naive group 1 ILCs	GO:0002263	cell activation involved in immune response	171	7	1.75	0.02521
Non-naive group 1 ILCs	GO:0001816	cytokine production	439	17	4.49	0.02531
Non-naive group 1 ILCs	GO:0002274	myeloid leukocyte activation	117	6	1.2	0.02542
Non-naive group 1 ILCs	GO:0002822	regulation of adaptive immune response based on somatic recombination of immune receptors built from immunoglobulin superfamily domains	109	4	1.12	0.02543
Non-naive group 1 ILCs	GO:1903363	negative regulation of cellular protein catabolic process	62	3	0.63	0.02548
Non-naive group 1 ILCs	GO:0002695	negative regulation of leukocyte activation	110	4	1.13	0.02619
Non-naive group 1 ILCs	GO:1903793	positive regulation of anion transport	26	2	0.27	0.02874
Non-naive group 1 ILCs	GO:0060402	calcium ion transport into cytosol	66	3	0.68	0.02994
Non-naive group 1 ILCs	GO:0034341	response to interferon-gamma	66	3	0.68	0.02994
Non-naive group 1 ILCs	GO:0050856	regulation of T cell receptor signaling pathway	27	2	0.28	0.03084
Non-naive group 1 ILCs	GO:0043406	positive regulation of MAP kinase activity	117	4	1.2	0.03187
Non-naive group 1 ILCs	GO:0046635	positive regulation of alpha-beta T cell activation	41	4	0.42	0.03194
Non-naive group 1 ILCs	GO:2000145	regulation of cell motility	544	14	5.57	0.03198
Non-naive group 1 ILCs	GO:0070527	platelet aggregation	28	2	0.29	0.03299
Non-naive group 1 ILCs	GO:0032715	negative regulation of interleukin-6 production	28	2	0.29	0.03299
Non-naive group 1 ILCs	GO:1901570	fatty acid derivative biosynthetic process	28	2	0.29	0.03299
Non-naive group 1 ILCs	GO:0051674	localization of cell	872	19	8.92	0.0341
Non-naive group 1 ILCs	GO:0048870	cell motility	872	19	8.92	0.0341
Non-naive group 1 ILCs	GO:0016477	cell migration	794	18	8.13	0.03467
Non-naive group 1 ILCs	GO:0030837	negative regulation of actin filament polymerization	29	2	0.3	0.0352
Non-naive group 1 ILCs	GO:0035335	peptidyl-tyrosine dephosphorylation	29	2	0.3	0.0352
Non-naive group 1 ILCs	GO:0061756	leukocyte adhesion to vascular endothelial cell	29	2	0.3	0.0352
Non-naive group 1 ILCs	GO:0050866	negative regulation of cell activation	121	4	1.24	0.03542
Non-naive group 1 ILCs	GO:0006954	inflammatory response	322	9	3.3	0.03547
Non-naive group 1 ILCs	GO:0030335	positive regulation of cell migration	305	7	3.12	0.03678
Non-naive group 1 ILCs	GO:0046638	positive regulation of alpha-beta T cell differentiation	30	2	0.31	0.03747
Non-naive group 1 ILCs	GO:0042088	T-helper 1 type immune response	30	2	0.31	0.03747
Non-naive group 1 ILCs	GO:0002285	lymphocyte activation involved in immune response	125	4	1.28	0.03919
Non-naive group 1 ILCs	GO:0007160	cell-matrix adhesion	125	4	1.28	0.03919
Non-naive group 1 ILCs	GO:1902743	regulation of lamellipodium organization	31	2	0.32	0.03979
Non-naive group 1 ILCs	GO:0006469	negative regulation of protein kinase activity	126	4	1.29	0.04017
Non-naive group 1 ILCs	GO:2000147	positive regulation of cell motility	313	7	3.2	0.04138
Non-naive group 1 ILCs	GO:0040012	regulation of locomotion	570	14	5.83	0.04244
Non-naive group 1 ILCs	GO:0043254	regulation of protein-containing complex assembly	251	6	2.57	0.04378
Non-naive group 1 ILCs	GO:0002824	positive regulation of adaptive immune response based on somatic recombination of immune receptors built from immunoglobulin superfamily domains	77	3	0.79	0.0442
Non-naive group 1 ILCs	GO:0032757	positive regulation of interleukin-8 production	33	2	0.34	0.04459
Non-naive group 1 ILCs	GO:0051272	positive regulation of cellular component movement	319	7	3.26	0.04506
Non-naive group 1 ILCs	GO:2000107	negative regulation of leukocyte apoptotic process	34	2	0.35	0.04707
Non-naive group 1 ILCs	GO:0032720	negative regulation of tumor necrosis factor production	34	2	0.35	0.04707
Non-naive group 1 ILCs	GO:0002711	positive regulation of T cell mediated immunity	34	2	0.35	0.04707
Non-naive group 1 ILCs	GO:0060401	cytosolic calcium ion transport	79	3	0.81	0.04709
Non-naive group 1 ILCs	GO:0040017	positive regulation of locomotion	323	7	3.31	0.04762
Non-naive group 1 ILCs	GO:0002821	positive regulation of adaptive immune response	80	3	0.82	0.04857
Non-naive group 1 ILCs	GO:0002495	antigen processing and presentation of peptide antigen via MHC class II	11	4	0.11	0.04879
Non-naive group 1 ILCs	GO:1901701	cellular response to oxygen-containing compound	539	10	5.52	0.04891
Non-naive group 1 ILCs	GO:0010812	negative regulation of cell-substrate adhesion	35	2	0.36	0.0496
Non-naive group 1 ILCs	GO:1903556	negative regulation of tumor necrosis factor superfamily cytokine production	35	2	0.36	0.0496
Non-naive group 1 ILCs	GO:0034308	primary alcohol metabolic process	35	2	0.36	0.0496
Non-naive group 1 ILCs	GO:0018108	peptidyl-tyrosine phosphorylation	174	8	1.78	0.0498
SELLhi gd T cells	GO:0055119	relaxation of cardiac muscle	5	3	0.11	0.00011
SELLhi gd T cells	GO:0010919	regulation of inositol phosphate biosynthetic process	5	3	0.11	0.00011
SELLhi gd T cells	GO:0030854	positive regulation of granulocyte differentiation	6	3	0.14	0.00022
SELLhi gd T cells	GO:0030042	actin filament depolymerization	32	7	0.73	0.00029
SELLhi gd T cells	GO:0030838	positive regulation of actin filament polymerization	63	15	1.44	0.00032
SELLhi gd T cells	GO:0007163	establishment or maintenance of cell polarity	117	10	2.67	0.00034
SELLhi gd T cells	GO:0007229	integrin-mediated signaling pathway	60	7	1.37	0.00041
SELLhi gd T cells	GO:0030101	natural killer cell activation	45	6	1.03	0.00052
SELLhi gd T cells	GO:0055117	regulation of cardiac muscle contraction	30	5	0.69	0.00053
SELLhi gd T cells	GO:0043374	CD8-positive, alpha-beta T cell differentiation	9	3	0.21	0.00089
SELLhi gd T cells	GO:0008064	regulation of actin polymerization or depolymerization	110	21	2.51	0.00096
SELLhi gd T cells	GO:0045010	actin nucleation	35	10	0.8	0.00157
SELLhi gd T cells	GO:0051345	positive regulation of hydrolase activity	305	16	6.97	0.00171
SELLhi gd T cells	GO:0042326	negative regulation of phosphorylation	277	15	6.33	0.00174
SELLhi gd T cells	GO:0045123	cellular extravasation	42	7	0.96	0.0019
SELLhi gd T cells	GO:0061158	3'-UTR-mediated mRNA destabilization	12	3	0.27	0.00223
SELLhi gd T cells	GO:0008360	regulation of cell shape	80	7	1.83	0.0023
SELLhi gd T cells	GO:0072678	T cell migration	42	5	0.96	0.00255
SELLhi gd T cells	GO:2000401	regulation of lymphocyte migration	43	5	0.98	0.00284
SELLhi gd T cells	GO:0150105	protein localization to cell-cell junction	13	3	0.3	0.00285
SELLhi gd T cells	GO:0007264	small GTPase mediated signal transduction	263	14	6.01	0.00287
SELLhi gd T cells	GO:1901701	cellular response to oxygen-containing compound	539	23	12.32	0.00289
SELLhi gd T cells	GO:0007043	cell-cell junction assembly	65	6	1.49	0.00359
SELLhi gd T cells	GO:0071345	cellular response to cytokine stimulus	427	22	9.76	0.0036
SELLhi gd T cells	GO:0030865	cortical cytoskeleton organization	29	4	0.66	0.00403
SELLhi gd T cells	GO:0030335	positive regulation of cell migration	305	15	6.97	0.00434
SELLhi gd T cells	GO:0086009	membrane repolarization	15	3	0.34	0.00438
SELLhi gd T cells	GO:0017157	regulation of exocytosis	91	7	2.08	0.00474
SELLhi gd T cells	GO:0060315	negative regulation of ryanodine-sensitive calcium-release channel activity	5	2	0.11	0.00497
SELLhi gd T cells	GO:0035754	B cell chemotaxis	5	2	0.11	0.00497
SELLhi gd T cells	GO:1901537	positive regulation of DNA demethylation	5	2	0.11	0.00497
SELLhi gd T cells	GO:0045988	negative regulation of striated muscle contraction	5	2	0.11	0.00497
SELLhi gd T cells	GO:0060192	negative regulation of lipase activity	5	2	0.11	0.00497
SELLhi gd T cells	GO:0051017	actin filament bundle assembly	92	7	2.1	0.00504
SELLhi gd T cells	GO:0002686	negative regulation of leukocyte migration	31	4	0.71	0.00516
SELLhi gd T cells	GO:0002366	leukocyte activation involved in immune response	168	10	3.84	0.00519
SELLhi gd T cells	GO:1900117	regulation of execution phase of apoptosis	16	3	0.37	0.0053
SELLhi gd T cells	GO:0070633	transepithelial transport	16	3	0.37	0.0053
SELLhi gd T cells	GO:2000116	regulation of cysteine-type endopeptidase activity	117	8	2.67	0.00533
SELLhi gd T cells	GO:0008625	extrinsic apoptotic signaling pathway via death domain receptors	50	5	1.14	0.00549
SELLhi gd T cells	GO:0009966	regulation of signal transduction	1640	59	37.49	0.00557
SELLhi gd T cells	GO:0007159	leukocyte cell-cell adhesion	218	14	4.98	0.00574
SELLhi gd T cells	GO:1990869	cellular response to chemokine	32	4	0.73	0.00579
SELLhi gd T cells	GO:0061028	establishment of endothelial barrier	32	4	0.73	0.00579
SELLhi gd T cells	GO:0007015	actin filament organization	244	32	5.58	0.00582
SELLhi gd T cells	GO:0034764	positive regulation of transmembrane transport	92	9	2.1	0.00604
SELLhi gd T cells	GO:0035556	intracellular signal transduction	1446	59	33.05	0.00619
SELLhi gd T cells	GO:0032495	response to muramyl dipeptide	17	3	0.39	0.00633
SELLhi gd T cells	GO:0051693	actin filament capping	17	3	0.39	0.00633
SELLhi gd T cells	GO:0006622	protein targeting to lysosome	17	3	0.39	0.00633
SELLhi gd T cells	GO:1900027	regulation of ruffle assembly	17	3	0.39	0.00633
SELLhi gd T cells	GO:0010592	positive regulation of lamellipodium assembly	17	3	0.39	0.00633
SELLhi gd T cells	GO:0071985	multivesicular body sorting pathway	17	3	0.39	0.00633
SELLhi gd T cells	GO:0050731	positive regulation of peptidyl-tyrosine phosphorylation	97	7	2.22	0.00671
SELLhi gd T cells	GO:0099024	plasma membrane invagination	34	4	0.78	0.00721
SELLhi gd T cells	GO:0043266	regulation of potassium ion transport	34	4	0.78	0.00721
SELLhi gd T cells	GO:0051014	actin filament severing	6	2	0.14	0.00735
SELLhi gd T cells	GO:0060770	negative regulation of epithelial cell proliferation involved in prostate gland development	6	2	0.14	0.00735
SELLhi gd T cells	GO:0045454	cell redox homeostasis	18	3	0.41	0.00747
SELLhi gd T cells	GO:0033003	regulation of mast cell activation	18	3	0.41	0.00747
SELLhi gd T cells	GO:0050901	leukocyte tethering or rolling	18	3	0.41	0.00747
SELLhi gd T cells	GO:0015914	phospholipid transport	55	5	1.26	0.00822
SELLhi gd T cells	GO:0030036	actin cytoskeleton organization	386	40	8.82	0.00824
SELLhi gd T cells	GO:0031334	positive regulation of protein-containing complex assembly	145	21	3.31	0.00841
SELLhi gd T cells	GO:0010762	regulation of fibroblast migration	19	3	0.43	0.00872
SELLhi gd T cells	GO:0002888	positive regulation of myeloid leukocyte mediated immunity	19	3	0.43	0.00872
SELLhi gd T cells	GO:1901021	positive regulation of calcium ion transmembrane transporter activity	19	3	0.43	0.00872
SELLhi gd T cells	GO:0014812	muscle cell migration	37	4	0.85	0.00973
SELLhi gd T cells	GO:0001779	natural killer cell differentiation	20	3	0.46	0.01009
SELLhi gd T cells	GO:0030239	myofibril assembly	20	3	0.46	0.01009
SELLhi gd T cells	GO:0002315	marginal zone B cell differentiation	7	2	0.16	0.01013
SELLhi gd T cells	GO:0071225	cellular response to muramyl dipeptide	7	2	0.16	0.01013
[truncated: 1,995 more rows]
